# Supplementary material for: Roblonski: A Material-Efficient Robo-Fluidic Toolbox for Rapid Photochemical Characterization
Source: ACS Cent Sci. 2026 Feb 6;12(3):333–44. doi: 10.1021/acscentsci.5c02027 (PMC13022720; doi:10.1021/acscentsci.5c02027)
Supplement: Supplementary file 2 [file oc5c02027_si_002.zip › BeerLambertStudy/Raw Data (Automataed)/BLEC Study (2025 Jun 12)/ZnPc2/blec_ZnPc2__13062025_aABS_i16_eEXP_s0_d400e-03_t250-0_m7_v175-0.csv]

name	C:/Users/cbe.mabolha.shared/Documents/Gilson Spectroscopy Project\BLEC Study (2025 Jun 12)\ZnPc2\blec_ZnPc2__13062025_aABS_i16_eEXP_s0_d400e-03_t250-0_m7_v175-0.csv
2025-06-13 05:16:30.831272
mix_iter=7	mix_disp=175.0
droplet_volume=50.0	working_volume=250.0
dilution_scheme=Fractional(value=0.3333333333333333)	n_dil=6
calibration=Calibration(y = f(x); f(x) = -0.244 + 0.9765x; s.t. y > 0.0; Set Feb 4	2025 from "Manuscript Figures Data.xlsx")
count	30
interval	0.1 (Sec)
integration_time	40000 (uSec)
NLC=False	DCC=False	WCAL=-5	Slit=S5
Conc_0=0.004	nFRAC=1.0	nConc_(16;0)=0.004	aFRAC=1.0	aConc_(16;0)=0.004
wavelength (nm)	dark reference (int)	light reference (int)	abs (mOD)
W	D	L	S
344.6678771972656	1602.8	1678.8333333333333	88.84589550474962
345.45221902608614	1589.8	1665.0	92.79072267432538
346.236489003635	1586.8333333333333	1661.4	81.32207014556491
347.02068712774695	1584.6333333333334	1660.8333333333333	82.15509399348834
347.8048133962569	1585.4666666666667	2379.733333333333	150.56501556325773
348.5888678069997	1586.3666666666666	2397.366666666667	151.9033085837518
349.3728503578101	1587.2666666666667	2409.8	152.0251300531423
350.15676104652283	1587.7333333333333	2416.0666666666666	149.78905013335674
350.94059987097285	1587.7666666666667	2429.1666666666665	150.46121241084538
351.72436682899485	1587.1	2433.4	149.30071410893237
352.5080619184237	1586.1	2444.233333333333	150.46148835978147
353.2916851370942	1586.5333333333333	2445.0	146.33381528660794
354.0752364828412	1585.1	2449.233333333333	148.5774596219323
354.8587159534994	1585.7333333333333	2455.5	145.84517812394634
355.6421235469038	1586.3	2458.6	145.8294146612673
356.42545926088906	1586.7	2456.0	144.03149140461755
357.20872309329	1587.5666666666666	2456.266666666667	145.03289114055207
357.9919150419415	1586.8	2452.7	144.32951883641545
358.77503510467835	1585.7333333333333	2449.0333333333333	145.00932366420423
359.5580832793353	1586.4666666666667	2442.7	143.2700044210255
360.34105956374725	1586.3666666666666	2439.233333333333	142.05310560003056
361.12396395574893	1585.6333333333334	2431.1	140.3923789937095
361.9067964531752	1586.7	2431.733333333333	139.48421919190824
362.6895570538609	1586.4333333333334	2432.5	140.86610455628187
363.47224575564076	1586.5333333333333	2430.633333333333	139.4059986835362
364.2548625563497	1586.5333333333333	2429.1	137.41232588678628
365.0374074538224	1586.3	2428.733333333333	139.02072877755526
365.8198804458938	1587.1	2426.5666666666666	139.0534980616774
366.6022815303986	1585.5666666666666	2424.4666666666667	136.81686913524686
367.3846107051717	1586.6333333333334	2421.5666666666666	133.83723282617342
368.1668679680479	1586.5333333333333	2427.0666666666666	136.4808895237446
368.9490533168619	1586.4333333333334	2429.5333333333333	134.04814162666472
369.7311667494487	1586.6	2435.266666666667	133.08881276587712
370.5132082636429	1586.8333333333333	2442.4666666666667	131.7309873686061
371.2951778572795	1585.8	2446.4666666666667	131.08206537318614
372.07707552819323	1587.2	2447.8	131.13941851031254
372.8589012742189	1586.2	2459.2	134.6759620482383
373.6406550931913	1586.9	2461.3	130.98490341179138
374.4223369829453	1586.6333333333334	2473.6	129.19765856151955
375.2039469413157	1586.6333333333334	2479.8333333333335	129.9595379833507
375.9854849661373	1587.6666666666667	2470.6	127.7020194103941
376.7669510552448	1587.3333333333333	2474.733333333333	127.39266155670178
377.5483452064732	1586.8	2483.766666666667	129.08476456903088
378.3296674176572	1586.4333333333334	2497.0	127.6765602894645
379.11091768663164	1586.2666666666667	2499.4666666666667	128.2060383017568
379.89209601123133	1586.3	2502.766666666667	125.2863871236032
380.67320238929113	1586.8	2509.133333333333	126.8368019319649
381.45423681864577	1585.4	2510.3	122.01127731138487
382.23519929713007	1586.6	2520.3	123.99399492746733
383.01608982257886	1587.2	2533.233333333333	125.23978609467204
383.796908392827	1586.5	2544.9333333333334	124.99412264257592
384.57765500570923	1586.1333333333334	2545.233333333333	124.51128879947544
385.3583296590604	1586.6666666666667	2534.5666666666666	122.90214028630125
386.1389323507153	1586.3	2540.4333333333334	122.77951883605057
386.91946307850884	1586.3666666666666	2555.733333333333	124.47603043358738
387.69992184027564	1586.4333333333334	2574.1	121.77455276058724
388.48030863385065	1586.2333333333333	2591.4333333333334	121.57224413733266
389.2606234570687	1586.8333333333333	2582.9666666666667	121.46482541609751
390.04086630776453	1586.2	2569.3	120.16946723506561
390.82103718377294	1586.3666666666666	2574.733333333333	118.31540723303151
391.6011360829288	1586.0666666666666	2585.0333333333333	120.47424142254847
392.3811630030669	1587.3666666666666	2608.0666666666666	117.82549122377739
393.161117942022	1586.3666666666666	2651.0333333333333	117.4615621182851
393.941000897629	1586.2	2697.5	116.46348510765495
394.72081186772266	1586.3	2704.8333333333335	117.27582551216541
395.5005508501378	1587.1666666666667	2693.766666666667	117.66537182191965
396.28021784270925	1585.8	2693.233333333333	117.32384868983637
397.0598128432718	1586.3666666666666	2706.9333333333334	119.35506603665932
397.83933584966024	1586.7666666666667	2705.1	115.89461116294774
398.6187868597095	1587.2	2721.0333333333333	115.97946435586252
399.3981658712542	1587.1	2735.6666666666665	115.1474372522827
400.1774728821293	1587.1666666666667	2762.7	115.52622490328847
400.9567078901696	1587.0	2785.233333333333	115.1156325479106
401.7358708932098	1586.6333333333334	2785.8333333333335	116.74335543071672
402.5149618890848	1586.1333333333334	2773.733333333333	115.51745331762113
403.2939808756294	1586.3333333333333	2783.133333333333	117.50323773967814
404.07292785067847	1586.6	2808.1666666666665	115.79601554399983
404.8518028120667	1586.7666666666667	2825.866666666667	118.39514032899764
405.630605757629	1587.1	2820.4333333333334	113.95156876665024
406.4093366852001	1586.1666666666667	2813.4666666666667	115.19191813042775
407.1879955926149	1585.8333333333333	2816.1666666666665	113.24499531466323
407.9665824777082	1586.6666666666667	2833.4333333333334	111.88839121317017
408.74509733831474	1586.8666666666666	2856.8333333333335	114.98076897825781
409.52354017226935	1587.1333333333334	2864.866666666667	112.91582158948117
410.3019109774069	1586.4666666666667	2870.9	114.59980382627197
411.08020975156217	1586.7666666666667	2879.5	112.82830927820747
411.8584364925699	1586.8666666666666	2908.2	113.06557152236769
412.6365911982651	1586.6333333333334	2932.766666666667	113.79819591433917
413.4146738664823	1587.0666666666666	2953.733333333333	112.89067057049829
414.19268449505654	1587.1	2986.866666666667	113.98782547834483
414.97062308182257	1586.2333333333333	3020.9333333333334	111.80344566940947
415.74848962461516	1586.3666666666666	3058.0666666666666	109.81105716172917
416.52628412126916	1587.2	3129.866666666667	110.38359133361206
417.3040065696194	1586.4666666666667	3205.9	111.56222419530887
418.0816569675006	1586.2666666666667	3196.4666666666667	110.44489769413256
418.8592353127476	1586.3333333333333	3191.6	112.05546065954357
419.63674160319533	1586.4333333333334	3201.0666666666666	111.47670568402854
420.4141758366785	1587.0666666666666	3241.3333333333335	111.90478647384866
421.1915380110319	1586.6333333333334	3259.4	111.31094534778691
421.9688281240904	1587.1	3257.7	112.46235717195144
422.7460461736888	1586.9333333333334	3308.9333333333334	110.42177522017215
423.52319215766187	1586.2	3370.7	111.33335644834347
424.3002660738445	1586.1	3454.8333333333335	110.89875790865474
425.0772679200714	1587.2	3601.8333333333335	112.24224818753478
425.8541976941775	1585.7	3735.5	112.11559006892895
426.6310553939975	1586.6333333333334	3805.3333333333335	112.50181820523261
427.40784101736625	1585.6666666666667	3858.1	114.14024464995451
428.18455456211865	1586.8666666666666	3983.3	114.42507473315396
428.96119602608934	1586.4666666666667	4175.566666666667	115.19873859866595
429.7377654071133	1587.0	4381.6	113.68597450030717
430.5142627030252	1585.6666666666667	4506.2	116.3530791007329
431.29068791166	1586.6333333333334	4654.0	115.93814596529693
432.06704103085235	1586.8666666666666	4782.566666666667	116.5240378768492
432.8433220584372	1586.7666666666667	4876.633333333333	117.2739358588241
433.6195309922492	1586.4	4940.633333333333	118.36670945926694
434.3956678301234	1586.6666666666667	4977.3	117.09845592411155
435.1717325698944	1586.3	4991.433333333333	116.88803373094089
435.9477252093971	1586.4	5011.666666666667	117.00131383081599
436.72364574646633	1586.4333333333334	5053.2	115.10284477337632
437.49949417893686	1586.0	5122.066666666667	116.26755532348012
438.27527050464346	1586.6	5215.133333333333	114.1684253977894
439.0509747214211	1586.9666666666667	5401.433333333333	114.65020510912682
439.8266068271044	1586.9333333333334	5674.5	116.4295677650503
440.6021668195283	1586.2	6032.566666666667	115.12779831662152
441.37765469652754	1585.9333333333334	6497.033333333334	116.63438028346064
442.1530704559369	1587.4	6987.033333333334	117.07018588333295
442.9284140955914	1586.3333333333333	7413.966666666666	116.49830788727779
443.7036856133256	1586.9333333333334	7741.5	117.88884538655876
444.47888500697445	1586.9	7899.8	116.36570890210199
445.2540122743727	1586.8666666666666	7928.066666666667	115.81825043437323
446.0290674133552	1587.1333333333334	7876.033333333334	115.20640375354384
446.8040504217568	1586.5666666666666	7787.233333333334	115.07480300677294
447.5789612974122	1586.6333333333334	7708.3	115.28033456600788
448.35380003815635	1586.7666666666667	7653.8	115.15933382841126
449.1285666418239	1586.7666666666667	7613.533333333334	114.80365066368819
449.90326110624983	1587.3333333333333	7623.933333333333	114.42732239180823
450.67788342926883	1586.5333333333333	7650.666666666667	115.03880034283928
451.4524336087157	1587.0333333333333	7669.233333333334	113.75607573518886
452.22691164242536	1586.4333333333334	7717.8	114.1677103004493
453.00131752823256	1586.3	7776.966666666666	114.32515296883055
453.7756512639721	1586.4666666666667	7852.433333333333	114.12428923120325
454.5499128474788	1587.3333333333333	7919.4	114.20383059833893
455.32410227658755	1585.6	7963.5	113.47829479625156
456.09821954913303	1586.7	7970.6	113.44180996925319
456.8722646629501	1586.6666666666667	7960.233333333334	114.82211037804895
457.6462376158736	1586.0333333333333	7885.866666666667	114.08906457165739
458.4201384057383	1586.3	7780.433333333333	113.10723213565366
459.1939670303791	1586.0	7660.033333333334	113.51908686794106
459.96772348763074	1586.7666666666667	7534.066666666667	113.65038227108984
460.741407775328	1586.4333333333334	7396.133333333333	112.99203743067635
461.51501989130577	1587.0333333333333	7247.066666666667	113.00723259818406
462.2885598333988	1586.9666666666667	7128.9	111.4943065014938
463.0620275994419	1585.9	7044.333333333333	111.96486709421418
463.83542318726995	1587.0666666666666	6983.866666666667	112.06623387408295
464.6087465947177	1586.8666666666666	6933.666666666667	111.03066159013306
465.38199781962	1586.6	6902.733333333334	110.35795272256068
466.1551768598116	1586.9333333333334	6893.3	110.88499482943774
466.92828371312737	1586.4333333333334	6909.133333333333	110.56066420132693
467.7013183774021	1586.9666666666667	6947.3	111.09835485341414
468.4742808504707	1586.6666666666667	6979.0	109.62490240119489
469.24717113016777	1586.8	7047.566666666667	111.37893989749361
470.0199892143283	1586.6	7123.6	110.49340282350887
470.792735100787	1586.1	7205.933333333333	111.8536149664567
471.5654087873788	1586.8	7259.6	109.85484600604264
472.33801027193834	1586.7666666666667	7335.033333333334	110.94598451813671
473.11053955230057	1586.9333333333334	7412.633333333333	110.63265208976607
473.88299662630027	1587.5333333333333	7463.933333333333	110.88683552285315
474.65538149177223	1586.3	7511.9	111.20043554248431
475.4276941465513	1586.8333333333333	7532.2	109.37689239237797
476.1999345884722	1586.1666666666667	7565.233333333334	111.25255782180825
476.97210281536985	1586.3666666666666	7550.466666666666	109.63574929573946
477.74419882507897	1587.0666666666666	7538.333333333333	110.17429133189516
478.51622261543446	1586.0666666666666	7516.3	110.41781539078245
479.2881741842711	1586.4	7492.866666666667	109.65071145944773
480.06005352942367	1587.8666666666666	7445.433333333333	109.8267627967619
480.831860648727	1586.2333333333333	7377.233333333334	108.04451237808875
481.60359554001593	1587.2666666666667	7349.466666666666	109.71765616818767
482.37525820112523	1586.8	7300.5	110.40588265203795
483.14684862988975	1586.8	7243.2	109.10388797223781
483.91836682414424	1586.9	7203.733333333334	110.12127395245746
484.68981278172356	1586.8333333333333	7145.1	108.49829125718435
485.46118650046253	1586.6666666666667	7091.133333333333	108.32544860504893
486.23248797819593	1586.9333333333334	7054.033333333334	108.24208612074678
487.0037172127586	1586.2666666666667	7023.333333333333	108.20028990463788
487.7748742019853	1587.2666666666667	6976.933333333333	108.07140820362662
488.54595894371096	1586.3666666666666	6941.6	109.14601413657587
489.31697143577026	1586.7333333333333	6909.266666666666	109.13902976272577
490.08791167599804	1587.0666666666666	6870.166666666667	107.47540680536999
490.8587796622292	1586.5	6844.533333333334	107.3233066588692
491.6295753922984	1587.2333333333333	6822.033333333334	107.34671412512427
492.4002988640406	1586.3	6799.866666666667	107.91059474344749
493.17095007529053	1586.4666666666667	6770.733333333334	108.34180178486362
493.94152902388305	1586.4333333333334	6745.7	107.31885294085565
494.71203570765294	1586.9666666666667	6710.466666666666	107.55741985998212
495.482470124435	1586.7333333333333	6682.033333333334	107.10849582793148
496.25283227206404	1586.8	6646.266666666666	107.1010262831136
497.02312214837485	1587.0	6621.666666666667	107.4234889064809
497.7933397512024	1586.8666666666666	6593.133333333333	106.81919141454499
498.56348507838123	1586.4666666666667	6568.166666666667	107.70344472460984
499.3335581277464	1586.4333333333334	6564.1	108.36201459716386
500.10355889713264	1586.9666666666667	6547.033333333334	107.83640393935656
500.8734873843747	1586.2333333333333	6532.733333333334	106.31032527657737
501.6433435873074	1586.9666666666667	6540.3	107.26140999487706
502.4131275037657	1586.9666666666667	6545.4	107.80936163108989
503.1828391315842	1587.2666666666667	6553.8	106.19679978631638
503.95247846859786	1586.6	6570.733333333334	107.20857548360902
504.72204551264144	1587.0	6594.066666666667	106.30838591973192
505.49154026154974	1587.0666666666666	6634.366666666667	106.50967008181765
506.2609627131576	1587.0333333333333	6672.8	106.30243913091435
507.03031286529983	1587.2333333333333	6726.9	106.1870525955132
507.7995907158112	1586.8	6774.433333333333	107.07838604081711
508.5687962625266	1586.8666666666666	6842.133333333333	105.73268070074775
509.33792950328075	1586.9	6918.333333333333	106.83986801411815
510.1069904359085	1587.1333333333334	6990.3	105.70266519272903
510.8759790582447	1587.1666666666667	7084.533333333334	106.43046111197395
511.6448953681241	1586.3666666666666	7186.466666666666	106.0281477906181
512.4137393633815	1586.4666666666667	7272.166666666667	106.68100418838729
513.1825110418519	1586.7333333333333	7376.966666666666	106.891966337836
513.9512104013698	1586.9666666666667	7485.166666666667	106.45683082183878
514.7198374397702	1586.9	7585.3	106.2795911873494
515.4883921548881	1586.4666666666667	7700.333333333333	106.96984526254886
516.2568745445578	1587.2	7790.966666666666	105.96855074346445
517.0252846066146	1586.8666666666666	7909.566666666667	107.70929879835823
517.793622338893	1586.7333333333333	8008.7	106.38796020893214
518.561887739228	1587.2	8096.866666666667	106.04818773799113
519.3300808054544	1586.9	8185.633333333333	106.20250495990275
520.0982015354069	1587.2333333333333	8279.433333333332	106.09951221107131
520.8662499269203	1587.2333333333333	8374.866666666667	106.75200619127078
521.6342259778296	1586.5	8459.5	105.39646038179656
522.4021296859694	1587.2	8532.333333333334	105.1751935066445
523.1699610491747	1587.1333333333334	8605.5	105.64969435083073
523.9377200652801	1586.7	8686.066666666668	105.5047811273147
524.7054067321207	1586.8666666666666	8748.8	104.94120534148007
525.4730210475309	1587.0333333333333	8807.266666666666	105.60693622753273
526.2405630093459	1587.2666666666667	8862.566666666668	105.62570874793873
527.0080326154003	1586.8666666666666	8941.666666666666	106.66894443094611
527.7754298635291	1586.4	8971.6	104.71966918829426
528.5427547515668	1587.2333333333333	9031.866666666667	105.41559257750852
529.3100072773485	1586.2666666666667	9077.933333333332	105.83431159807718
530.077187438709	1587.1333333333334	9116.666666666666	105.87924555948467
530.8442952334829	1587.5333333333333	9152.966666666667	104.72334780064335
531.6113306595051	1587.1333333333334	9194.1	104.67497594349253
532.3782937146104	1586.9666666666667	9231.1	105.37247977981457
533.1451843966338	1586.3666666666666	9270.2	105.00382045630559
533.9120027034099	1586.7333333333333	9315.333333333334	104.95029998377646
534.6787486327736	1586.4333333333334	9338.933333333332	104.21399922692119
535.4454221825597	1586.6	9385.633333333333	104.93941053854753
536.212023350603	1586.8	9407.466666666667	103.86286618468118
536.9785521347383	1586.4333333333334	9427.066666666668	104.73283278959411
537.7450085328004	1586.5	9449.8	105.17423676692702
538.5113925426242	1586.9666666666667	9485.266666666666	105.41754354913478
539.2777041620444	1586.8333333333333	9513.833333333334	105.02299312570288
540.0439433888959	1587.1666666666667	9533.233333333334	104.21196908260794
540.8101102210134	1587.1666666666667	9545.4	104.67962479330521
541.5762046562318	1587.7666666666667	9572.033333333333	104.45984275109785
542.3422266923859	1587.6	9593.533333333333	105.09747406723949
543.1081763273105	1586.9	9593.666666666666	104.12581453553176
543.8740535588404	1587.9333333333334	9602.3	104.06703526727216
544.6398583848105	1587.1333333333334	9623.7	105.07560702236816
545.4055908030555	1587.3	9643.266666666666	104.66364024707622
546.1712508114102	1586.5333333333333	9635.566666666668	104.0908083423014
546.9368384077096	1586.9666666666667	9640.633333333333	104.74319423636317
547.7023535897882	1587.1	9639.233333333334	104.01125975783488
548.4677963554811	1587.4666666666667	9638.133333333333	104.24978870325755
549.2331667026231	1586.9	9647.6	104.86386042399498
549.9984646290487	1586.3333333333333	9642.766666666666	103.60169028841092
550.7636901325931	1586.9	9639.433333333332	104.1859120310726
551.5288432110908	1587.4333333333334	9647.833333333334	104.70367675648393
552.2939238623768	1586.9333333333334	9634.933333333332	104.19050228722303
553.0589320842859	1587.2	9630.433333333332	104.62197579421266
553.8238678746528	1586.2	9631.066666666668	104.38050949748695
554.5887312313124	1587.6	9636.233333333334	104.97299769769144
555.3535221520995	1586.6	9632.9	104.58146887125554
556.1182406348488	1586.7666666666667	9627.433333333332	103.96382476259828
556.8828866773954	1586.3333333333333	9647.6	104.47617857425341
557.6474602775738	1587.2666666666667	9645.033333333333	104.06149995271275
558.411961433219	1586.6333333333334	9643.133333333333	103.29973991183554
559.1763901421657	1587.8333333333333	9648.7	104.43863917752223
559.9407464022488	1586.6333333333334	9655.233333333334	104.57194820567616
560.7050302113031	1586.6666666666667	9665.0	104.30417809461393
561.4692415671633	1586.8333333333333	9683.666666666666	104.92865132965947
562.2333804676643	1587.4333333333334	9693.8	104.52321487784795
562.997446910641	1586.8	9690.966666666667	102.93346794735793
563.7614408939281	1586.7666666666667	9725.433333333332	103.90983510581317
564.5253624153604	1587.2333333333333	9742.6	104.41385611354718
565.2892114727728	1586.5	9779.133333333333	104.9334616986121
566.0529880639999	1586.3333333333333	9769.0	104.14388754263709
566.8166921868768	1587.0333333333333	9789.733333333334	104.08525179871258
567.5803238392382	1586.8	9794.833333333334	104.02676241582662
568.3438830189189	1586.9666666666667	9808.266666666666	103.47273672721504
569.1073697237535	1587.1333333333334	9838.633333333333	103.82226542537427
569.8707839515772	1587.2	9866.8	104.57515828929554
570.6341257002246	1587.0	9876.666666666666	104.78933130688925
571.3973949675305	1587.2	9879.6	104.86360295338788
572.1605917513298	1586.5	9873.933333333332	104.39009792848665
572.9237160494572	1586.3333333333333	9894.4	104.3939623639361
573.6867678597476	1587.2333333333333	9891.2	104.0599427351465
574.4497471800358	1587.0666666666666	9905.0	103.76529475256744
575.2126540081566	1587.2	9931.166666666666	104.19737181879121
575.9754883419448	1586.8333333333333	9961.166666666666	104.9994462933646
576.7382501792351	1586.7666666666667	9978.933333333332	104.80859076213122
577.5009395178625	1587.0333333333333	9969.733333333334	103.75226096962761
578.2635563556619	1586.5333333333333	9999.966666666667	105.2538851801822
579.0261006904677	1587.4	9996.733333333334	104.17919986747836
579.7885725201152	1586.8333333333333	10015.6	104.75299438010533
580.5509718424388	1586.8	10025.0	103.99453636090527
581.3132986552736	1586.0666666666666	10047.833333333334	104.45222585747581
582.0755529564542	1586.6	10067.566666666668	104.80378860097531
582.8377347438156	1587.1666666666667	10093.7	105.31651971151253
583.5998440151925	1587.1	10108.566666666668	104.64485889413359
584.3618807684197	1586.9333333333334	10156.366666666667	104.86606183417081
585.123845001332	1586.9333333333334	10174.333333333334	104.55791992059292
585.8857367117644	1587.0	10218.7	105.38793920193666
586.6475558975515	1586.2666666666667	10239.666666666666	103.90151438816295
587.4093025565281	1586.6	10277.733333333334	104.19601135720087
588.1709766865292	1587.2333333333333	10322.266666666666	104.2130157802711
588.9325782853895	1587.1666666666667	10374.766666666666	104.48023192404374
589.6941073509438	1587.2333333333333	10416.833333333334	105.27882532984118
590.4555638810269	1586.8666666666666	10479.866666666667	105.51860898280644
591.2169478734736	1586.6666666666667	10544.166666666666	105.61880227442717
591.9782593261189	1587.3666666666666	10625.066666666668	105.45048221242058
592.7394982367973	1587.5666666666666	10724.266666666666	106.57849397721644
593.5006646033439	1586.7666666666667	10821.5	106.89117161280639
594.2617584235933	1586.5	10919.866666666667	107.33065780854986
595.0227796953804	1587.0666666666666	11003.933333333332	107.18205330515804
595.78372841654	1587.5	11123.7	109.82291938357706
596.544604584907	1586.6333333333334	11223.933333333332	108.62590033760698
597.3054081983161	1587.2666666666667	11319.933333333332	109.77516476667665
598.0661392546021	1587.3333333333333	11454.266666666666	110.55482236389693
598.8267977515999	1586.6666666666667	11564.866666666667	110.45902639662968
599.5873836871442	1587.3333333333333	11710.066666666668	112.18361366589058
600.34789705907	1586.0666666666666	11822.933333333332	113.58204545851162
601.1083378652119	1586.7	11944.1	113.18618268560137
601.8687061034049	1586.8666666666666	12078.5	113.67906074064075
602.6290017714836	1586.8333333333333	12218.766666666666	114.22897456315658
603.3892248672829	1587.7	12372.866666666667	114.92767135932318
604.1493753886377	1587.1666666666667	12521.466666666667	114.94966124004934
604.9094533333828	1587.1	12664.3	115.14052737966877
605.6694586993528	1586.2666666666667	12797.066666666668	114.04537682544577
606.4293914843829	1587.3333333333333	12942.3	113.2109009961501
607.1892516863076	1586.7333333333333	13073.966666666667	112.2183858390521
607.9490393029618	1587.2	13212.633333333333	111.20363760751697
608.7087543321802	1587.2333333333333	13349.1	111.06912449922802
609.4683967717978	1586.7333333333333	13507.4	111.3718333217118
610.2279666196492	1587.2	13663.566666666668	111.27024323484703
610.9874638735695	1586.4666666666667	13780.6	109.79637440112025
611.7468885313933	1586.7333333333333	13887.966666666667	109.87556075792057
612.5062405909555	1587.1666666666667	13994.933333333332	109.1843066628801
613.2655200500909	1586.1333333333334	14145.6	110.10617250415125
614.0247269066342	1587.1	14266.266666666666	109.57953223876211
614.7838611584203	1587.0	14378.2	108.5444082041439
615.5429228032841	1586.4666666666667	14482.733333333334	107.99987303998351
616.3019118390603	1586.6666666666667	14551.533333333333	107.52174504180185
617.0608282635836	1587.9	14633.766666666666	106.90682745344701
617.8196720746892	1587.0666666666666	14738.366666666667	107.84248894730409
618.5784432702114	1587.0	14804.766666666666	107.63552124659127
619.3371418479854	1586.7333333333333	14909.666666666666	107.25065324860535
620.0957678058459	1587.1666666666667	14987.8	107.01413680766005
620.8543211416277	1586.7	15045.3	105.92859145388806
621.6128018531655	1586.2333333333333	15117.133333333333	106.21342637851548
622.3712099382943	1586.8333333333333	15181.0	106.14981095025378
623.1295453948488	1586.5333333333333	15246.133333333333	105.91893105092383
623.8878082206638	1586.8333333333333	15295.366666666667	106.08781556413449
624.6459984135743	1586.8333333333333	15334.9	105.71553870489939
625.4041159714149	1586.8	15424.233333333334	106.00088615651295
626.1621608920203	1586.6333333333334	15457.4	105.90421788151488
626.9201331732256	1586.3	15472.533333333333	105.76134497144199
627.6780328128656	1586.7333333333333	15475.333333333334	106.57278246535117
628.4358598087749	1587.2666666666667	15520.166666666666	106.14644946602948
629.1936141587885	1586.9666666666667	15553.6	107.82065137690307
629.9512958607411	1587.1666666666667	15594.3	108.35470207194085
630.7089049124675	1586.9333333333334	15617.0	107.43545988809448
631.4664413118026	1586.6666666666667	15646.933333333332	107.3384830259262
632.2239050565811	1586.6	15656.933333333332	107.26322699953435
632.9812961446379	1587.0666666666666	15670.933333333332	108.12483859172463
633.7386145738079	1586.8	15689.3	108.81244419116136
634.4958603419257	1586.6666666666667	15689.766666666666	109.43403194855466
635.2530334468262	1586.7	15681.466666666667	109.97970292318048
636.0101338863443	1586.6666666666667	15708.066666666668	110.77442945049438
636.7671616583146	1586.9	15681.1	111.21700625944739
637.5241167605723	1586.5666666666666	15680.466666666667	112.57130425986865
638.2809991909518	1586.7333333333333	15653.4	112.40936198120995
639.037808947288	1586.5333333333333	15634.166666666666	112.43768422873748
639.7945460274159	1585.6	15632.166666666666	112.07907594596843
640.5512104291702	1587.0333333333333	15622.5	111.83447919964414
641.3078021503857	1586.4333333333334	15601.466666666667	111.76922764099501
642.0643211888971	1586.6666666666667	15589.366666666667	112.09291007880734
642.8207675425394	1586.3	15548.866666666667	112.1907501992312
643.5771412091474	1586.3	15520.5	112.5402776485672
644.3334421865558	1586.9	15516.133333333333	112.5295225400526
645.0896704725996	1586.4666666666667	15457.933333333332	111.7993264613316
645.8458260651132	1586.5666666666666	15443.8	111.85867467791265
646.6019089619319	1586.1333333333334	15393.0	111.87780156997806
647.3579191608902	1586.1333333333334	15373.933333333332	112.57239555167513
648.1138566598231	1586.4	15360.6	112.53448193778206
648.8697214565653	1586.5666666666666	15341.666666666666	112.3487773685625
649.6255135489516	1586.8666666666666	15327.766666666666	113.22449033518971
650.3812329348169	1586.4	15329.333333333334	115.27454082833121
651.1368796119959	1586.9	15329.733333333334	115.0750012544227
651.8924535783235	1586.4666666666667	15317.233333333334	115.39428965456928
652.6479548316345	1587.1	15318.566666666668	117.89193670564843
653.4033833697637	1586.9333333333334	15307.466666666667	119.25188415118846
654.1587391905458	1587.2666666666667	15297.533333333333	121.10384469908202
654.9140222918159	1586.6333333333334	15285.1	121.23256055948775
655.6692326714084	1586.2	15298.6	123.57267158083738
656.4243703271585	1587.2	15317.4	126.26432251616718
657.1794352569008	1586.9	15338.033333333333	129.80787077913544
657.9344274584702	1586.9333333333334	15335.133333333333	133.2298654948514
658.6893469297014	1586.4666666666667	15371.533333333333	137.44307717227477
659.4441936684294	1586.6333333333334	15428.366666666667	141.49169339826372
660.1989676724888	1586.0666666666666	15449.166666666666	146.030722881181
660.9536689397146	1586.1	15479.833333333334	151.14700032916895
661.7082974679414	1586.4	15532.366666666667	157.09970538681551
662.4628532550042	1587.3333333333333	15582.333333333334	163.08836047417492
663.2173362987378	1586.8333333333333	15621.533333333333	168.29103691459983
663.9717465969768	1587.9	15662.233333333334	172.63923724868036
664.7260841475563	1586.5	15715.366666666667	176.88092103153588
665.480348948311	1587.0	15766.8	181.7031316669716
666.2345409970756	1587.4	15841.933333333332	185.68492080560912
666.988660291685	1586.6666666666667	15886.466666666667	187.83034878777778
667.742706829974	1586.9666666666667	15980.8	189.56434161373178
668.4966806097776	1587.0	16096.3	192.16065653076552
669.2505816289303	1586.7333333333333	16164.566666666668	192.08473313670316
670.0044098852671	1586.6333333333334	16258.766666666666	192.77135805779602
670.7581653766227	1586.5	16333.333333333334	190.96297610071264
671.511848100832	1586.9	16387.833333333332	187.84147312694256
672.2654580557298	1586.7	16492.733333333334	185.26263839073897
673.0189952391509	1587.0333333333333	16573.966666666667	181.28123401362603
673.7724596489301	1586.1666666666667	16688.266666666666	177.6166297422681
674.5258512829022	1587.6666666666667	16807.166666666668	172.51767581089615
675.279170138902	1587.0333333333333	16936.7	168.73305612569834
676.0324162147645	1587.0333333333333	16995.0	163.28839752705065
676.7855895083242	1587.2666666666667	17109.1	157.35040090695838
677.5386900174161	1586.3666666666666	17247.2	152.6477236459154
678.2917177398749	1586.6666666666667	17355.833333333332	145.83987158045767
679.0446726735356	1586.8666666666666	17507.433333333334	141.41428508852772
679.797554816233	1587.1	17642.566666666666	137.45068208355963
680.5503641658016	1586.5333333333333	17781.366666666665	132.4667363859123
681.3031007200765	1587.2333333333333	17903.3	127.79739009573021
682.0557644768925	1587.1666666666667	17970.966666666667	123.29895683111349
682.8083554340842	1587.5	18082.2	120.17622445174473
683.5608735894867	1587.0333333333333	18224.5	118.05015345303845
684.3133189409347	1586.9	18343.033333333333	115.66628763022075
685.0656914862628	1586.7666666666667	18444.766666666666	113.34514329538672
685.8179912233061	1587.0333333333333	18547.166666666668	109.29203834786328
686.5702181498993	1586.9333333333334	18690.133333333335	107.89224545114588
687.3223722638772	1586.5	18808.166666666668	106.28649712235327
688.0744535630747	1587.1	18960.133333333335	105.3914803976966
688.8264620453265	1586.8333333333333	19092.8	103.40877769512728
689.5783977084674	1586.5666666666666	19223.866666666665	102.70447772086226
690.3302605503324	1586.9666666666667	19355.666666666668	102.28751607790724
691.082050568756	1586.5333333333333	19456.633333333335	101.24370041272488
691.8337677615733	1586.6666666666667	19517.433333333334	99.89575743221404
692.585412126619	1586.6333333333334	19595.966666666667	99.12922639977367
693.3369836617278	1587.2666666666667	19622.266666666666	98.13483477408283
694.0884823647348	1586.6	19684.3	97.17186160112684
694.8399082334745	1586.8666666666666	19803.9	97.50721865995882
695.5912612657819	1586.6666666666667	19932.5	97.60299058268897
696.3425414594917	1586.8	20006.133333333335	97.40051970149152
697.0937488124388	1587.0333333333333	20077.033333333333	97.25464145644924
697.8448833224579	1586.4	20149.866666666665	96.35395526458537
698.5959449873841	1586.3666666666666	20196.433333333334	96.18291104392718
699.3469338050518	1586.9666666666667	20251.866666666665	95.86382730736983
700.0978497732962	1586.6	20270.466666666667	95.1584073511855
700.8486928899517	1586.8666666666666	20322.9	95.81403434409597
701.5994631528534	1587.1333333333334	20317.133333333335	94.31598901896838
702.3501605598362	1587.2333333333333	20334.2	95.16083024416342
703.1007851087347	1587.0333333333333	20343.466666666667	95.33874366560401
703.8513367973837	1586.5666666666666	20323.1	95.11522792943859
704.6018156236181	1587.1666666666667	20330.133333333335	94.80481894695313
705.3522215852728	1586.5333333333333	20352.633333333335	94.03771237713453
706.1025546801824	1586.6333333333334	20374.166666666668	93.74197662333464
706.8528149061818	1586.8666666666666	20344.333333333332	94.06112093046886
707.603002261106	1586.6	20309.266666666666	93.90588930932267
708.3531167427894	1586.8	20306.9	93.70815261465815
709.1031583490673	1587.1	20260.7	93.89840793714718
709.8531270777742	1586.8333333333333	20178.433333333334	93.60012774827075
710.6030229267449	1586.8333333333333	20132.266666666666	93.78562636207977
711.3528458938142	1587.4	20087.733333333334	93.25648420731952
712.1025959768172	1586.5666666666666	20030.333333333332	93.43936143365576
712.8522731735884	1587.0333333333333	19933.366666666665	92.66884238130565
713.6018774819628	1587.1	19836.366666666665	92.73811270439538
714.351408899775	1587.4	19760.766666666666	93.16319326703862
715.1008674248601	1586.9	19679.833333333332	93.15811025735856
715.8502530550527	1587.4666666666667	19628.9	93.63893367210264
716.5995657881876	1586.4	19552.9	94.30620146246531
717.3488056220998	1586.8333333333333	19454.8	93.37498820892606
718.097972554624	1586.7	19379.033333333333	93.15206481525274
718.8470665835949	1586.6	19289.633333333335	93.7921486147231
719.5960877068475	1586.5666666666666	19205.9	92.5964081242622
720.3450359222164	1587.0333333333333	19140.466666666667	92.73893382643624
721.0939112275368	1586.3666666666666	19085.4	92.30979842018768
721.842713620643	1586.4666666666667	19036.4	92.24213568167303
722.5914430993702	1586.9666666666667	18961.366666666665	91.50975560367054
723.340099661553	1586.8	18933.166666666668	92.05593383639615
724.0886833050263	1587.4	18888.033333333333	91.86055594342498
724.837194027625	1587.1	18835.3	91.03783479845048
725.5856318271836	1586.7666666666667	18841.166666666668	91.04489710312936
726.3339967015373	1586.7666666666667	18825.266666666666	90.683828262204
727.0822886485207	1587.5666666666666	18799.366666666665	91.4212680398871
727.8305076659686	1586.8666666666666	18746.0	91.61075235307315
728.5786537517159	1587.0333333333333	18688.9	91.31684420670153
729.3267269035974	1586.8666666666666	18669.833333333332	92.02801621973276
730.0747271194479	1587.3333333333333	18639.066666666666	91.96393267483055
730.822654397102	1586.3666666666666	18611.466666666667	92.0663794302257
731.5705087343949	1586.8666666666666	18572.0	92.2213253614678
732.3182901291611	1586.6	18518.333333333332	91.62489834106712
733.0659985792356	1585.9666666666667	18468.033333333333	91.58720823417022
733.8136340824532	1586.9	18453.1	91.61741858111358
734.5611966366486	1586.2333333333333	18437.666666666668	90.98589654855202
735.3086862396566	1586.6	18440.333333333332	90.76560723266586
736.056102889312	1587.0	18465.066666666666	91.05356668405368
736.8034465834498	1587.2333333333333	18469.4	91.31457316661361
737.5507173199047	1586.8333333333333	18436.8	90.89513509413513
738.2979150965115	1587.5666666666666	18437.466666666667	90.95908932886736
739.045039911105	1586.9	18431.166666666668	91.54647350780257
739.79209176152	1586.8333333333333	18445.566666666666	91.30536211625888
740.5390706455914	1587.0	18488.066666666666	92.0439485016935
741.285976561154	1586.7666666666667	18457.033333333333	90.89936086760419
742.0328095060426	1586.1666666666667	18461.8	91.95141394235009
742.7795694780918	1586.4	18413.0	91.10771408675927
743.5262564751367	1586.8	18407.266666666666	91.82677470389442
744.272870495012	1586.4666666666667	18379.0	91.03052913499381
745.0194115355524	1586.6333333333334	18349.9	92.0882884653841
745.765879594593	1586.1333333333334	18339.266666666666	92.68591765314113
746.5122746699683	1587.1	18341.833333333332	92.57231718788506
747.2585967595134	1587.1666666666667	18325.266666666666	92.59350314394759
748.0048458610628	1585.8	18333.933333333334	92.8441210676294
748.7510219724516	1586.7666666666667	18355.0	92.67730606214964
749.4971250915144	1586.7333333333333	18365.833333333332	92.21441866869748
750.243155216086	1586.8	18353.533333333333	91.80673946859643
750.9891123440015	1587.1666666666667	18398.333333333332	92.66503864123639
751.7349964730954	1586.6	18441.5	92.54482110587453
752.4808076012027	1587.0	18466.966666666667	91.48553739857995
753.2265457261582	1587.0	18523.5	91.54869759078267
753.9722108457964	1586.3666666666666	18613.6	91.80768355161885
754.7178029579526	1586.9666666666667	18659.166666666668	92.46075935052745
755.4633220604613	1586.8	18675.366666666665	91.9096263442286
756.2087681511574	1586.7	18665.1	90.16724111167493
756.9541412278757	1586.8333333333333	18740.866666666665	90.67709834193539
757.699441288451	1586.8	18808.533333333333	90.81103054458592
758.4446683307182	1586.4333333333334	18868.5	91.00670575538552
759.1898223525119	1586.9666666666667	18922.7	90.90644861200828
759.9349033516671	1586.8333333333333	18969.466666666667	90.71476861727837
760.6799113260186	1586.6666666666667	19015.733333333334	90.23745966548523
761.424846273401	1587.9	19062.266666666666	90.17019404705847
762.1697081916495	1586.0333333333333	19149.033333333333	90.18487302978518
762.9144970785986	1586.5333333333333	19237.666666666668	90.24060634442263
763.6592129320832	1586.7666666666667	19291.9	90.3886403774671
764.4038557499381	1587.2	19328.733333333334	90.4266388676558
765.1484255299982	1586.7	19428.033333333333	91.57649170621396
765.8929222700982	1586.4333333333334	19494.766666666666	91.54741675951098
766.637345968073	1587.0	19578.933333333334	92.25165449856871
767.3816966217572	1587.4333333333334	19635.566666666666	91.42353107174466
768.1259742289859	1587.6	19668.666666666668	90.41417838865677
768.8701787875938	1586.5333333333333	19737.9	90.42264979418566
769.6143102954156	1586.2333333333333	19810.2	90.54164168812159
770.3583687502863	1586.8333333333333	19891.466666666667	90.53150839969823
771.1023541500406	1586.8333333333333	19945.2	89.83144349845261
771.8462664925133	1587.0333333333333	20036.0	90.63905129222289
772.5901057755393	1587.4	20150.533333333333	90.71097707919564
773.3338719969533	1587.2333333333333	20279.133333333335	91.08700083543155
774.0775651545903	1586.7666666666667	20368.6	90.41498240300706
774.8211852462848	1586.7	20425.233333333334	90.49855311044057
775.5647322698719	1586.9	20496.333333333332	90.13652814428883
776.3082062231862	1586.5333333333333	20545.1	90.19078627642499
777.0516071040627	1587.2333333333333	20617.433333333334	90.81574654037877
777.7949349103361	1586.4333333333334	20715.266666666666	90.46669365095389
778.5381896398412	1586.5	20822.966666666667	90.42295906566372
779.281371290413	1586.7666666666667	20978.066666666666	90.35945755745878
780.024479859886	1586.6	21092.433333333334	91.24912123161081
780.7675153460953	1586.2	21186.5	90.9411699858932
781.5104777468754	1586.4	21291.6	90.61741966935283
782.2533670600615	1587.1333333333334	21408.8	90.34216733531233
782.996183283488	1586.8333333333333	21526.633333333335	90.30051639442014
783.73892641499	1587.1333333333334	21635.5	89.53894849743808
784.4815964524023	1586.4333333333334	21752.366666666665	89.67033150142416
785.2241933935596	1586.5333333333333	21845.266666666666	89.3863648581692
785.9667172362967	1586.6333333333334	21949.5	89.15486602593798
786.7091679784486	1586.8	22036.133333333335	89.4701570176733
787.4515456178499	1586.7333333333333	22116.666666666668	89.43448091409613
788.1938501523355	1586.4666666666667	22233.2	89.95156519355776
788.9360815797401	1586.3333333333333	22347.733333333334	89.8833359704207
789.6782398978987	1586.5333333333333	22463.766666666666	90.57328194196275
790.420325104646	1586.6	22578.033333333333	89.92222858316283
791.1623371978169	1586.6666666666667	22704.5	89.67760233673411
791.9042761752461	1586.8333333333333	22792.466666666667	90.05171941915263
792.6461420347684	1587.3	22903.266666666666	90.84473662644783
793.3879347742187	1587.2	23021.666666666668	90.5933859407033
794.1296543914318	1586.8	23081.233333333334	90.8392889300725
794.8713008842426	1587.5	23196.0	90.99220204343996
795.6128742504857	1587.1	23303.1	90.52587843186869
796.354374487996	1587.2666666666667	23414.566666666666	90.13372670012977
797.0958015946084	1587.1333333333334	23511.2	89.21801780692559
797.8371555681575	1587.3666666666666	23672.933333333334	88.48151258688871
798.5784364064783	1586.6333333333334	23848.233333333334	89.24561420132176
799.3196441074057	1586.3666666666666	23940.0	89.26798550140128
800.0607786687742	1587.4666666666667	23994.466666666667	89.108153840455
800.8018400884189	1586.9333333333334	24097.033333333333	89.20627199194203
801.5428283641745	1587.0333333333333	24165.133333333335	88.93408877149837
802.2837434938757	1586.4333333333334	24299.066666666666	88.51005463264949
803.0245854753575	1587.5333333333333	24405.166666666668	89.18982728928374
803.7653543064547	1587.0666666666666	24543.066666666666	89.72863712683285
804.5060499850019	1585.9666666666667	24627.066666666666	89.66796547199363
805.2466725088342	1586.6333333333334	24669.533333333333	89.07092317037556
805.9872218757862	1587.0	24755.133333333335	89.57738541739091
806.7276980836928	1586.7	24891.5	89.9095094182131
807.4681011303886	1586.8666666666666	24987.3	89.18379927585423
808.2084310137088	1586.9666666666667	25051.866666666665	88.46089128775986
808.948687731488	1586.6666666666667	25158.266666666666	89.112716157407
809.688871281561	1587.2	25219.3	88.83551015731531
810.4289816617627	1586.8	25336.666666666668	88.65787834339454
811.1690188699278	1587.1666666666667	25488.033333333333	88.17789836936761
811.9089829038911	1586.5666666666666	25509.0	88.94895026141096
812.6488737614875	1587.0	25640.833333333332	89.30729126311867
813.3886914405518	1586.7666666666667	25763.9	89.09660022235882
814.1284359389189	1586.2666666666667	25909.6	89.05896975865062
814.8681072544233	1587.0666666666666	26010.266666666666	88.54448235851532
815.6077053849002	1587.0666666666666	26109.4	88.16858806274479
816.3472303281842	1588.2	26123.2	87.97070417952997
817.0866820821101	1586.7	26182.633333333335	88.8948026248435
817.8260606445127	1586.7333333333333	26226.766666666666	88.40922393294004
818.5653660132269	1586.9	26347.766666666666	88.37864071175538
819.3045981860876	1587.3	26435.8	88.32003668737104
820.0437571609293	1587.0666666666666	26557.833333333332	88.20780811562639
820.7828429355872	1586.7666666666667	26685.333333333332	88.56078137983516
821.5218555078957	1586.7666666666667	26787.566666666666	88.55812328648253
822.26079487569	1586.7	26852.066666666666	88.85660343985762
822.9996610368046	1586.2333333333333	26883.366666666665	89.0523236957113
823.7384539890745	1586.4333333333334	26896.533333333333	89.04100665784469
824.4771737303345	1586.5333333333333	26977.9	88.58287593663694
825.2158202584193	1586.9	27098.033333333333	88.94699009315869
825.9543935711638	1586.6333333333334	27217.033333333333	89.27594342530386
826.6928936664028	1586.2	27310.9	89.12137866481308
827.4313205419711	1586.8333333333333	27406.333333333332	88.7796374476656
828.1696741957036	1586.7333333333333	27414.866666666665	88.53567964258579
828.907954625435	1586.6666666666667	27414.833333333332	87.09749265939129
829.646161829	1586.6666666666667	27452.3	87.02414159104666
830.3842958042337	1585.7	27627.2	88.33294988148835
831.1223565489707	1587.1333333333334	27737.5	87.93211240638054
831.8603440610459	1587.1	27824.166666666668	88.07824084177018
832.598258338294	1587.0	27844.466666666667	87.59747192261165
833.3360993785501	1587.4	27871.366666666665	87.84335547796543
834.0738671796487	1586.7	27942.633333333335	87.89690696924593
834.8115617394246	1586.2666666666667	28041.4	87.64823884554797
835.5491830557129	1587.0333333333333	28182.566666666666	87.65571983690195
836.2867311263482	1586.7666666666667	28298.866666666665	86.9929799737088
837.0242059491653	1585.8	28421.8	87.03205384557326
837.7616075219992	1586.5333333333333	28491.5	87.40911947933108
838.4989358426844	1586.5333333333333	28507.233333333334	87.07645110689229
839.2361909090561	1586.0333333333333	28537.6	87.27719558886717
839.9733727189487	1586.7	28589.0	86.96787349593812
840.7104812701973	1586.5	28677.2	86.9657381660082
841.4475165606366	1586.4	28811.4	86.36710486913832
842.1844785881015	1586.2666666666667	28921.866666666665	86.25187261007396
842.9213673504267	1587.5	29077.733333333334	86.97145949713784
843.6581828454471	1587.1333333333334	29134.866666666665	86.13952112762998
844.3949250709974	1587.8666666666666	29226.266666666666	86.98893914762584
845.1315940249126	1586.3333333333333	29359.133333333335	87.31074941006374
845.8681897050272	1587.3	29523.4	87.81968751790191
846.6047121091764	1586.2	29637.1	87.13383352210344
847.3411612351948	1586.7666666666667	29743.4	88.16204074849423
848.0775370809172	1586.5333333333333	29793.0	87.06270685519684
848.8138396441784	1586.6666666666667	29885.533333333333	87.87013494298479
849.5500689228132	1587.0	29915.433333333334	87.06541094368023
850.2862249146566	1586.5333333333333	29984.366666666665	87.45852862507013
851.0223076175432	1587.0	30112.933333333334	87.02986205816204
851.7583170293079	1586.5333333333333	30362.4	87.63171978533896
852.4942531477856	1586.8	30486.333333333332	88.4311457448692
853.2301159708109	1586.3333333333333	30507.966666666667	88.1115002869459
853.9659054962187	1586.3666666666666	30530.466666666667	87.7925693672998
854.7016217218439	1586.9	30562.633333333335	88.05212535052593
855.4372646455213	1585.5333333333333	30641.1	88.31916614490787
856.1728342650856	1587.5333333333333	30703.966666666667	87.87519055060929
856.9083305783716	1585.8333333333333	30824.733333333334	88.23538205833069
857.6437535832143	1586.4	30930.733333333334	87.96916508521922
858.3791032774483	1587.1666666666667	31021.0	88.13161305809766
859.1143796589085	1586.6666666666667	31116.966666666667	88.84229201208753
859.8495827254299	1587.2333333333333	31225.9	89.04704167204908
860.5847124748469	1586.8666666666666	31275.533333333333	89.03682054388976
861.3197689049947	1586.7666666666667	31404.366666666665	89.07139377153734
862.0547520137079	1586.7666666666667	31589.0	90.06347711624662
862.7896617988213	1586.9666666666667	31648.866666666665	90.46999690237931
863.5244982581698	1586.7333333333333	31750.2	90.00388835437107
864.2592613895882	1586.9333333333334	31834.533333333333	90.47022143168124
864.9939511909114	1586.4666666666667	31810.533333333333	89.9978263727284
865.728567659974	1586.8	31830.033333333333	89.34722757889101
866.4631107946109	1586.6333333333334	31911.3	89.17762596042488
867.197580592657	1586.7333333333333	31981.4	89.43748128730483
867.931977051947	1586.9	32048.6	88.76342478729497
868.6663001703158	1586.3666666666666	32047.233333333334	89.3758076298586
869.4005499455982	1587.2666666666667	32001.6	88.67682417147665
870.1347263756289	1587.8	31977.7	87.71349060991308
870.8688294582428	1587.0666666666666	32110.9	88.14274036264442
871.6028591912748	1587.1	32289.133333333335	88.42240471861763
872.3368155725594	1587.0666666666666	32456.266666666666	88.85789317732164
873.0706985999318	1586.3333333333333	32542.6	89.21937757999767
873.8045082712266	1587.1666666666667	32634.1	89.43523688476809
874.5382445842787	1586.9666666666667	32717.566666666666	89.35174585066689
875.2719075369228	1586.5	32871.13333333333	88.48103234975818
876.0054971269938	1586.4666666666667	33001.166666666664	87.40375124684749
876.7390133523264	1587.0333333333333	33183.666666666664	87.5399438436129
877.4724562107556	1586.3666666666666	33433.8	87.7599123278884
878.2058257001161	1587.1	33664.96666666667	87.5634046628139
878.9391218182427	1586.4333333333334	33804.36666666667	86.97053081999746
879.6723445629702	1586.2333333333333	33906.13333333333	87.20581995237016
880.4054939321335	1587.2333333333333	34007.53333333333	87.19110912960471
881.1385699235674	1586.4	34159.066666666666	86.73857569645708
881.8715725351066	1586.1	34332.8	86.73035875159336
882.604501764586	1586.4	34541.26666666667	87.28559333122486
883.3373576098403	1586.9666666666667	34778.566666666666	87.0445920385013
884.0701400687044	1586.5666666666666	34941.03333333333	86.80049696444382
884.8028491390132	1586.6666666666667	34974.6	86.25021706181184
885.5354848186014	1586.8	35030.53333333333	85.38337359706652
886.2680471053038	1587.1666666666667	35115.36666666667	84.12210095344437
887.0005359969554	1586.7333333333333	35296.0	83.01767961008304
887.7329514913906	1586.4333333333334	35476.833333333336	82.46495933171194
888.4652935864447	1587.1	35661.76666666667	82.11167116403983
889.1975622799522	1586.3333333333333	35910.433333333334	82.62502623051603
889.929757569748	1586.4333333333334	36174.9	82.81337120834594
890.6618794536669	1586.6	36335.86666666667	83.03953626375073
891.3939279295437	1586.2666666666667	36424.26666666667	82.92771926711502
892.1259029952132	1586.5666666666666	36497.36666666667	82.94998842332296
892.8578046485103	1586.5666666666666	36686.96666666667	83.80453494070107
893.5896328872698	1586.1	36834.166666666664	83.77941826904292
894.3213877093264	1586.6	37049.0	83.83828726678247
895.0530691125149	1586.6	37336.13333333333	83.22415609251267
895.7846770946703	1587.0666666666666	37604.4	83.44959872198305
896.5162116536272	1587.4	37714.73333333333	82.51878551539711
897.2476727872206	1587.1	37761.833333333336	83.00197489264694
897.9790604932853	1587.2	37877.13333333333	83.29993217892607
898.7103747696559	1586.6333333333334	38025.0	83.19637519805222
899.4416156141674	1587.2666666666667	38283.46666666667	82.94633060120697
900.1727830246544	1587.3333333333333	38541.166666666664	83.35965640608383
900.9038769989521	1586.8	38800.166666666664	83.83794462126873
901.634897534895	1586.8333333333333	39084.933333333334	84.41870754655659
902.365844630318	1586.8333333333333	39295.566666666666	84.53982022977047
903.0967182830558	1587.1	39414.36666666667	84.4965803857412
903.8275184909435	1586.9	39527.6	84.50647033529988
904.5582452518156	1586.4	39726.03333333333	84.41182823089963
905.288898563507	1586.9333333333334	39836.9	83.47113222894846
906.0194784238527	1587.1333333333334	39956.26666666667	83.09127186080077
906.7499848306873	1586.4	40199.53333333333	83.3461677225849
907.4804177818455	1586.8333333333333	40386.53333333333	82.85852805390353
908.2107772751625	1587.0	40607.0	82.99102809377675
908.9410633084728	1587.3666666666666	40874.53333333333	83.19396210502299
909.6712758796114	1587.2333333333333	40951.066666666666	82.96153781793899
910.4014149864129	1586.5333333333333	41095.53333333333	83.15217308691253
911.1314806267123	1587.0666666666666	41245.3	83.72142338836883
911.8614727983444	1586.8666666666666	41414.13333333333	84.37286669431901
912.5913914991438	1586.5666666666666	41492.933333333334	84.11830489576049
913.3212367269456	1586.9666666666667	41684.433333333334	83.90342354935702
914.0510084795844	1586.2333333333333	41846.166666666664	83.18459977995525
914.7807067548952	1586.8666666666666	42011.13333333333	83.34321115117476
915.5103315507125	1586.5	42099.833333333336	82.85576931877362
916.2398828648716	1586.9333333333334	42202.2	83.31965887051284
916.9693606952068	1586.6333333333334	42329.8	84.09610834912804
917.6987650395532	1587.1	42391.433333333334	84.05045163652568
918.4280958957455	1587.2333333333333	42456.7	83.54875635521746
919.1573532616186	1586.8333333333333	42600.6	84.16074410617263
919.8865371350073	1586.9666666666667	42615.8	84.48309490898743
920.6156475137464	1586.8333333333333	42694.7	84.76503361923152
921.3446843956707	1586.6666666666667	42663.5	83.95703399079478
922.0736477786149	1587.1333333333334	42636.96666666667	83.84382749742527
922.802537660414	1587.0333333333333	42611.13333333333	83.73535267796666
923.5313540389027	1586.8666666666666	42643.63333333333	83.56057226831568
924.2600969119159	1586.6333333333334	42651.53333333333	83.36588347468883
924.9887662772883	1586.3666666666666	42609.36666666667	83.16221592018174
925.7173621328548	1586.8	42600.5	83.92274499237121
926.4458844764501	1586.6333333333334	42536.1	83.90670653704447
927.1743333059092	1586.8333333333333	42273.066666666666	83.31808156590935
927.9027086190666	1586.5333333333333	41939.566666666666	83.03826647613155
928.6310104137575	1587.0333333333333	41510.666666666664	82.87846082683151
929.3592386878165	1587.3	40896.96666666667	82.75365993769421
930.0873934390784	1586.1666666666667	40236.2	82.76510747634435
930.815474665378	1586.1666666666667	39493.3	82.55128313567363
931.5434823645503	1586.6	38509.6	82.79261979237921
932.2714165344298	1586.8666666666666	37396.333333333336	82.86316174349415
932.9992771728516	1586.1333333333334	36343.433333333334	82.83387467537763
933.7270642776504	1586.0666666666666	35284.13333333333	82.9867160764179
934.4547778466609	1586.4333333333334	34254.03333333333	83.34472230433619
935.1824178777181	1586.9333333333334	33419.833333333336	83.49328815661532
935.9099843686568	1587.0333333333333	32731.166666666668	84.06036464219953
936.6374773173115	1586.9	32160.133333333335	83.67837950540762
937.3648967215174	1586.5	31802.633333333335	83.49047966192884
938.0922425791092	1587.1	31636.166666666668	83.00646356775773
938.8195148879216	1586.7	31715.2	82.88515099570638
939.5467136457895	1586.7	31895.633333333335	82.26620939243703
940.2738388505477	1586.2666666666667	32131.333333333332	82.1204888446925
941.000890500031	1587.1333333333334	32513.633333333335	82.0608378827476
941.7278685920743	1586.6	33040.066666666666	81.90191602638765
942.4547731245123	1586.5666666666666	33688.63333333333	82.61080140287713
943.1816040951798	1586.0333333333333	34402.76666666667	82.61567385998903
943.9083615019116	1587.2	35191.066666666666	82.46059676117993
944.6350453425426	1586.7666666666667	35963.13333333333	82.78772015734373
945.3616556149077	1586.7	36740.8	81.6588569766462
946.0881923168415	1587.4	37491.73333333333	82.09952341939939
946.8146554461789	1587.2	38140.53333333333	81.74625617291554
947.5410450007547	1585.7666666666667	38918.86666666667	82.66060534867404
948.2673609784038	1586.7	39697.96666666667	83.00624342369255
948.9936033769609	1586.4	40553.066666666666	82.37860576023296
949.7197721942608	1586.6666666666667	41328.9	82.4961681582126
950.4458674281384	1586.0333333333333	42072.26666666667	82.32134087801741
951.1718890764284	1586.0666666666666	42784.066666666666	81.85438251284765
951.8978371369658	1587.0	43515.7	82.01215948866322
952.6237116075853	1586.4333333333334	44097.13333333333	81.95024643764125
953.3495124861216	1587.3666666666666	44598.26666666667	81.97322249157818
954.0752397704097	1586.8666666666666	45083.53333333333	82.03888527219084
954.8008934582843	1586.7	45591.23333333333	82.94481858455853
955.5264735475803	1586.4333333333334	46082.26666666667	82.77493013110534
956.2519800361324	1586.7666666666667	46543.433333333334	82.70671047073282
956.9774129217755	1586.1	47002.2	82.88643609170042
957.7027722023442	1586.8	47478.73333333333	82.20464504179765
958.4280578756737	1586.4	47860.933333333334	82.03820909884064
959.1532699395985	1586.5666666666666	48208.0	82.54133662883976
959.8784083919536	1587.2333333333333	48513.666666666664	81.75719918846643
960.6034732305736	1586.9	48803.36666666667	82.01633381664851
961.3284644532936	1586.9666666666667	49089.63333333333	81.92448292463939
962.053382057948	1586.7666666666667	49456.333333333336	82.04309494741648
962.7782260423721	1587.0	49737.833333333336	82.81167786954448
963.5029964044004	1586.9	49905.933333333334	82.67574477360836
964.2276931418677	1586.7	50112.86666666667	82.87962980250465
964.952316252609	1586.7333333333333	50246.3	82.3045347014789
965.6768657344589	1586.6666666666667	50278.0	82.21128506078585
966.4013415852523	1587.2666666666667	50326.8	81.97684047415235
967.1257438028242	1587.3	50359.7	81.2448645580352
967.8500723850091	1587.0	50397.2	80.65791088403884
968.574327329642	1587.1333333333334	50444.86666666667	80.98315652641915
969.2985086345576	1586.8	50543.8	80.40787571117046
970.0226162975908	1587.2666666666667	50577.3	80.69761096714925
970.7466503165765	1587.5	50519.566666666666	81.53915827847788
971.4706106893493	1587.1666666666667	50500.5	81.28862726067179
972.1944974137441	1587.3666666666666	50349.166666666664	81.72667263600833
972.9183104875957	1586.6333333333334	50059.03333333333	81.7574167231144
973.6420499087391	1586.5	49757.6	82.30992512582034
974.3657156750087	1586.6	49600.933333333334	81.96166689532858
975.0893077842397	1587.3333333333333	49374.86666666667	81.52475630931507
975.8128262342667	1586.7666666666667	49296.46666666667	81.2439280615697
976.5362710229247	1587.3666666666666	49222.166666666664	81.19789765138145
977.2596421480483	1586.5666666666666	49106.76666666667	80.95236520182128
977.9829396074724	1587.3	49020.833333333336	81.21322027819895
978.7061633990318	1586.8	48848.933333333334	81.21248237202163
979.4293135205613	1587.3333333333333	48647.666666666664	81.56774986476519
980.1523899698958	1586.0666666666666	48478.333333333336	81.2997641432968
980.87539274487	1586.6333333333334	48277.5	80.57560456862204
981.5983218433189	1586.7333333333333	48212.9	80.25565422233915
982.3211772630771	1587.5	48252.86666666667	80.45444997448273
983.0439590019795	1586.5333333333333	48359.03333333333	80.55857370366495
983.7666670578608	1586.9333333333334	48417.566666666666	80.44536183271724
984.4893014285559	1586.8333333333333	48444.4	80.26780974363191
985.2118621118997	1587.0333333333333	48350.5	80.60697837129925
985.9343491057269	1586.3666666666666	48204.5	80.24282734140846
986.6567624078724	1586.6	48003.9	79.72368906190837
987.3791020161709	1587.0333333333333	47909.63333333333	79.6112287316665
988.1013679284573	1586.9666666666667	47906.0	79.49821325259227
988.8235601425663	1586.8666666666666	47952.26666666667	79.65133803963565
989.5456786563328	1586.6	48029.46666666667	80.28521159529087
990.2677234675917	1586.8666666666666	48099.433333333334	80.67370430779418
990.9896945741776	1587.0666666666666	47991.73333333333	80.0043568389288
991.7115919739255	1586.8666666666666	47883.73333333333	81.18267741897434
992.4334156646702	1586.4333333333334	47610.3	80.57880482844263
993.1551656442463	1586.9	47296.73333333333	80.3639706023721
993.8768419104888	1587.2333333333333	46994.2	80.49823074696977
994.5984444612325	1586.8333333333333	46698.5	80.0179404187109
995.3199732943121	1587.0333333333333	46371.6	79.80782752735422
996.0414284075626	1586.4	46077.0	79.615654246301
996.7628097988187	1586.8666666666666	45859.36666666667	79.17594890854295
997.4841174659151	1587.1666666666667	45666.0	79.18354501154147
998.2053514066869	1586.5	45394.03333333333	79.72697413553762
998.9265116189687	1587.0	44938.5	80.02216750288986
999.6475981005952	1587.0	44411.166666666664	80.67709786718476
1000.3686108494015	1587.3	43788.96666666667	79.76479072855626
1001.0895498632223	1586.8666666666666	43420.0	79.80389553766939
1001.8104151398923	1587.3	43066.1	79.47409367542397
1002.5312066772464	1587.4	42698.73333333333	78.99845926791701
1003.2519244731194	1586.8666666666666	42424.53333333333	78.85368045272004
1003.9725685253462	1586.6666666666667	42114.566666666666	78.85024971554077
1004.6931388317614	1586.8333333333333	41718.1	78.78866259095032
1005.4136353902	1586.7333333333333	41279.566666666666	79.70448627520122
1006.1340581984969	1587.0	40706.03333333333	79.260224541213
1006.8544072544867	1587.2	40036.63333333333	79.12876413600432
1007.5746825560042	1586.9333333333334	39374.1	78.91384391660112
1008.2948841008844	1587.1666666666667	38780.433333333334	79.29834017389548
1009.0150118869618	1586.7	38235.3	78.60475944787731
1009.7350659120716	1586.8333333333333	37912.13333333333	78.2862086235439
1010.4550461740483	1587.2	37612.4	78.69544828235935
1011.174952670727	1587.2	37249.9	78.78661997659106
1011.8947853999423	1586.9666666666667	36868.36666666667	78.93611108231892
1012.614544359529	1587.1	36350.63333333333	78.92413669693563
1013.334229547322	1587.4333333333334	35702.066666666666	79.0915481049744
1014.0538409611561	1586.6666666666667	35076.166666666664	79.65639693152558
1014.7733785988661	1586.6333333333334	34430.5	79.72249206995022
1015.4928424582868	1586.8333333333333	33919.73333333333	79.87031509655996
1016.2122325372529	1587.5	33496.3	80.66896825377692
1016.9315488335994	1586.4666666666667	33105.333333333336	80.64629588234283
1017.6507913451611	1586.3	32777.1	80.93304680731394
1018.3699600697728	1586.6333333333334	32464.666666666668	81.23666164397501
1019.0890550052692	1586.3	32027.2	80.84594494636556
1019.8080761494851	1587.0	31501.466666666667	81.58021179153513
1020.5270235002555	1586.9333333333334	30841.666666666668	80.6393193647506
1021.2458970554151	1587.6666666666667	30107.633333333335	80.49046770457426
1021.9646968127987	1586.9666666666667	29475.533333333333	80.88457902544984
1022.6834227702411	1586.9333333333334	28894.3	80.76508741065071
1023.4020749255772	1586.7666666666667	28418.733333333334	80.91213780411012
1024.1206532766416	1587.3	27979.766666666666	80.58462021674389
1024.8391578212693	1586.7	27652.066666666666	80.94842670416729
1025.5575885572953	1586.8	27321.2	81.11955801597456
1026.2759454825539	1585.9333333333334	26921.7	81.22876726313036
1026.9942285948803	1586.9666666666667	26325.566666666666	80.6161293959609
1027.7124378921092	1586.3	25762.866666666665	80.6244295131784
1028.4305733720753	1587.1666666666667	25180.233333333334	81.05822004240623
1029.1486350326138	1586.6333333333334	24622.1	80.88111373216252
1029.866622871559	1586.9666666666667	24087.3	80.4658056235242
1030.584536886746	1586.7	23657.633333333335	80.86599316431821
1031.3023770760096	1586.5666666666666	23284.3	80.55435380036072
1032.0201434371845	1586.6	22949.333333333332	80.41197655013555
1032.7378359681059	1586.4666666666667	22597.533333333333	80.98380520982921
1033.455454666608	1586.1	22212.666666666668	80.86822465767983
1034.1729995305259	1586.8666666666666	21801.8	81.38275186464388
1034.8904705576945	1586.7333333333333	21295.466666666667	80.74978058567628
1035.6078677459486	1586.4	20754.666666666668	80.3125448675997
1036.3251910931228	1587.3666666666666	20264.266666666666	80.75086812687105
1037.042440597052	1586.8	19780.2	79.49167984915951
1037.7596162555712	1586.8	19379.233333333334	79.81129082951207
1038.4767180665153	1586.9666666666667	19033.533333333333	80.22018701954231
1039.1937460277186	1586.5666666666666	18736.166666666668	80.24513826858256
1039.9107001370162	1586.8	18468.466666666667	80.58780732239225
1040.627580392243	1586.2666666666667	18214.9	80.54234523410584
1041.3443867912338	1587.2666666666667	17859.2	80.08358597192395
1042.0611193318232	1586.9	17465.033333333333	80.232093584991
1042.7777780118463	1587.0333333333333	16992.666666666668	80.1417284101435
1043.4943628291376	1586.4333333333334	16538.2	80.21206527178738
1044.2108737815322	1586.5666666666666	16124.533333333333	79.96961587877563
1044.9273108668647	1586.3	15759.733333333334	79.4654873797595
1045.64367408297	1586.2333333333333	15422.566666666668	79.1691095336191
1046.359963427683	1586.6666666666667	15155.1	78.99030868905173
1047.0761788988382	1586.9	14878.4	79.00810517103064
1047.7923204942708	1587.7333333333333	14641.233333333334	79.27640966712833
1048.5083882118154	1586.9	14392.433333333332	79.61738056507477
1049.224382049307	1587.3666666666666	14077.7	78.9244842564088
1049.9403020045802	1586.5666666666666	13726.733333333334	79.00122414772525
1050.6561480754697	1587.5	13406.266666666666	79.25939994729733
1051.3719202598106	1586.1	13095.1	79.89275984805819
1052.0876185554378	1587.8333333333333	12809.666666666666	79.52788595427
1052.8032429601856	1586.8333333333333	12564.766666666666	79.65200942902351
1053.5187934718892	1587.0666666666666	12375.8	80.34589138691277
1054.2342700883835	1587.2	12204.633333333333	79.60494442148098
1054.949672807503	1586.4	12055.866666666667	79.80835343268932
1055.6650016270826	1586.3666666666666	11908.566666666668	80.32716467491123
1056.3802565449573	1586.8333333333333	11686.766666666666	79.70845603696185
1057.0954375589617	1587.0	11470.0	79.93597343262809
1057.8105446669308	1587.3333333333333	11243.766666666666	78.95073731333322
1058.5255778666992	1586.8666666666666	11033.0	81.09683591096287
1059.240537156102	1586.7666666666667	10806.766666666666	80.13189276888883
1059.9554225329737	1586.3333333333333	10604.733333333334	79.81544828396557
1060.6702339951491	1586.3333333333333	10463.733333333334	80.08625508330717
1061.3849715404633	1585.6666666666667	10319.966666666667	79.46077852977385
1062.0996351667509	1587.5333333333333	10193.9	79.38549696692743
1062.8142248718468	1586.7666666666667	10078.4	78.60642923582428
1063.528740653586	1587.0333333333333	9933.133333333333	79.46961909749149
1064.2431825098029	1587.3333333333333	9754.566666666668	80.52297772707378
1064.9575504383324	1586.7666666666667	9547.1	80.5042738912827
1065.6718444370097	1586.4666666666667	9350.5	79.70699631556717
1066.386064503669	1586.8	9167.6	79.59621471515061
1067.1002106361457	1586.6333333333334	9015.766666666666	80.37152771214778
1067.8142828322743	1586.9333333333334	8897.066666666668	80.36948434736613
1068.5282810898898	1587.5333333333333	8800.5	79.98921583225425
1069.2422054068265	1586.4	8712.5	81.04158523911133
1069.95605578092	1586.9	8599.366666666667	79.52985535822104
1070.6698322100044	1586.6333333333334	8466.5	79.99675000298001
1071.383534691915	1586.7666666666667	8294.066666666668	79.0194023977567
1072.0971632244864	1587.0666666666666	8130.133333333333	79.48047803037618
1072.8107178055534	1586.7	7963.066666666667	78.99648016011041
1073.524198432951	1586.6	7850.766666666666	80.19510830981277
1074.2376051045137	1586.8666666666666	7751.033333333334	79.84731857851341
1074.9509378180765	1586.6666666666667	7652.133333333333	79.47252177577832
1075.6641965714741	1587.4	7567.7	79.58375203286717
1076.3773813625414	1586.2	7468.9	80.0547437405169
1077.0904921891133	1586.4666666666667	7367.333333333333	79.41470081034788
1077.8035290490245	1586.0333333333333	7256.5	80.2507208538378
1078.51649194011	1587.2	7115.566666666667	80.13808183726468
1079.2293808602042	1586.6333333333334	6987.133333333333	79.69139223691995
1079.9421958071423	1586.7666666666667	6877.4	80.68385340500771
1080.6549367787588	1587.1666666666667	6783.166666666667	80.72860326403044
1081.367603772889	1587.1	6718.166666666667	81.15161862696272
1082.080196787367	1586.9666666666667	6666.1	81.65196287904905
1082.7927158200282	1586.6	6579.566666666667	80.30708168261266
1083.5051608687072	1587.1666666666667	6475.533333333334	79.00774178714798
1084.217531931239	1586.4333333333334	6362.333333333333	81.29058651456906
1084.9298290054578	1586.2666666666667	6228.133333333333	80.37546855774843
1085.6420520891993	1586.7	6137.566666666667	81.1081341204876
1086.3542011802977	1586.5666666666666	6050.233333333334	80.56374237203578
1087.0662762765878	1586.4666666666667	5987.233333333334	80.88659608298363
1087.7782773759047	1586.6	5927.133333333333	80.43307591057422
1088.4902044760831	1587.3	5864.966666666666	81.48453851839902
1089.202057574958	1586.8666666666666	5774.566666666667	81.99249275078843
1089.9138366703637	1587.1	5685.633333333333	82.48856234668236
1090.6255417601355	1586.6666666666667	5600.0	81.8834151118397
1091.337172842108	1586.6666666666667	5506.966666666666	82.03322864863723
1092.048729914116	1586.9333333333334	5453.733333333334	81.52819293278858
1092.7602129739944	1586.9333333333334	5415.666666666667	82.77289315948725
1093.471622019578	1586.9666666666667	5369.1	80.77952590625407
1094.1829570487016	1586.7333333333333	5307.333333333333	82.26912138166888
1094.8942180592	1586.4666666666667	5212.266666666666	81.90636436898488
1095.605405048908	1587.0333333333333	5132.2	82.45787926637522
1096.3165180156604	1587.5333333333333	5068.133333333333	83.30337371157748
1097.027556957292	1587.0666666666666	5024.933333333333	83.11343840936185
1097.7385218716379	1586.7333333333333	4983.4	82.04276107856954
1098.4494127565324	1587.7666666666667	4930.033333333334	82.19415561748012
1099.1602296098106	1586.1666666666667	4852.7	82.84130269432772
1099.8709724293074	1586.2333333333333	4769.633333333333	83.28788583276916
1100.5816412128574	1586.1333333333334	4694.166666666667	83.44909611596705
1101.2922359582956	1586.3666666666666	4651.033333333334	84.33978080247327
1102.0027566634565	1586.0666666666666	4611.733333333334	82.55113360819236
1102.7132033261753	1586.4666666666667	4565.6	84.46321689660427
1103.4235759442865	1587.1333333333334	4488.433333333333	83.53501387120171
1104.1338745156252	1586.9666666666667	4419.266666666666	83.5920547848886
1104.844099038026	1586.7666666666667	4367.833333333333	84.80599963162904
1105.5542495093239	1586.8333333333333	4328.166666666667	84.03279948251436
1106.2643259273534	1585.9	4279.066666666667	84.28863531150377
1106.9743282899494	1586.6333333333334	4200.466666666666	84.81923288421616
1107.684256594947	1586.0666666666666	4123.533333333334	85.33594749746351
1108.394110840181	1586.4	4066.133333333333	85.89748015763874
1109.1038910234856	1587.4333333333334	4025.0666666666666	86.47434477415509
1109.8135971426964	1586.1333333333334	3966.9333333333334	86.10221500205222
1110.5232291956477	1587.1333333333334	3891.0	85.3985054863001
1111.2327871801745	1586.3666666666666	3830.0666666666666	88.82232305222043
1111.9422710941117	1587.1	3779.9333333333334	88.41146792315432
1112.6516809352938	1586.4666666666667	3730.866666666667	89.08747830565672
1113.3610167015559	1586.2666666666667	3675.9	87.82808572273996
1114.0702783907325	1586.9	3619.0666666666666	88.17402389484413
1114.7794660006589	1586.6	3582.1	90.39376350044455
1115.4885795291696	1587.3333333333333	3546.4666666666667	91.38673765709119
1116.1976189740992	1587.0333333333333	3499.233333333333	90.51102973542044
1116.906584333283	1586.1666666666667	3450.733333333333	90.33731500538534
1117.6154756045555	1586.9	3411.4666666666667	90.6535546393494
1118.3242927857516	1586.5666666666666	3374.3	91.03458494882786
1119.0330358747062	1586.5	3338.266666666667	92.67889730011791
1119.741704869254	1586.1666666666667	3293.266666666667	91.1856360752265
1120.4502997672296	1586.2	3254.9666666666667	92.61981866329572
1121.1588205664682	1585.9333333333334	1661.5666666666666	78.22528158084519
1121.8672672648045	1585.6666666666667	1662.1	76.87668986824445
1122.5756398600731	1585.5	1661.4666666666667	80.59371121657963
1123.2839383501089	1586.0666666666666	1661.0333333333333	73.92212454696968
