# Supplementary material for: Roblonski: A Material-Efficient Robo-Fluidic Toolbox for Rapid Photochemical Characterization
Source: ACS Cent Sci. 2026 Feb 6;12(3):333–44. doi: 10.1021/acscentsci.5c02027 (PMC13022720; doi:10.1021/acscentsci.5c02027)
Supplement: Supplementary file 2 [file oc5c02027_si_002.zip › BeerLambertStudy/Raw Data (Automataed)/BLEC Study (2025 Jun 12)/ZnPc2/blec_ZnPc2__13062025_aABS_i16_eEXP_s1_d400e-03_t250-0_m7_v175-0.csv]

name	C:/Users/cbe.mabolha.shared/Documents/Gilson Spectroscopy Project\BLEC Study (2025 Jun 12)\ZnPc2\blec_ZnPc2__13062025_aABS_i16_eEXP_s1_d400e-03_t250-0_m7_v175-0.csv
2025-06-13 05:22:27.520318
mix_iter=7	mix_disp=175.0
droplet_volume=50.0	working_volume=250.0
dilution_scheme=Fractional(value=0.3333333333333333)	n_dil=6
calibration=Calibration(y = f(x); f(x) = -0.244 + 0.9765x; s.t. y > 0.0; Set Feb 4	2025 from "Manuscript Figures Data.xlsx")
count	30
interval	0.1 (Sec)
integration_time	40000 (uSec)
NLC=False	DCC=False	WCAL=-5	Slit=S5
Conc_0=0.004	nFRAC=0.6666666666666667	nConc_(16;1)=0.002666666666666667	aFRAC=0.6670004966404939	aConc_(16;1)=0.0026680019865619755
wavelength (nm)	dark reference (int)	light reference (int)	abs (mOD)
W	D	L	S
344.6678771972656	1602.9	1677.7	85.96906408010956
345.45221902608614	1589.9666666666667	1666.7	86.56363089246425
346.236489003635	1586.7	1661.4666666666667	71.16232953451191
347.02068712774695	1585.0333333333333	1661.2333333333333	81.69625139200784
347.8048133962569	1584.8333333333333	2375.866666666667	141.58402996091837
348.5888678069997	1585.3	2389.1	140.97186946568513
349.3728503578101	1587.5666666666666	2408.6	144.22091734457888
350.15676104652283	1588.5	2416.8	141.82552399157373
350.94059987097285	1587.8	2425.733333333333	139.78234926046477
351.72436682899485	1586.6	2430.8	138.84320163605167
352.5080619184237	1586.7	2439.866666666667	140.60796177549113
353.2916851370942	1585.6666666666667	2443.0	139.63870373966407
354.0752364828412	1585.3333333333333	2443.233333333333	136.40007328226295
354.8587159534994	1585.7	2452.3	139.44430801679476
355.6421235469038	1586.2	2451.733333333333	136.01732754960074
356.42545926088906	1586.7333333333333	2454.233333333333	136.79716994144002
357.20872309329	1587.3	2455.4333333333334	135.1520786685847
357.9919150419415	1587.0	2451.633333333333	135.90879262253378
358.77503510467835	1586.7	2443.366666666667	133.88513003443074
359.5580832793353	1585.9	2438.5666666666666	135.64109720241262
360.34105956374725	1586.4333333333334	2433.633333333333	133.86984734825506
361.12396395574893	1585.9666666666667	2432.4	133.9653224401501
361.9067964531752	1586.2666666666667	2431.0333333333333	133.62185774623015
362.6895570538609	1586.9666666666667	2431.9333333333334	132.63046033305415
363.47224575564076	1587.3333333333333	2428.5666666666666	132.73497684691046
364.2548625563497	1586.8	2426.633333333333	132.90021811524522
365.0374074538224	1586.6666666666667	2420.8	128.84378716183787
365.8198804458938	1586.4	2418.5333333333333	128.45549891470878
366.6022815303986	1587.2333333333333	2419.7	129.8940276201429
367.3846107051717	1585.8333333333333	2421.4333333333334	128.06842453558642
368.1668679680479	1586.3	2420.9666666666667	129.12138032047565
368.9490533168619	1586.0	2425.5333333333333	127.90321557203887
369.7311667494487	1586.7	2431.9	128.14776727823033
370.5132082636429	1587.0666666666666	2438.5333333333333	123.60331539023257
371.2951778572795	1585.7666666666667	2448.1	127.59930590557403
372.07707552819323	1586.4666666666667	2443.766666666667	124.29191671500354
372.8589012742189	1586.4333333333334	2453.0333333333333	123.7265391444218
373.6406550931913	1586.2333333333333	2461.8333333333335	124.29992236336531
374.4223369829453	1587.0333333333333	2469.8	121.56819135419842
375.2039469413157	1586.7333333333333	2472.5666666666666	122.85737537581474
375.9854849661373	1586.2333333333333	2470.3333333333335	121.61658470270962
376.7669510552448	1586.9333333333334	2472.2	122.51441727332436
377.5483452064732	1586.9666666666667	2479.6666666666665	122.99172026451714
378.3296674176572	1586.4333333333334	2493.9	120.11601308317938
379.11091768663164	1586.5	2498.4666666666667	122.53784124382283
379.89209601123133	1586.9666666666667	2499.0	120.0720073543249
380.67320238929113	1586.6	2505.0333333333333	120.00182695402448
381.45423681864577	1586.5333333333333	2505.0666666666666	118.22442853284575
382.23519929713007	1586.4	2517.9666666666667	120.73744206822242
383.01608982257886	1587.1	2529.0333333333333	117.65384241385273
383.796908392827	1586.4333333333334	2543.8	119.96225810011194
384.57765500570923	1587.2333333333333	2542.1666666666665	117.78202223258677
385.3583296590604	1586.7333333333333	2524.9666666666667	116.08561469278136
386.1389323507153	1586.1	2535.8	115.21650088096878
386.91946307850884	1587.4333333333334	2548.133333333333	115.86735795019594
387.69992184027564	1586.6	2572.633333333333	117.53902254080458
388.48030863385065	1586.0333333333333	2590.5	116.44238211501188
389.2606234570687	1586.9333333333334	2575.7	116.05531180489095
390.04086630776453	1586.7666666666667	2568.0333333333333	116.33991478272713
390.82103718377294	1587.0666666666666	2571.633333333333	114.87655009662136
391.6011360829288	1587.3	2583.0	117.16255754652526
392.3811630030669	1586.9666666666667	2608.7	112.13214273508854
393.161117942022	1586.8333333333333	2652.4333333333334	113.63914842455135
393.941000897629	1587.0	2692.5	113.45910870699859
394.72081186772266	1586.5	2703.3	114.13394238036483
395.5005508501378	1587.0666666666666	2694.233333333333	114.67487461081517
396.28021784270925	1586.6666666666667	2689.133333333333	111.6540988008252
397.0598128432718	1587.4666666666667	2699.866666666667	114.6166842870511
397.83933584966024	1586.4	2704.4666666666667	113.07800841861308
398.6187868597095	1587.0	2715.8	112.798337924912
399.3981658712542	1586.4333333333334	2736.766666666667	113.27562372561164
400.1774728821293	1585.8333333333333	2758.766666666667	112.27297738005524
400.9567078901696	1586.3	2785.266666666667	114.06048718976878
401.7358708932098	1586.8333333333333	2784.9	112.2610081834549
402.5149618890848	1586.5333333333333	2769.4	112.1797025897326
403.2939808756294	1586.5666666666666	2774.8	111.20832617217884
404.07292785067847	1586.9333333333334	2805.7	112.51559332576181
404.8518028120667	1586.2666666666667	2816.0333333333333	111.21618259618454
405.630605757629	1587.1	2818.2	110.5022322839762
406.4093366852001	1586.2666666666667	2811.9333333333334	111.24347456851777
407.1879955926149	1586.4	2816.8	111.4093740728815
407.9665824777082	1586.5333333333333	2832.9333333333334	108.05075349160133
408.74509733831474	1586.6666666666667	2848.133333333333	108.11613443753772
409.52354017226935	1586.9333333333334	2863.4	110.769276367351
410.3019109774069	1586.1666666666667	2865.4666666666667	110.06688919100736
411.08020975156217	1586.5666666666666	2871.4666666666667	106.11308567568571
411.8584364925699	1586.1333333333334	2905.1666666666665	108.40350074786717
412.6365911982651	1586.5333333333333	2926.9666666666667	110.5600117194328
413.4146738664823	1586.8666666666666	2949.733333333333	108.73798567993327
414.19268449505654	1587.1666666666667	2982.4333333333334	109.21413857149575
414.97062308182257	1587.2	3018.5666666666666	109.69818880202816
415.74848962461516	1586.4666666666667	3056.8333333333335	108.69602791026954
416.52628412126916	1587.2333333333333	3131.9666666666667	109.1779403907457
417.3040065696194	1586.5333333333333	3206.7	110.17835073292446
418.0816569675006	1586.4	3200.5666666666666	108.1871882661707
418.8592353127476	1586.6	3188.233333333333	108.01225104320966
419.63674160319533	1586.5333333333333	3202.1666666666665	107.31786449026161
420.4141758366785	1586.3333333333333	3238.4333333333334	108.784105773615
421.1915380110319	1586.3666666666666	3251.266666666667	109.6105286834656
421.9688281240904	1586.5	3256.2	109.51992357712986
422.7460461736888	1586.0333333333333	3306.5666666666666	109.9975196779876
423.52319215766187	1586.7666666666667	3371.4	108.33636529939294
424.3002660738445	1586.5	3458.5666666666666	110.09555065598308
425.0772679200714	1586.0333333333333	3593.266666666667	109.55678837059354
425.8541976941775	1586.6666666666667	3733.9666666666667	109.90502248278615
426.6310553939975	1586.7333333333333	3802.1	111.19837499353908
427.40784101736625	1586.6	3853.3	111.25717450294835
428.18455456211865	1586.1	3977.9333333333334	112.0446146433509
428.96119602608934	1586.4666666666667	4171.5	113.4821478472133
429.7377654071133	1586.8666666666666	4383.233333333334	114.46549657881314
430.5142627030252	1586.4	4507.0	115.63140458755261
431.29068791166	1586.1666666666667	4655.333333333333	115.79863269954663
432.06704103085235	1586.6333333333334	4775.9	114.61338997553032
432.8433220584372	1586.4	4863.933333333333	115.07244911632563
433.6195309922492	1586.5666666666666	4926.466666666666	114.95096938396429
434.3956678301234	1586.2333333333333	4962.1	113.79071824912658
435.1717325698944	1586.6666666666667	4990.766666666666	115.09564965000857
435.9477252093971	1586.6	5000.033333333334	113.61013499375235
436.72364574646633	1586.3333333333333	5052.066666666667	113.59846635388229
437.49949417893686	1586.5	5115.3	114.1292299466301
438.27527050464346	1586.1666666666667	5212.266666666666	113.20301262289408
439.0509747214211	1586.9333333333334	5395.666666666667	113.07875644862077
439.8266068271044	1587.0333333333333	5653.633333333333	112.56467743500868
440.6021668195283	1586.0666666666666	6021.733333333334	112.76774477352096
441.37765469652754	1587.2666666666667	6479.7	113.2680526234565
442.1530704559369	1587.2333333333333	6990.8	115.54731723193933
442.9284140955914	1586.3	7409.533333333334	114.68182075222151
443.7036856133256	1586.5666666666666	7724.933333333333	115.81330728473333
444.47888500697445	1586.5333333333333	7882.1	114.28818010153167
445.2540122743727	1586.6666666666667	7901.666666666667	113.3410990927723
446.0290674133552	1586.6666666666667	7857.566666666667	113.29583438270825
446.8040504217568	1587.2	7771.066666666667	112.76601783321205
447.5789612974122	1586.5333333333333	7699.6	112.86955386968815
448.35380003815635	1586.5	7640.033333333334	111.8187674400588
449.1285666418239	1587.1	7594.3	111.8172887964837
449.90326110624983	1586.6	7610.666666666667	112.51154030351641
450.67788342926883	1586.4	7628.5	112.05706143033065
451.4524336087157	1586.7333333333333	7665.333333333333	112.92714448853529
452.22691164242536	1586.9333333333334	7707.266666666666	112.3885823391935
453.00131752823256	1586.0	7778.666666666667	112.92555049070138
453.7756512639721	1586.9	7842.666666666667	112.91225633977447
454.5499128474788	1586.9	7893.8	111.84132499198284
455.32410227658755	1586.4	7944.533333333334	112.44277477067021
456.09821954913303	1587.3666666666666	7959.9	112.10580536346382
456.8722646629501	1586.8666666666666	7928.833333333333	112.03969271744293
457.6462376158736	1586.7333333333333	7864.033333333334	111.70293747110166
458.4201384057383	1586.1333333333334	7760.1	110.80639691268247
459.1939670303791	1586.7666666666667	7637.8	111.39813597685571
459.96772348763074	1586.3666666666666	7499.033333333334	110.63037987366839
460.741407775328	1586.5333333333333	7372.433333333333	110.47293134284028
461.51501989130577	1586.3333333333333	7234.433333333333	110.39852164273746
462.2885598333988	1587.5333333333333	7122.166666666667	110.00773321996394
463.0620275994419	1586.7666666666667	7021.6	109.52744249785005
463.83542318726995	1586.5	6959.5	109.58810100310434
464.6087465947177	1586.9333333333334	6911.533333333334	109.58047181376712
465.38199781962	1586.7666666666667	6889.833333333333	109.57716834125794
466.1551768598116	1586.4333333333334	6878.033333333334	108.70033300633659
466.92828371312737	1587.2666666666667	6904.7	109.594296602763
467.7013183774021	1587.1333333333334	6933.533333333334	109.27097642976528
468.4742808504707	1586.8	6981.233333333334	109.2552777607823
469.24717113016777	1586.4	7032.1	109.03966780792177
470.0199892143283	1586.8	7112.866666666667	110.6815657167114
470.792735100787	1587.2	7171.5	108.8157352439777
471.5654087873788	1586.2666666666667	7252.033333333334	108.82337819180391
472.33801027193834	1586.1666666666667	7314.2	108.82975358834572
473.11053955230057	1586.7	7389.466666666666	108.5479200274938
473.88299662630027	1587.3666666666666	7456.533333333334	108.54621930603871
474.65538149177223	1586.8	7500.7	109.30815813833823
475.4276941465513	1586.3666666666666	7534.366666666667	108.23690053001282
476.1999345884722	1586.6	7537.766666666666	107.81278334354425
476.97210281536985	1586.4666666666667	7537.2	108.22413851446443
477.74419882507897	1586.6666666666667	7528.833333333333	108.32944575916798
478.51622261543446	1586.8666666666666	7504.3	108.62090338857499
479.2881741842711	1586.9	7463.233333333334	109.19339070986474
480.06005352942367	1587.4	7417.333333333333	107.04174533985932
480.831860648727	1587.4	7379.966666666666	109.4944911902106
481.60359554001593	1586.3666666666666	7331.733333333334	107.5359369031006
482.37525820112523	1586.5666666666666	7284.066666666667	107.29829851373755
483.14684862988975	1586.6666666666667	7222.6	106.43535334014715
483.91836682414424	1586.3666666666666	7179.833333333333	108.018625100555
484.68981278172356	1586.6333333333334	7117.6	105.76185056635981
485.46118650046253	1586.8666666666666	7086.7	107.47400365284848
486.23248797819593	1586.9666666666667	7043.333333333333	107.0693762003635
487.0037172127586	1586.4	7001.366666666667	106.46899527831607
487.7748742019853	1586.9666666666667	6977.3	106.8008711961082
488.54595894371096	1586.1666666666667	6938.633333333333	105.42188732812629
489.31697143577026	1586.6	6908.666666666667	106.49658752205671
490.08791167599804	1586.8333333333333	6876.233333333334	107.23208424661003
490.8587796622292	1586.7	6838.366666666667	105.87806433148987
491.6295753922984	1587.2	6823.2	108.11599837170999
492.4002988640406	1586.8	6799.7	107.69133241709093
493.17095007529053	1586.0333333333333	6755.4	105.62144635792647
493.94152902388305	1586.5	6731.0	106.14590417013078
494.71203570765294	1586.5333333333333	6702.266666666666	106.24393371223661
495.482470124435	1586.6333333333334	6669.466666666666	105.20917238403354
496.25283227206404	1586.5333333333333	6648.866666666667	106.65189663906106
497.02312214837485	1586.7666666666667	6614.333333333333	106.03433967361379
497.7933397512024	1586.5333333333333	6582.5	105.19684627744276
498.56348507838123	1587.2333333333333	6570.066666666667	106.39319483425558
499.3335581277464	1587.6333333333334	6549.066666666667	105.43060899676028
500.10355889713264	1586.7333333333333	6537.5	104.67820163016347
500.8734873843747	1586.9333333333334	6537.5	105.78960953508698
501.6433435873074	1586.9666666666667	6537.5	105.45850213489484
502.4131275037657	1586.8666666666666	6529.266666666666	104.79659838297464
503.1828391315842	1586.9666666666667	6535.5	103.69409047424544
503.95247846859786	1586.8666666666666	6566.633333333333	105.30259759719065
504.72204551264144	1586.4333333333334	6586.1	104.31649625652352
505.49154026154974	1586.9333333333334	6623.833333333333	104.94364104050752
506.2609627131576	1586.7666666666667	6675.2	105.07817637075648
507.03031286529983	1587.0333333333333	6710.366666666667	105.32655969561263
507.7995907158112	1586.6	6777.6	105.77757025674475
508.5687962625266	1587.1666666666667	6841.533333333334	104.8753839795363
509.33792950328075	1586.8333333333333	6923.8	106.04894859976334
510.1069904359085	1586.8666666666666	6994.833333333333	104.6655138788865
510.8759790582447	1586.5	7081.733333333334	104.38847059420041
511.6448953681241	1586.3666666666666	7176.9	104.50094962649423
512.4137393633815	1586.6333333333334	7258.5	104.45282975165672
513.1825110418519	1586.3	7359.533333333334	103.91389016534856
513.9512104013698	1586.9	7455.933333333333	103.45170899372583
514.7198374397702	1586.4333333333334	7574.9	104.28858229239665
515.4883921548881	1586.5	7679.733333333334	104.8993136941174
516.2568745445578	1586.4333333333334	7788.2	104.91809718940156
517.0252846066146	1586.6	7904.166666666667	105.52078292478637
517.793622338893	1587.3	7996.366666666667	104.73493983829265
518.561887739228	1586.1333333333334	8085.2	104.34511097674611
519.3300808054544	1586.6	8171.933333333333	104.25638716890072
520.0982015354069	1586.6333333333334	8262.566666666668	104.43266040236897
520.8662499269203	1586.6666666666667	8354.433333333332	103.79422374902035
521.6342259778296	1586.9	8454.866666666667	102.8262211994615
522.4021296859694	1587.3666666666666	8530.6	103.7809119050939
523.1699610491747	1586.7333333333333	8591.666666666666	103.68265500609066
523.9377200652801	1586.8333333333333	8662.633333333333	103.39567090677168
524.7054067321207	1586.5666666666666	8732.466666666667	104.23047213146722
525.4730210475309	1586.8666666666666	8804.166666666666	104.65640199236928
526.2405630093459	1586.6333333333334	8862.8	104.23589264500815
527.0080326154003	1586.5333333333333	8915.1	104.34781618247531
527.7754298635291	1586.4333333333334	8971.5	104.2206478545781
528.5427547515668	1586.8333333333333	9002.3	103.3886471374003
529.3100072773485	1587.2	9049.833333333334	103.36216121421644
530.077187438709	1587.0	9084.0	103.40782087688136
530.8442952334829	1586.8666666666666	9121.6	103.03536232278294
531.6113306595051	1586.5666666666666	9160.533333333333	102.84982184213477
532.3782937146104	1587.0333333333333	9191.9	102.15210121719115
533.1451843966338	1586.9	9237.466666666667	103.16747731587249
533.9120027034099	1587.0666666666666	9285.4	103.05779662195907
534.6787486327736	1586.9	9318.333333333334	102.91594145915626
535.4454221825597	1586.7666666666667	9359.733333333334	101.86471995413534
536.212023350603	1586.7666666666667	9391.966666666667	102.52610296375013
536.9785521347383	1586.4666666666667	9418.033333333333	102.96091216908064
537.7450085328004	1586.6333333333334	9445.366666666667	102.51978764179084
538.5113925426242	1586.5666666666666	9463.1	102.74959086533109
539.2777041620444	1587.0333333333333	9488.633333333333	102.86465231193313
540.0439433888959	1587.0666666666666	9505.4	102.33703998377024
540.8101102210134	1586.2	9530.233333333334	101.87399808411946
541.5762046562318	1586.8	9556.033333333333	102.49440437374635
542.3422266923859	1587.3	9577.8	102.79703335483455
543.1081763273105	1586.6666666666667	9584.766666666666	103.48775732977907
543.8740535588404	1587.7	9602.833333333334	103.03565158788652
544.6398583848105	1587.1	9598.933333333332	101.96472111307594
545.4055908030555	1587.4	9618.733333333334	101.87260380451343
546.1712508114102	1586.9333333333334	9628.833333333334	102.64194087863478
546.9368384077096	1586.6333333333334	9629.5	102.41606326508867
547.7023535897882	1586.5	9627.2	102.37425331477085
548.4677963554811	1586.9666666666667	9611.366666666667	101.72320330740736
549.2331667026231	1587.0333333333333	9626.4	101.81252349682585
549.9984646290487	1586.9	9609.6	101.56050603374506
550.7636901325931	1586.9	9606.566666666668	102.03737692479858
551.5288432110908	1587.4333333333334	9611.033333333333	102.6523585625151
552.2939238623768	1586.7	9626.333333333334	103.27943917860678
553.0589320842859	1586.8333333333333	9606.7	100.90127331350313
553.8238678746528	1586.4666666666667	9613.433333333332	102.46676835548291
554.5887312313124	1587.0666666666666	9606.6	102.48018002053507
555.3535221520995	1587.8	9593.2	102.07767744823217
556.1182406348488	1587.1	9582.233333333334	101.95519057568463
556.8828866773954	1586.9666666666667	9615.3	103.55571109153723
557.6474602775738	1587.3333333333333	9613.1	102.95934080282721
558.411961433219	1586.1333333333334	9603.533333333333	101.6178965008687
559.1763901421657	1587.2666666666667	9626.6	102.63785297422393
559.9407464022488	1587.1	9624.233333333334	101.92867284563467
560.7050302113031	1587.1	9641.066666666668	102.48443226345661
561.4692415671633	1586.7333333333333	9649.866666666667	101.70585370897439
562.2333804676643	1587.4333333333334	9676.666666666666	102.3204245322586
562.997446910641	1586.5	9684.0	102.25920772562166
563.7614408939281	1586.9	9690.566666666668	101.6970858859736
564.5253624153604	1586.4333333333334	9735.733333333334	102.22994263280972
565.2892114727728	1587.6333333333334	9748.9	102.20907610449419
566.0529880639999	1586.7	9767.5	101.97876512398409
566.8166921868768	1586.9333333333334	9782.9	102.07432890237416
567.5803238392382	1586.9	9801.133333333333	102.04583421832918
568.3438830189189	1587.1	9811.566666666668	101.7313875694394
569.1073697237535	1587.0333333333333	9837.566666666668	102.49650426673414
569.8707839515772	1586.8333333333333	9835.833333333334	102.36691086195314
570.6341257002246	1586.6	9844.5	102.00077880449432
571.3973949675305	1587.1	9873.633333333333	102.23768185533972
572.1605917513298	1586.6	9879.2	102.39858688814823
572.9237160494572	1586.7	9883.466666666667	101.14524414288977
573.6867678597476	1586.5333333333333	9894.466666666667	100.77457225246845
574.4497471800358	1586.2666666666667	9906.866666666667	101.54610671370892
575.2126540081566	1587.0333333333333	9907.5	100.393233540383
575.9754883419448	1586.4333333333334	9916.7	100.50781963233192
576.7382501792351	1586.6666666666667	9931.966666666667	100.76988011577885
577.5009395178625	1587.6	9961.366666666667	101.40732679016354
578.2635563556619	1586.5	9968.266666666666	100.69899856391298
579.0261006904677	1586.8	9970.833333333334	101.06041508653952
579.7885725201152	1587.2	9975.1	100.66400879866347
580.5509718424388	1586.8666666666666	10017.933333333332	101.33150178903561
581.3132986552736	1586.9333333333334	10041.566666666668	101.60807483712894
582.0755529564542	1586.8666666666666	10052.0	101.28900063341753
582.8377347438156	1586.6666666666667	10073.166666666666	100.81035881204255
583.5998440151925	1586.6666666666667	10104.4	101.98428989746417
584.3618807684197	1587.3666666666666	10120.4	101.19315309870868
585.123845001332	1586.6666666666667	10155.4	101.75312899251779
585.8857367117644	1586.9666666666667	10189.0	101.21386380169884
586.6475558975515	1586.5666666666666	10217.8	101.62671985332257
587.4093025565281	1587.0	10258.5	101.94741196386325
588.1709766865292	1586.8333333333333	10286.4	100.66741259598717
588.9325782853895	1587.2	10343.733333333334	101.10834260212349
589.6941073509438	1586.4	10391.5	99.9093235573168
590.4555638810269	1586.7666666666667	10463.833333333334	101.55515477903158
591.2169478734736	1587.7333333333333	10541.866666666667	101.74500452735522
591.9782593261189	1587.4666666666667	10629.233333333334	102.40507312617618
592.7394982367973	1587.3	10713.333333333334	103.51893356634184
593.5006646033439	1586.8	10787.066666666668	103.94589287036123
594.2617584235933	1586.9	10896.866666666667	103.47696344944573
595.0227796953804	1586.7333333333333	11003.533333333333	105.04347958801655
595.78372841654	1586.4	11099.866666666667	104.95618906250962
596.544604584907	1586.5666666666666	11215.233333333334	104.27716836950832
597.3054081983161	1586.3666666666666	11323.4	104.01271833678317
598.0661392546021	1586.7	11435.033333333333	104.50022339653363
598.8267977515999	1586.5	11583.2	105.86570040206131
599.5873836871442	1587.2333333333333	11706.666666666666	107.2469941857904
600.34789705907	1586.6666666666667	11817.133333333333	106.34064949562594
601.1083378652119	1586.1666666666667	11952.4	107.28432586737462
601.8687061034049	1586.2333333333333	12079.5	107.13393289944284
602.6290017714836	1586.8333333333333	12232.9	108.41467803848636
603.3892248672829	1586.8333333333333	12379.2	107.57427566588609
604.1493753886377	1586.9666666666667	12528.766666666666	107.94970458114814
604.9094533333828	1586.8	12655.666666666666	107.78214099817059
605.6694586993528	1587.6666666666667	12808.4	108.46840188892445
606.4293914843829	1587.1	12951.2	107.42051636065882
607.1892516863076	1587.4333333333334	13078.933333333332	106.50432417747123
607.9490393029618	1587.2	13231.433333333332	107.26840547997494
608.7087543321802	1587.4	13354.266666666666	107.27601583550585
609.4683967717978	1587.2666666666667	13485.9	106.00506562205746
610.2279666196492	1586.6333333333334	13617.6	105.29325956984033
610.9874638735695	1586.8333333333333	13750.933333333332	104.6145181913599
611.7468885313933	1586.3	13886.0	104.15078578602923
612.5062405909555	1586.8333333333333	14008.066666666668	104.07757444144342
613.2655200500909	1587.3	14121.6	103.99565821220645
614.0247269066342	1586.5	14239.6	104.33748807530921
614.7838611584203	1586.3666666666666	14357.633333333333	103.92821059803916
615.5429228032841	1586.2	14472.066666666668	103.60480550304125
616.3019118390603	1586.0333333333333	14545.933333333332	103.21591791085133
617.0608282635836	1586.8	14640.366666666667	103.21253539699543
617.8196720746892	1586.7333333333333	14717.2	102.00889776328282
618.5784432702114	1586.4666666666667	14833.166666666666	103.38778975216685
619.3371418479854	1586.4	14903.5	102.81934169253616
620.0957678058459	1586.9666666666667	14972.433333333332	102.53524731310733
620.8543211416277	1586.7333333333333	15020.9	101.45418115128521
621.6128018531655	1586.7333333333333	15089.566666666668	101.75065051019196
622.3712099382943	1586.7333333333333	15154.633333333333	101.98307402908759
623.1295453948488	1586.9	15233.166666666666	101.72952379166043
623.8878082206638	1587.3333333333333	15263.2	101.19943322193264
624.6459984135743	1586.9666666666667	15299.3	101.57623177835582
625.4041159714149	1586.7	15361.433333333332	101.70584524167364
626.1621608920203	1586.5666666666666	15411.7	101.54615841909116
626.9201331732256	1586.9	15456.666666666666	102.1819984120657
627.6780328128656	1586.5333333333333	15486.2	102.21750274626338
628.4358598087749	1586.6	15518.5	101.75256868326125
629.1936141587885	1586.9666666666667	15544.566666666668	102.3297433420099
629.9512958607411	1587.2333333333333	15575.566666666668	103.07760301278002
630.7089049124675	1586.9666666666667	15619.4	103.30980294270525
631.4664413118026	1586.4333333333334	15646.966666666667	103.26740282430586
632.2239050565811	1586.9333333333334	15634.166666666666	102.4778425827936
632.9812961446379	1587.2	15671.833333333334	103.60388657737859
633.7386145738079	1586.7666666666667	15707.766666666666	104.22958194804158
634.4958603419257	1586.1666666666667	15694.566666666668	104.04524751254768
635.2530334468262	1586.9333333333334	15693.7	104.81325605533686
636.0101338863443	1586.4333333333334	15684.8	104.7022135072941
636.7671616583146	1586.5333333333333	15685.6	104.9289862841419
637.5241167605723	1586.6	15659.833333333334	105.35401179774837
638.2809991909518	1587.1	15646.0	106.31657208567592
639.037808947288	1586.8333333333333	15608.3	105.40075870959011
639.7945460274159	1586.5	15602.766666666666	105.76376799854043
640.5512104291702	1587.0333333333333	15586.1	105.6510266383895
641.3078021503857	1586.0333333333333	15561.633333333333	104.94219105923834
642.0643211888971	1587.1666666666667	15491.033333333333	105.03891438115386
642.8207675425394	1587.3	15475.1	105.4500691752306
643.5771412091474	1586.2666666666667	15474.366666666667	105.58039379234737
644.3334421865558	1587.2333333333333	15458.033333333333	105.41673453213599
645.0896704725996	1587.1333333333334	15442.633333333333	105.2994437767569
645.8458260651132	1587.1333333333334	15395.066666666668	105.24231802257461
646.6019089619319	1587.0666666666666	15363.433333333332	105.42820227166426
647.3579191608902	1586.7333333333333	15368.133333333333	105.15572842527159
648.1138566598231	1586.0666666666666	15347.933333333332	105.92163057133665
648.8697214565653	1586.7333333333333	15322.966666666667	106.13073694239975
649.6255135489516	1586.7	15307.666666666666	107.10620605893291
650.3812329348169	1586.6333333333334	15324.633333333333	107.44523141800668
651.1368796119959	1586.4	15337.566666666668	106.99976613859864
651.8924535783235	1586.9	15315.833333333334	107.61219679948175
652.6479548316345	1586.6	15289.333333333334	108.6753497815757
653.4033833697637	1587.2333333333333	15271.0	109.1796848460989
654.1587391905458	1586.4333333333334	15283.0	110.63853321522423
654.9140222918159	1586.8333333333333	15282.9	111.62472294552407
655.6692326714084	1586.8333333333333	15309.766666666666	113.54456785245338
656.4243703271585	1587.3666666666666	15306.733333333334	115.20825011227383
657.1794352569008	1586.5	15327.033333333333	117.28192621099201
657.9344274584702	1587.2666666666667	15334.766666666666	118.92461555857335
658.6893469297014	1586.2666666666667	15390.433333333332	120.39409476075016
659.4441936684294	1586.8333333333333	15436.133333333333	123.64069072740355
660.1989676724888	1586.4	15444.866666666667	126.41970873839433
660.9536689397146	1586.3	15462.1	130.67208267196222
661.7082974679414	1586.7	15492.0	133.33444741541172
662.4628532550042	1586.4666666666667	15516.033333333333	137.01967648189316
663.2173362987378	1586.2666666666667	15554.933333333332	140.92102117681128
663.9717465969768	1587.7	15618.633333333333	144.51016615282018
664.7260841475563	1585.7333333333333	15693.066666666668	147.80494769039043
665.480348948311	1586.6666666666667	15767.4	151.1402572018305
666.2345409970756	1587.3333333333333	15835.066666666668	153.01677555132713
666.988660291685	1586.7	15899.366666666667	154.4788040036516
667.742706829974	1586.8333333333333	15986.666666666666	156.10210527978225
668.4966806097776	1586.9666666666667	16064.0	156.43273936344391
669.2505816289303	1585.9	16168.4	156.72317798052944
670.0044098852671	1586.4333333333334	16261.066666666668	157.11352982685793
670.7581653766227	1586.9333333333334	16341.666666666666	155.40178874100127
671.511848100832	1587.5666666666666	16423.766666666666	154.83394131357454
672.2654580557298	1587.0333333333333	16497.0	152.61701084750032
673.0189952391509	1586.6	16602.066666666666	150.61338063930006
673.7724596489301	1586.9	16676.5	147.4228084471161
674.5258512829022	1587.1666666666667	16807.266666666666	144.74670300479872
675.279170138902	1586.1666666666667	16906.633333333335	140.7348469558401
676.0324162147645	1586.6	17006.033333333333	137.4528178980471
676.7855895083242	1586.6666666666667	17117.833333333332	134.03390773085664
677.5386900174161	1586.6	17220.7	129.5375288573922
678.2917177398749	1586.5666666666666	17330.566666666666	126.33861824383163
679.0446726735356	1586.9666666666667	17456.233333333334	123.44948646759326
679.797554816233	1586.4333333333334	17583.733333333334	120.37807550600284
680.5503641658016	1586.9	17676.566666666666	116.83617552439866
681.3031007200765	1586.7	17792.2	114.57099630268254
682.0557644768925	1586.3333333333333	17877.533333333333	111.06352538760196
682.8083554340842	1586.8666666666666	18013.5	109.76029188682921
683.5608735894867	1586.3	18158.666666666668	108.34505086676685
684.3133189409347	1586.9	18286.6	105.55894899153967
685.0656914862628	1586.3666666666666	18405.9	103.49537468714503
685.8179912233061	1587.1333333333334	18527.633333333335	101.67992528048956
686.5702181498993	1586.9	18660.466666666667	101.07567876643847
687.3223722638772	1586.7666666666667	18818.766666666666	101.10229418446453
688.0744535630747	1587.2333333333333	18964.933333333334	100.34405495424016
688.8264620453265	1586.7666666666667	19074.166666666668	99.49907608960099
689.5783977084674	1586.8	19182.433333333334	98.18939202508331
690.3302605503324	1586.6666666666667	19286.9	97.37706312955052
691.082050568756	1587.4333333333334	19392.666666666668	96.58755654617303
691.8337677615733	1586.7333333333333	19474.266666666666	96.09620976807182
692.585412126619	1586.9333333333334	19588.1	95.68433865320925
693.3369836617278	1586.9	19670.366666666665	96.76413965530364
694.0884823647348	1586.3666666666666	19725.1	96.75899926242067
694.8399082334745	1586.9	19768.166666666668	95.63532860931318
695.5912612657819	1586.9	19836.266666666666	95.21061081604616
696.3425414594917	1586.1666666666667	19906.833333333332	94.4771829837621
697.0937488124388	1586.5666666666666	19970.3	93.77602987444946
697.8448833224579	1586.5	20024.7	93.34135754176245
698.5959449873841	1587.9333333333334	20119.266666666666	93.80807707880557
699.3469338050518	1586.7666666666667	20186.333333333332	93.24077816263974
700.0978497732962	1586.9333333333334	20178.2	92.68049358438216
700.8486928899517	1586.8333333333333	20210.733333333334	92.42352756901822
701.5994631528534	1587.0	20236.933333333334	92.52464792030955
702.3501605598362	1586.7	20305.2	93.51945118970764
703.1007851087347	1587.0666666666666	20337.266666666666	93.31530682949122
703.8513367973837	1586.4666666666667	20357.666666666668	93.97567249950136
704.6018156236181	1587.1666666666667	20352.566666666666	93.26924343793846
705.3522215852728	1587.2666666666667	20375.033333333333	93.75980073863391
706.1025546801824	1586.0666666666666	20368.5	93.30578045263626
706.8528149061818	1586.3333333333333	20308.066666666666	92.88714537422413
707.603002261106	1587.1	20241.033333333333	92.28556864533864
708.3531167427894	1587.4666666666667	20220.066666666666	91.98445127088402
709.1031583490673	1586.5	20220.6	92.60170025692983
709.8531270777742	1586.2666666666667	20185.233333333334	93.13030688492012
710.6030229267449	1586.8666666666666	20115.566666666666	92.72953597489969
711.3528458938142	1586.6333333333334	20043.266666666666	92.57775940081842
712.1025959768172	1586.5	20010.566666666666	92.92268281943497
712.8522731735884	1586.8666666666666	19960.166666666668	93.28524081309132
713.6018774819628	1586.9666666666667	19865.466666666667	92.68455179850305
714.351408899775	1587.2666666666667	19756.366666666665	92.83916354735163
715.1008674248601	1586.9333333333334	19640.6	92.47044075393622
715.8502530550527	1587.6333333333334	19554.966666666667	92.22996665902333
716.5995657881876	1586.9333333333334	19453.533333333333	91.09543229419265
717.3488056220998	1586.9666666666667	19341.5	90.77791007007588
718.097972554624	1587.3333333333333	19284.766666666666	91.30460436642777
718.8470665835949	1586.8	19213.5	90.63761384400091
719.5960877068475	1586.7666666666667	19170.7	91.33367398959813
720.3450359222164	1586.7666666666667	19129.9	91.40816733287114
721.0939112275368	1587.4333333333334	19053.266666666666	90.89200308183867
721.842713620643	1586.4666666666667	18996.066666666666	90.70298342222308
722.5914430993702	1586.4666666666667	18927.733333333334	90.8700673392975
723.340099661553	1587.2333333333333	18884.0	89.8869500620158
724.0886833050263	1586.0333333333333	18891.033333333333	89.80960476181468
724.837194027625	1587.5	18909.0	90.6166517391378
725.5856318271836	1586.9666666666667	18851.333333333332	90.0548043177606
726.3339967015373	1587.5333333333333	18794.333333333332	90.2820027023411
727.0822886485207	1586.6	18743.1	89.72063906935537
727.8305076659686	1586.5	18712.4	90.30337846493123
728.5786537517159	1586.3666666666666	18653.066666666666	90.32992599233809
729.3267269035974	1586.4666666666667	18612.266666666666	90.39422249397514
730.0747271194479	1586.5333333333333	18569.7	90.41451560502524
730.822654397102	1586.6666666666667	18554.566666666666	90.87291454593225
731.5705087343949	1586.7666666666667	18529.933333333334	91.94445744618004
732.3182901291611	1586.8333333333333	18479.566666666666	91.66780170711792
733.0659985792356	1587.0	18436.966666666667	91.10277892599039
733.8136340824532	1586.7	18397.766666666666	91.32251379388447
734.5611966366486	1586.0333333333333	18425.966666666667	91.12076024096851
735.3086862396566	1586.5333333333333	18419.566666666666	90.75937643225488
736.056102889312	1586.4333333333334	18431.733333333334	91.47444370581866
736.8034465834498	1586.4	18460.1	91.33380466992875
737.5507173199047	1586.9333333333334	18438.4	90.57806463592601
738.2979150965115	1587.7333333333333	18432.333333333332	90.20849593973126
739.045039911105	1586.5333333333333	18419.066666666666	90.15228556835464
739.79209176152	1587.4	18413.1	89.96535937153294
740.5390706455914	1586.9666666666667	18409.166666666668	89.9988621660781
741.285976561154	1586.7666666666667	18428.9	90.38508569411779
742.0328095060426	1586.7	18401.633333333335	90.09928597584936
742.7795694780918	1587.1333333333334	18336.1	88.61892900013201
743.5262564751367	1586.9	18352.733333333334	89.66596671057678
744.272870495012	1585.7666666666667	18347.666666666668	89.33591339967413
745.0194115355524	1587.4666666666667	18323.0	89.18193875624587
745.765879594593	1586.9666666666667	18314.133333333335	90.53967079311306
746.5122746699683	1586.8333333333333	18291.566666666666	90.26610034287474
747.2585967595134	1587.1333333333334	18278.733333333334	90.734991135475
748.0048458610628	1587.3333333333333	18265.233333333334	90.06320372585805
748.7510219724516	1586.3666666666666	18305.7	90.0580912890066
749.4971250915144	1586.2666666666667	18320.066666666666	89.98967496833335
750.243155216086	1586.6666666666667	18361.266666666666	90.23385766941036
750.9891123440015	1586.3333333333333	18407.266666666666	90.56474610541613
751.7349964730954	1586.5666666666666	18433.133333333335	90.54172761638576
752.4808076012027	1586.4666666666667	18450.266666666666	89.89687053784138
753.2265457261582	1587.2	18487.666666666668	89.37285492781746
753.9722108457964	1586.9	18556.8	89.90091436393647
754.7178029579526	1586.5666666666666	18580.5	89.17246416384188
755.4633220604613	1586.9666666666667	18609.066666666666	89.07760237295969
756.2087681511574	1586.2	18637.8	90.09382995179173
756.9541412278757	1586.2666666666667	18678.666666666668	89.3843435923683
757.699441288451	1586.2333333333333	18722.3	89.00394839820656
758.4446683307182	1586.7333333333333	18781.3	88.89420612305283
759.1898223525119	1586.7666666666667	18876.3	89.94933137060175
759.9349033516671	1586.8333333333333	18925.8	88.67516991378635
760.6799113260186	1587.2	18982.966666666667	88.83881237202799
761.424846273401	1586.8333333333333	19044.0	88.95201459318017
762.1697081916495	1586.7	19116.5	88.93624104780284
762.9144970785986	1587.0666666666666	19185.5	89.58153865244824
763.6592129320832	1587.2	19233.466666666667	89.0117528478172
764.4038557499381	1586.9666666666667	19276.933333333334	89.49422699534232
765.1484255299982	1586.2	19340.533333333333	88.14008406834878
765.8929222700982	1586.4	19445.0	88.95556414348874
766.637345968073	1586.7666666666667	19478.233333333334	88.74050275211862
767.3816966217572	1586.9333333333334	19575.833333333332	88.94272940983268
768.1259742289859	1586.9333333333334	19672.0	88.82557688665094
768.8701787875938	1587.3	19754.7	88.54226776997757
769.6143102954156	1587.1	19824.633333333335	89.00964197094255
770.3583687502863	1586.7666666666667	19886.0	89.2495411883777
771.1023541500406	1586.4666666666667	19956.166666666668	89.57418012812043
771.8462664925133	1586.3666666666666	20019.433333333334	89.87902276296101
772.5901057755393	1586.1333333333334	20127.266666666666	89.15741231979665
773.3338719969533	1587.0666666666666	20229.9	89.12953555375475
774.0775651545903	1586.9333333333334	20316.466666666667	89.24382322605217
774.8211852462848	1587.6	20377.533333333333	88.4510810035434
775.5647322698719	1586.8	20457.133333333335	88.41868569013741
776.3082062231862	1586.5666666666666	20503.133333333335	88.43698647952903
777.0516071040627	1586.8	20593.433333333334	88.94444155251873
777.7949349103361	1586.5666666666666	20735.733333333334	89.09117229077295
778.5381896398412	1587.0	20863.7	89.572162917117
779.281371290413	1586.9666666666667	21009.5	89.65886719197513
780.024479859886	1587.7666666666667	21097.7	88.18270771389409
780.7675153460953	1586.7666666666667	21181.1	88.14986771927688
781.5104777468754	1586.6666666666667	21241.9	87.95266018019434
782.2533670600615	1586.8	21330.8	88.36116892414626
782.996183283488	1587.4666666666667	21462.466666666667	88.45357656680729
783.73892641499	1587.0666666666666	21602.333333333332	88.33707825610706
784.4815964524023	1586.4333333333334	21731.1	88.74902399486913
785.2241933935596	1587.0666666666666	21838.2	88.3595540625023
785.9667172362967	1586.3666666666666	21911.833333333332	88.16970743330386
786.7091679784486	1586.5	21979.166666666668	87.536683772083
787.4515456178499	1586.7666666666667	22054.033333333333	88.27230053305476
788.1938501523355	1586.6666666666667	22180.6	88.39900085780573
788.9360815797401	1587.0	22259.566666666666	88.19694686656908
789.6782398978987	1587.0666666666666	22386.033333333333	88.61505741361249
790.420325104646	1586.5333333333333	22486.233333333334	87.80647082606826
791.1623371978169	1587.0	22626.866666666665	87.93135604889872
791.9042761752461	1587.4333333333334	22698.0	87.60925842007988
792.6461420347684	1587.2666666666667	22868.3	88.69573599066658
793.3879347742187	1586.5666666666666	22993.633333333335	88.57511084774025
794.1296543914318	1586.5666666666666	23103.766666666666	88.67611686322282
794.8713008842426	1586.8666666666666	23175.933333333334	88.28876554664855
795.6128742504857	1587.0333333333333	23309.066666666666	88.4522807167795
796.354374487996	1586.3	23408.133333333335	88.39153749898124
797.0958015946084	1587.1	23564.366666666665	88.88132515769679
797.8371555681575	1586.6333333333334	23744.333333333332	89.35635976886203
798.5784364064783	1587.6333333333334	23842.4	89.49660133796577
799.3196441074057	1586.7666666666667	23912.2	88.91944988989508
800.0607786687742	1586.8333333333333	23984.5	88.82569779758445
800.8018400884189	1586.8666666666666	24080.6	88.3181952275526
801.5428283641745	1586.4	24173.833333333332	87.25031144492357
802.2837434938757	1586.6	24291.6	86.83588671623212
803.0245854753575	1586.8333333333333	24423.833333333332	86.7757698809598
803.7653543064547	1586.8	24554.733333333334	87.24907264029619
804.5060499850019	1586.8333333333333	24646.5	86.8050318702464
805.2466725088342	1586.4333333333334	24696.433333333334	87.3657164340946
805.9872218757862	1587.0	24790.3	87.99249122005644
806.7276980836928	1586.1	24883.466666666667	87.28952494043261
807.4681011303886	1586.6333333333334	24972.233333333334	87.2804675384383
808.2084310137088	1586.7	25058.933333333334	87.81073659237154
808.948687731488	1586.5333333333333	25163.966666666667	87.84024274404092
809.688871281561	1586.5333333333333	25277.066666666666	87.92603968927176
810.4289816617627	1586.9	25414.433333333334	87.88789840093025
811.1690188699278	1587.2	25487.366666666665	87.54898085019357
811.9089829038911	1587.0333333333333	25479.566666666666	87.77793753466052
812.6488737614875	1587.0333333333333	25581.8	88.16191149307501
813.3886914405518	1587.4	25704.466666666667	87.56515278134431
814.1284359389189	1587.2666666666667	25835.033333333333	86.88497933244065
814.8681072544233	1586.3666666666666	25904.533333333333	85.94439447600833
815.6077053849002	1586.3333333333333	25982.4	86.59392840072253
816.3472303281842	1587.2333333333333	25985.866666666665	86.2638520777782
817.0866820821101	1586.4	26064.466666666667	86.60209093774874
817.8260606445127	1586.3	26166.533333333333	86.70770850625668
818.5653660132269	1587.0666666666666	26269.4	86.58215212723783
819.3045981860876	1586.5666666666666	26349.433333333334	86.19721246637185
820.0437571609293	1586.3666666666666	26429.166666666668	86.17540289684256
820.7828429355872	1586.7333333333333	26509.633333333335	86.97195568030462
821.5218555078957	1586.5	26623.566666666666	87.36094937440437
822.26079487569	1586.5666666666666	26719.933333333334	87.53465692707262
822.9996610368046	1587.0333333333333	26808.033333333333	87.38729636028923
823.7384539890745	1586.8	26915.333333333332	87.09873940888478
824.4771737303345	1586.3666666666666	27036.733333333334	87.52910680352268
825.2158202584193	1587.3666666666666	27103.533333333333	86.79661126884062
825.9543935711638	1585.8333333333333	27144.033333333333	86.71677184905167
826.6928936664028	1586.6	27223.666666666668	86.7931373688917
827.4313205419711	1586.2666666666667	27316.833333333332	87.58736242455166
828.1696741957036	1586.9333333333334	27359.1	87.50219843290492
828.907954625435	1586.6	27451.1	88.11025909584517
829.646161829	1586.4	27493.2	86.99870772799427
830.3842958042337	1586.4333333333334	27583.066666666666	87.02712711353995
831.1223565489707	1586.4333333333334	27648.733333333334	87.00627452370553
831.8603440610459	1586.9	27733.2	87.33280294143077
832.598258338294	1586.8666666666666	27783.166666666668	86.60551566225838
833.3360993785501	1586.9333333333334	27835.5	85.7577509779197
834.0738671796487	1586.7333333333333	27934.0	85.98233641913295
834.8115617394246	1586.4333333333334	28045.866666666665	86.1014590434375
835.5491830557129	1586.3	28153.5	85.86671415494281
836.2867311263482	1587.2	28203.366666666665	86.38365406534966
837.0242059491653	1585.9	28313.833333333332	85.79870285200006
837.7616075219992	1586.6333333333334	28412.6	86.21693476251866
838.4989358426844	1586.9	28448.733333333334	86.19212839778922
839.2361909090561	1586.3333333333333	28522.033333333333	86.4406700680555
839.9733727189487	1586.7333333333333	28608.266666666666	86.21144567594357
840.7104812701973	1586.7333333333333	28774.733333333334	86.28018218158026
841.4475165606366	1586.2	28874.966666666667	85.66028237156004
842.1844785881015	1586.7333333333333	28982.866666666665	85.92774016088237
842.9213673504267	1586.6333333333334	29048.1	85.93169572428805
843.6581828454471	1587.2333333333333	29108.433333333334	85.83893888162778
844.3949250709974	1586.6	29185.5	85.67211716399353
845.1315940249126	1586.9666666666667	29315.133333333335	85.82713919866181
845.8681897050272	1587.0	29411.966666666667	85.0210264838127
846.6047121091764	1586.5	29520.133333333335	84.64954072108584
847.3411612351948	1586.2666666666667	29634.1	86.1909942816422
848.0775370809172	1586.0	29714.5	86.50767514357412
848.8138396441784	1586.1666666666667	29761.133333333335	86.36675684242023
849.5500689228132	1586.7666666666667	29830.733333333334	86.73691433043817
850.2862249146566	1586.5333333333333	29915.4	87.20820821601956
851.0223076175432	1586.1666666666667	29988.133333333335	86.22678876993596
851.7583170293079	1586.1333333333334	30197.4	86.43992321325169
852.4942531477856	1586.9666666666667	30244.4	86.43871294139613
853.2301159708109	1586.7666666666667	30277.8	86.2325577422397
853.9659054962187	1586.6666666666667	30350.733333333334	85.88001361170119
854.7016217218439	1586.8333333333333	30403.033333333333	85.44701422683531
855.4372646455213	1586.0666666666666	30467.6	85.41768638166893
856.1728342650856	1586.7333333333333	30637.3	85.61827607017612
856.9083305783716	1587.0	30752.366666666665	85.14686696174563
857.6437535832143	1586.3333333333333	30855.566666666666	86.52474092460928
858.3791032774483	1587.1	30943.566666666666	86.59773124359715
859.1143796589085	1587.0666666666666	31026.566666666666	87.6913685187539
859.8495827254299	1586.5666666666666	31144.566666666666	87.86822073102378
860.5847124748469	1586.1333333333334	31189.1	87.39127582025719
861.3197689049947	1586.6333333333334	31296.066666666666	87.6737096578474
862.0547520137079	1586.4333333333334	31476.7	88.27050856794052
862.7896617988213	1586.9333333333334	31549.033333333333	87.78212515608938
863.5244982581698	1586.1	31650.9	87.77867899291535
864.2592613895882	1586.9	31698.166666666668	87.8615978013236
864.9939511909114	1586.4	31691.166666666668	87.89557599038814
865.728567659974	1586.9333333333334	31761.3	88.56655157998432
866.4631107946109	1586.8	31837.933333333334	87.87652055441053
867.197580592657	1587.1	31897.766666666666	87.86238871514158
867.931977051947	1586.6333333333334	32020.133333333335	87.82457327195768
868.6663001703158	1586.6666666666667	32054.466666666667	88.12223857869253
869.4005499455982	1586.9333333333334	32088.233333333334	87.68782931952266
870.1347263756289	1586.3333333333333	32118.133333333335	87.64066524447485
870.8688294582428	1587.2666666666667	32238.666666666668	87.34217956619167
871.6028591912748	1586.7	32358.5	87.31224860796706
872.3368155725594	1587.0333333333333	32549.933333333334	87.57007628340556
873.0706985999318	1586.1333333333334	32570.366666666665	87.62274119055552
873.8045082712266	1586.6666666666667	32611.166666666668	87.3152849546641
874.5382445842787	1586.2666666666667	32695.7	87.40629196904429
875.2719075369228	1586.7	32839.433333333334	86.94955052958372
876.0054971269938	1586.4	32951.433333333334	86.47714444280051
876.7390133523264	1586.6333333333334	33144.7	86.82684382238307
877.4724562107556	1586.5333333333333	33364.3	86.59526090868269
878.2058257001161	1587.0666666666666	33509.76666666667	86.0028122527943
878.9391218182427	1586.7333333333333	33678.166666666664	85.24549887334244
879.6723445629702	1586.7	33761.566666666666	84.88205544845073
880.4054939321335	1586.8333333333333	33892.86666666667	85.26982296822062
881.1385699235674	1586.9666666666667	34058.0	84.3769362146311
881.8715725351066	1586.6666666666667	34282.03333333333	84.43320532369356
882.604501764586	1586.8333333333333	34506.86666666667	84.0510277803986
883.3373576098403	1586.4333333333334	34726.3	83.71642202724104
884.0701400687044	1586.3666666666666	34852.1	83.34296358368788
884.8028491390132	1587.1	34951.833333333336	82.49660689174215
885.5354848186014	1586.4	35010.53333333333	82.22158722271276
886.2680471053038	1586.6333333333334	35061.5	81.83163695208658
887.0005359969554	1586.6	35166.23333333333	81.10471034402494
887.7329514913906	1586.1333333333334	35330.13333333333	81.05559295727062
888.4652935864447	1586.5333333333333	35546.46666666667	80.940058339682
889.1975622799522	1587.0	35792.666666666664	81.02548111480309
889.929757569748	1586.0666666666666	36041.433333333334	80.78759626126134
890.6618794536669	1587.1666666666667	36314.5	81.89161445309716
891.3939279295437	1585.8666666666666	36379.833333333336	80.9488623259312
892.1259029952132	1586.6666666666667	36489.166666666664	80.90154443175108
892.8578046485103	1586.0666666666666	36648.933333333334	80.84400612533304
893.5896328872698	1586.8333333333333	36776.36666666667	80.89929684976451
894.3213877093264	1587.2	36969.96666666667	81.00368897346532
895.0530691125149	1586.7	37288.26666666667	81.97256039232379
895.7846770946703	1586.0333333333333	37582.23333333333	82.63734983875453
896.5162116536272	1586.5666666666666	37692.53333333333	82.35538601340437
897.2476727872206	1586.5	37746.0	82.35567032062521
897.9790604932853	1586.6	37838.96666666667	82.64720581885132
898.7103747696559	1586.8666666666666	37963.8	82.37887962009223
899.4416156141674	1586.3	38226.63333333333	83.54856571045953
900.1727830246544	1586.7333333333333	38441.86666666667	82.87978866600768
900.9038769989521	1586.2666666666667	38680.6	83.46977980305604
901.634897534895	1586.7333333333333	38916.76666666667	83.51095134541623
902.365844630318	1586.3666666666666	39129.96666666667	83.72981870081836
903.0967182830558	1586.5666666666666	39237.7	83.148484440883
903.8275184909435	1586.8666666666666	39410.63333333333	82.71328814455653
904.5582452518156	1586.7666666666667	39630.73333333333	82.21979924730925
905.288898563507	1587.0666666666666	39863.1	82.08326430458146
906.0194784238527	1587.3333333333333	39991.933333333334	82.4106887678259
906.7499848306873	1586.6	40198.3	81.78116768241827
907.4804177818455	1586.9666666666667	40390.0	81.75900203918681
908.2107772751625	1586.6333333333334	40562.23333333333	81.99788160840555
908.9410633084728	1586.8666666666666	40800.833333333336	81.97275388090114
909.6712758796114	1586.4	40822.53333333333	81.69773190155696
910.4014149864129	1586.8333333333333	40932.9	81.22480389991702
911.1314806267123	1586.6	41102.833333333336	81.98259866684585
911.8614727983444	1586.1666666666667	41233.5	82.1089293370687
912.5913914991438	1587.0666666666666	41428.3	82.5037167565406
913.3212367269456	1586.8333333333333	41601.666666666664	82.53955753937272
914.0510084795844	1586.1666666666667	41825.36666666667	81.86136962982734
914.7807067548952	1586.0666666666666	42027.666666666664	82.34868878291309
915.5103315507125	1586.3333333333333	42078.066666666666	81.65528987994608
916.2398828648716	1586.4	42241.73333333333	81.96943959111267
916.9693606952068	1586.7333333333333	42294.066666666666	81.57219970869681
917.6987650395532	1586.7666666666667	42443.03333333333	82.15570938444837
918.4280958957455	1586.5666666666666	42449.833333333336	81.87577736278554
919.1573532616186	1587.1	42497.73333333333	81.40169891346306
919.8865371350073	1586.3333333333333	42552.6	81.69492968684712
920.6156475137464	1587.2333333333333	42566.53333333333	81.53249045505243
921.3446843956707	1586.4666666666667	42620.3	81.46225195036055
922.0736477786149	1586.7333333333333	42579.23333333333	81.99512655559946
922.802537660414	1586.9333333333334	42606.3	82.05537283742976
923.5313540389027	1586.6666666666667	42597.26666666667	81.78097366618454
924.2600969119159	1586.4333333333334	42554.1	81.51617776589238
924.9887662772883	1586.8333333333333	42485.933333333334	81.99088570556096
925.7173621328548	1586.7333333333333	42485.13333333333	82.29136457945732
926.4458844764501	1586.8333333333333	42442.73333333333	81.66574563604071
927.1743333059092	1587.1333333333334	42244.6	81.68958105888325
927.9027086190666	1586.5	41941.433333333334	82.14930052172119
928.6310104137575	1587.2666666666667	41516.36666666667	82.30732235779226
929.3592386878165	1585.8333333333333	40963.46666666667	82.41540695486303
930.0873934390784	1586.5666666666666	40263.933333333334	82.2146415549706
930.815474665378	1587.2	39551.86666666667	82.54354309672235
931.5434823645503	1586.8	38657.73333333333	82.44106737724198
932.2714165344298	1586.1333333333334	37534.86666666667	82.37134854526509
932.9992771728516	1586.1666666666667	36443.0	82.13057148544873
933.7270642776504	1587.5	35355.666666666664	82.6257724318345
934.4547778466609	1587.2333333333333	34274.8	82.4824569647503
935.1824178777181	1586.3333333333333	33419.4	82.35889893030152
935.9099843686568	1586.5	32689.6	82.60701487778846
936.6374773173115	1586.7666666666667	32137.733333333334	82.1350901982609
937.3648967215174	1586.7	31744.166666666668	82.06270620320502
938.0922425791092	1586.9666666666667	31572.2	81.99018564863091
938.8195148879216	1586.4333333333334	31649.1	81.4992151246796
939.5467136457895	1586.3333333333333	31867.033333333333	81.47084975292357
940.2738388505477	1587.0333333333333	32126.033333333333	80.97736727229199
941.000890500031	1586.7333333333333	32544.133333333335	80.62411512960384
941.7278685920743	1586.4333333333334	33093.2	80.86461024083833
942.4547731245123	1586.8666666666666	33662.333333333336	80.53933023113933
943.1816040951798	1586.3666666666666	34368.3	80.95071363052274
943.9083615019116	1586.9	35148.2	81.04268529048072
944.6350453425426	1586.8	35909.333333333336	80.86402120790501
945.3616556149077	1587.1333333333334	36711.3	80.61997497478949
946.0881923168415	1587.0666666666666	37471.9	80.2780631909925
946.8146554461789	1586.2666666666667	38156.433333333334	79.83640494424247
947.5410450007547	1586.4666666666667	38896.666666666664	80.7265381263507
948.2673609784038	1587.1	39613.3	81.16937651012263
948.9936033769609	1586.8333333333333	40442.53333333333	81.20611019434787
949.7197721942608	1586.7333333333333	41203.76666666667	80.80795410024251
950.4458674281384	1586.2	41963.96666666667	81.10267262387892
951.1718890764284	1586.5666666666666	42712.73333333333	80.95225293149306
951.8978371369658	1587.0333333333333	43483.7	81.49386277563251
952.6237116075853	1586.6333333333334	44103.333333333336	81.46655196006031
953.3495124861216	1586.5	44564.666666666664	81.34634244063258
954.0752397704097	1586.9666666666667	45019.8	81.40066825648292
954.8008934582843	1586.8666666666666	45464.76666666667	80.86892783692048
955.5264735475803	1586.5	45967.36666666667	81.07896974443223
956.2519800361324	1587.0333333333333	46413.36666666667	81.01284782908792
956.9774129217755	1586.0	46926.566666666666	81.15474289124836
957.7027722023442	1587.0	47389.13333333333	81.51641121150664
958.4280578756737	1586.7666666666667	47707.6	81.69245168412957
959.1532699395985	1586.7666666666667	48000.7	82.10420163664195
959.8784083919536	1586.0333333333333	48340.5	82.49872791366265
960.6034732305736	1587.3333333333333	48642.9	82.05188693775486
961.3284644532936	1586.5	48931.8	81.89036830214835
962.053382057948	1586.3	49313.4	81.6086759838003
962.7782260423721	1586.1	49608.666666666664	81.87339721314528
963.5029964044004	1586.7333333333333	49798.46666666667	81.80195699523226
964.2276931418677	1586.6	49974.3	81.74406293674413
964.952316252609	1586.7333333333333	50103.833333333336	81.95912782622818
965.6768657344589	1587.7666666666667	50107.3	81.08527646874315
966.4013415852523	1586.5	50091.1	80.91742721309076
967.1257438028242	1586.6333333333334	50106.666666666664	80.75292801686756
967.8500723850091	1586.1	50174.666666666664	80.44091465524767
968.574327329642	1587.0	50239.1	80.36741511107601
969.2985086345576	1586.6333333333334	50417.76666666667	80.70523149140246
970.0226162975908	1586.1333333333334	50390.26666666667	80.62821327757098
970.7466503165765	1586.1333333333334	50312.73333333333	81.22961487300094
971.4706106893493	1587.4666666666667	50338.566666666666	81.43968708525813
972.1944974137441	1587.2666666666667	50220.566666666666	81.5611656453364
972.9183104875957	1586.9	50019.13333333333	81.47562857288106
973.6420499087391	1587.1666666666667	49722.566666666666	80.88439220660499
974.3657156750087	1587.0333333333333	49574.86666666667	81.39540569244708
975.0893077842397	1586.9666666666667	49378.26666666667	81.47493241536563
975.8128262342667	1587.2	49274.03333333333	81.27176209235782
976.5362710229247	1587.2	49198.833333333336	81.37003882893707
977.2596421480483	1587.9333333333334	49057.76666666667	80.91597377046513
977.9829396074724	1586.8	48902.166666666664	80.78171701775186
978.7061633990318	1586.8333333333333	48664.23333333333	80.09549417663955
979.4293135205613	1586.7	48399.3	79.73861257748348
980.1523899698958	1586.7666666666667	48248.3	79.7714837423702
980.87539274487	1586.1666666666667	48093.63333333333	79.41239605211004
981.5983218433189	1586.6666666666667	48067.23333333333	79.05948524056438
982.3211772630771	1586.4333333333334	48121.333333333336	79.2042050024146
983.0439590019795	1585.9	48233.9	79.27882616915909
983.7666670578608	1587.3666666666666	48405.23333333333	79.66449850316536
984.4893014285559	1587.0666666666666	48394.26666666667	79.47045630698776
985.2118621118997	1587.3	48388.8	79.54831252500207
985.9343491057269	1586.5333333333333	48390.0	79.2382853848854
986.6567624078724	1586.3666666666666	48245.9	79.22083674349949
987.3791020161709	1586.6	48154.666666666664	79.0192522986742
988.1013679284573	1586.5666666666666	48035.23333333333	78.60330283874913
988.8235601425663	1586.7666666666667	48009.26666666667	78.87730653077851
989.5456786563328	1586.5333333333333	48054.166666666664	79.25820301300793
990.2677234675917	1586.8666666666666	48088.1	79.74228470537737
990.9896945741776	1587.2	47967.566666666666	79.14085892049152
991.7115919739255	1586.9333333333334	47786.8	79.20481020730469
992.4334156646702	1586.9333333333334	47484.63333333333	78.65338542771627
993.1551656442463	1587.3333333333333	47136.433333333334	78.95723967919679
993.8768419104888	1586.9666666666667	46803.9	78.60509106161224
994.5984444612325	1586.2333333333333	46525.433333333334	78.74271984758288
995.3199732943121	1587.4666666666667	46219.433333333334	78.81753993301373
996.0414284075626	1586.9333333333334	45902.166666666664	78.70789710024061
996.7628097988187	1586.8666666666666	45689.76666666667	79.01446481607715
997.4841174659151	1587.3666666666666	45453.73333333333	78.43348608243683
998.2053514066869	1587.1666666666667	45116.23333333333	78.04122869686553
998.9265116189687	1586.1333333333334	44613.63333333333	77.81935930792481
999.6475981005952	1586.9666666666667	44037.0	77.870760038531
1000.3686108494015	1586.8333333333333	43475.3	77.8659663823463
1001.0895498632223	1587.4666666666667	43137.46666666667	77.69246175187378
1001.8104151398923	1586.9666666666667	42792.73333333333	77.07135221324275
1002.5312066772464	1587.1666666666667	42518.86666666667	77.47909874359779
1003.2519244731194	1587.7666666666667	42275.4	77.74131140735055
1003.9725685253462	1586.9	41996.8	78.14280154179963
1004.6931388317614	1587.6	41634.5	78.04988915196894
1005.4136353902	1586.8666666666666	41107.666666666664	77.70157187206134
1006.1340581984969	1586.4	40607.23333333333	78.12601325483271
1006.8544072544867	1586.5333333333333	39964.0	77.74448189846376
1007.5746825560042	1586.9333333333334	39410.3	78.26417688990982
1008.2948841008844	1587.2666666666667	38867.23333333333	78.51734163335122
1009.0150118869618	1587.2	38436.333333333336	78.43482876732016
1009.7350659120716	1586.7	38147.566666666666	78.45993898715628
1010.4550461740483	1587.0333333333333	37810.433333333334	78.60230742463408
1011.174952670727	1586.5333333333333	37478.76666666667	78.44079558572463
1011.8947853999423	1587.3333333333333	37053.6	78.52865482590386
1012.614544359529	1586.7	36487.96666666667	78.23342148976523
1013.334229547322	1586.2666666666667	35873.566666666666	78.23660545564844
1014.0538409611561	1586.7333333333333	35191.13333333333	78.1841619417131
1014.7733785988661	1586.6666666666667	34533.833333333336	78.67914387990123
1015.4928424582868	1586.9333333333334	33967.833333333336	78.79702649853733
1016.2122325372529	1586.3333333333333	33518.5	78.87516060591713
1016.9315488335994	1586.6	33111.53333333333	78.8189906909899
1017.6507913451611	1586.3666666666666	32739.166666666668	78.45191928912918
1018.3699600697728	1586.1666666666667	32390.133333333335	78.7123899934977
1019.0890550052692	1586.4666666666667	31904.666666666668	78.41756006416378
1019.8080761494851	1586.6	31357.633333333335	78.49780981754061
1020.5270235002555	1586.8	30728.1	78.78828121736142
1021.2458970554151	1586.5	29982.733333333334	78.9670796750436
1021.9646968127987	1586.3	29343.333333333332	79.0710058783687
1022.6834227702411	1587.0333333333333	28791.466666666667	78.44677355338779
1023.4020749255772	1586.8333333333333	28317.233333333334	78.35926558405187
1024.1206532766416	1587.1	27905.466666666667	78.60550288439546
1024.8391578212693	1586.5666666666666	27600.333333333332	78.59276389117767
1025.5575885572953	1586.8666666666666	27240.2	78.07705096212973
1026.2759454825539	1587.0333333333333	26830.333333333332	78.21715309492596
1026.9942285948803	1587.0333333333333	26280.933333333334	78.60723035275453
1027.7124378921092	1586.3333333333333	25710.033333333333	78.39595360441851
1028.4305733720753	1586.8	25072.833333333332	77.9173979936736
1029.1486350326138	1585.7666666666667	24548.066666666666	78.31172378607653
1029.866622871559	1586.8333333333333	24053.466666666667	78.41861336104216
1030.584536886746	1587.1	23620.2	78.07529132901499
1031.3023770760096	1586.7333333333333	23227.1	77.4596892436315
1032.0201434371845	1586.9	22892.2	77.4142617475757
1032.7378359681059	1586.9333333333334	22556.366666666665	77.5463761521998
1033.455454666608	1586.8666666666666	22184.366666666665	77.56788456562762
1034.1729995305259	1587.2	21762.1	77.84650511464606
1034.8904705576945	1587.0666666666666	21251.2	77.19397172784927
1035.6078677459486	1587.3333333333333	20765.666666666668	77.92069068991115
1036.3251910931228	1586.7333333333333	20263.9	77.75695370562264
1037.042440597052	1587.1	19809.866666666665	77.89920283016298
1037.7596162555712	1586.3666666666666	19386.833333333332	77.6319792534528
1038.4767180665153	1587.1	19035.366666666665	78.13876045759007
1039.1937460277186	1586.3	18742.8	78.45029560575388
1039.9107001370162	1586.8	18460.866666666665	77.85077547659627
1040.627580392243	1587.3	18186.633333333335	77.65842018595285
1041.3443867912338	1587.1333333333334	17841.866666666665	76.95476054819301
1042.0611193318232	1586.7	17433.7	76.6083831944894
1042.7777780118463	1586.5	17007.466666666667	77.46690340418566
1043.4943628291376	1587.2	16564.066666666666	76.84645342364644
1044.2108737815322	1586.1	16165.9	77.63268187180432
1044.9273108668647	1586.9666666666667	15805.566666666668	77.61167495738293
1045.64367408297	1586.8333333333333	15444.466666666667	76.95660945323395
1046.359963427683	1587.0333333333333	15165.033333333333	77.3109487827611
1047.0761788988382	1586.8333333333333	14914.766666666666	77.5736431776747
1047.7923204942708	1587.5	14660.9	77.27860882669515
1048.5083882118154	1586.9333333333334	14385.1	77.28395473810178
1049.224382049307	1586.7333333333333	14079.6	77.62062758190154
1049.9403020045802	1586.1333333333334	13748.533333333333	77.26439429589695
1050.6561480754697	1587.2333333333333	13411.8	77.97261437042282
1051.3719202598106	1587.2666666666667	13092.966666666667	77.91558046457347
1052.0876185554378	1587.4333333333334	12819.5	78.63048189031987
1052.8032429601856	1587.0333333333333	12552.3	78.01311011923177
1053.5187934718892	1586.5666666666666	12369.0	78.32631557176937
1054.2342700883835	1587.2666666666667	12218.733333333334	78.95200238687431
1054.949672807503	1586.6333333333334	12064.3	78.18538904939481
1055.6650016270826	1586.7	11922.1	78.84857434793935
1056.3802565449573	1586.3666666666666	11716.766666666666	79.29443870073007
1057.0954375589617	1586.7333333333333	11489.166666666666	79.05290916813867
1057.8105446669308	1587.1666666666667	11250.633333333333	78.56268709025372
1058.5255778666992	1586.8666666666666	11012.333333333334	78.55812183207452
1059.240537156102	1586.5	10793.7	78.66269666812804
1059.9554225329737	1586.7333333333333	10594.166666666666	77.98106370904365
1060.6702339951491	1587.4666666666667	10438.166666666666	78.51344076047079
1061.3849715404633	1586.5333333333333	10314.733333333334	79.19517840543904
1062.0996351667509	1587.3666666666666	10201.866666666667	79.12781011630499
1062.8142248718468	1586.7666666666667	10089.566666666668	78.84018802504232
1063.528740653586	1587.4	9931.5	79.15938639926111
1064.2431825098029	1586.3333333333333	9758.4	78.57087603017673
1064.9575504383324	1587.3666666666666	9557.933333333332	78.71109379127732
1065.6718444370097	1586.8333333333333	9365.066666666668	80.0035369756791
1066.386064503669	1586.5666666666666	9177.2	79.11907738016656
1067.1002106361457	1586.7666666666667	9034.333333333334	79.3216101442213
1067.8142828322743	1586.2333333333333	8914.5	78.82739306631326
1068.5282810898898	1586.5333333333333	8820.4	79.66580897219059
1069.2422054068265	1586.4333333333334	8710.633333333333	77.94672428056373
1069.95605578092	1586.7333333333333	8613.6	78.08415461607977
1070.6698322100044	1586.3333333333333	8477.233333333334	78.77429947737264
1071.383534691915	1587.1	8303.666666666666	77.53209776577313
1072.0971632244864	1587.4333333333334	8142.5	78.63477982613348
1072.8107178055534	1586.1666666666667	7987.4	78.38637306363559
1073.524198432951	1587.6	7855.9	78.50417411240521
1074.2376051045137	1587.1333333333334	7749.6	77.27605196883803
1074.9509378180765	1586.8666666666666	7674.4	78.43802707745459
1075.6641965714741	1586.9	7581.966666666666	78.08633881680501
1076.3773813625414	1586.5666666666666	7480.1	77.11498888502118
1077.0904921891133	1586.5	7389.366666666667	78.8241500994009
1077.8035290490245	1587.2	7245.933333333333	76.66610372583096
1078.51649194011	1586.7666666666667	7127.533333333334	77.67631595685474
1079.2293808602042	1586.4	7000.133333333333	78.09587783291406
1079.9421958071423	1586.5333333333333	6877.3	77.8311273409546
1080.6549367787588	1587.3666666666666	6782.633333333333	78.57533187492135
1081.367603772889	1586.9333333333334	6727.766666666666	78.09057975872533
1082.080196787367	1586.2666666666667	6661.133333333333	79.31362611234789
1082.7927158200282	1586.9333333333334	6585.033333333334	78.43635259304952
1083.5051608687072	1587.6666666666667	6488.066666666667	78.31359527432167
1084.217531931239	1586.9	6353.133333333333	78.17221300640834
1084.9298290054578	1586.7333333333333	6229.5	78.53503882580932
1085.6420520891993	1586.6666666666667	6132.166666666667	78.48815119040638
1086.3542011802977	1587.0333333333333	6051.933333333333	80.08678724935146
1087.0662762765878	1586.7	5993.233333333334	79.00125265803605
1087.7782773759047	1586.9333333333334	5942.966666666666	79.57157890508974
1088.4902044760831	1586.3	5863.7	79.3071644164286
1089.202057574958	1586.8666666666666	5772.7	78.4714613647514
1089.9138366703637	1586.6666666666667	5680.233333333334	80.05703347129025
1090.6255417601355	1586.4333333333334	5595.6	79.20796712877308
1091.337172842108	1586.0666666666666	5522.3	81.20208302346764
1092.048729914116	1586.9666666666667	5450.266666666666	80.07474295061384
1092.7602129739944	1587.5	5413.133333333333	80.40370747358322
1093.471622019578	1586.6666666666667	5367.433333333333	80.23088838704732
1094.1829570487016	1587.1333333333334	5305.466666666666	81.27619912113326
1094.8942180592	1586.7333333333333	5210.233333333334	79.89376874489801
1095.605405048908	1586.8666666666666	5131.6	80.95566295626885
1096.3165180156604	1587.4	5057.733333333334	80.9585982377754
1097.027556957292	1586.5	5021.866666666667	80.58000105117695
1097.7385218716379	1586.4	4986.133333333333	81.19061160056646
1098.4494127565324	1585.9333333333334	4927.9	80.92697003160002
1099.1602296098106	1586.7333333333333	4851.033333333334	80.32426364746848
1099.8709724293074	1586.4333333333334	4760.1	80.16032107334341
1100.5816412128574	1586.4	4690.6	80.94202300914506
1101.2922359582956	1586.4666666666667	4641.166666666667	81.85376570029182
1102.0027566634565	1586.0666666666666	4610.933333333333	80.75576172378898
1102.7132033261753	1586.8	4559.466666666666	82.29938639857583
1103.4235759442865	1586.7333333333333	4482.666666666667	81.6436737422891
1104.1338745156252	1586.4666666666667	4414.333333333333	82.64538210573622
1104.844099038026	1586.5	4359.366666666667	82.47442853079701
1105.5542495093239	1586.7666666666667	4319.033333333334	82.45948564336564
1106.2643259273534	1587.1333333333334	4275.633333333333	81.72482423068799
1106.9743282899494	1586.3333333333333	4197.266666666666	82.86510844310276
1107.684256594947	1587.2333333333333	4122.5	82.14226771116824
1108.394110840181	1587.8333333333333	4068.366666666667	84.63823187909813
1109.1038910234856	1586.8666666666666	4022.633333333333	85.45371074179657
1109.8135971426964	1586.8333333333333	3967.4666666666667	84.42166721566848
1110.5232291956477	1586.6	3890.633333333333	84.75733191629676
1111.2327871801745	1586.2666666666667	3825.6666666666665	86.14862391058821
1111.9422710941117	1586.2333333333333	3775.5	85.33188174611129
1112.6516809352938	1586.8333333333333	3731.8333333333335	86.93576224532593
1113.3610167015559	1587.1333333333334	3675.0	86.89293742072458
1114.0702783907325	1586.8666666666666	3617.766666666667	86.77888064314695
1114.7794660006589	1587.2666666666667	3575.1	87.49987856330311
1115.4885795291696	1586.5333333333333	3541.4	88.79232849024667
1116.1976189740992	1586.6666666666667	3499.8333333333335	90.41359293683203
1116.906584333283	1586.3666666666666	3448.133333333333	89.39796745426857
1117.6154756045555	1586.8333333333333	3406.4333333333334	86.78965974564352
1118.3242927857516	1587.6	3373.9666666666667	89.22702303385861
1119.0330358747062	1586.7333333333333	3331.2	88.09169391467293
1119.741704869254	1587.0	3293.8	89.96007601895671
1120.4502997672296	1587.2666666666667	3252.5	90.11310655173924
1121.1588205664682	1585.7333333333333	1662.2	82.7550805632013
1121.8672672648045	1585.6333333333334	1661.5333333333333	81.361040653093
1122.5756398600731	1586.1333333333334	1661.2666666666667	78.56511615970942
1123.2839383501089	1585.7333333333333	1662.8333333333333	95.36372903083785
