# Supplementary material for: Roblonski: A Material-Efficient Robo-Fluidic Toolbox for Rapid Photochemical Characterization
Source: ACS Cent Sci. 2026 Feb 6;12(3):333–44. doi: 10.1021/acscentsci.5c02027 (PMC13022720; doi:10.1021/acscentsci.5c02027)
Supplement: Supplementary file 2 [file oc5c02027_si_002.zip › BeerLambertStudy/Raw Data (Automataed)/BLEC Study (2025 Jun 12)/ZnPc2/blec_ZnPc2__13062025_aABS_i16_eEXP_s2_d400e-03_t250-0_m7_v175-0.csv]

name	C:/Users/cbe.mabolha.shared/Documents/Gilson Spectroscopy Project\BLEC Study (2025 Jun 12)\ZnPc2\blec_ZnPc2__13062025_aABS_i16_eEXP_s2_d400e-03_t250-0_m7_v175-0.csv
2025-06-13 05:28:24.222232
mix_iter=7	mix_disp=175.0
droplet_volume=50.0	working_volume=250.0
dilution_scheme=Fractional(value=0.3333333333333333)	n_dil=6
calibration=Calibration(y = f(x); f(x) = -0.244 + 0.9765x; s.t. y > 0.0; Set Feb 4	2025 from "Manuscript Figures Data.xlsx")
count	30
interval	0.1 (Sec)
integration_time	40000 (uSec)
NLC=False	DCC=False	WCAL=-5	Slit=S5
Conc_0=0.004	nFRAC=0.44444444444444453	nConc_(16;2)=0.001777777777777778	aFRAC=0.44488966251866546	aConc_(16;2)=0.001779558650074662
wavelength (nm)	dark reference (int)	light reference (int)	abs (mOD)
W	D	L	S
344.6678771972656	1602.1333333333334	1678.3333333333333	81.00889517060081
345.45221902608614	1589.8666666666666	1664.7	84.27943418016906
346.236489003635	1586.5666666666666	1661.3666666666666	73.18451958207575
347.02068712774695	1584.9666666666667	1660.2333333333333	78.87361757228427
347.8048133962569	1585.0333333333333	2374.6	134.7852557630841
348.5888678069997	1585.6666666666667	2391.9333333333334	137.00291082753427
349.3728503578101	1586.9333333333334	2406.4666666666667	138.0047153533127
350.15676104652283	1588.3666666666666	2413.6	133.6504916700919
350.94059987097285	1587.0666666666666	2425.4	135.83819722480058
351.72436682899485	1586.5333333333333	2430.233333333333	135.2464260041848
352.5080619184237	1586.2666666666667	2438.1	134.21990183950535
353.2916851370942	1585.4	2440.6	133.67028640857342
354.0752364828412	1585.8	2447.4	136.79315725857379
354.8587159534994	1586.3333333333333	2449.133333333333	130.52256755979897
355.6421235469038	1585.9	2451.6666666666665	133.5114867991679
356.42545926088906	1586.9	2457.0	133.7738965804173
357.20872309329	1587.4	2451.4333333333334	133.25551400355718
357.9919150419415	1587.1333333333334	2450.266666666667	132.27948095630452
358.77503510467835	1586.5	2443.233333333333	130.0035517935041
359.5580832793353	1585.8333333333333	2432.4	127.2190429107235
360.34105956374725	1586.3666666666666	2431.633333333333	128.04400436856184
361.12396395574893	1586.0666666666666	2429.6	128.16565758275655
361.9067964531752	1586.1666666666667	2426.4666666666667	126.29034515588545
362.6895570538609	1586.5	2426.766666666667	125.42140100239949
363.47224575564076	1586.9333333333334	2426.266666666667	126.8054832556291
364.2548625563497	1586.5333333333333	2421.6666666666665	122.23147945644136
365.0374074538224	1586.8	2423.0333333333333	127.28210467344402
365.8198804458938	1586.7666666666667	2415.8	121.09670524658817
366.6022815303986	1586.7666666666667	2422.0	126.6696300452124
367.3846107051717	1586.4666666666667	2418.866666666667	122.02678951761283
368.1668679680479	1586.5666666666666	2422.766666666667	122.76285608878092
368.9490533168619	1586.4333333333334	2426.5666666666666	122.78444821740547
369.7311667494487	1586.9	2429.233333333333	120.93567881219631
370.5132082636429	1586.5	2440.733333333333	122.17393708028263
371.2951778572795	1586.4333333333334	2444.1666666666665	122.89573364962489
372.07707552819323	1586.7	2442.3	121.70224668307773
372.8589012742189	1586.9666666666667	2450.5333333333333	121.18321219989349
373.6406550931913	1586.2333333333333	2461.9	121.24034943298027
374.4223369829453	1586.7333333333333	2473.4	120.43419576489228
375.2039469413157	1586.1333333333334	2469.4	116.23081320648532
375.9854849661373	1586.4666666666667	2470.3333333333335	119.92320653302909
376.7669510552448	1586.2	2476.9666666666667	119.13252380873557
377.5483452064732	1586.1666666666667	2478.6	119.90158987883538
378.3296674176572	1586.7	2496.866666666667	121.8061122870237
379.11091768663164	1586.3333333333333	2494.8333333333335	115.52853646847308
379.89209601123133	1586.8333333333333	2503.866666666667	117.94936895018341
380.67320238929113	1587.0333333333333	2505.1666666666665	119.11255665104204
381.45423681864577	1585.8333333333333	2509.0333333333333	119.37131504961727
382.23519929713007	1586.6666666666667	2515.0666666666666	116.7011245335955
383.01608982257886	1586.4	2531.5666666666666	116.5904062509739
383.796908392827	1587.0333333333333	2542.5666666666666	117.1213349668593
384.57765500570923	1587.3	2539.0333333333333	115.50982884217218
385.3583296590604	1586.9	2530.0666666666666	113.87121890672552
386.1389323507153	1586.6666666666667	2537.4	115.29147832178222
386.91946307850884	1586.8333333333333	2548.366666666667	115.87022352096886
387.69992184027564	1586.4333333333334	2574.0333333333333	117.74765660784736
388.48030863385065	1586.5333333333333	2590.3	113.82799035592352
389.2606234570687	1586.8	2578.266666666667	113.46907631572093
390.04086630776453	1586.3333333333333	2563.366666666667	110.75613456193848
390.82103718377294	1586.2666666666667	2573.6	114.81369251558962
391.6011360829288	1586.9333333333334	2582.366666666667	113.46224904989113
392.3811630030669	1586.5333333333333	2613.0666666666666	114.36945077717343
393.161117942022	1587.1	2651.5333333333333	113.07516929277153
393.941000897629	1586.8666666666666	2691.1666666666665	110.74862279854389
394.72081186772266	1587.4333333333334	2701.4333333333334	112.74037904523325
395.5005508501378	1586.8333333333333	2686.766666666667	111.57291386934757
396.28021784270925	1586.1	2689.133333333333	111.18162332966459
397.0598128432718	1586.5333333333333	2699.4333333333334	109.7413842013881
397.83933584966024	1586.8333333333333	2701.0333333333333	110.66728373371781
398.6187868597095	1586.4666666666667	2716.766666666667	110.85490953446198
399.3981658712542	1586.4666666666667	2734.9333333333334	111.0701023457142
400.1774728821293	1586.6	2756.3	109.57431425245234
400.9567078901696	1586.9	2783.4	111.63014078199302
401.7358708932098	1586.3	2784.5	112.95135734381833
402.5149618890848	1586.4333333333334	2770.8333333333335	111.90330529313124
403.2939808756294	1586.5	2774.366666666667	111.18447538341618
404.07292785067847	1586.3333333333333	2803.4333333333334	111.85972961809095
404.8518028120667	1586.1	2817.6	111.12890152595244
405.630605757629	1586.4333333333334	2824.4333333333334	113.29368303136894
406.4093366852001	1585.8	2810.6	109.94555453891165
407.1879955926149	1587.2	2817.9	111.95646154742958
407.9665824777082	1586.2666666666667	2829.0333333333333	108.45442278094959
408.74509733831474	1586.7666666666667	2857.0333333333333	112.03409758298368
409.52354017226935	1586.4666666666667	2861.9	108.75225235039343
410.3019109774069	1586.3666666666666	2865.233333333333	107.24528878153174
411.08020975156217	1586.0666666666666	2883.233333333333	109.77946363750577
411.8584364925699	1586.4666666666667	2902.2	108.62765502701616
412.6365911982651	1586.1666666666667	2926.5666666666666	109.1444694250681
413.4146738664823	1586.9666666666667	2950.133333333333	107.18575730364716
414.19268449505654	1587.5	2981.3	107.81113151818711
414.97062308182257	1586.5666666666666	3018.866666666667	108.33088378931646
415.74848962461516	1586.6666666666667	3058.0333333333333	108.25847622060016
416.52628412126916	1586.5	3128.0333333333333	107.12207912681033
417.3040065696194	1586.6	3203.766666666667	107.32850708358771
418.0816569675006	1585.9	3195.266666666667	105.68742524202088
418.8592353127476	1586.7666666666667	3184.0	106.88706750600008
419.63674160319533	1586.7666666666667	3198.733333333333	107.90562758224853
420.4141758366785	1586.0666666666666	3239.5333333333333	107.99655107530069
421.1915380110319	1586.7666666666667	3249.1	105.76258781100861
421.9688281240904	1586.7	3258.233333333333	109.29419990214542
422.7460461736888	1586.4666666666667	3308.9	109.42671788041773
423.52319215766187	1586.5333333333333	3368.4666666666667	107.78292917905287
424.3002660738445	1586.1	3453.0	107.06576381068137
425.0772679200714	1587.1666666666667	3593.1	109.54467241876614
425.8541976941775	1586.5333333333333	3735.233333333333	107.98815332201062
426.6310553939975	1586.3333333333333	3797.766666666667	109.59171151015049
427.40784101736625	1586.1	3850.4333333333334	110.10268882874418
428.18455456211865	1586.1333333333334	3977.3	110.77349264565689
428.96119602608934	1586.4666666666667	4169.433333333333	112.58971246783649
429.7377654071133	1586.3	4379.666666666667	112.13688482190311
430.5142627030252	1586.4666666666667	4497.6	113.394205281953
431.29068791166	1586.9	4646.2	114.76370193920789
432.06704103085235	1586.8666666666666	4780.466666666666	115.40997420066422
432.8433220584372	1586.1	4866.833333333333	115.78996405438053
433.6195309922492	1587.0666666666666	4927.2	113.86447879037664
434.3956678301234	1586.6	4968.933333333333	113.46981142360048
435.1717325698944	1586.9666666666667	4985.333333333333	113.07946549469293
435.9477252093971	1586.1666666666667	5006.866666666667	113.26295298987418
436.72364574646633	1586.8	5048.0	112.23856805844461
437.49949417893686	1586.6333333333334	5113.766666666666	111.24862486337624
438.27527050464346	1586.6	5213.1	111.66320981580745
439.0509747214211	1586.6	5383.066666666667	111.33272698375391
439.8266068271044	1586.6333333333334	5650.933333333333	111.50782436881865
440.6021668195283	1586.4666666666667	6022.066666666667	112.44821541872795
441.37765469652754	1586.3666666666666	6475.9	112.46551535410201
442.1530704559369	1586.6	6974.9	113.63047017366014
442.9284140955914	1586.5333333333333	7411.366666666667	114.45488051039648
443.7036856133256	1587.4	7715.066666666667	114.0744896782714
444.47888500697445	1587.4333333333334	7878.566666666667	114.29648349865663
445.2540122743727	1586.4666666666667	7891.7	112.4903846093675
446.0290674133552	1586.6	7846.5	112.59329081712457
446.8040504217568	1587.0	7765.9	111.74986445087032
447.5789612974122	1587.2333333333333	7690.533333333334	111.32838187085704
448.35380003815635	1587.1666666666667	7625.366666666667	110.83799268623959
449.1285666418239	1586.4333333333334	7603.733333333334	110.81697448319449
449.90326110624983	1586.6333333333334	7604.066666666667	111.2304509125383
450.67788342926883	1586.5333333333333	7625.4	111.80908765685615
451.4524336087157	1586.0666666666666	7659.2	111.34267987087027
452.22691164242536	1586.9	7697.333333333333	110.25702072630169
453.00131752823256	1586.1	7765.8	111.16109150069661
453.7756512639721	1587.1	7830.733333333334	111.59817245347142
454.5499128474788	1586.7	7907.966666666666	111.81509632764298
455.32410227658755	1586.9	7934.633333333333	111.20414398085795
456.09821954913303	1586.7666666666667	7941.3	110.69506402425266
456.8722646629501	1586.5666666666666	7927.9	111.31437458473302
457.6462376158736	1587.0333333333333	7866.766666666666	110.87918733308139
458.4201384057383	1586.8	7761.766666666666	110.68007219413985
459.1939670303791	1586.1333333333334	7634.566666666667	109.94563827445903
459.96772348763074	1587.2666666666667	7503.266666666666	109.91911265884924
460.741407775328	1586.6666666666667	7372.966666666666	110.54490439022896
461.51501989130577	1587.0	7221.733333333334	107.91448824789356
462.2885598333988	1586.9666666666667	7107.733333333334	109.37003607734059
463.0620275994419	1586.5333333333333	7022.0	108.30822608527728
463.83542318726995	1586.6333333333334	6951.733333333334	108.05188958684505
464.6087465947177	1586.7	6916.9	108.63959887755706
465.38199781962	1587.2333333333333	6891.233333333334	109.3340057847701
466.1551768598116	1587.4	6891.633333333333	109.56380384399814
466.92828371312737	1586.5	6887.233333333334	108.11608815510462
467.7013183774021	1586.5666666666666	6935.4	109.04047591596884
468.4742808504707	1586.9333333333334	6982.366666666667	108.89769442546869
469.24717113016777	1586.7333333333333	7029.633333333333	108.31429702256328
470.0199892143283	1586.5666666666666	7095.166666666667	107.74788193195708
470.792735100787	1586.3	7162.133333333333	108.16010816496
471.5654087873788	1586.4666666666667	7240.8	108.44206741747034
472.33801027193834	1586.4666666666667	7312.033333333334	108.1721274179244
473.11053955230057	1587.0	7388.133333333333	107.65758589485759
473.88299662630027	1586.5333333333333	7455.533333333334	109.56752133675973
474.65538149177223	1587.1666666666667	7493.733333333334	108.87005385189578
475.4276941465513	1586.0	7532.0	108.98798382473584
476.1999345884722	1586.6666666666667	7534.266666666666	107.54618704371022
476.97210281536985	1586.3	7527.733333333334	106.50988554825277
477.74419882507897	1586.1333333333334	7515.666666666667	107.33323003196686
478.51622261543446	1586.8	7484.0	106.18565873872059
479.2881741842711	1586.5666666666666	7456.466666666666	106.47752748903004
480.06005352942367	1586.7333333333333	7426.133333333333	107.70508101827886
480.831860648727	1586.3666666666666	7362.466666666666	106.20491507380812
481.60359554001593	1586.8	7325.7	106.40180076041236
482.37525820112523	1586.2666666666667	7268.3	105.12997001552462
483.14684862988975	1586.9666666666667	7227.3	106.18720394090421
483.91836682414424	1587.0	7179.7	106.81225367303219
484.68981278172356	1585.9666666666667	7136.866666666667	106.59357438944299
485.46118650046253	1586.1666666666667	7086.9	106.03401881713431
486.23248797819593	1586.4666666666667	7040.5	106.13737718578167
487.0037172127586	1586.7666666666667	7004.2	106.3321301317404
487.7748742019853	1586.5666666666666	6960.7	104.99941666263906
488.54595894371096	1586.4	6936.466666666666	105.42712309075317
489.31697143577026	1586.9	6901.866666666667	105.44434382228751
490.08791167599804	1586.9	6861.566666666667	105.54799232110834
490.8587796622292	1586.4	6836.566666666667	104.59124086816306
491.6295753922984	1586.3666666666666	6818.1	106.15490216435192
492.4002988640406	1586.8	6788.666666666667	106.65018041687419
493.17095007529053	1587.1666666666667	6752.533333333334	104.96751922127547
493.94152902388305	1587.0333333333333	6728.6	105.55340604511065
494.71203570765294	1586.8666666666666	6706.266666666666	105.43256943556293
495.482470124435	1586.6	6674.4	105.14371833580074
496.25283227206404	1586.6333333333334	6644.333333333333	105.31573733216226
497.02312214837485	1587.5333333333333	6611.5	104.8052976430817
497.7933397512024	1586.6666666666667	6593.5	105.58702906247579
498.56348507838123	1587.1333333333334	6559.1	103.64486285354012
499.3335581277464	1586.9	6546.9	104.49502675169809
500.10355889713264	1587.0	6534.133333333333	104.2179809499153
500.8734873843747	1586.5	6522.0	104.33902502942345
501.6433435873074	1586.9666666666667	6527.366666666667	104.50898306123436
502.4131275037657	1586.7666666666667	6524.833333333333	103.90144249118855
503.1828391315842	1587.2333333333333	6546.833333333333	104.601102740436
503.95247846859786	1586.4333333333334	6562.9	104.03405753153926
504.72204551264144	1586.4666666666667	6594.566666666667	104.47448529506413
505.49154026154974	1586.4	6626.5	104.76590200718631
506.2609627131576	1587.2666666666667	6659.133333333333	103.74889386800588
507.03031286529983	1586.7333333333333	6717.4	104.99090510719006
507.7995907158112	1586.8	6780.333333333333	105.36373131390846
508.5687962625266	1586.5333333333333	6841.133333333333	103.57428912259161
509.33792950328075	1587.2333333333333	6903.933333333333	103.12074566040239
510.1069904359085	1586.6666666666667	6996.333333333333	104.41045489287866
510.8759790582447	1586.9666666666667	7071.933333333333	103.24143873653843
511.6448953681241	1587.1333333333334	7174.766666666666	104.48646879259334
512.4137393633815	1586.4666666666667	7247.3	103.58770790686967
513.1825110418519	1587.0666666666666	7358.266666666666	104.609036704839
513.9512104013698	1586.5333333333333	7465.333333333333	103.97354279894536
514.7198374397702	1587.2	7563.966666666666	102.87101782042129
515.4883921548881	1586.2666666666667	7676.933333333333	103.37835781800757
516.2568745445578	1586.7333333333333	7786.9	103.96574333202284
517.0252846066146	1587.2666666666667	7885.8	103.77234907272764
517.793622338893	1587.0333333333333	7989.733333333334	102.62194730377017
518.561887739228	1586.9	8085.533333333334	103.38245971074706
519.3300808054544	1585.8	8170.866666666667	103.46534616738762
520.0982015354069	1587.5	8266.766666666666	103.48991160850954
520.8662499269203	1587.2	8360.466666666667	103.22709784434801
521.6342259778296	1587.4333333333334	8449.666666666666	103.15316860108375
522.4021296859694	1587.0333333333333	8529.9	103.0515935651853
523.1699610491747	1586.1666666666667	8604.633333333333	103.69253893739648
523.9377200652801	1586.2333333333333	8658.8	103.0699927549717
524.7054067321207	1585.9666666666667	8730.1	103.68807255182082
525.4730210475309	1587.6	8799.233333333334	104.62933734079786
526.2405630093459	1587.5	8856.266666666666	104.23683123525835
527.0080326154003	1586.4666666666667	8905.0	102.70665265469266
527.7754298635291	1586.3666666666666	8950.3	102.42073904376542
528.5427547515668	1586.9333333333334	8990.766666666666	102.30324238527577
529.3100072773485	1587.0333333333333	9037.3	102.00982707843372
530.077187438709	1586.1333333333334	9076.233333333334	102.42030034167904
530.8442952334829	1585.8	9120.133333333333	102.44271714995595
531.6113306595051	1587.1	9168.933333333332	102.06715552025402
532.3782937146104	1586.5333333333333	9191.333333333334	101.23647894543409
533.1451843966338	1586.8666666666666	9239.866666666667	102.35159870200972
533.9120027034099	1586.4333333333334	9266.333333333334	102.09056321150304
534.6787486327736	1587.2	9324.833333333334	103.24034131419961
535.4454221825597	1586.7	9359.733333333334	102.52119505806375
536.212023350603	1586.7666666666667	9386.866666666667	101.08827134632186
536.9785521347383	1586.1	9420.5	102.66369695993461
537.7450085328004	1586.6	9443.633333333333	102.1436845185747
538.5113925426242	1587.2666666666667	9459.5	102.71739067790794
539.2777041620444	1586.0333333333333	9486.266666666666	102.35326291336591
540.0439433888959	1587.6333333333334	9515.766666666666	101.91494896027976
540.8101102210134	1586.7	9527.5	101.18369383990144
541.5762046562318	1587.1333333333334	9542.9	100.81559770882942
542.3422266923859	1587.4	9567.533333333333	101.56802633617296
543.1081763273105	1586.8666666666666	9591.8	103.02104437872725
543.8740535588404	1587.2333333333333	9593.333333333334	101.94869682630147
544.6398583848105	1587.7666666666667	9600.3	101.8198984895811
545.4055908030555	1587.2333333333333	9619.7	102.01821640203606
546.1712508114102	1586.3666666666666	9625.7	101.40115910060413
546.9368384077096	1587.0666666666666	9619.966666666667	101.55639078023385
547.7023535897882	1587.2	9625.866666666667	101.408356964431
548.4677963554811	1586.6666666666667	9621.0	100.63091515142777
549.2331667026231	1586.3333333333333	9628.433333333332	101.04372323061617
549.9984646290487	1586.5666666666666	9622.6	101.28881168872151
550.7636901325931	1587.4	9613.533333333333	101.2723770884797
551.5288432110908	1587.1	9608.5	100.37671734719295
552.2939238623768	1587.4333333333334	9613.733333333334	100.56689668539973
553.0589320842859	1586.9666666666667	9614.5	100.68592191138225
553.8238678746528	1586.6333333333334	9606.633333333333	100.74456761307883
554.5887312313124	1587.0	9614.233333333334	101.36150057612207
555.3535221520995	1586.9333333333334	9603.166666666666	101.40185166433895
556.1182406348488	1586.7333333333333	9600.3	101.90788193151778
556.8828866773954	1586.8333333333333	9616.733333333334	102.23288166057345
557.6474602775738	1586.9	9611.566666666668	101.38434765600037
558.411961433219	1586.9333333333334	9604.566666666668	101.12202751942047
559.1763901421657	1586.8	9614.7	101.65044377463977
559.9407464022488	1586.3666666666666	9630.633333333333	100.872312110968
560.7050302113031	1587.0666666666666	9631.666666666666	100.89711817841521
561.4692415671633	1586.8333333333333	9641.3	100.58577401763307
562.2333804676643	1586.9333333333334	9661.4	100.58567127814106
562.997446910641	1586.9333333333334	9684.9	101.53602299737875
563.7614408939281	1587.5333333333333	9702.0	100.86668275517894
564.5253624153604	1586.5	9725.7	101.21057752318286
565.2892114727728	1587.2666666666667	9751.0	101.63164248285571
566.0529880639999	1586.5666666666666	9767.8	100.81728397221033
566.8166921868768	1587.1333333333334	9787.833333333334	100.1565407242192
567.5803238392382	1587.2666666666667	9801.366666666667	101.27040354630347
568.3438830189189	1586.8	9809.1	100.33737598974452
569.1073697237535	1586.5	9835.6	100.99929528479916
569.8707839515772	1587.1333333333334	9852.133333333333	101.4327511587834
570.6341257002246	1586.8	9848.433333333332	100.02969022068952
571.3973949675305	1587.2666666666667	9864.9	100.46202051338503
572.1605917513298	1587.0333333333333	9871.066666666668	101.1217876653962
572.9237160494572	1587.3666666666666	9884.433333333332	101.10809259111879
573.6867678597476	1586.8	9885.4	99.52012217753146
574.4497471800358	1587.5666666666666	9904.066666666668	100.15325641515236
575.2126540081566	1587.5333333333333	9908.866666666667	99.87540054010323
575.9754883419448	1586.6	9912.033333333333	99.84855029136305
576.7382501792351	1586.9666666666667	9933.866666666667	99.66682893046091
577.5009395178625	1586.6	9966.1	100.1570653713737
578.2635563556619	1586.4333333333334	9975.8	99.58163889173701
579.0261006904677	1586.8333333333333	9981.766666666666	100.50172514409117
579.7885725201152	1587.5666666666666	9973.766666666666	99.28748109762513
580.5509718424388	1587.1666666666667	10002.666666666666	100.10846320359938
581.3132986552736	1586.8333333333333	10031.266666666666	99.80052994765252
582.0755529564542	1586.9333333333334	10045.0	100.10222129435827
582.8377347438156	1586.6	10068.566666666668	100.05580043382763
583.5998440151925	1586.9	10103.2	100.18220793093158
584.3618807684197	1586.8333333333333	10128.533333333333	100.71621870170553
585.123845001332	1587.0333333333333	10145.033333333333	100.31706086910467
585.8857367117644	1586.6333333333334	10184.9	100.11951792705638
586.6475558975515	1586.2666666666667	10221.2	101.09284600275377
587.4093025565281	1586.3666666666666	10256.466666666667	100.64613335740796
588.1709766865292	1586.5666666666666	10287.933333333332	99.49392735379683
588.9325782853895	1586.9	10335.366666666667	99.127230086475
589.6941073509438	1587.0	10394.866666666667	99.56386690509053
590.4555638810269	1587.1333333333334	10455.2	99.42222625403312
591.2169478734736	1586.7333333333333	10531.966666666667	99.6813531820811
591.9782593261189	1586.3666666666666	10632.333333333334	101.39236926695477
592.7394982367973	1587.0333333333333	10699.933333333332	101.08331756432457
593.5006646033439	1586.4333333333334	10797.4	102.17383133647265
594.2617584235933	1587.0666666666666	10894.3	101.80709169664237
595.0227796953804	1586.5666666666666	11005.433333333332	102.41209339588859
595.78372841654	1586.8333333333333	11109.3	102.46617324803292
596.544604584907	1586.6333333333334	11217.133333333333	102.07969515437546
597.3054081983161	1586.0333333333333	11327.933333333332	102.16986297405685
598.0661392546021	1587.3333333333333	11445.6	102.98473983212006
598.8267977515999	1586.2666666666667	11564.0	101.59725301915789
599.5873836871442	1586.5666666666666	11696.233333333334	102.71943250803606
600.34789705907	1586.6666666666667	11816.633333333333	103.19087511340274
601.1083378652119	1587.1	11952.266666666666	103.58996082568837
601.8687061034049	1586.7666666666667	12095.166666666666	103.51325249664814
602.6290017714836	1586.3666666666666	12233.666666666666	104.28924736146858
603.3892248672829	1586.4	12380.233333333334	104.28506918383559
604.1493753886377	1586.8	12496.7	102.9319657353905
604.9094533333828	1586.9	12636.333333333334	102.87830931571185
605.6694586993528	1586.8	12793.933333333332	103.94553625583985
606.4293914843829	1587.3333333333333	12940.533333333333	103.46674038242041
607.1892516863076	1586.4333333333334	13082.1	103.02265086322461
607.9490393029618	1586.5	13232.733333333334	103.83193839109491
608.7087543321802	1586.9666666666667	13362.7	103.47118653308381
609.4683967717978	1587.4	13482.5	102.31725322075185
610.2279666196492	1586.6	13603.166666666666	101.53290997754277
610.9874638735695	1586.8333333333333	13767.5	101.34181065029746
611.7468885313933	1586.9	13908.233333333334	101.28205782778254
612.5062405909555	1586.2	14014.7	101.52514200767173
613.2655200500909	1586.8	14128.5	100.86372054427721
614.0247269066342	1586.8333333333333	14234.6	101.2140323209661
614.7838611584203	1587.0666666666666	14362.266666666666	101.30164905943603
615.5429228032841	1586.5333333333333	14464.7	100.64968400280169
616.3019118390603	1586.7	14557.8	100.40951956540488
617.0608282635836	1587.2666666666667	14642.933333333332	99.82490135234161
617.8196720746892	1586.8666666666666	14731.7	100.5165808062596
618.5784432702114	1586.1333333333334	14798.5	99.9457618347282
619.3371418479854	1586.3	14889.3	100.2952691433782
620.0957678058459	1587.2	14950.766666666666	99.5403118770693
620.8543211416277	1586.9666666666667	15013.6	98.8296566186065
621.6128018531655	1586.5333333333333	15059.266666666666	99.01522190500543
622.3712099382943	1586.6333333333334	15138.0	99.37239301658835
623.1295453948488	1586.9666666666667	15222.866666666667	99.14067402133617
623.8878082206638	1587.3666666666666	15269.266666666666	99.44434192743884
624.6459984135743	1586.3333333333333	15304.266666666666	99.1760953818053
625.4041159714149	1585.9	15359.2	99.40844667056862
626.1621608920203	1586.6333333333334	15418.9	99.90883312403425
626.9201331732256	1586.7333333333333	15441.766666666666	99.53896952030077
627.6780328128656	1587.4666666666667	15466.166666666666	98.30056558621607
628.4358598087749	1586.3666666666666	15521.5	99.585740265225
629.1936141587885	1585.6666666666667	15541.866666666667	98.75744211617338
629.9512958607411	1586.0333333333333	15561.033333333333	99.74983125941016
630.7089049124675	1586.2	15612.5	100.316611149805
631.4664413118026	1586.5333333333333	15643.666666666666	100.38566331132101
632.2239050565811	1587.1333333333334	15636.333333333334	99.6671161146944
632.9812961446379	1586.8	15646.2	99.5845509759391
633.7386145738079	1586.7	15665.933333333332	100.60619372068045
634.4958603419257	1586.8	15691.966666666667	101.00375629335623
635.2530334468262	1587.2333333333333	15700.7	100.89418365593674
636.0101338863443	1586.8666666666666	15676.6	100.98051768115535
636.7671616583146	1585.7666666666667	15672.366666666667	100.97468458667373
637.5241167605723	1586.7	15662.066666666668	101.29002797666563
638.2809991909518	1587.0666666666666	15633.133333333333	101.69996374083925
639.037808947288	1586.7333333333333	15600.266666666666	100.81013834103909
639.7945460274159	1586.2333333333333	15598.533333333333	102.46774441094793
640.5512104291702	1587.4666666666667	15580.266666666666	101.93750904263011
641.3078021503857	1586.5	15570.133333333333	101.75104102229446
642.0643211888971	1586.6666666666667	15523.266666666666	101.32153267756556
642.8207675425394	1586.6	15487.666666666666	101.43571723503722
643.5771412091474	1587.2666666666667	15467.133333333333	101.29277075338275
644.3334421865558	1586.4	15474.833333333334	101.87560109342411
645.0896704725996	1586.7333333333333	15435.333333333334	101.1649344432009
645.8458260651132	1587.5	15408.4	101.42770722475449
646.6019089619319	1587.0	15373.1	101.14322855022765
647.3579191608902	1585.8333333333333	15359.633333333333	100.67075593423169
648.1138566598231	1586.4666666666667	15333.766666666666	100.6979539195246
648.8697214565653	1586.4	15308.033333333333	101.55732303322371
649.6255135489516	1586.0	15302.966666666667	102.88233683148967
650.3812329348169	1586.4333333333334	15298.466666666667	102.2101532117122
651.1368796119959	1586.7	15341.6	102.03349644630218
651.8924535783235	1585.6666666666667	15340.533333333333	103.24685180476767
652.6479548316345	1586.4666666666667	15297.7	104.08459436700548
653.4033833697637	1586.5666666666666	15272.366666666667	103.75081432568598
654.1587391905458	1586.2333333333333	15263.666666666666	105.12165350298966
654.9140222918159	1587.0	15278.4	105.13501713254087
655.6692326714084	1587.2	15316.766666666666	107.47419880369654
656.4243703271585	1585.8666666666666	15326.733333333334	107.99087711753594
657.1794352569008	1586.6666666666667	15332.933333333332	109.39533512090391
657.9344274584702	1586.7333333333333	15330.533333333333	109.48949024440684
658.6893469297014	1586.6333333333334	15380.3	110.80901715466554
659.4441936684294	1586.2666666666667	15447.8	112.51950580277973
660.1989676724888	1586.6333333333334	15457.566666666668	114.52777524950613
660.9536689397146	1586.7333333333333	15451.933333333332	117.01787559132362
661.7082974679414	1586.5	15496.133333333333	119.06953053261454
662.4628532550042	1586.8333333333333	15519.6	121.31214080087413
663.2173362987378	1586.3	15568.666666666666	124.65066295129415
663.9717465969768	1587.2	15604.8	126.64264705059705
664.7260841475563	1586.5	15688.8	128.8016015556873
665.480348948311	1585.9666666666667	15769.166666666666	131.09535144589853
666.2345409970756	1586.2333333333333	15835.6	132.34300855820595
666.988660291685	1586.2333333333333	15893.733333333334	132.82341934393884
667.742706829974	1586.5333333333333	15973.266666666666	134.05295752438295
668.4966806097776	1586.6666666666667	16054.6	134.25608339376842
669.2505816289303	1586.1666666666667	16154.433333333332	134.05792964725993
670.0044098852671	1586.8666666666666	16237.666666666666	133.95221059579512
670.7581653766227	1587.0666666666666	16347.433333333332	134.0825542634997
671.511848100832	1586.6333333333334	16422.1	132.97650796303182
672.2654580557298	1587.0	16493.366666666665	131.7212466090053
673.0189952391509	1587.3666666666666	16590.8	130.34500946916782
673.7724596489301	1586.7	16687.733333333334	128.6746089022861
674.5258512829022	1586.6	16803.533333333333	126.62524520597316
675.279170138902	1586.5	16902.1	123.42525744611933
676.0324162147645	1586.9333333333334	16996.233333333334	122.00159243375677
676.7855895083242	1587.0666666666666	17095.466666666667	118.73160838654584
677.5386900174161	1586.9333333333334	17232.233333333334	117.0511225470119
678.2917177398749	1587.4	17325.2	114.56082931405274
679.0446726735356	1586.9333333333334	17441.133333333335	112.16544548500171
679.797554816233	1586.8333333333333	17552.6	109.07517562585896
680.5503641658016	1587.1333333333334	17674.1	107.61478430199263
681.3031007200765	1586.4	17760.8	105.5388488724485
682.0557644768925	1586.2	17887.933333333334	105.19010013144566
682.8083554340842	1587.1333333333334	18007.566666666666	103.50851590794142
683.5608735894867	1586.8333333333333	18132.066666666666	101.96334187737214
684.3133189409347	1587.2	18266.733333333334	100.62186299192156
685.0656914862628	1587.0333333333333	18387.866666666665	98.81953423144992
685.8179912233061	1586.7	18508.433333333334	98.0188675350316
686.5702181498993	1586.8666666666666	18653.2	97.1804762508152
687.3223722638772	1587.1333333333334	18817.366666666665	97.36668034143948
688.0744535630747	1586.7	18949.2	97.25929826017924
688.8264620453265	1586.9333333333334	19070.8	96.84253699074019
689.5783977084674	1586.4333333333334	19179.266666666666	96.14542432373771
690.3302605503324	1587.1	19284.033333333333	95.55971927721649
691.082050568756	1587.2666666666667	19400.933333333334	94.85377552891042
691.8337677615733	1586.1333333333334	19507.433333333334	94.86428707828836
692.585412126619	1587.3	19613.933333333334	95.02510952903273
693.3369836617278	1587.5666666666666	19670.633333333335	94.83513642840688
694.0884823647348	1586.5333333333333	19716.3	94.5910052970272
694.8399082334745	1586.3666666666666	19775.6	94.05484080043763
695.5912612657819	1586.9333333333334	19834.033333333333	93.62546729862078
696.3425414594917	1586.2	19892.1	93.1576666330009
697.0937488124388	1586.2666666666667	19956.366666666665	91.97095418210094
697.8448833224579	1586.8666666666666	20025.233333333334	92.38172560517543
698.5959449873841	1587.1	20125.733333333334	93.24580371298418
699.3469338050518	1586.7666666666667	20162.3	92.52395188191
700.0978497732962	1587.0	20172.566666666666	92.17348591579113
700.8486928899517	1587.2333333333333	20191.466666666667	91.40631611407423
701.5994631528534	1586.4666666666667	20223.333333333332	91.55320735824601
702.3501605598362	1587.1	20263.933333333334	92.07231279362435
703.1007851087347	1586.7	20300.766666666666	92.73607751155754
703.8513367973837	1586.3666666666666	20347.833333333332	92.7481008793032
704.6018156236181	1587.8333333333333	20357.7	92.5080536536468
705.3522215852728	1586.7	20343.1	92.21543954014824
706.1025546801824	1587.4	20329.9	91.88202049360349
706.8528149061818	1586.5333333333333	20281.066666666666	91.92641413136425
707.603002261106	1586.5666666666666	20241.0	91.64695576859525
708.3531167427894	1586.2333333333333	20226.466666666667	91.70167026491153
709.1031583490673	1586.5	20193.2	91.58204055009861
709.8531270777742	1586.7	20146.833333333332	91.77817319871107
710.6030229267449	1586.7	20101.7	91.6235889538592
711.3528458938142	1586.4333333333334	20032.766666666666	91.09362784518375
712.1025959768172	1586.9333333333334	19993.866666666665	91.63003444504803
712.8522731735884	1586.9	19965.333333333332	91.63356875873153
713.6018774819628	1586.7333333333333	19874.833333333332	91.96165173608624
714.351408899775	1586.7666666666667	19736.8	91.63001828148802
715.1008674248601	1586.8	19633.633333333335	92.34670787021322
715.8502530550527	1586.6666666666667	19553.533333333333	92.06627263954779
716.5995657881876	1587.4333333333334	19462.333333333332	91.50005363231612
717.3488056220998	1586.9	19332.366666666665	90.28884663767205
718.097972554624	1587.0	19258.9	90.2074452464432
718.8470665835949	1586.2333333333333	19206.633333333335	90.1101510486178
719.5960877068475	1586.7	19183.833333333332	90.78367227889332
720.3450359222164	1586.4333333333334	19117.233333333334	90.1484278990866
721.0939112275368	1586.9	19081.8	90.50691593442153
721.842713620643	1586.5333333333333	19018.6	90.58323072444719
722.5914430993702	1587.2	18938.266666666666	90.03725574151699
723.340099661553	1586.5333333333333	18892.866666666665	89.70215240384799
724.0886833050263	1587.2666666666667	18912.966666666667	90.03878653325216
724.837194027625	1587.1333333333334	18926.6	90.20077850037674
725.5856318271836	1586.5333333333333	18863.0	89.17832061245835
726.3339967015373	1586.4	18810.566666666666	89.9047248210366
727.0822886485207	1587.1	18757.366666666665	88.88068995461683
727.8305076659686	1586.5	18695.466666666667	88.89766343593318
728.5786537517159	1586.3	18668.233333333334	89.56596642641452
729.3267269035974	1587.3333333333333	18601.0	89.31783570291687
730.0747271194479	1587.0666666666666	18572.1	89.97546665442921
730.822654397102	1586.7666666666667	18561.566666666666	91.0389673268482
731.5705087343949	1587.0666666666666	18518.433333333334	90.35773285048373
732.3182901291611	1586.9	18478.133333333335	90.3695074405717
733.0659985792356	1585.9	18446.133333333335	90.13561681279704
733.8136340824532	1586.6333333333334	18409.766666666666	89.76999789163936
734.5611966366486	1587.8333333333333	18423.333333333332	90.39820476606018
735.3086862396566	1586.4333333333334	18432.133333333335	90.4897477293108
736.056102889312	1586.5333333333333	18400.866666666665	89.66022852105341
736.8034465834498	1586.7666666666667	18461.633333333335	90.32117290779082
737.5507173199047	1587.0	18429.9	90.00919224332205
738.2979150965115	1586.5	18452.633333333335	90.14599612828148
739.045039911105	1586.4333333333334	18415.5	89.13662896835434
739.79209176152	1586.2666666666667	18393.5	89.05894418737911
740.5390706455914	1587.0	18392.133333333335	88.63264354471328
741.285976561154	1587.2	18404.1	88.84683274018892
742.0328095060426	1586.8333333333333	18385.4	88.9057914161862
742.7795694780918	1586.7333333333333	18341.233333333334	88.53560801426453
743.5262564751367	1586.6	18332.733333333334	88.5104778717732
744.272870495012	1586.6666666666667	18363.6	89.0160819414786
745.0194115355524	1586.5	18327.166666666668	88.68358226689224
745.765879594593	1586.3666666666666	18304.033333333333	89.17609195667363
746.5122746699683	1586.0333333333333	18312.633333333335	90.31606105425152
747.2585967595134	1586.4666666666667	18278.8	89.70683320245658
748.0048458610628	1586.4333333333334	18266.2	88.81608329952915
748.7510219724516	1586.5333333333333	18297.0	89.20066080616486
749.4971250915144	1586.3666666666666	18349.333333333332	90.18015119041198
750.243155216086	1586.1	18369.433333333334	89.63740634851477
750.9891123440015	1587.0	18390.566666666666	89.13022651223395
751.7349964730954	1586.3333333333333	18428.733333333334	88.94331029652994
752.4808076012027	1586.7666666666667	18434.433333333334	88.43293467930975
753.2265457261582	1586.9666666666667	18514.7	89.52822033477199
753.9722108457964	1586.5666666666666	18574.7	88.95727453882317
754.7178029579526	1586.3666666666666	18584.666666666668	88.42819399715562
755.4633220604613	1587.3	18598.233333333334	88.15098163949894
756.2087681511574	1587.1666666666667	18638.266666666666	88.97303800320971
756.9541412278757	1586.4333333333334	18690.566666666666	88.8175304033353
757.699441288451	1587.7333333333333	18751.466666666667	88.98137836652718
758.4446683307182	1587.2	18788.733333333334	88.34442995028891
759.1898223525119	1587.1333333333334	18862.8	88.56389425347183
759.9349033516671	1587.3333333333333	18919.066666666666	88.76746015002063
760.6799113260186	1586.3666666666666	18990.4	88.09352398661613
761.424846273401	1586.4666666666667	19043.833333333332	88.00440338688844
762.1697081916495	1587.0666666666666	19115.166666666668	88.08913874254543
762.9144970785986	1586.6333333333334	19173.766666666666	88.54294619191525
763.6592129320832	1586.4666666666667	19209.566666666666	87.54592944304997
764.4038557499381	1586.9	19263.566666666666	87.26311588577691
765.1484255299982	1586.1666666666667	19340.7	87.48823209728964
765.8929222700982	1586.3333333333333	19419.433333333334	88.08734428685875
766.637345968073	1586.6	19478.9	88.24391333987943
767.3816966217572	1587.0333333333333	19563.333333333332	87.94072433148604
768.1259742289859	1587.3	19686.4	88.3676456888237
768.8701787875938	1586.5	19779.3	88.20233793708627
769.6143102954156	1586.8	19853.8	88.46638696609736
770.3583687502863	1586.5666666666666	19910.066666666666	88.57160484370606
771.1023541500406	1586.7333333333333	19979.466666666667	88.96827409318006
771.8462664925133	1586.6333333333334	20051.133333333335	89.64737960498431
772.5901057755393	1587.3666666666666	20127.766666666666	88.5491174675841
773.3338719969533	1586.5	20212.5	88.20553877879853
774.0775651545903	1586.0	20319.833333333332	89.46029208329044
774.8211852462848	1586.9	20349.0	87.73456992885902
775.5647322698719	1586.4666666666667	20454.433333333334	88.24480271508729
776.3082062231862	1586.7666666666667	20491.666666666668	88.16624126921604
777.0516071040627	1586.6666666666667	20591.233333333334	88.25830756408705
777.7949349103361	1586.7	20717.033333333333	88.6879623881263
778.5381896398412	1586.4333333333334	20828.3	88.59565594966328
779.281371290413	1586.9666666666667	20973.566666666666	88.49928014781506
780.024479859886	1586.3666666666666	21094.666666666668	87.86281544159436
780.7675153460953	1586.9666666666667	21166.6	87.53078648179275
781.5104777468754	1586.4666666666667	21224.966666666667	87.44120098546739
782.2533670600615	1586.9333333333334	21304.733333333334	87.71080097516267
782.996183283488	1586.3666666666666	21441.333333333332	88.20672711272898
783.73892641499	1587.2	21581.266666666666	88.27058165454105
784.4815964524023	1586.6333333333334	21706.066666666666	87.92531833783868
785.2241933935596	1586.9333333333334	21821.4	87.58864178941309
785.9667172362967	1586.8	21914.366666666665	87.66521451944546
786.7091679784486	1586.9	21972.633333333335	86.977569984418
787.4515456178499	1586.3333333333333	22049.0	87.37284632793629
788.1938501523355	1586.7333333333333	22141.6	87.16786145600985
788.9360815797401	1586.9	22251.166666666668	87.7995317716526
789.6782398978987	1586.7	22392.733333333334	88.33175213958641
790.420325104646	1587.0666666666666	22499.666666666668	87.70408793823705
791.1623371978169	1587.1	22621.733333333334	87.85449103589235
791.9042761752461	1587.0	22719.233333333334	87.9155095903493
792.6461420347684	1586.7666666666667	22830.566666666666	87.58826291522375
793.3879347742187	1586.7333333333333	22987.233333333334	88.30672425717955
794.1296543914318	1586.8666666666666	23111.966666666667	88.86524583066496
794.8713008842426	1587.2333333333333	23194.333333333332	88.31214679681331
795.6128742504857	1586.1	23325.533333333333	88.15426839476365
796.354374487996	1586.4666666666667	23420.2	87.55710012551535
797.0958015946084	1586.6	23538.5	87.37863008156687
797.8371555681575	1586.6	23724.733333333334	88.68544765325474
798.5784364064783	1587.8	23810.233333333334	88.72929999171738
799.3196441074057	1586.0666666666666	23871.066666666666	87.93011482393777
800.0607786687742	1586.7	23957.4	88.03453540412585
800.8018400884189	1586.6333333333334	24076.9	87.10519213060502
801.5428283641745	1586.5333333333333	24157.666666666668	86.41450462686136
802.2837434938757	1586.4	24295.233333333334	87.15456728687656
803.0245854753575	1587.1333333333334	24444.866666666665	86.8789138356131
803.7653543064547	1587.1	24599.466666666667	87.55401927418981
804.5060499850019	1586.7333333333333	24656.8	87.51637213225266
805.2466725088342	1586.8	24685.766666666666	87.26557635493549
805.9872218757862	1587.4	24753.433333333334	87.56419648430492
806.7276980836928	1586.7666666666667	24853.9	86.69290249170666
807.4681011303886	1586.9	24976.433333333334	87.37772646380996
808.2084310137088	1586.8	25047.5	86.87012421443404
808.948687731488	1586.8333333333333	25170.2	87.22554852908154
809.688871281561	1586.4666666666667	25219.166666666668	85.91612182787495
810.4289816617627	1586.6	25381.666666666668	86.90391856539065
811.1690188699278	1587.6	25452.233333333334	86.55469267987547
811.9089829038911	1586.2666666666667	25449.833333333332	86.90193061825329
812.6488737614875	1586.6666666666667	25533.2	87.3530776994846
813.3886914405518	1586.3666666666666	25655.666666666668	86.41709249845434
814.1284359389189	1586.4	25795.633333333335	86.02803425828046
814.8681072544233	1586.5333333333333	25861.5	85.510451296645
815.6077053849002	1586.1	25972.4	86.23174382639063
816.3472303281842	1586.9666666666667	25986.633333333335	85.94946832461038
817.0866820821101	1586.4666666666667	26038.733333333334	86.09068239404968
817.8260606445127	1586.1	26151.366666666665	86.12187479335631
818.5653660132269	1587.1333333333334	26271.966666666667	86.25473937010817
819.3045981860876	1586.9	26341.033333333333	85.94778143008097
820.0437571609293	1586.6	26423.9	85.8206539069144
820.7828429355872	1587.1333333333334	26505.0	86.18722453387913
821.5218555078957	1586.4666666666667	26616.2	86.51667862489255
822.26079487569	1586.9	26713.933333333334	86.90903550062822
822.9996610368046	1586.1333333333334	26823.166666666668	86.80849600740646
823.7384539890745	1586.5333333333333	26938.866666666665	86.43021929907928
824.4771737303345	1586.5666666666666	27019.233333333334	86.50252045928677
825.2158202584193	1586.5333333333333	27139.966666666667	86.30531239400376
825.9543935711638	1586.8333333333333	27179.933333333334	86.48166400645248
826.6928936664028	1586.4333333333334	27226.4	86.20761695132303
827.4313205419711	1587.7333333333333	27292.733333333334	86.19713658844336
828.1696741957036	1586.5666666666666	27333.066666666666	86.53866932924865
828.907954625435	1587.0333333333333	27393.933333333334	86.94117717374296
829.646161829	1586.6	27484.933333333334	86.70452989391916
830.3842958042337	1586.0666666666666	27547.5	86.22508720420625
831.1223565489707	1586.0	27635.766666666666	86.48665431218801
831.8603440610459	1586.0666666666666	27727.633333333335	86.7142678864607
832.598258338294	1587.1666666666667	27795.933333333334	86.38265448756445
833.3360993785501	1586.3	27882.6	85.75935989167978
834.0738671796487	1586.7333333333333	27962.266666666666	85.66846603841762
834.8115617394246	1587.0	28056.3	85.934625781908
835.5491830557129	1586.5666666666666	28111.233333333334	84.43243291106333
836.2867311263482	1587.1666666666667	28187.9	85.04350259450499
837.0242059491653	1586.8333333333333	28303.133333333335	85.12815477369529
837.7616075219992	1586.1666666666667	28377.766666666666	85.13268923260709
838.4989358426844	1586.5333333333333	28454.266666666666	85.49298241799846
839.2361909090561	1587.0333333333333	28500.5	85.16423174259522
839.9733727189487	1586.4666666666667	28581.933333333334	84.51421073017517
840.7104812701973	1587.0666666666666	28748.733333333334	84.7890136066066
841.4475165606366	1587.0666666666666	28907.066666666666	85.51203584879802
842.1844785881015	1586.4333333333334	28976.566666666666	84.75521396648851
842.9213673504267	1586.8333333333333	29066.966666666667	85.24168832118319
843.6581828454471	1585.8	29134.633333333335	85.24725104798658
844.3949250709974	1586.4333333333334	29194.833333333332	85.00262692075016
845.1315940249126	1586.1333333333334	29303.8	84.68088826885547
845.8681897050272	1586.4	29395.8	84.209499979902
846.6047121091764	1586.5	29494.866666666665	84.30502813720254
847.3411612351948	1586.9666666666667	29626.666666666668	85.47691042597233
848.0775370809172	1586.9	29675.9	85.69015861308793
848.8138396441784	1586.7666666666667	29758.366666666665	86.0898769775798
849.5500689228132	1587.7	29791.666666666668	86.27603068704653
850.2862249146566	1586.7333333333333	29861.966666666667	86.08547315277251
851.0223076175432	1587.0	29966.933333333334	86.10177851379586
851.7583170293079	1586.0	30102.466666666667	85.12637170956381
852.4942531477856	1586.8	30178.9	85.54056304027421
853.2301159708109	1586.3666666666666	30188.866666666665	85.88226945015926
853.9659054962187	1586.9333333333334	30280.5	86.06848730611915
854.7016217218439	1586.6666666666667	30295.733333333334	84.43896776411852
855.4372646455213	1587.0	30390.266666666666	84.87240695851187
856.1728342650856	1586.9	30570.666666666668	85.10611768658103
856.9083305783716	1586.4333333333334	30750.233333333334	85.5609585903614
857.6437535832143	1586.5333333333333	30843.366666666665	85.59826856556255
858.3791032774483	1586.9666666666667	30926.766666666666	85.72552513159646
859.1143796589085	1586.8666666666666	30994.933333333334	86.9657259200552
859.8495827254299	1586.9666666666667	31115.966666666667	86.78705506503896
860.5847124748469	1586.7333333333333	31161.5	87.1119429784312
861.3197689049947	1586.7	31308.966666666667	87.58587862372272
862.0547520137079	1586.6666666666667	31466.6	87.52075211705667
862.7896617988213	1586.8333333333333	31542.933333333334	87.4409250130599
863.5244982581698	1587.0	31663.866666666665	88.22945000902357
864.2592613895882	1587.0666666666666	31689.6	87.98112041453402
864.9939511909114	1586.8	31698.266666666666	87.9203998183901
865.728567659974	1586.1666666666667	31755.966666666667	87.99048362425869
866.4631107946109	1586.5	31837.533333333333	87.58752018449772
867.197580592657	1586.5666666666666	31892.666666666668	87.45387122316156
867.931977051947	1586.6333333333334	32041.533333333333	87.4456218088539
868.6663001703158	1586.6333333333334	32089.866666666665	88.03317452156554
869.4005499455982	1586.3666666666666	32084.7	86.97875011256147
870.1347263756289	1586.0333333333333	32113.6	86.76144471121698
870.8688294582428	1586.5	32240.566666666666	87.274868476853
871.6028591912748	1586.1333333333334	32367.7	86.98210314576617
872.3368155725594	1586.6666666666667	32531.7	86.682095463433
873.0706985999318	1586.6	32553.166666666668	86.91909061364899
873.8045082712266	1586.2333333333333	32611.466666666667	87.04836439905239
874.5382445842787	1586.2333333333333	32701.033333333333	87.39300610542799
875.2719075369228	1586.5666666666666	32799.13333333333	86.44648700008055
876.0054971269938	1586.9	32953.5	86.5337590395728
876.7390133523264	1586.9333333333334	33121.566666666666	86.20013256393483
877.4724562107556	1586.8	33333.6	85.81443466708743
878.2058257001161	1586.2666666666667	33486.566666666666	85.39071617384663
878.9391218182427	1587.3666666666666	33648.13333333333	84.96809146359874
879.6723445629702	1587.6	33738.166666666664	84.40461210031148
880.4054939321335	1586.9	33842.03333333333	84.13973177324044
881.1385699235674	1587.7	34042.9	84.09040527613183
881.8715725351066	1586.8666666666666	34285.566666666666	83.58674367029595
882.604501764586	1587.0	34538.8	82.88785888516831
883.3373576098403	1587.1666666666667	34747.0	82.95477381186934
884.0701400687044	1586.8333333333333	34877.566666666666	83.36616613653356
884.8028491390132	1586.6	34958.7	82.55785935559837
885.5354848186014	1586.3	35026.0	81.84218589384912
886.2680471053038	1586.7	35053.8	81.16055271291997
887.0005359969554	1586.1666666666667	35166.5	81.07271493577505
887.7329514913906	1586.9666666666667	35349.7	80.99013407344262
888.4652935864447	1586.0666666666666	35535.166666666664	80.53757778723218
889.1975622799522	1587.0333333333333	35776.0	80.36073151386908
889.929757569748	1587.0333333333333	36096.86666666667	80.7515427402182
890.6618794536669	1586.9	36283.433333333334	80.73528946153189
891.3939279295437	1586.6666666666667	36409.833333333336	80.47129198378965
892.1259029952132	1587.0666666666666	36468.3	80.38456654800206
892.8578046485103	1586.8666666666666	36601.066666666666	78.724050073476
893.5896328872698	1586.8	36702.26666666667	79.52107605729918
894.3213877093264	1587.0666666666666	36926.566666666666	79.97166943828579
895.0530691125149	1586.3	37251.333333333336	81.02184419223889
895.7846770946703	1586.0333333333333	37542.96666666667	81.52023338876214
896.5162116536272	1586.5	37687.23333333333	81.45961263515359
897.2476727872206	1586.4666666666667	37694.333333333336	81.00977183441655
897.9790604932853	1586.2	37829.566666666666	82.0628857388958
898.7103747696559	1587.0333333333333	37981.53333333333	82.48176646113022
899.4416156141674	1586.9	38208.566666666666	82.92276611447829
900.1727830246544	1586.8333333333333	38417.6	82.6876484171813
900.9038769989521	1586.9	38635.333333333336	82.85497144998102
901.634897534895	1586.9333333333334	38852.666666666664	82.69174836837848
902.365844630318	1586.5333333333333	39103.1	82.95059615028705
903.0967182830558	1587.2	39240.86666666667	82.70954139483504
903.8275184909435	1587.0666666666666	39410.13333333333	82.34145941877905
904.5582452518156	1586.8666666666666	39659.4	82.10181381678957
905.288898563507	1586.4666666666667	39913.23333333333	82.39588590521342
906.0194784238527	1586.4	40002.96666666667	82.260809431421
906.7499848306873	1586.4	40216.23333333333	81.8755607776156
907.4804177818455	1586.1333333333334	40371.46666666667	81.39560408362127
908.2107772751625	1585.8666666666666	40545.46666666667	81.51237276629729
908.9410633084728	1586.9	40774.5	81.79836701776914
909.6712758796114	1586.5	40875.4	81.61126161737899
910.4014149864129	1586.6	40962.73333333333	81.2807189613056
911.1314806267123	1587.1	41145.4	81.6498690229625
911.8614727983444	1586.5666666666666	41231.23333333333	81.7318125516338
912.5913914991438	1586.6333333333334	41415.26666666667	82.19546439164837
913.3212367269456	1586.0333333333333	41614.566666666666	81.8625639153195
914.0510084795844	1586.8	41824.3	81.72097633627266
914.7807067548952	1586.7666666666667	42000.86666666667	81.73103183584756
915.5103315507125	1586.2666666666667	42065.46666666667	81.33189933088816
916.2398828648716	1586.4666666666667	42195.433333333334	81.48331310836944
916.9693606952068	1586.6	42290.7	81.07194571507262
917.6987650395532	1586.4	42375.86666666667	80.88416080234748
918.4280958957455	1587.0333333333333	42422.13333333333	80.79335883528044
919.1573532616186	1586.5333333333333	42487.566666666666	81.21783770718861
919.8865371350073	1586.5666666666666	42519.3	81.15166327270785
920.6156475137464	1586.7	42556.46666666667	81.33726160104358
921.3446843956707	1587.2333333333333	42602.333333333336	80.96570601394525
922.0736477786149	1586.7666666666667	42584.566666666666	81.21734758985988
922.802537660414	1586.5	42605.566666666666	81.33828159498555
923.5313540389027	1586.2666666666667	42606.333333333336	81.005109333835
924.2600969119159	1586.7333333333333	42584.666666666664	81.1898122879798
924.9887662772883	1586.7333333333333	42531.6	81.25266788085777
925.7173621328548	1586.3333333333333	42523.566666666666	81.75014409915124
926.4458844764501	1586.7333333333333	42482.566666666666	81.99852158925331
927.1743333059092	1587.4666666666667	42318.86666666667	82.22083277774504
927.9027086190666	1587.1666666666667	41962.13333333333	81.71475634719584
928.6310104137575	1585.8	41517.9	81.70238760498205
929.3592386878165	1586.6666666666667	40951.6	81.36247484432735
930.0873934390784	1587.1666666666667	40239.566666666666	81.19533739506117
930.815474665378	1585.9333333333334	39516.933333333334	81.43026344209007
931.5434823645503	1586.2333333333333	38632.333333333336	81.77202228978786
932.2714165344298	1586.3	37522.166666666664	81.84655497065229
932.9992771728516	1586.5	36433.1	82.04971901721304
933.7270642776504	1586.2666666666667	35309.166666666664	81.64255875755377
934.4547778466609	1586.3333333333333	34224.0	81.8473502502475
935.1824178777181	1586.2	33379.86666666667	81.48034255918016
935.9099843686568	1586.4	32656.366666666665	81.0578743061291
936.6374773173115	1587.3333333333333	32112.5	80.7651771245784
937.3648967215174	1586.7333333333333	31757.6	81.72885278439459
938.0922425791092	1586.6333333333334	31570.5	81.32595658074871
938.8195148879216	1586.9333333333334	31654.633333333335	80.61441970275376
939.5467136457895	1587.3	31863.366666666665	80.80846853649365
940.2738388505477	1587.1333333333334	32148.766666666666	79.98962501570577
941.000890500031	1586.7	32565.8	80.3140514958262
941.7278685920743	1586.7666666666667	33109.333333333336	80.5181340519228
942.4547731245123	1586.9	33738.4	81.19505080452915
943.1816040951798	1586.6	34413.03333333333	81.16117128082168
943.9083615019116	1586.5333333333333	35189.13333333333	80.77698094163055
944.6350453425426	1586.7	35942.86666666667	80.64255133435651
945.3616556149077	1586.6666666666667	36702.8	80.20366419024826
946.0881923168415	1586.5666666666666	37487.03333333333	79.69576159079203
946.8146554461789	1586.5	38177.4	79.60707423080935
947.5410450007547	1586.4333333333334	38946.333333333336	80.35156035075035
948.2673609784038	1586.4	39658.3	80.40788382117667
948.9936033769609	1586.5	40431.96666666667	80.03609401002511
949.7197721942608	1586.6	41204.8	80.13466989003646
950.4458674281384	1586.5	41986.6	80.52425510748502
951.1718890764284	1586.2666666666667	42717.63333333333	80.72520807183308
951.8978371369658	1587.0	43457.166666666664	81.0277899146874
952.6237116075853	1586.7	44087.96666666667	81.14543186809091
953.3495124861216	1587.2666666666667	44561.13333333333	80.89969931363629
954.0752397704097	1586.9	44994.666666666664	80.84653115009714
954.8008934582843	1587.4	45496.36666666667	81.41285969288961
955.5264735475803	1585.8	45953.73333333333	80.65842202232733
956.2519800361324	1587.0	46419.53333333333	80.37646152610111
956.9774129217755	1586.4666666666667	46900.73333333333	80.36002202268521
957.7027722023442	1585.9666666666667	47355.5	80.53048556035364
958.4280578756737	1586.3333333333333	47693.76666666667	80.76006775032371
959.1532699395985	1587.0666666666666	47993.333333333336	81.23737083570859
959.8784083919536	1586.8	48345.13333333333	81.66577609718284
960.6034732305736	1586.1	48629.9	80.86096781683624
961.3284644532936	1586.7666666666667	48973.46666666667	81.35454080536005
962.053382057948	1586.9666666666667	49319.73333333333	81.2230612914387
962.7782260423721	1586.1	49611.566666666666	81.35543271769575
963.5029964044004	1586.3666666666666	49770.6	81.00531856857073
964.2276931418677	1586.8333333333333	49928.833333333336	80.9846182991898
964.952316252609	1586.3666666666666	49977.13333333333	80.35391154232265
965.6768657344589	1586.8333333333333	50021.13333333333	80.88052246276906
966.4013415852523	1586.9333333333334	50013.63333333333	80.55679379813982
967.1257438028242	1587.3333333333333	49977.666666666664	80.06286919761648
967.8500723850091	1586.7	50083.566666666666	80.18992539977947
968.574327329642	1586.6666666666667	50127.5	79.59151026756102
969.2985086345576	1586.7	50311.63333333333	79.51805743295971
970.0226162975908	1586.6666666666667	50347.23333333333	80.26713850819922
970.7466503165765	1586.4666666666667	50289.26666666667	80.47116570479594
971.4706106893493	1587.1333333333334	50296.0	80.64583891681141
972.1944974137441	1587.3333333333333	50217.86666666667	80.82123788297854
972.9183104875957	1587.0333333333333	49976.2	80.67588473562935
973.6420499087391	1586.3333333333333	49689.8	80.49692067241396
974.3657156750087	1586.2333333333333	49495.666666666664	80.46522198268691
975.0893077842397	1586.9	49293.8	80.90246190362926
975.8128262342667	1586.5	49217.3	80.77616231930924
976.5362710229247	1586.6333333333334	49175.5	80.61114218163377
977.2596421480483	1587.2666666666667	49047.0	80.2210444951638
977.9829396074724	1586.4	48903.03333333333	80.3292758473074
978.7061633990318	1587.1333333333334	48641.1	79.54917504679597
979.4293135205613	1587.1333333333334	48387.23333333333	79.1023751070749
980.1523899698958	1587.1	48201.13333333333	79.12677713211097
980.87539274487	1587.0	48110.0	78.81770474078087
981.5983218433189	1586.4666666666667	48051.36666666667	78.56648015710022
982.3211772630771	1586.6	48066.433333333334	78.66086364947509
983.0439590019795	1586.6	48235.833333333336	78.91240052942553
983.7666670578608	1586.6	48381.1	79.02999392564932
984.4893014285559	1586.5	48398.7	79.32599726717704
985.2118621118997	1586.5666666666666	48399.066666666666	78.79603711472281
985.9343491057269	1586.9	48397.833333333336	78.84082865642951
986.6567624078724	1587.0666666666666	48315.03333333333	79.26198831761997
987.3791020161709	1587.2333333333333	48168.333333333336	78.21771615831258
988.1013679284573	1586.4666666666667	48076.1	78.15219581684879
988.8235601425663	1586.8666666666666	48017.8	78.04247911922997
989.5456786563328	1585.9666666666667	48057.1	78.47766642334933
990.2677234675917	1586.6333333333334	48047.86666666667	78.59082582918366
990.9896945741776	1587.0333333333333	47996.666666666664	78.63502873892104
991.7115919739255	1586.6	47807.5	78.20834073554714
992.4334156646702	1587.2333333333333	47571.23333333333	78.4384130612815
993.1551656442463	1586.1666666666667	47176.86666666667	78.18578346551955
993.8768419104888	1587.4666666666667	46791.36666666667	77.9852289653404
994.5984444612325	1586.5666666666666	46544.73333333333	77.94543521579881
995.3199732943121	1586.7333333333333	46219.86666666667	77.98696896083212
996.0414284075626	1586.6	45900.7	78.0636791915815
996.7628097988187	1586.4666666666667	45682.8	78.07814186012371
997.4841174659151	1586.7666666666667	45460.6	78.02733659411632
998.2053514066869	1587.1333333333334	45126.9	77.84715790440073
998.9265116189687	1587.3333333333333	44636.833333333336	77.27773402218777
999.6475981005952	1587.0	44092.1	77.63768081664388
1000.3686108494015	1586.4333333333334	43507.03333333333	77.41247599007137
1001.0895498632223	1586.7666666666667	43164.2	77.39575719545488
1001.8104151398923	1586.4	42857.86666666667	77.52124713224637
1002.5312066772464	1586.9333333333334	42532.36666666667	77.16254694358942
1003.2519244731194	1586.7333333333333	42287.833333333336	77.4669230779449
1003.9725685253462	1586.6333333333334	41971.26666666667	77.84115060151804
1004.6931388317614	1587.1	41623.933333333334	77.82087644428589
1005.4136353902	1587.1	41142.5	77.30562911397418
1006.1340581984969	1586.6333333333334	40601.13333333333	77.3628125991158
1006.8544072544867	1586.5666666666666	39951.76666666667	76.84250116686047
1007.5746825560042	1587.2666666666667	39383.4	77.1473045143482
1008.2948841008844	1587.3333333333333	38851.73333333333	77.36045429723757
1009.0150118869618	1586.4333333333334	38436.26666666667	77.26389480383297
1009.7350659120716	1586.4333333333334	38125.96666666667	77.38800827035452
1010.4550461740483	1586.4333333333334	37815.433333333334	77.35866303395163
1011.174952670727	1587.0	37473.53333333333	77.60039417156523
1011.8947853999423	1586.4666666666667	37044.833333333336	77.30263237104134
1012.614544359529	1586.9333333333334	36496.433333333334	77.26837130413077
1013.334229547322	1587.2	35831.7	76.82748461390956
1014.0538409611561	1587.1666666666667	35194.933333333334	77.43514811931799
1014.7733785988661	1586.4333333333334	34506.13333333333	77.62599507158777
1015.4928424582868	1586.7666666666667	33979.63333333333	78.41057494996362
1016.2122325372529	1586.6666666666667	33498.5	77.94013837293309
1016.9315488335994	1587.1666666666667	33094.23333333333	78.01924569506974
1017.6507913451611	1586.5	32765.366666666665	78.9153739278039
1018.3699600697728	1586.7	32403.4	78.5466869864522
1019.0890550052692	1586.6666666666667	31917.666666666668	78.53510340413578
1019.8080761494851	1586.9	31360.733333333334	78.36158093358183
1020.5270235002555	1586.8666666666666	30699.333333333332	78.2374771011657
1021.2458970554151	1586.8333333333333	29976.4	78.35422557829496
1021.9646968127987	1586.6	29316.566666666666	78.09642081620655
1022.6834227702411	1587.0666666666666	28786.766666666666	77.70490534123657
1023.4020749255772	1586.5333333333333	28330.433333333334	78.05863389421573
1024.1206532766416	1587.2333333333333	27924.633333333335	78.17390826818301
1024.8391578212693	1587.3	27573.2	78.11661619524085
1025.5575885572953	1586.1666666666667	27245.166666666668	77.61473120319658
1026.2759454825539	1586.4	26853.766666666666	78.29056324419578
1026.9942285948803	1586.4666666666667	26294.0	77.7880709132766
1027.7124378921092	1587.0	25729.2	77.9697579697188
1028.4305733720753	1587.0333333333333	25132.066666666666	77.72270966729727
1029.1486350326138	1586.8	24575.9	78.2448688505193
1029.866622871559	1587.5333333333333	24064.033333333333	77.57391545921938
1030.584536886746	1587.1666666666667	23637.2	77.82343700459677
1031.3023770760096	1587.3666666666666	23249.066666666666	77.19094247141467
1032.0201434371845	1586.6666666666667	22914.233333333334	77.0574219617736
1032.7378359681059	1587.1333333333334	22558.0	76.7012770192663
1033.455454666608	1586.4666666666667	22184.666666666668	77.16691140671985
1034.1729995305259	1586.3	21763.433333333334	77.68174306096512
1034.8904705576945	1586.9666666666667	21268.233333333334	77.58979536501367
1035.6078677459486	1586.1666666666667	20754.8	77.7858849942151
1036.3251910931228	1587.6	20261.066666666666	76.90305459567985
1037.042440597052	1586.8666666666666	19813.1	77.68156308308838
1037.7596162555712	1586.7666666666667	19383.366666666665	77.90536902801861
1038.4767180665153	1587.4	19032.5	77.41580576419325
1039.1937460277186	1586.5666666666666	18740.433333333334	77.7593776064189
1039.9107001370162	1586.7	18455.333333333332	77.15498919698153
1040.627580392243	1586.9666666666667	18179.733333333334	76.7946648153042
1041.3443867912338	1587.0666666666666	17845.9	76.96754511798453
1042.0611193318232	1586.7	17443.2	76.83814539891706
1042.7777780118463	1585.9666666666667	17000.233333333334	76.60545474724493
1043.4943628291376	1586.6333333333334	16567.566666666666	76.85592816404026
1044.2108737815322	1586.6	16166.8	77.23281431150376
1044.9273108668647	1586.4333333333334	15799.533333333333	77.12360296399352
1045.64367408297	1587.6	15459.266666666666	77.28021514264451
1046.359963427683	1586.7333333333333	15180.8	77.50999841711645
1047.0761788988382	1586.5666666666666	14916.5	76.92257507522723
1047.7923204942708	1586.6333333333334	14658.6	76.64927009583307
1048.5083882118154	1587.3666666666666	14380.7	76.60261258828106
1049.224382049307	1586.9666666666667	14075.566666666668	76.93501824873589
1049.9403020045802	1586.3	13751.533333333333	77.4665307946084
1050.6561480754697	1587.0	13402.933333333332	77.4034978221644
1051.3719202598106	1586.4	13086.633333333333	77.47440015124236
1052.0876185554378	1587.2666666666667	12797.3	77.3577680205315
1052.8032429601856	1587.0333333333333	12536.966666666667	77.44646927030286
1053.5187934718892	1587.5333333333333	12352.4	77.69698568389752
1054.2342700883835	1586.4	12202.566666666668	77.69987737805148
1054.949672807503	1586.6666666666667	12059.666666666666	77.69591668726252
1055.6650016270826	1587.0333333333333	11904.2	78.33709295376235
1056.3802565449573	1587.0333333333333	11681.433333333332	77.41572115279591
1057.0954375589617	1586.9333333333334	11470.5	78.39482748859787
1057.8105446669308	1586.8666666666666	11230.833333333334	77.66568893755868
1058.5255778666992	1586.7	11008.866666666667	77.99582091429552
1059.240537156102	1587.1	10782.066666666668	78.47366122641309
1059.9554225329737	1587.1333333333334	10597.966666666667	78.36427374751851
1060.6702339951491	1587.4666666666667	10433.5	78.14135437544351
1061.3849715404633	1587.0333333333333	10308.566666666668	78.30837601392189
1062.0996351667509	1587.2333333333333	10197.766666666666	78.12200461371671
1062.8142248718468	1586.4	10087.7	78.72478025726812
1063.528740653586	1586.7333333333333	9940.8	78.36617779731641
1064.2431825098029	1586.6666666666667	9747.6	77.7199050437018
1064.9575504383324	1586.3666666666666	9552.2	78.42263194075697
1065.6718444370097	1587.1	9344.433333333332	77.89623993251965
1066.386064503669	1586.9	9174.433333333332	78.72205933387308
1067.1002106361457	1586.6333333333334	9019.266666666666	77.8693163752942
1067.8142828322743	1586.6333333333334	8915.2	79.85061506866306
1068.5282810898898	1586.6	8816.233333333334	78.84697704091498
1069.2422054068265	1586.9333333333334	8710.866666666667	78.02287455803437
1069.95605578092	1586.4	8603.6	76.67329199659598
1070.6698322100044	1586.8333333333333	8480.5	78.41501389278879
1071.383534691915	1586.6666666666667	8305.2	77.40423519361248
1072.0971632244864	1587.0	8130.533333333334	77.26957815975521
1072.8107178055534	1587.3666666666666	7995.666666666667	78.67326357936076
1073.524198432951	1587.1666666666667	7868.833333333333	78.40392238618531
1074.2376051045137	1587.2666666666667	7766.6	78.60063836502093
1074.9509378180765	1586.9666666666667	7673.033333333334	78.30774178497205
1075.6641965714741	1587.0333333333333	7590.466666666666	78.18649147593466
1076.3773813625414	1586.7333333333333	7493.533333333334	77.42316245664806
1077.0904921891133	1586.0666666666666	7382.266666666666	77.3299936495788
1077.8035290490245	1586.6333333333334	7260.133333333333	78.06355529051136
1078.51649194011	1586.8666666666666	7130.566666666667	77.97804227270639
1079.2293808602042	1586.2	7007.2	78.16979200907065
1079.9421958071423	1586.8	6887.633333333333	78.34255239560225
1080.6549367787588	1586.5	6791.633333333333	78.0424510975038
1081.367603772889	1586.5666666666666	6723.266666666666	77.48516013297498
1082.080196787367	1587.5	6647.5	77.42359753795556
1082.7927158200282	1586.8666666666666	6578.333333333333	77.81795208872296
1083.5051608687072	1586.7666666666667	6488.0	78.66348620751504
1084.217531931239	1586.6666666666667	6354.4	77.18670366466897
1084.9298290054578	1586.8333333333333	6239.066666666667	79.1171491898733
1085.6420520891993	1587.0666666666666	6138.7	79.03560344136699
1086.3542011802977	1586.6333333333334	6059.0	77.91359632731194
1087.0662762765878	1586.8666666666666	5997.433333333333	79.8086043854743
1087.7782773759047	1587.1333333333334	5935.633333333333	78.10197047404078
1088.4902044760831	1587.5	5856.833333333333	78.18684459960978
1089.202057574958	1586.6333333333334	5769.533333333334	77.09933813003371
1089.9138366703637	1586.4666666666667	5680.566666666667	77.94613299153093
1090.6255417601355	1586.7666666666667	5596.8	78.71291216557101
1091.337172842108	1586.7	5513.5	79.14585627174577
1092.048729914116	1586.5333333333333	5453.633333333333	79.24189495657834
1092.7602129739944	1586.5	5409.5	78.56823650907045
1093.471622019578	1587.0666666666666	5371.766666666666	79.48199526672686
1094.1829570487016	1586.2	5309.166666666667	81.10404598443655
1094.8942180592	1587.0	5205.866666666667	77.35934476768224
1095.605405048908	1586.4	5128.666666666667	79.82252718189316
1096.3165180156604	1586.3666666666666	5060.633333333333	79.5297280983683
1097.027556957292	1586.3	5018.033333333334	79.94798703838892
1097.7385218716379	1586.0333333333333	4982.166666666667	81.14136045989717
1098.4494127565324	1586.6666666666667	4927.966666666666	79.22544071349364
1099.1602296098106	1587.3333333333333	4854.533333333334	81.45757028303669
1099.8709724293074	1586.4	4758.733333333334	80.4389005416991
1100.5816412128574	1587.1	4690.966666666666	81.26639467039196
1101.2922359582956	1587.0333333333333	4643.0	80.35479384006794
1102.0027566634565	1586.6666666666667	4605.433333333333	80.94091669177476
1102.7132033261753	1586.4333333333334	4549.5	80.37106251867611
1103.4235759442865	1586.5666666666666	4476.0	79.95048328488406
1104.1338745156252	1586.5	4414.8	81.82733457470972
1104.844099038026	1586.4333333333334	4357.333333333333	82.38097572804739
1105.5542495093239	1586.4333333333334	4323.2	82.15678265239904
1106.2643259273534	1586.8	4270.966666666666	82.75004571949277
1106.9743282899494	1586.6333333333334	4206.2	83.64838358540689
1107.684256594947	1586.8666666666666	4119.966666666666	83.10449478626415
1108.394110840181	1586.5	4072.8333333333335	84.44858187557443
1109.1038910234856	1586.1	4022.6	82.70694949971421
1109.8135971426964	1586.1	3964.9	82.15632913249372
1110.5232291956477	1586.8333333333333	3890.0666666666666	82.99044479186311
1111.2327871801745	1586.0	3820.266666666667	82.77001464828531
1111.9422710941117	1586.5	3774.4	84.6986693951077
1112.6516809352938	1586.7	3726.233333333333	83.41033884377305
1113.3610167015559	1586.9666666666667	3675.5333333333333	85.45762003076658
1114.0702783907325	1587.1333333333334	3613.4	85.30844677063229
1114.7794660006589	1586.8	3572.0666666666666	85.64012765235259
1115.4885795291696	1586.7666666666667	3539.733333333333	86.76489354641684
1116.1976189740992	1586.6666666666667	3491.266666666667	87.31066669230015
1116.906584333283	1587.0	3447.233333333333	87.49531833014264
1117.6154756045555	1586.6666666666667	3407.633333333333	87.81582629182492
1118.3242927857516	1586.6666666666667	3377.4333333333334	89.04324718678357
1119.0330358747062	1585.9	3334.9666666666667	89.30654006179833
1119.741704869254	1586.0	3291.0666666666666	89.09123276593968
1120.4502997672296	1586.3333333333333	3247.1666666666665	88.49360809666233
1121.1588205664682	1585.5	1661.8	79.29509962853746
1121.8672672648045	1585.7666666666667	1660.7333333333333	73.0073385701884
1122.5756398600731	1585.7333333333333	1662.0333333333333	80.66367580910027
1123.2839383501089	1585.5666666666666	1663.0333333333333	84.06734541365071
