# Supplementary material for: Roblonski: A Material-Efficient Robo-Fluidic Toolbox for Rapid Photochemical Characterization
Source: ACS Cent Sci. 2026 Feb 6;12(3):333–44. doi: 10.1021/acscentsci.5c02027 (PMC13022720; doi:10.1021/acscentsci.5c02027)
Supplement: Supplementary file 2 [file oc5c02027_si_002.zip › BeerLambertStudy/Raw Data (Automataed)/BLEC Study (2025 Jun 12)/ZnPc2/blec_ZnPc2__13062025_aABS_i16_eEXP_s3_d400e-03_t250-0_m7_v175-0.csv]

name	C:/Users/cbe.mabolha.shared/Documents/Gilson Spectroscopy Project\BLEC Study (2025 Jun 12)\ZnPc2\blec_ZnPc2__13062025_aABS_i16_eEXP_s3_d400e-03_t250-0_m7_v175-0.csv
2025-06-13 05:34:20.846019
mix_iter=7	mix_disp=175.0
droplet_volume=50.0	working_volume=250.0
dilution_scheme=Fractional(value=0.3333333333333333)	n_dil=6
calibration=Calibration(y = f(x); f(x) = -0.244 + 0.9765x; s.t. y > 0.0; Set Feb 4	2025 from "Manuscript Figures Data.xlsx")
count	30
interval	0.1 (Sec)
integration_time	40000 (uSec)
NLC=False	DCC=False	WCAL=-5	Slit=S5
Conc_0=0.004	nFRAC=0.2962962962962964	nConc_(16;3)=0.0011851851851851856	aFRAC=0.29674162585017155	aConc_(16;3)=0.0011869665034006862
wavelength (nm)	dark reference (int)	light reference (int)	abs (mOD)
W	D	L	S
344.6678771972656	1602.4333333333334	1677.7	81.65015008893977
345.45221902608614	1589.0	1665.8666666666666	82.05337456501213
346.236489003635	1586.3666666666666	1662.2666666666667	78.83806587812452
347.02068712774695	1584.8333333333333	1661.3	85.28205902343633
347.8048133962569	1585.6	2377.0	135.31762536051278
348.5888678069997	1585.9666666666667	2392.1666666666665	136.15548661512528
349.3728503578101	1586.7333333333333	2402.3333333333335	133.1812260172686
350.15676104652283	1586.9666666666667	2414.5	131.7916748726846
350.94059987097285	1586.7	2421.866666666667	132.42751163825412
351.72436682899485	1587.3	2430.3	133.2724717145397
352.5080619184237	1586.4	2435.633333333333	131.48251799824695
353.2916851370942	1584.7666666666667	2440.766666666667	131.23017165912714
354.0752364828412	1586.2333333333333	2444.9	129.98071059068116
354.8587159534994	1586.0	2449.2	130.83718165199107
355.6421235469038	1586.3666666666666	2452.5333333333333	130.35967484576886
356.42545926088906	1587.1	2450.6	128.27656705632785
357.20872309329	1587.2	2452.5	129.00076106529792
357.9919150419415	1586.6666666666667	2449.766666666667	129.72283495265728
358.77503510467835	1586.2	2445.8	128.4784957842949
359.5580832793353	1586.0	2435.0333333333333	126.65285309743588
360.34105956374725	1586.1	2435.9333333333334	129.07504163623776
361.12396395574893	1585.7666666666667	2431.233333333333	128.05476419578218
361.9067964531752	1586.2	2426.8	125.36374413604747
362.6895570538609	1586.8666666666666	2426.366666666667	124.68015102048582
363.47224575564076	1586.7	2422.766666666667	121.43221686474682
364.2548625563497	1586.8	2423.4333333333334	124.29898747975814
365.0374074538224	1586.1333333333334	2424.9333333333334	122.91843828785214
365.8198804458938	1586.7666666666667	2418.266666666667	123.63493952609925
366.6022815303986	1585.9	2415.233333333333	121.6694265991476
367.3846107051717	1586.6333333333334	2419.633333333333	120.98287142618143
368.1668679680479	1586.6333333333334	2417.8333333333335	120.98584936411493
368.9490533168619	1586.2666666666667	2426.366666666667	122.56151449966235
369.7311667494487	1586.8333333333333	2434.0666666666666	122.45686860739877
370.5132082636429	1586.6333333333334	2438.9	119.44753206191137
371.2951778572795	1586.1666666666667	2442.8333333333335	118.89744856302882
372.07707552819323	1586.3	2443.0666666666666	120.28340609783217
372.8589012742189	1586.9	2450.8	119.7803688050727
373.6406550931913	1587.2	2457.633333333333	118.02551672569311
374.4223369829453	1586.9333333333334	2469.9333333333334	118.22536430020286
375.2039469413157	1586.6333333333334	2472.866666666667	118.22286190363582
375.9854849661373	1586.4	2469.8	118.55122025840133
376.7669510552448	1587.0	2473.8333333333335	116.71908652013484
377.5483452064732	1586.5333333333333	2479.9	117.79760969945089
378.3296674176572	1587.3666666666666	2492.9333333333334	117.75674511995915
379.11091768663164	1586.9333333333334	2495.9666666666667	115.18090471172292
379.89209601123133	1586.8333333333333	2501.5666666666666	118.45653092777005
380.67320238929113	1587.1	2505.0	116.54075264303412
381.45423681864577	1585.7666666666667	2505.1666666666665	113.12378159386907
382.23519929713007	1586.0333333333333	2516.9666666666667	115.38260109472827
383.01608982257886	1586.2333333333333	2527.4333333333334	114.94426190382822
383.796908392827	1586.6666666666667	2539.9	114.58926777303462
384.57765500570923	1586.9	2540.266666666667	116.23466703618708
385.3583296590604	1586.2	2533.6	113.86543016334994
386.1389323507153	1586.7666666666667	2534.3	113.82725447702016
386.91946307850884	1586.8	2549.5666666666666	114.93537896889153
387.69992184027564	1586.7333333333333	2566.5666666666666	111.9416045136789
388.48030863385065	1586.6	2588.6666666666665	111.9312714447922
389.2606234570687	1586.2	2575.266666666667	111.05349607697867
390.04086630776453	1586.1333333333334	2564.9333333333334	111.67458188128641
390.82103718377294	1587.4333333333334	2566.2	110.09421433153068
391.6011360829288	1586.6	2576.266666666667	108.22807525783728
392.3811630030669	1587.0333333333333	2606.266666666667	109.21955053117927
393.161117942022	1586.6	2651.5666666666666	111.12779710193098
393.941000897629	1586.8666666666666	2690.5333333333333	110.43181373982816
394.72081186772266	1586.6666666666667	2699.6666666666665	112.24928331163711
395.5005508501378	1586.7666666666667	2686.1666666666665	109.30815498816668
396.28021784270925	1587.0333333333333	2691.0333333333333	111.73162663631788
397.0598128432718	1586.3333333333333	2695.4	107.94154517240048
397.83933584966024	1586.3666666666666	2701.4333333333334	112.06235574462109
398.6187868597095	1585.9	2716.633333333333	111.08750988832205
399.3981658712542	1586.6666666666667	2731.366666666667	110.37654212988211
400.1774728821293	1586.8	2757.8333333333335	109.00321075441195
400.9567078901696	1586.0	2783.366666666667	109.29303239864005
401.7358708932098	1587.3	2781.4	111.57244835454328
402.5149618890848	1587.1666666666667	2769.2	110.27617522274339
403.2939808756294	1586.6333333333334	2773.9333333333334	110.4108791020589
404.07292785067847	1586.8666666666666	2801.4333333333334	107.62829138034549
404.8518028120667	1586.5333333333333	2816.6	109.28908235407967
405.630605757629	1586.6666666666667	2820.3	111.97168859576117
406.4093366852001	1587.0	2815.233333333333	110.99381911063558
407.1879955926149	1586.4333333333334	2816.8	110.89608707924874
407.9665824777082	1586.5333333333333	2827.7	106.81964747143152
408.74509733831474	1586.6	2848.9333333333334	107.94362577500833
409.52354017226935	1586.7666666666667	2860.8	108.49403526678174
410.3019109774069	1587.0333333333333	2865.0666666666666	108.76275026033177
411.08020975156217	1586.1	2880.633333333333	109.84635641964375
411.8584364925699	1586.2666666666667	2903.4	107.58030105997028
412.6365911982651	1587.1333333333334	2920.4666666666667	105.71163555096767
413.4146738664823	1586.5	2945.9	105.38640580079537
414.19268449505654	1586.8333333333333	2986.5666666666666	111.818044269871
414.97062308182257	1586.4	3017.633333333333	108.76028115361454
415.74848962461516	1586.4666666666667	3059.0	107.41765012456204
416.52628412126916	1586.4666666666667	3124.866666666667	105.64994709548955
417.3040065696194	1586.5333333333333	3198.233333333333	106.35105104197893
418.0816569675006	1587.0333333333333	3197.0333333333333	106.45533091428679
418.8592353127476	1586.4666666666667	3186.3	108.31278181353095
419.63674160319533	1586.8	3197.0	107.55606146575057
420.4141758366785	1587.2	3234.1666666666665	106.06143424047612
421.1915380110319	1586.5666666666666	3254.4333333333334	106.7505389942817
421.9688281240904	1587.2	3248.733333333333	106.22063481135177
422.7460461736888	1586.3666666666666	3305.266666666667	106.34539164872663
423.52319215766187	1586.8	3374.6	108.0042380268836
424.3002660738445	1586.5666666666666	3457.4	107.42451961572142
425.0772679200714	1586.4	3589.5666666666666	106.223332348198
425.8541976941775	1587.2333333333333	3732.4333333333334	106.95199076602213
426.6310553939975	1586.4333333333334	3800.766666666667	109.0165375932355
427.40784101736625	1586.7333333333333	3847.133333333333	109.257018285632
428.18455456211865	1586.2	3979.4	110.96297338808964
428.96119602608934	1586.5333333333333	4170.466666666666	111.9032395998063
429.7377654071133	1587.0	4375.4	112.72812412058846
430.5142627030252	1586.3	4497.933333333333	111.88339642128732
431.29068791166	1586.6	4636.933333333333	112.64540025132209
432.06704103085235	1586.8	4766.466666666666	112.5483316005695
432.8433220584372	1585.9666666666667	4854.266666666666	112.60553305829953
433.6195309922492	1586.3	4922.0	113.37216805736897
434.3956678301234	1586.7	4956.766666666666	111.99195298503228
435.1717325698944	1586.3666666666666	4979.933333333333	113.09059134721551
435.9477252093971	1587.4333333333334	4991.433333333333	111.07709776358617
436.72364574646633	1586.7	5041.266666666666	112.01246199216716
437.49949417893686	1586.2333333333333	5115.866666666667	110.80402096409212
438.27527050464346	1586.3666666666666	5210.766666666666	111.06591700973426
439.0509747214211	1586.4	5379.833333333333	111.41448588063147
439.8266068271044	1586.7	5652.933333333333	111.51181135196559
440.6021668195283	1586.8333333333333	6017.466666666666	111.40810556950966
441.37765469652754	1586.3333333333333	6476.033333333334	112.18889215008262
442.1530704559369	1587.2666666666667	6958.633333333333	112.0262382043747
442.9284140955914	1587.2	7405.666666666667	113.38838016835271
443.7036856133256	1587.1	7712.566666666667	113.86631466924902
444.47888500697445	1586.9666666666667	7869.466666666666	113.46663323875268
445.2540122743727	1587.4	7908.733333333334	112.97069198565437
446.0290674133552	1586.7666666666667	7847.3	112.3555994037512
446.8040504217568	1586.2333333333333	7770.933333333333	112.26341348282727
447.5789612974122	1586.8666666666666	7683.4	111.17469292928006
448.35380003815635	1587.1666666666667	7634.633333333333	111.69588484069853
449.1285666418239	1586.1	7598.6	111.73291150736853
449.90326110624983	1587.1666666666667	7604.633333333333	110.54342625620079
450.67788342926883	1586.3333333333333	7626.866666666667	111.58174690859853
451.4524336087157	1587.1333333333334	7646.3	110.31504066052301
452.22691164242536	1586.7	7699.333333333333	111.48352178128722
453.00131752823256	1585.9	7758.033333333334	110.06352066358014
453.7756512639721	1586.5666666666666	7831.666666666667	110.91841890263892
454.5499128474788	1587.0	7891.133333333333	110.31653084622839
455.32410227658755	1586.4333333333334	7941.166666666667	111.5973721820578
456.09821954913303	1587.3	7948.566666666667	110.74954099606626
456.8722646629501	1586.7666666666667	7911.866666666667	109.11112055545968
457.6462376158736	1586.6	7858.066666666667	110.25651833031716
458.4201384057383	1586.8666666666666	7772.233333333334	110.65534121006061
459.1939670303791	1586.8666666666666	7647.466666666666	111.08666069427679
459.96772348763074	1586.5	7496.5	109.73694997933222
460.741407775328	1585.7666666666667	7365.333333333333	109.23643998842677
461.51501989130577	1586.2666666666667	7214.9	108.33103034888529
462.2885598333988	1586.5	7110.366666666667	108.53576705099928
463.0620275994419	1586.6333333333334	7019.1	107.27286367967967
463.83542318726995	1586.5	6951.366666666667	107.9637970830354
464.6087465947177	1586.2	6919.9	109.28407692007113
465.38199781962	1587.1666666666667	6888.7	109.683516500858
466.1551768598116	1586.9333333333334	6884.6	108.40806883888399
466.92828371312737	1586.1	6901.1	108.31064988613059
467.7013183774021	1586.5	6920.4	108.0907579083056
468.4742808504707	1586.6	6971.133333333333	108.31604039588582
469.24717113016777	1585.8333333333333	7039.833333333333	108.88859568768157
470.0199892143283	1586.6333333333334	7092.2	107.3840725733551
470.792735100787	1586.9333333333334	7160.8	107.11191020173885
471.5654087873788	1587.0	7223.133333333333	106.21780840972357
472.33801027193834	1587.4	7306.1	107.88780747996364
473.11053955230057	1586.3333333333333	7375.333333333333	108.00351230481854
473.88299662630027	1587.2	7441.333333333333	107.30256359187764
474.65538149177223	1586.8666666666666	7491.633333333333	107.32913669207616
475.4276941465513	1586.7666666666667	7507.366666666667	107.00052364991708
476.1999345884722	1587.1333333333334	7526.833333333333	106.88476845237966
476.97210281536985	1587.0	7522.833333333333	106.6549542957356
477.74419882507897	1587.0	7522.066666666667	107.08549357414446
478.51622261543446	1586.2666666666667	7489.7	105.72695328374112
479.2881741842711	1586.5333333333333	7456.133333333333	106.76112881922344
480.06005352942367	1586.6666666666667	7414.233333333334	106.84634467561122
480.831860648727	1587.3333333333333	7367.433333333333	106.17922376656006
481.60359554001593	1586.6333333333334	7326.866666666667	106.29325692400815
482.37525820112523	1586.5666666666666	7271.366666666667	105.90647741590719
483.14684862988975	1586.1666666666667	7232.766666666666	106.50233558013547
483.91836682414424	1587.0	7172.566666666667	104.49720895078315
484.68981278172356	1586.7666666666667	7130.833333333333	106.1719667168185
485.46118650046253	1586.9333333333334	7083.2	105.05680227980436
486.23248797819593	1586.8666666666666	7028.833333333333	105.46363452694929
487.0037172127586	1586.5	6984.766666666666	104.42779635987166
487.7748742019853	1587.0666666666666	6970.133333333333	105.87170493203492
488.54595894371096	1586.5333333333333	6931.366666666667	106.22486860289635
489.31697143577026	1586.8333333333333	6899.366666666667	105.26282814142326
490.08791167599804	1586.8666666666666	6854.833333333333	104.14991718123964
490.8587796622292	1586.2333333333333	6830.6	104.03051837111404
491.6295753922984	1586.4333333333334	6815.666666666667	105.08959538073881
492.4002988640406	1586.4	6782.733333333334	104.82754838215209
493.17095007529053	1586.8666666666666	6750.466666666666	105.09384488603415
493.94152902388305	1586.7333333333333	6724.533333333334	105.33925796253632
494.71203570765294	1586.6666666666667	6706.6	105.27599163434103
495.482470124435	1586.0	6675.133333333333	105.10892784720413
496.25283227206404	1586.9	6646.166666666667	104.61570930631461
497.02312214837485	1587.0666666666666	6616.933333333333	104.34410457042605
497.7933397512024	1587.1666666666667	6577.733333333334	103.05063836704392
498.56348507838123	1586.9666666666667	6555.3	104.30062471784441
499.3335581277464	1586.7333333333333	6538.8	103.61053238253415
500.10355889713264	1587.1	6519.0	102.75588940126748
500.8734873843747	1586.2333333333333	6523.7	103.69601389452059
501.6433435873074	1586.9666666666667	6530.9	104.29794842446684
502.4131275037657	1586.8333333333333	6520.6	103.13597860509088
503.1828391315842	1585.8	6541.666666666667	103.92881961482564
503.95247846859786	1586.4666666666667	6560.766666666666	104.11485135634155
504.72204551264144	1587.0333333333333	6585.533333333334	102.42955260001663
505.49154026154974	1586.7	6615.1	102.98951315642833
506.2609627131576	1586.8	6659.533333333334	104.62484532785486
507.03031286529983	1586.6	6710.166666666667	102.77556380995897
507.7995907158112	1587.2	6767.8	103.47869040611297
508.5687962625266	1586.8333333333333	6836.666666666667	104.11134771182091
509.33792950328075	1587.0666666666666	6918.833333333333	104.39115807272351
510.1069904359085	1586.5333333333333	6989.8	103.64457828839987
510.8759790582447	1587.3	7067.4	103.18076598077468
511.6448953681241	1586.4	7166.5	103.42296607257607
512.4137393633815	1586.6666666666667	7256.066666666667	103.56327884759597
513.1825110418519	1586.6333333333334	7347.4	102.79035336435477
513.9512104013698	1587.0	7457.7	102.50586846131328
514.7198374397702	1586.6	7565.9	102.80036652309991
515.4883921548881	1586.3333333333333	7672.966666666666	102.69579942447848
516.2568745445578	1586.8333333333333	7781.7	103.23556019029344
517.0252846066146	1586.6	7885.6	103.12498993871735
517.793622338893	1586.1666666666667	7977.966666666666	102.59847775909897
518.561887739228	1586.7333333333333	8079.2	103.6971303882399
519.3300808054544	1586.9333333333334	8179.4	102.93603887226918
520.0982015354069	1587.2	8250.633333333333	102.48944324205189
520.8662499269203	1587.4	8352.766666666666	103.13792149911538
521.6342259778296	1586.6666666666667	8439.1	101.51713133336624
522.4021296859694	1587.1333333333334	8527.066666666668	102.60379965882437
523.1699610491747	1586.3333333333333	8596.133333333333	102.83654014891826
523.9377200652801	1586.2333333333333	8659.933333333332	102.15196644843722
524.7054067321207	1586.9666666666667	8740.333333333334	104.1898380956685
525.4730210475309	1586.8	8790.533333333333	102.04864787133148
526.2405630093459	1586.7333333333333	8853.533333333333	102.6962095971511
527.0080326154003	1587.0666666666666	8909.266666666666	102.25815385948955
527.7754298635291	1587.0	8951.533333333333	101.81451064573348
528.5427547515668	1586.5333333333333	8989.433333333332	101.69947149570038
529.3100072773485	1587.0333333333333	9042.0	102.25176844829548
530.077187438709	1586.6	9078.266666666666	102.15160156201438
530.8442952334829	1586.9	9119.0	101.45369567697506
531.6113306595051	1587.1666666666667	9164.533333333333	101.89576608236563
532.3782937146104	1587.0	9198.866666666667	101.45964269058467
533.1451843966338	1586.6333333333334	9235.266666666666	101.35973005430584
533.9120027034099	1586.7333333333333	9274.266666666666	101.42652097779417
534.6787486327736	1586.6	9319.033333333333	102.18021204324126
535.4454221825597	1586.9	9354.5	101.09642922785584
536.212023350603	1586.8666666666666	9389.333333333334	101.11228820286671
536.9785521347383	1586.6	9406.3	101.20720507130447
537.7450085328004	1587.4	9431.2	101.03413742204785
538.5113925426242	1587.2666666666667	9467.1	101.70843660107933
539.2777041620444	1586.6	9483.366666666667	101.90063663834822
540.0439433888959	1587.3333333333333	9511.066666666668	101.26536990223931
540.8101102210134	1586.2333333333333	9526.8	100.34782982969715
541.5762046562318	1586.8333333333333	9545.833333333334	100.64335396807742
542.3422266923859	1586.9333333333334	9568.366666666667	101.10047501606827
543.1081763273105	1586.4666666666667	9574.433333333332	102.02621223247992
543.8740535588404	1587.1333333333334	9600.166666666666	102.19660495375142
544.6398583848105	1587.6333333333334	9604.633333333333	101.87011168208792
545.4055908030555	1586.4	9625.6	101.2938993633138
546.1712508114102	1586.7666666666667	9621.566666666668	100.71520728852914
546.9368384077096	1586.6666666666667	9614.833333333334	100.8930332833959
547.7023535897882	1587.0666666666666	9613.8	99.91106756609226
548.4677963554811	1587.1666666666667	9614.766666666666	100.37357473735157
549.2331667026231	1587.1	9627.466666666667	100.60041862868721
549.9984646290487	1586.9	9620.533333333333	100.5953467956123
550.7636901325931	1586.7	9599.266666666666	99.23924114191577
551.5288432110908	1587.0	9606.933333333332	98.99398601397435
552.2939238623768	1586.5666666666666	9613.8	100.53328026332993
553.0589320842859	1586.6666666666667	9600.633333333333	100.30165423196183
553.8238678746528	1587.0666666666666	9597.9	100.17050761913141
554.5887312313124	1586.5666666666666	9594.433333333332	99.4024004206628
555.3535221520995	1587.0	9592.266666666666	100.03478832681114
556.1182406348488	1586.6	9596.533333333333	101.03531465264928
556.8828866773954	1586.6333333333334	9607.9	100.91332362813104
557.6474602775738	1586.6666666666667	9610.666666666666	100.9178714205078
558.411961433219	1587.4666666666667	9591.1	98.9796118686339
559.1763901421657	1587.4666666666667	9604.266666666666	100.29362620309757
559.9407464022488	1586.8	9627.233333333334	100.73568793089915
560.7050302113031	1586.9666666666667	9630.366666666667	100.26516182458462
561.4692415671633	1586.7666666666667	9629.933333333332	99.60236554619085
562.2333804676643	1586.7666666666667	9652.2	99.91423931210116
562.997446910641	1587.2666666666667	9669.1	100.42833428316526
563.7614408939281	1586.6333333333334	9682.266666666666	99.69103058308741
564.5253624153604	1586.8666666666666	9718.5	101.07168165537868
565.2892114727728	1586.8	9735.566666666668	100.8279922670111
566.0529880639999	1587.5	9759.666666666666	100.33348822546233
566.8166921868768	1587.4333333333334	9786.766666666666	100.37771338387776
567.5803238392382	1586.6666666666667	9786.6	98.78852478468302
568.3438830189189	1586.7333333333333	9809.466666666667	99.46280731909353
569.1073697237535	1587.2333333333333	9817.533333333333	100.28528079045041
569.8707839515772	1586.6	9839.5	99.86607593647275
570.6341257002246	1586.0666666666666	9852.0	100.4299897598876
571.3973949675305	1587.4	9861.533333333333	100.48998972471621
572.1605917513298	1586.5	9874.7	100.23652881888795
572.9237160494572	1586.4666666666667	9876.2	99.61121318872927
573.6867678597476	1587.4333333333334	9885.8	99.13075731118236
574.4497471800358	1587.2333333333333	9900.833333333334	98.9464433460706
575.2126540081566	1586.8	9910.366666666667	99.40336638400593
575.9754883419448	1587.1666666666667	9905.3	98.28969105725626
576.7382501792351	1587.6666666666667	9927.833333333334	98.70806632740528
577.5009395178625	1587.3	9957.266666666666	99.57131807478767
578.2635563556619	1586.8	9965.866666666667	99.46282977512202
579.0261006904677	1586.5666666666666	9965.5	99.09762865410157
579.7885725201152	1587.1	9983.0	99.75914905710115
580.5509718424388	1586.9666666666667	10003.833333333334	99.63345547356359
581.3132986552736	1586.4666666666667	10030.466666666667	99.31038001515421
582.0755529564542	1586.6666666666667	10048.766666666666	99.71483337516962
582.8377347438156	1586.9666666666667	10086.866666666667	99.81632386936181
583.5998440151925	1586.7666666666667	10105.5	100.33839422089642
584.3618807684197	1586.6	10134.033333333333	100.44378533741664
585.123845001332	1586.6333333333334	10143.266666666666	99.06653710272072
585.8857367117644	1586.6333333333334	10180.133333333333	98.83469868338774
586.6475558975515	1586.7333333333333	10205.6	98.50185408799888
587.4093025565281	1587.2666666666667	10240.466666666667	99.4746946776802
588.1709766865292	1587.2	10285.766666666666	98.67686205410033
588.9325782853895	1587.2333333333333	10325.466666666667	98.54408776441227
589.6941073509438	1586.7333333333333	10402.766666666666	99.53868497111596
590.4555638810269	1586.8333333333333	10458.966666666667	98.96712280055866
591.2169478734736	1586.7333333333333	10516.666666666666	98.64279367475238
591.9782593261189	1586.4333333333334	10602.4	98.98464264855419
592.7394982367973	1586.8666666666666	10689.633333333333	98.97719676889677
593.5006646033439	1586.5	10778.866666666667	99.50600156323564
594.2617584235933	1586.6	10886.266666666666	99.86408321979502
595.0227796953804	1586.1	10988.5	99.4377755920346
595.78372841654	1587.6333333333334	11093.233333333334	100.07285098371538
596.544604584907	1586.6333333333334	11208.833333333334	99.56185397048364
597.3054081983161	1586.9666666666667	11324.233333333334	99.83078899711744
598.0661392546021	1586.5333333333333	11458.1	100.68718616754326
598.8267977515999	1586.0	11559.933333333332	100.4612690724762
599.5873836871442	1586.4333333333334	11681.533333333333	100.1474989987458
600.34789705907	1586.7	11816.566666666668	101.07230344361051
601.1083378652119	1586.6333333333334	11951.8	101.01982879307873
601.8687061034049	1587.0333333333333	12098.766666666666	101.02759568943107
602.6290017714836	1586.5666666666666	12221.333333333334	101.13400090124146
603.3892248672829	1586.2333333333333	12358.4	100.99608703119802
604.1493753886377	1586.1333333333334	12516.066666666668	101.07789008268594
604.9094533333828	1586.8333333333333	12647.033333333333	100.81951377890135
605.6694586993528	1586.6333333333334	12768.4	100.47747053914921
606.4293914843829	1587.0	12933.9	100.27777815966398
607.1892516863076	1586.4	13062.6	99.96203230137081
607.9490393029618	1586.5666666666666	13221.166666666666	100.45409285821738
608.7087543321802	1586.6	13358.166666666666	101.54884851781179
609.4683967717978	1586.8666666666666	13463.166666666666	99.26467030192624
610.2279666196492	1586.7666666666667	13608.766666666666	99.41133103532921
610.9874638735695	1587.1333333333334	13758.6	99.5707588017215
611.7468885313933	1586.7666666666667	13866.166666666666	98.75244803210315
612.5062405909555	1586.6666666666667	13997.8	98.32396117390614
613.2655200500909	1587.1	14124.333333333334	99.52252272219975
614.0247269066342	1586.6333333333334	14212.033333333333	98.86883042235509
614.7838611584203	1587.0	14338.933333333332	99.05722312320849
615.5429228032841	1586.5666666666666	14457.6	98.7186901525218
616.3019118390603	1587.5666666666666	14548.066666666668	98.64757937880213
617.0608282635836	1586.6	14648.833333333334	98.81709386094097
617.8196720746892	1586.6333333333334	14726.433333333332	98.64898659908613
618.5784432702114	1586.0	14783.966666666667	98.51330535992668
619.3371418479854	1586.4333333333334	14879.833333333334	98.73054395010034
620.0957678058459	1586.8333333333333	14939.833333333334	97.92079101635746
620.8543211416277	1586.2666666666667	14998.033333333333	97.22908896535718
621.6128018531655	1586.8333333333333	15057.4	97.61395807015566
622.3712099382943	1586.9666666666667	15117.066666666668	97.20622168451757
623.1295453948488	1587.0666666666666	15202.9	97.53776005331906
623.8878082206638	1586.4666666666667	15257.666666666666	97.34676555080247
624.6459984135743	1586.4333333333334	15286.2	97.52518113529848
625.4041159714149	1586.9333333333334	15357.366666666667	97.74974004549986
626.1621608920203	1586.5333333333333	15396.033333333333	97.61031679862286
626.9201331732256	1586.6	15421.733333333334	97.32640088179782
627.6780328128656	1587.6666666666667	15469.833333333334	98.19456898301249
628.4358598087749	1586.8333333333333	15513.633333333333	98.30540119154672
629.1936141587885	1586.8333333333333	15555.1	98.18066265956337
629.9512958607411	1587.2	15557.266666666666	98.21323744251347
630.7089049124675	1587.3333333333333	15609.4	98.34173816148987
631.4664413118026	1586.1333333333334	15623.433333333332	97.1875178083683
632.2239050565811	1586.3666666666666	15626.633333333333	97.403143819717
632.9812961446379	1586.6	15667.4	97.87132236354917
633.7386145738079	1587.2	15673.133333333333	98.3156454078729
634.4958603419257	1586.6	15684.466666666667	97.76674218206516
635.2530334468262	1586.6333333333334	15701.1	97.98082710453956
636.0101338863443	1586.7333333333333	15682.133333333333	98.37549552107032
636.7671616583146	1586.0333333333333	15675.966666666667	98.15421865672423
637.5241167605723	1586.1666666666667	15674.966666666667	99.1521819170334
638.2809991909518	1587.1333333333334	15636.366666666667	99.98583649216908
639.037808947288	1587.2666666666667	15591.8	98.38657611441737
639.7945460274159	1586.6666666666667	15569.433333333332	98.50784207832298
640.5512104291702	1586.4666666666667	15567.433333333332	99.19424126425643
641.3078021503857	1586.8	15539.166666666666	98.35306635556523
642.0643211888971	1586.7	15503.933333333332	98.66574706955394
642.8207675425394	1586.3666666666666	15466.9	98.96789685354159
643.5771412091474	1586.6	15474.4	100.03431738905672
644.3334421865558	1586.7666666666667	15471.033333333333	99.13839734751461
645.0896704725996	1586.7	15445.033333333333	98.82323647697608
645.8458260651132	1586.5333333333333	15400.3	98.70891475707843
646.6019089619319	1587.1666666666667	15374.3	98.92437633786247
647.3579191608902	1586.9333333333334	15346.833333333334	98.30177217981792
648.1138566598231	1586.7666666666667	15315.566666666668	98.29778956538614
648.8697214565653	1586.5666666666666	15326.066666666668	99.73635904360498
649.6255135489516	1586.6666666666667	15284.466666666667	99.29206218016536
650.3812329348169	1585.9	15284.9	99.21190219192293
651.1368796119959	1586.6	15315.1	98.55945436502375
651.8924535783235	1587.0	15315.733333333334	99.68498763991484
652.6479548316345	1586.8	15299.733333333334	100.5573563669094
653.4033833697637	1587.1333333333334	15277.766666666666	100.36849376540951
654.1587391905458	1587.2	15262.133333333333	100.33139931759364
654.9140222918159	1586.5	15269.7	100.6872278124762
655.6692326714084	1587.0666666666666	15299.866666666667	101.95932818901159
656.4243703271585	1586.8	15309.666666666666	102.24999491287299
657.1794352569008	1586.7	15328.933333333332	102.95459149786178
657.9344274584702	1586.4666666666667	15339.833333333334	103.69903370191842
658.6893469297014	1586.6666666666667	15392.933333333332	104.98554806122752
659.4441936684294	1586.6	15432.633333333333	105.80491591394927
660.1989676724888	1586.5333333333333	15448.5	107.53069769213029
660.9536689397146	1586.8	15476.333333333334	109.23977207721319
661.7082974679414	1586.8	15489.333333333334	110.11006838151457
662.4628532550042	1586.8	15511.766666666666	110.88945943529703
663.2173362987378	1586.9666666666667	15549.0	112.76253950065892
663.9717465969768	1586.2333333333333	15592.966666666667	114.52997072505359
664.7260841475563	1586.6333333333334	15673.766666666666	116.3825070175318
665.480348948311	1585.8666666666666	15753.466666666667	117.65409852819501
666.2345409970756	1586.1333333333334	15829.533333333333	118.23597104738316
666.988660291685	1586.9	15878.766666666666	118.13552539057791
667.742706829974	1586.3666666666666	15959.766666666666	118.98041044120826
668.4966806097776	1587.6	16053.666666666666	120.39331878661092
669.2505816289303	1586.8333333333333	16141.7	119.54639796615743
670.0044098852671	1586.4	16243.733333333334	119.43365335204166
670.7581653766227	1586.4333333333334	16323.366666666667	119.37008994431253
671.511848100832	1586.1	16411.6	119.00194766932042
672.2654580557298	1586.8666666666666	16476.633333333335	117.29042983446323
673.0189952391509	1586.8	16571.666666666668	116.8221106323064
673.7724596489301	1586.9	16665.133333333335	116.09447529749553
674.5258512829022	1586.3	16809.733333333334	114.833101264902
675.279170138902	1586.5333333333333	16901.366666666665	111.95746793409829
676.0324162147645	1587.1666666666667	16971.5	110.07435442530613
676.7855895083242	1586.2666666666667	17070.166666666668	108.7503716816719
677.5386900174161	1586.2666666666667	17178.866666666665	106.6928134755929
678.2917177398749	1586.6666666666667	17316.566666666666	106.15873248095582
679.0446726735356	1587.6	17424.233333333334	104.7773186744954
679.797554816233	1586.3	17545.766666666666	103.32047193443752
680.5503641658016	1587.2333333333333	17661.266666666666	101.47617482094478
681.3031007200765	1586.4666666666667	17755.033333333333	100.45727711831277
682.0557644768925	1587.1	17848.7	99.4528032854286
682.8083554340842	1586.5666666666666	17982.2	99.09439079206709
683.5608735894867	1586.9	18145.8	98.69450474995274
684.3133189409347	1586.5	18258.666666666668	97.50629470346013
685.0656914862628	1587.0333333333333	18392.6	96.10168640297627
685.8179912233061	1586.5333333333333	18499.366666666665	94.4284515276367
686.5702181498993	1587.2	18647.333333333332	95.07697469547149
687.3223722638772	1586.6	18778.933333333334	94.43309743728157
688.0744535630747	1586.5666666666666	18948.966666666667	95.44668965742967
688.8264620453265	1586.4333333333334	19087.066666666666	94.98917139789828
689.5783977084674	1586.4333333333334	19181.833333333332	94.93130678579861
690.3302605503324	1586.3666666666666	19272.4	93.41042238693147
691.082050568756	1587.2	19377.9	92.90252269045158
691.8337677615733	1585.8	19477.5	93.40132824985534
692.585412126619	1586.1666666666667	19587.866666666665	93.10071356907339
693.3369836617278	1587.9666666666667	19682.266666666666	94.44603795913102
694.0884823647348	1587.1	19716.933333333334	93.35931163669309
694.8399082334745	1586.7666666666667	19748.1	92.64459799639276
695.5912612657819	1586.3	19815.333333333332	92.34178556029102
696.3425414594917	1586.2666666666667	19875.233333333334	93.05573544369216
697.0937488124388	1586.7	19962.566666666666	92.0936300948496
697.8448833224579	1587.3333333333333	20048.433333333334	92.3180170557202
698.5959449873841	1586.8666666666666	20114.433333333334	92.10947298415232
699.3469338050518	1587.4	20182.366666666665	92.22072652477648
700.0978497732962	1587.0333333333333	20167.866666666665	91.57389917636796
700.8486928899517	1586.8666666666666	20198.566666666666	90.6221885480275
701.5994631528534	1586.4	20224.866666666665	90.9780865677562
702.3501605598362	1586.7333333333333	20240.733333333334	90.84311390197175
703.1007851087347	1586.7	20306.033333333333	91.69622964974609
703.8513367973837	1586.7333333333333	20339.133333333335	91.93674426042872
704.6018156236181	1586.4333333333334	20327.6	91.09210764425391
705.3522215852728	1586.8	20315.466666666667	91.24653258557909
706.1025546801824	1586.4666666666667	20332.133333333335	91.20780754284088
706.8528149061818	1586.1666666666667	20290.533333333333	91.23425716912455
707.603002261106	1586.2666666666667	20237.4	90.91127099782156
708.3531167427894	1586.8	20216.733333333334	91.13657634198904
709.1031583490673	1585.8	20201.033333333333	91.06030227615899
709.8531270777742	1587.4666666666667	20146.366666666665	91.36600185207217
710.6030229267449	1587.1	20101.233333333334	91.61774273050447
711.3528458938142	1586.8	20018.0	91.15650597024758
712.1025959768172	1586.8	19991.633333333335	91.07380986762765
712.8522731735884	1586.4333333333334	19928.133333333335	90.22417105769294
713.6018774819628	1586.8333333333333	19846.633333333335	90.99472260833527
714.351408899775	1586.9	19748.533333333333	91.51664419189015
715.1008674248601	1587.4333333333334	19640.9	91.54491852856246
715.8502530550527	1586.8666666666666	19534.466666666667	91.12547979980444
716.5995657881876	1586.7666666666667	19426.866666666665	89.85160722858612
717.3488056220998	1586.7333333333333	19312.833333333332	89.43716321013173
718.097972554624	1587.0333333333333	19259.866666666665	89.94210527010851
718.8470665835949	1586.3666666666666	19198.466666666667	90.2868505142883
719.5960877068475	1586.6	19158.733333333334	90.0658707789211
720.3450359222164	1586.9333333333334	19105.366666666665	90.40024930350077
721.0939112275368	1586.9666666666667	19083.333333333332	90.27026386285978
721.842713620643	1586.3	19010.4	90.06052125921559
722.5914430993702	1587.2666666666667	18957.333333333332	89.8499261715499
723.340099661553	1586.6666666666667	18910.466666666667	90.20195744694398
724.0886833050263	1586.5333333333333	18906.8	89.33032809740284
724.837194027625	1586.9333333333334	18897.633333333335	89.00312406976879
725.5856318271836	1587.8666666666666	18883.3	89.82567790901682
726.3339967015373	1586.6666666666667	18792.466666666667	89.16854286554504
727.0822886485207	1586.8333333333333	18746.0	88.15416446746458
727.8305076659686	1586.8333333333333	18696.833333333332	88.979966444029
728.5786537517159	1587.0666666666666	18660.333333333332	89.22371986010178
729.3267269035974	1586.3	18600.4	89.5327510475237
730.0747271194479	1586.4666666666667	18577.2	89.95345787238878
730.822654397102	1587.2666666666667	18543.6	89.60814187631087
731.5705087343949	1587.3333333333333	18529.9	90.68282209471148
732.3182901291611	1586.7333333333333	18480.533333333333	90.22448816835315
733.0659985792356	1586.6333333333334	18422.7	89.63631971203557
733.8136340824532	1586.7333333333333	18411.633333333335	89.89390891372419
734.5611966366486	1587.6333333333334	18415.666666666668	89.93562593099814
735.3086862396566	1586.3333333333333	18420.566666666666	90.50849670133712
736.056102889312	1587.0333333333333	18414.866666666665	89.92305704551963
736.8034465834498	1586.8	18429.233333333334	90.39493829384298
737.5507173199047	1587.0	18430.633333333335	90.04713516650285
738.2979150965115	1586.8666666666666	18424.233333333334	88.94010631166914
739.045039911105	1586.3333333333333	18417.4	88.8556676832048
739.79209176152	1586.7666666666667	18402.433333333334	88.9565405468836
740.5390706455914	1586.9	18391.4	88.95553268879829
741.285976561154	1587.0333333333333	18381.233333333334	88.52435300069735
742.0328095060426	1587.0666666666666	18376.133333333335	88.66857819778397
742.7795694780918	1587.0333333333333	18328.033333333333	87.7545635148153
743.5262564751367	1586.0666666666666	18328.866666666665	87.75574915683394
744.272870495012	1586.8	18323.9	88.26872492024604
745.0194115355524	1587.1333333333334	18300.966666666667	88.90639984010575
745.765879594593	1586.6666666666667	18294.933333333334	88.62782567819366
746.5122746699683	1587.1	18286.833333333332	89.05461862432249
747.2585967595134	1586.6666666666667	18263.933333333334	89.83208963489274
748.0048458610628	1586.3	18268.833333333332	88.94987938569037
748.7510219724516	1586.5333333333333	18277.4	88.27414614773463
749.4971250915144	1587.4666666666667	18313.633333333335	88.9069368043663
750.243155216086	1586.3666666666666	18328.533333333333	88.12681519236455
750.9891123440015	1587.1	18378.066666666666	87.6192518447846
751.7349964730954	1587.2666666666667	18405.0	88.51148938293179
752.4808076012027	1586.6	18446.233333333334	88.12134167938768
753.2265457261582	1586.4	18488.0	88.32366327537943
753.9722108457964	1586.7333333333333	18546.633333333335	87.76138324771243
754.7178029579526	1587.0666666666666	18584.533333333333	87.37043938298976
755.4633220604613	1586.8	18598.0	88.10566661796317
756.2087681511574	1587.0666666666666	18634.866666666665	88.30166597917923
756.9541412278757	1586.4666666666667	18688.066666666666	89.08978475064843
757.699441288451	1586.7333333333333	18750.266666666666	88.67827664615602
758.4446683307182	1586.4333333333334	18796.333333333332	88.22362144795478
759.1898223525119	1587.2666666666667	18864.266666666666	88.31493442335521
759.9349033516671	1586.5333333333333	18916.033333333333	87.50098563557589
760.6799113260186	1586.7333333333333	18972.933333333334	87.65236413246959
761.424846273401	1586.9333333333334	19042.833333333332	87.96689943194099
762.1697081916495	1586.9666666666667	19087.833333333332	87.80248841823696
762.9144970785986	1586.5666666666666	19155.933333333334	87.88100333270621
763.6592129320832	1587.1333333333334	19218.433333333334	88.47712968686773
764.4038557499381	1586.5666666666666	19247.766666666666	87.21848752335491
765.1484255299982	1586.4666666666667	19317.933333333334	86.88972228389433
765.8929222700982	1586.2	19419.3	87.30552330913582
766.637345968073	1586.7666666666667	19465.4	87.53252642703754
767.3816966217572	1586.2666666666667	19550.7	87.78313264326401
768.1259742289859	1586.6	19670.766666666666	87.96113334843302
768.8701787875938	1587.1666666666667	19757.366666666665	87.87605881904683
769.6143102954156	1587.1666666666667	19823.8	88.09761030376399
770.3583687502863	1586.6	19868.133333333335	88.64081885874057
771.1023541500406	1586.2666666666667	19955.0	88.41376758572623
771.8462664925133	1586.0333333333333	20005.7	88.84899694039184
772.5901057755393	1586.4	20106.466666666667	88.56302879933405
773.3338719969533	1586.0666666666666	20181.666666666668	87.72759325449958
774.0775651545903	1586.6666666666667	20269.166666666668	88.1566038314305
774.8211852462848	1586.7	20359.4	87.93925986945179
775.5647322698719	1586.6333333333334	20428.033333333333	86.93210907282723
776.3082062231862	1585.8	20480.933333333334	87.26221814277132
777.0516071040627	1586.2333333333333	20571.166666666668	87.59665160502055
777.7949349103361	1586.2	20698.233333333334	88.19157573761076
778.5381896398412	1586.6333333333334	20813.8	88.01010612301081
779.281371290413	1587.1	20962.5	88.1338845904073
780.024479859886	1586.5	21071.266666666666	87.74214352961913
780.7675153460953	1586.8	21146.833333333332	86.8616305598653
781.5104777468754	1586.9	21203.966666666667	86.76234939158934
782.2533670600615	1586.3666666666666	21282.466666666667	87.15981239211838
782.996183283488	1586.8666666666666	21405.566666666666	87.20285215909077
783.73892641499	1586.9333333333334	21561.0	87.85723473239823
784.4815964524023	1586.4	21712.633333333335	88.50662416860133
785.2241933935596	1587.2333333333333	21819.466666666667	87.4943161324119
785.9667172362967	1586.6666666666667	21885.833333333332	86.51893650551324
786.7091679784486	1586.3333333333333	21976.5	86.78579655273728
787.4515456178499	1587.0	22035.366666666665	86.68443513656646
788.1938501523355	1587.1666666666667	22136.9	86.81842312567655
788.9360815797401	1587.0666666666666	22237.366666666665	86.59531444748804
789.6782398978987	1586.7666666666667	22360.966666666667	87.2695856137845
790.420325104646	1587.0	22498.666666666668	87.71096723139928
791.1623371978169	1586.5666666666666	22596.166666666668	86.93226365716555
791.9042761752461	1586.6	22692.133333333335	87.3152826173023
792.6461420347684	1586.8666666666666	22850.166666666668	87.34773413145811
793.3879347742187	1587.1333333333334	22969.366666666665	87.5364821034026
794.1296543914318	1586.8333333333333	23089.266666666666	87.86418141075968
794.8713008842426	1587.3333333333333	23201.266666666666	88.2048633439771
795.6128742504857	1586.5333333333333	23300.533333333333	87.2447076768596
796.354374487996	1586.8	23404.566666666666	87.71172746185941
797.0958015946084	1586.8333333333333	23546.5	87.96956603593647
797.8371555681575	1586.5333333333333	23695.8	88.08189350218431
798.5784364064783	1587.2	23773.366666666665	87.65173053435659
799.3196441074057	1587.0666666666666	23860.866666666665	87.41600753556133
800.0607786687742	1586.7666666666667	23931.866666666665	87.21323861070032
800.8018400884189	1586.7333333333333	24050.6	86.69029331362202
801.5428283641745	1587.1666666666667	24153.0	86.05043211736124
802.2837434938757	1586.0333333333333	24302.066666666666	86.85224313662712
803.0245854753575	1586.6	24438.8	86.48608954026456
803.7653543064547	1586.7333333333333	24574.6	86.91212757627221
804.5060499850019	1586.0333333333333	24631.566666666666	86.94760366581359
805.2466725088342	1586.7	24683.133333333335	87.11069010051214
805.9872218757862	1586.8	24755.766666666666	87.06909526256338
806.7276980836928	1586.8333333333333	24858.566666666666	86.55547620550578
807.4681011303886	1586.9	24953.633333333335	86.42771211029225
808.2084310137088	1587.2	25038.733333333334	86.6566898614994
808.948687731488	1586.5666666666666	25144.166666666668	86.81907873894792
809.688871281561	1586.0333333333333	25244.033333333333	86.72286736731942
810.4289816617627	1586.9333333333334	25374.4	87.17708913854467
811.1690188699278	1586.7666666666667	25434.3	86.2596800967584
811.9089829038911	1586.6333333333334	25407.8	85.94438877512574
812.6488737614875	1586.6	25500.666666666668	86.3065264477531
813.3886914405518	1585.4666666666667	25650.466666666667	86.41068932886192
814.1284359389189	1586.8333333333333	25749.9	85.57171397791396
814.8681072544233	1586.5	25855.833333333332	85.03295723645374
815.6077053849002	1587.1	25961.3	85.72090340739587
816.3472303281842	1586.9666666666667	25979.733333333334	86.3338610111765
817.0866820821101	1586.2	26020.5	85.93462488164532
817.8260606445127	1586.7333333333333	26122.766666666666	86.11810043551462
818.5653660132269	1586.7666666666667	26247.8	85.88803024546357
819.3045981860876	1587.4666666666667	26321.866666666665	85.38765029394925
820.0437571609293	1586.9666666666667	26437.033333333333	86.1503718059517
820.7828429355872	1586.9	26498.966666666667	86.0988775127461
821.5218555078957	1586.3666666666666	26589.333333333332	86.2249699652301
822.26079487569	1586.6333333333334	26688.966666666667	86.08516675735274
822.9996610368046	1587.3	26808.933333333334	85.81125450827481
823.7384539890745	1586.6333333333334	26914.633333333335	86.23898531946769
824.4771737303345	1586.8	27019.7	86.08504949709774
825.2158202584193	1586.0666666666666	27122.566666666666	86.13837907339801
825.9543935711638	1586.6666666666667	27155.533333333333	86.79425970431005
826.6928936664028	1586.5333333333333	27232.7	86.449669666391
827.4313205419711	1587.4	27282.1	86.51305836967045
828.1696741957036	1586.7333333333333	27316.166666666668	86.77530481036878
828.907954625435	1586.6	27373.6	86.35815774515395
829.646161829	1587.0333333333333	27453.8	85.90945192246352
830.3842958042337	1586.8333333333333	27540.333333333332	85.94276291771216
831.1223565489707	1586.3666666666666	27606.7	86.03636530628292
831.8603440610459	1587.0333333333333	27704.366666666665	86.41495241253567
832.598258338294	1587.0333333333333	27770.466666666667	85.81577683154609
833.3360993785501	1587.2666666666667	27857.6	85.22031682902868
834.0738671796487	1586.6666666666667	27941.866666666665	84.78700682823145
834.8115617394246	1587.2333333333333	28047.833333333332	84.99801447034943
835.5491830557129	1585.8333333333333	28130.2	85.34192560372723
836.2867311263482	1586.2	28218.533333333333	85.33543577352815
837.0242059491653	1587.5333333333333	28306.666666666668	84.70182349999638
837.7616075219992	1586.2333333333333	28377.333333333332	85.04045137441392
838.4989358426844	1586.5333333333333	28438.433333333334	85.48239965366899
839.2361909090561	1586.6	28506.233333333334	85.21595982950495
839.9733727189487	1586.4666666666667	28576.6	84.8266246450425
840.7104812701973	1586.7	28730.966666666667	84.63706692582876
841.4475165606366	1586.8	28873.3	84.4227227410535
842.1844785881015	1586.7666666666667	28995.4	85.09406335130795
842.9213673504267	1587.4666666666667	29052.966666666667	85.30790734543774
843.6581828454471	1586.9333333333334	29101.5	84.93378118319809
844.3949250709974	1586.7	29190.2	85.36897653360379
845.1315940249126	1586.3666666666666	29289.533333333333	85.00937739451999
845.8681897050272	1586.7666666666667	29389.966666666667	84.89318895228928
846.6047121091764	1586.1666666666667	29489.0	83.9594943118302
847.3411612351948	1587.1666666666667	29598.433333333334	85.15197142795644
848.0775370809172	1586.0	29680.4	85.94003919548346
848.8138396441784	1586.9333333333334	29719.433333333334	85.58381407985577
849.5500689228132	1586.8	29796.566666666666	86.00548581820095
850.2862249146566	1586.9333333333334	29835.6	85.7783661442705
851.0223076175432	1586.5666666666666	29945.833333333332	84.91554968395536
851.7583170293079	1586.7666666666667	30114.2	84.40495067775906
852.4942531477856	1586.3333333333333	30184.666666666668	85.05484504333221
853.2301159708109	1586.3	30210.266666666666	85.26295723512077
853.9659054962187	1586.8333333333333	30264.766666666666	85.1403640387412
854.7016217218439	1587.0333333333333	30334.666666666668	84.80400724545306
855.4372646455213	1586.8333333333333	30384.0	84.4255327839661
856.1728342650856	1586.6333333333334	30549.9	84.6688298697988
856.9083305783716	1586.5	30708.733333333334	84.30125093730422
857.6437535832143	1587.0666666666666	30810.3	84.8425819529283
858.3791032774483	1586.1333333333334	30915.166666666668	85.94136044839226
859.1143796589085	1586.4333333333334	30974.666666666668	86.3541067641311
859.8495827254299	1586.4666666666667	31110.133333333335	86.9685174130038
860.5847124748469	1585.9	31164.466666666667	86.72768144657371
861.3197689049947	1587.3333333333333	31297.733333333334	87.56443003138456
862.0547520137079	1586.2666666666667	31424.333333333332	87.23374051293311
862.7896617988213	1586.4666666666667	31539.466666666667	87.23820014164278
863.5244982581698	1587.0666666666666	31611.233333333334	87.20605641834102
864.2592613895882	1586.8	31649.633333333335	87.0936251016413
864.9939511909114	1586.4666666666667	31659.266666666666	87.16697090137814
865.728567659974	1587.0666666666666	31711.8	87.2607700155119
866.4631107946109	1586.2333333333333	31809.766666666666	87.72448034169776
867.197580592657	1587.0333333333333	31867.5	87.3031882414397
867.931977051947	1586.5	32017.3	87.61255548948284
868.6663001703158	1586.3333333333333	32059.633333333335	87.55447700206275
869.4005499455982	1586.7333333333333	32076.3	86.62952550837566
870.1347263756289	1586.6666666666667	32072.666666666668	86.44310953769147
870.8688294582428	1586.6666666666667	32215.133333333335	87.01711944040957
871.6028591912748	1586.7666666666667	32343.4	86.66293092738394
872.3368155725594	1586.4666666666667	32514.033333333333	87.00556400395969
873.0706985999318	1586.2	32525.933333333334	86.81165717443085
873.8045082712266	1586.8333333333333	32598.466666666667	86.76787257069705
874.5382445842787	1586.9333333333334	32651.766666666666	86.46464868035899
875.2719075369228	1585.9333333333334	32762.7	86.0052416432709
876.0054971269938	1585.9	32900.566666666666	85.8112901120568
876.7390133523264	1586.5333333333333	33085.96666666667	85.41734728023609
877.4724562107556	1586.5333333333333	33292.9	85.29596179443328
878.2058257001161	1586.8	33468.433333333334	84.56569823988269
878.9391218182427	1587.3	33658.666666666664	84.659426203042
879.6723445629702	1586.3666666666666	33703.26666666667	83.63690624901975
880.4054939321335	1586.7666666666667	33832.1	83.85144354110025
881.1385699235674	1586.2666666666667	34050.666666666664	83.91207517835994
881.8715725351066	1586.8333333333333	34288.76666666667	83.47461150211866
882.604501764586	1586.1666666666667	34519.96666666667	82.84414387768678
883.3373576098403	1586.4	34737.46666666667	82.87376380088428
884.0701400687044	1587.2666666666667	34850.4	82.86688864158083
884.8028491390132	1587.0666666666666	34932.333333333336	81.8818082286133
885.5354848186014	1586.8333333333333	34969.333333333336	80.81546624253592
886.2680471053038	1586.8	35012.26666666667	80.51254701386186
887.0005359969554	1586.9333333333334	35135.9	79.89545279776108
887.7329514913906	1587.3333333333333	35306.96666666667	79.82458473932613
888.4652935864447	1586.1666666666667	35526.6	80.35278604304708
889.1975622799522	1586.7	35762.3	80.25306719580287
889.929757569748	1586.9	36046.76666666667	80.15006104062337
890.6618794536669	1586.1333333333334	36271.433333333334	80.46453884629864
891.3939279295437	1586.1666666666667	36404.2	80.40876831293706
892.1259029952132	1586.5	36464.9	80.13409656428779
892.8578046485103	1586.4666666666667	36585.8	78.98539899003163
893.5896328872698	1586.2	36653.46666666667	78.77060139723521
894.3213877093264	1587.2333333333333	36889.166666666664	79.81273018767648
895.0530691125149	1586.6666666666667	37198.1	80.61037145046215
895.7846770946703	1586.2666666666667	37509.666666666664	81.66327918602718
896.5162116536272	1586.6	37644.63333333333	81.81382681919791
897.2476727872206	1587.1	37656.23333333333	81.27283256254782
897.9790604932853	1587.4333333333334	37770.666666666664	81.59173280909334
898.7103747696559	1585.8333333333333	37974.36666666667	82.04374295456367
899.4416156141674	1586.9333333333334	38212.03333333333	82.71857630224292
900.1727830246544	1586.3666666666666	38440.3	82.61756809437732
900.9038769989521	1586.1666666666667	38656.73333333333	82.55954546987866
901.634897534895	1587.0666666666666	38891.6	82.87778166011935
902.365844630318	1587.0	39118.76666666667	82.75394743161844
903.0967182830558	1586.6	39243.26666666667	82.55441413789609
903.8275184909435	1586.6	39433.333333333336	82.40775560686632
904.5582452518156	1586.9333333333334	39659.1	81.58482906440835
905.288898563507	1586.5333333333333	39865.8	81.71852149932843
906.0194784238527	1586.4666666666667	39966.13333333333	81.47382115950334
906.7499848306873	1586.5666666666666	40187.76666666667	81.40875728465444
907.4804177818455	1586.2666666666667	40356.566666666666	80.6374453403713
908.2107772751625	1587.1666666666667	40514.03333333333	81.14643441197748
908.9410633084728	1586.0333333333333	40740.46666666667	81.13639825474536
909.6712758796114	1586.8	40819.2	81.23711537003884
910.4014149864129	1586.8	40971.5	80.92856372228654
911.1314806267123	1586.6333333333334	41118.26666666667	81.39057428789378
911.8614727983444	1586.6333333333334	41251.9	82.2052025804989
912.5913914991438	1586.4666666666667	41391.36666666667	81.44189972670577
913.3212367269456	1586.2333333333333	41606.5	81.84623163246904
914.0510084795844	1586.9333333333334	41849.36666666667	81.82241210486413
914.7807067548952	1587.3	41995.8	81.32595069426242
915.5103315507125	1586.6	42046.5	80.96308224313096
916.2398828648716	1586.2	42202.8	80.83274359889003
916.9693606952068	1586.5333333333333	42296.2	80.6716437480867
917.6987650395532	1587.1333333333334	42433.36666666667	80.84258161190853
918.4280958957455	1586.4	42423.333333333336	80.2687788105334
919.1573532616186	1587.4	42487.833333333336	80.84805038169002
919.8865371350073	1586.7666666666667	42504.26666666667	80.86127619101255
920.6156475137464	1586.8666666666666	42555.066666666666	80.84706156565775
921.3446843956707	1586.4	42586.26666666667	81.00600981349481
922.0736477786149	1586.8666666666666	42546.166666666664	80.81655821150886
922.802537660414	1586.5666666666666	42590.9	81.13161749716785
923.5313540389027	1587.0333333333333	42601.23333333333	81.00891526547245
924.2600969119159	1586.7333333333333	42561.46666666667	80.85289564347744
924.9887662772883	1586.6	42495.23333333333	80.89034580952361
925.7173621328548	1586.5666666666666	42478.53333333333	80.92061524773554
926.4458844764501	1586.8666666666666	42442.2	81.12721441466154
927.1743333059092	1586.2666666666667	42267.63333333333	81.37146787505006
927.9027086190666	1586.0666666666666	41959.933333333334	81.2089720132141
928.6310104137575	1587.2	41489.1	81.36549979499523
929.3592386878165	1586.6333333333334	40910.333333333336	81.4674156368567
930.0873934390784	1586.9	40216.9	81.19470085145585
930.815474665378	1586.3333333333333	39485.63333333333	81.18180477245616
931.5434823645503	1586.4	38620.6	81.39433736146052
932.2714165344298	1586.8	37518.566666666666	81.67104672648047
932.9992771728516	1586.4	36387.4	81.10833626334865
933.7270642776504	1587.1	35269.933333333334	80.50244542764223
934.4547778466609	1586.4	34202.13333333333	80.77528016745075
935.1824178777181	1586.9	33348.4	81.05940686563298
935.9099843686568	1586.9666666666667	32644.3	80.86215836075924
936.6374773173115	1586.5666666666666	32102.0	80.21733433699177
937.3648967215174	1585.9666666666667	31739.733333333334	81.00566514986726
938.0922425791092	1586.5333333333333	31563.166666666668	80.71492152859872
938.8195148879216	1586.3666666666666	31681.433333333334	80.52808610524816
939.5467136457895	1586.8	31892.966666666667	80.5115029664376
940.2738388505477	1586.0333333333333	32133.433333333334	79.4662495983448
941.000890500031	1587.6333333333334	32559.3	79.84004644890236
941.7278685920743	1587.1333333333334	33083.36666666667	79.82529146385032
942.4547731245123	1586.3	33680.63333333333	79.96427066506529
943.1816040951798	1587.0666666666666	34377.6	80.31132373801697
943.9083615019116	1586.0666666666666	35160.066666666666	80.41548698778162
944.6350453425426	1586.2666666666667	35901.5	80.27043834380504
945.3616556149077	1586.6	36668.833333333336	79.71925464541576
946.0881923168415	1586.4666666666667	37422.4	79.44422643721303
946.8146554461789	1586.6333333333334	38145.166666666664	79.74057277863815
947.5410450007547	1586.7666666666667	38953.433333333334	80.86963281051473
948.2673609784038	1586.7333333333333	39629.13333333333	80.8924560938082
948.9936033769609	1586.6666666666667	40401.1	79.98842382339959
949.7197721942608	1586.8666666666666	41183.36666666667	80.23083494153386
950.4458674281384	1587.3	41960.6	80.1679198412772
951.1718890764284	1586.2	42697.333333333336	80.5572959792521
951.8978371369658	1586.5	43430.26666666667	80.77387230064069
952.6237116075853	1586.6333333333334	44050.566666666666	80.57535852152559
953.3495124861216	1586.7666666666667	44528.86666666667	80.41826773023575
954.0752397704097	1586.3666666666666	44970.3	80.65662621969635
954.8008934582843	1586.5666666666666	45485.6	80.6339252254762
955.5264735475803	1586.2	45976.26666666667	80.33907868042961
956.2519800361324	1586.5666666666666	46449.3	80.05272105444901
956.9774129217755	1587.1333333333334	46921.76666666667	80.29155219609603
957.7027722023442	1586.2333333333333	47341.2	80.13266423351747
958.4280578756737	1587.0333333333333	47709.36666666667	80.40304409932507
959.1532699395985	1586.7666666666667	47953.066666666666	80.4680604627329
959.8784083919536	1586.4	48316.833333333336	80.56665257869298
960.6034732305736	1586.3333333333333	48598.76666666667	79.94897489838182
961.3284644532936	1586.9666666666667	48896.333333333336	79.914480587248
962.053382057948	1585.9666666666667	49276.46666666667	80.11749408238651
962.7782260423721	1586.4666666666667	49552.166666666664	80.23626261308407
963.5029964044004	1586.4333333333334	49745.7	80.4581292887906
964.2276931418677	1587.3	49885.3	80.56894448219653
964.952316252609	1587.1333333333334	49932.5	79.7972692003372
965.6768657344589	1586.6666666666667	49971.433333333334	80.0762222309054
966.4013415852523	1587.1333333333334	49948.63333333333	80.09477101536002
967.1257438028242	1586.9333333333334	49940.53333333333	79.4051261366897
967.8500723850091	1586.0666666666666	50048.76666666667	79.66561181890343
968.574327329642	1586.9	50166.666666666664	79.90066289501166
969.2985086345576	1586.5333333333333	50314.666666666664	79.53765868600934
970.0226162975908	1586.9666666666667	50351.1	79.74280713385836
970.7466503165765	1585.8	50273.76666666667	79.98520195438199
971.4706106893493	1587.2666666666667	50254.3	80.06733003735908
972.1944974137441	1587.3333333333333	50169.3	80.45507226283226
972.9183104875957	1586.3666666666666	49928.8	80.25985115111816
973.6420499087391	1586.9333333333334	49637.86666666667	79.98180488438263
974.3657156750087	1586.1	49480.1	80.02573715412012
975.0893077842397	1586.5666666666666	49295.166666666664	80.12133496310705
975.8128262342667	1586.7666666666667	49201.833333333336	80.0371472361037
976.5362710229247	1586.6666666666667	49104.46666666667	79.49429932821462
977.2596421480483	1586.6	49028.8	79.66228994386645
977.9829396074724	1586.6333333333334	48871.46666666667	79.84923838806199
978.7061633990318	1587.0	48634.8	79.24586729565985
979.4293135205613	1586.7666666666667	48340.2	78.57187928487656
980.1523899698958	1587.1666666666667	48176.86666666667	78.82101916384319
980.87539274487	1586.2333333333333	48040.066666666666	78.2148306185275
981.5983218433189	1586.5333333333333	47977.86666666667	77.83987578003506
982.3211772630771	1586.5333333333333	48016.166666666664	77.8620555853843
983.0439590019795	1586.8666666666666	48192.166666666664	78.28479415699549
983.7666670578608	1587.1333333333334	48324.433333333334	78.59344484830159
984.4893014285559	1587.0666666666666	48359.833333333336	78.49066702055238
985.2118621118997	1587.3	48384.13333333333	78.45680196722356
985.9343491057269	1586.7	48377.5	78.43230845838295
986.6567624078724	1586.9	48276.066666666666	78.70159882865242
987.3791020161709	1586.3666666666666	48137.03333333333	78.18698948372845
988.1013679284573	1586.6333333333334	48037.26666666667	77.75789288232784
988.8235601425663	1586.6666666666667	48004.666666666664	78.09541816866214
989.5456786563328	1586.8666666666666	48041.63333333333	78.138491659031
990.2677234675917	1587.5333333333333	48049.4	77.99898599003005
990.9896945741776	1586.5666666666666	47976.63333333333	77.7425387837854
991.7115919739255	1587.3333333333333	47784.53333333333	77.69206997890997
992.4334156646702	1586.9666666666667	47521.23333333333	77.8112178689587
993.1551656442463	1587.1666666666667	47155.46666666667	77.8674368940669
993.8768419104888	1586.6666666666667	46813.933333333334	77.67613781338764
994.5984444612325	1586.4666666666667	46528.73333333333	77.46866743741688
995.3199732943121	1587.5666666666666	46206.8	77.47923822090428
996.0414284075626	1586.8	45852.0	77.44109151414563
996.7628097988187	1586.6333333333334	45676.7	77.98105436237353
997.4841174659151	1587.1333333333334	45413.333333333336	77.53819660008034
998.2053514066869	1586.5	45104.8	77.19010052987962
998.9265116189687	1586.4666666666667	44640.8	76.6283823251242
999.6475981005952	1587.0333333333333	44086.7	77.39731080136073
1000.3686108494015	1585.8333333333333	43487.566666666666	77.05975949218679
1001.0895498632223	1587.0666666666666	43154.03333333333	76.82353832716286
1001.8104151398923	1586.3666666666666	42834.63333333333	76.5664809829771
1002.5312066772464	1586.0333333333333	42566.23333333333	77.1934409257041
1003.2519244731194	1586.5666666666666	42310.23333333333	77.56652939741623
1003.9725685253462	1586.0	42047.166666666664	77.98937686985467
1004.6931388317614	1586.9333333333334	41664.2	77.5560809133916
1005.4136353902	1586.6666666666667	41171.8	77.37972137470906
1006.1340581984969	1587.5666666666666	40609.86666666667	77.11543237144123
1006.8544072544867	1586.7333333333333	39937.2	76.73604122453882
1007.5746825560042	1587.3	39364.833333333336	76.95960618267672
1008.2948841008844	1587.3333333333333	38846.566666666666	77.22782248177026
1009.0150118869618	1586.8333333333333	38408.63333333333	76.86157791189504
1009.7350659120716	1585.8	38131.63333333333	77.3364843163691
1010.4550461740483	1586.8333333333333	37815.86666666667	77.56873185773254
1011.174952670727	1587.0	37490.4	77.51999114589646
1011.8947853999423	1586.4	37046.333333333336	77.00388751763614
1012.614544359529	1586.4333333333334	36514.666666666664	77.3166039325889
1013.334229547322	1587.0	35836.36666666667	76.7782144425213
1014.0538409611561	1586.6	35165.0	76.6700612330652
1014.7733785988661	1586.6333333333334	34506.433333333334	77.34609423083626
1015.4928424582868	1586.6666666666667	33939.3	77.29572493077305
1016.2122325372529	1587.1666666666667	33532.73333333333	77.99694014062379
1016.9315488335994	1587.6	33120.2	78.04949003159777
1017.6507913451611	1586.5333333333333	32748.666666666668	77.95173510728131
1018.3699600697728	1586.5	32389.3	77.99008971480119
1019.0890550052692	1587.4666666666667	31921.0	77.80629091713253
1019.8080761494851	1586.6333333333334	31340.5	78.01492001670955
1020.5270235002555	1586.5	30695.866666666665	77.62119378919328
1021.2458970554151	1587.1666666666667	29976.5	77.93982043001084
1021.9646968127987	1586.4333333333334	29319.733333333334	77.64899083650856
1022.6834227702411	1587.1	28785.466666666667	77.80202226216436
1023.4020749255772	1586.8333333333333	28318.666666666668	77.80951574269496
1024.1206532766416	1586.5	27922.566666666666	77.71387598273193
1024.8391578212693	1586.2666666666667	27555.766666666666	77.22402554028926
1025.5575885572953	1586.8	27259.166666666668	77.69455067018966
1026.2759454825539	1586.5333333333333	26812.0	76.80545049178694
1026.9942285948803	1586.9333333333334	26249.366666666665	77.11656933995746
1027.7124378921092	1586.9666666666667	25661.1	76.64384720774795
1028.4305733720753	1586.4	25080.633333333335	77.1981338621725
1029.1486350326138	1586.3333333333333	24542.1	76.98027541790172
1029.866622871559	1586.7666666666667	24059.533333333333	77.29853275460631
1030.584536886746	1587.2	23597.133333333335	76.10480719628126
1031.3023770760096	1586.7	23212.266666666666	75.91782174073833
1032.0201434371845	1586.8	22879.933333333334	75.82267346878429
1032.7378359681059	1586.8666666666666	22549.733333333334	76.81900154505432
1033.455454666608	1586.3	22178.666666666668	76.93143015899115
1034.1729995305259	1587.4666666666667	21761.4	76.89531083218543
1034.8904705576945	1586.7666666666667	21254.6	76.94779163012426
1035.6078677459486	1586.1666666666667	20756.566666666666	76.78108399645068
1036.3251910931228	1586.8333333333333	20252.133333333335	76.8287719209101
1037.042440597052	1586.4666666666667	19785.666666666668	76.7368910828173
1037.7596162555712	1586.5	19379.2	77.70216696004422
1038.4767180665153	1586.6333333333334	19009.866666666665	77.02583694928619
1039.1937460277186	1586.5666666666666	18734.8	77.81663765414838
1039.9107001370162	1587.0666666666666	18452.6	77.18793859331988
1040.627580392243	1587.0666666666666	18177.433333333334	76.36028984920738
1041.3443867912338	1586.7	17838.266666666666	76.7967867158155
1042.0611193318232	1586.6333333333334	17437.566666666666	76.21517162688464
1042.7777780118463	1587.0666666666666	17006.466666666667	76.31447198070914
1043.4943628291376	1587.0333333333333	16553.866666666665	76.68579883856872
1044.2108737815322	1586.7333333333333	16136.133333333333	76.32746450093882
1044.9273108668647	1586.1333333333334	15779.6	76.38948349019878
1045.64367408297	1586.6	15432.4	76.11940097596172
1046.359963427683	1587.2666666666667	15150.766666666666	76.77940427202093
1047.0761788988382	1587.0333333333333	14907.966666666667	76.92753970058497
1047.7923204942708	1587.3	14644.866666666667	76.18908751248989
1048.5083882118154	1586.3	14366.2	77.08144700098197
1049.224382049307	1587.0	14064.866666666667	76.98387806727314
1049.9403020045802	1586.2666666666667	13743.166666666666	77.54744415502851
1050.6561480754697	1586.2666666666667	13393.966666666667	77.51534088689304
1051.3719202598106	1586.8333333333333	13088.9	78.00730321479386
1052.0876185554378	1586.1	12785.6	77.22581353571489
1052.8032429601856	1586.6333333333334	12538.733333333334	77.2875406881343
1053.5187934718892	1586.9666666666667	12352.666666666666	78.03627764578343
1054.2342700883835	1586.5333333333333	12190.466666666667	77.70007606457916
1054.949672807503	1586.5666666666666	12048.5	77.5741160474484
1055.6650016270826	1586.4	11887.9	78.00493558938277
1056.3802565449573	1586.5333333333333	11677.8	77.64097269122948
1057.0954375589617	1586.9333333333334	11460.933333333332	77.70765783760118
1057.8105446669308	1587.3	11218.333333333334	77.2031583274195
1058.5255778666992	1586.6	11006.5	77.94465645888926
1059.240537156102	1586.4666666666667	10783.3	77.8418888387684
1059.9554225329737	1587.4	10578.133333333333	76.94631352921814
1060.6702339951491	1586.0666666666666	10424.966666666667	77.52660579111082
1061.3849715404633	1586.5	10284.9	77.32191562875417
1062.0996351667509	1586.6333333333334	10197.933333333332	78.62381394912838
1062.8142248718468	1587.8333333333333	10075.066666666668	77.89740585041977
1063.528740653586	1586.7666666666667	9922.0	77.66836826551736
1064.2431825098029	1586.8	9753.766666666666	78.16816663743337
1064.9575504383324	1587.1333333333334	9537.566666666668	77.65841761936065
1065.6718444370097	1586.5666666666666	9342.4	78.36410255573719
1066.386064503669	1586.2666666666667	9158.233333333334	77.70665510212169
1067.1002106361457	1586.9333333333334	9020.633333333333	78.63358952785664
1067.8142828322743	1586.9666666666667	8896.633333333333	78.26170366561168
1068.5282810898898	1587.1333333333334	8797.366666666667	77.51198660505571
1069.2422054068265	1586.4666666666667	8703.833333333334	77.74885110964499
1069.95605578092	1586.4	8593.733333333334	77.53906822305457
1070.6698322100044	1586.2333333333333	8462.366666666667	77.34675782793843
1071.383534691915	1586.9666666666667	8300.933333333332	77.59074916183945
1072.0971632244864	1586.3333333333333	8134.233333333334	78.69468758444779
1072.8107178055534	1586.9	7971.833333333333	77.33326250523848
1073.524198432951	1585.9333333333334	7857.1	77.45935140307178
1074.2376051045137	1587.2666666666667	7749.133333333333	78.16375361497388
1074.9509378180765	1586.3	7671.133333333333	77.29490845458179
1075.6641965714741	1586.8666666666666	7591.5	77.62131503774478
1076.3773813625414	1586.3666666666666	7487.766666666666	77.84980616380788
1077.0904921891133	1586.8333333333333	7377.733333333334	76.64032867645196
1077.8035290490245	1587.1333333333334	7259.9	77.72043107162092
1078.51649194011	1586.4333333333334	7121.066666666667	76.8736126823161
1079.2293808602042	1586.9666666666667	6997.5	78.13367097962325
1079.9421958071423	1586.7	6878.266666666666	77.42570216487421
1080.6549367787588	1587.3	6793.0	77.3347722353558
1081.367603772889	1586.3666666666666	6719.5	77.55421971201493
1082.080196787367	1586.6333333333334	6671.466666666666	78.5866318438641
1082.7927158200282	1586.7	6584.1	76.49899554498907
1083.5051608687072	1587.0	6485.666666666667	78.25902506089191
1084.217531931239	1586.3666666666666	6359.133333333333	77.43826472992484
1084.9298290054578	1586.6333333333334	6234.533333333334	77.6198895417434
1085.6420520891993	1586.6333333333334	6141.266666666666	78.74983259671458
1086.3542011802977	1586.5333333333333	6052.966666666666	78.72189074559968
1087.0662762765878	1586.5666666666666	5995.6	77.98446690470125
1087.7782773759047	1587.7666666666667	5935.833333333333	77.67231972897721
1088.4902044760831	1587.1	5856.666666666667	76.98224084925135
1089.202057574958	1586.6333333333334	5777.533333333334	78.22684557315709
1089.9138366703637	1586.4333333333334	5678.9	78.29780795687532
1090.6255417601355	1586.5	5597.033333333334	79.16103267200032
1091.337172842108	1586.6333333333334	5516.5	79.23724202461719
1092.048729914116	1587.0333333333333	5443.9	77.69592885953287
1092.7602129739944	1586.3333333333333	5411.666666666667	79.80990651645875
1093.471622019578	1587.4666666666667	5358.533333333334	78.13067840715065
1094.1829570487016	1586.4	5301.466666666666	78.46017701761006
1094.8942180592	1586.7	5213.2	78.948981875909
1095.605405048908	1586.8	5125.5	79.4292256267512
1096.3165180156604	1587.3333333333333	5060.3	79.78273604877714
1097.027556957292	1586.0333333333333	5018.833333333333	79.84468164800845
1097.7385218716379	1586.0666666666666	4982.033333333334	80.5090187754443
1098.4494127565324	1587.0666666666666	4931.4	81.68348043225262
1099.1602296098106	1586.6333333333334	4846.4	80.03563780768546
1099.8709724293074	1587.0	4764.3	79.68180753292708
1100.5816412128574	1586.7666666666667	4686.966666666666	79.69706857350461
1101.2922359582956	1586.6333333333334	4640.133333333333	80.15232873719314
1102.0027566634565	1586.5333333333333	4604.666666666667	78.84370350954678
1102.7132033261753	1586.4	4553.566666666667	80.58374993953807
1103.4235759442865	1586.4	4486.4	81.12644286498315
1104.1338745156252	1586.1666666666667	4407.866666666667	81.75302551921814
1104.844099038026	1586.7333333333333	4358.6	80.65443943117207
1105.5542495093239	1586.8333333333333	4325.233333333334	81.63049083748096
1106.2643259273534	1586.3	4275.5	81.35719145902365
1106.9743282899494	1586.7	4197.466666666666	80.52853038808287
1107.684256594947	1586.8333333333333	4115.9	80.34822739014446
1108.394110840181	1586.6	4063.266666666667	83.01853739189848
1109.1038910234856	1586.5666666666666	4027.4333333333334	83.95205701352317
1109.8135971426964	1586.5666666666666	3968.233333333333	84.33695007374692
1110.5232291956477	1586.4	3889.5333333333333	82.92593818412159
1111.2327871801745	1585.9333333333334	3829.0666666666666	85.01567360782806
1111.9422710941117	1586.1	3776.0333333333333	83.19243529168145
1112.6516809352938	1587.0	3722.633333333333	82.77377916232462
1113.3610167015559	1586.5333333333333	3672.9	84.03055241590185
1114.0702783907325	1586.3333333333333	3616.866666666667	84.88498367017363
1114.7794660006589	1586.5666666666666	3573.4666666666667	85.17209546804608
1115.4885795291696	1586.6	3538.233333333333	84.65268618515734
1116.1976189740992	1586.3666666666666	3489.266666666667	84.0422112997132
1116.906584333283	1586.3666666666666	3447.233333333333	86.5688364598081
1117.6154756045555	1586.9	3404.6	85.62726681988559
1118.3242927857516	1586.6666666666667	3372.266666666667	86.49037861609794
1119.0330358747062	1586.7333333333333	3330.4	87.39470181429816
1119.741704869254	1586.8666666666666	3288.9666666666667	87.06513332771758
1120.4502997672296	1586.6666666666667	3251.733333333333	88.30805126004131
1121.1588205664682	1586.2666666666667	1661.5666666666666	75.39126618334552
1121.8672672648045	1586.0	1660.8666666666666	70.60382353177087
1122.5756398600731	1586.2333333333333	1661.0	79.21997220413593
1123.2839383501089	1585.6333333333334	1660.9	79.33514203857135
