# Supplementary material for: Roblonski: A Material-Efficient Robo-Fluidic Toolbox for Rapid Photochemical Characterization
Source: ACS Cent Sci. 2026 Feb 6;12(3):333–44. doi: 10.1021/acscentsci.5c02027 (PMC13022720; doi:10.1021/acscentsci.5c02027)
Supplement: Supplementary file 2 [file oc5c02027_si_002.zip › BeerLambertStudy/Raw Data (Automataed)/BLEC Study (2025 Jun 12)/ZnPc2/blec_ZnPc2__13062025_aABS_i16_eEXP_s4_d400e-03_t250-0_m7_v175-0.csv]

name	C:/Users/cbe.mabolha.shared/Documents/Gilson Spectroscopy Project\BLEC Study (2025 Jun 12)\ZnPc2\blec_ZnPc2__13062025_aABS_i16_eEXP_s4_d400e-03_t250-0_m7_v175-0.csv
2025-06-13 05:40:17.400971
mix_iter=7	mix_disp=175.0
droplet_volume=50.0	working_volume=250.0
dilution_scheme=Fractional(value=0.3333333333333333)	n_dil=6
calibration=Calibration(y = f(x); f(x) = -0.244 + 0.9765x; s.t. y > 0.0; Set Feb 4	2025 from "Manuscript Figures Data.xlsx")
count	30
interval	0.1 (Sec)
integration_time	40000 (uSec)
NLC=False	DCC=False	WCAL=-5	Slit=S5
Conc_0=0.004	nFRAC=0.1975308641975309	nConc_(16;4)=0.0007901234567901236	aFRAC=0.19792681181597202	aConc_(16;4)=0.0007917072472638881
wavelength (nm)	dark reference (int)	light reference (int)	abs (mOD)
W	D	L	S
344.6678771972656	1602.3333333333333	1677.6333333333334	76.0778979183163
345.45221902608614	1589.7	1664.5	77.09607248359873
346.236489003635	1585.8	1661.8	84.23925907036073
347.02068712774695	1585.4	1659.5333333333333	80.43281602593188
347.8048133962569	1585.7666666666667	2378.9666666666667	136.10449451428647
348.5888678069997	1586.0	2390.4333333333334	132.45977777687807
349.3728503578101	1586.1	2406.6	133.3773240742984
350.15676104652283	1588.2333333333333	2415.0666666666666	131.61376204037268
350.94059987097285	1587.8666666666666	2421.6666666666665	131.22274691224504
351.72436682899485	1587.3666666666666	2428.633333333333	128.38247407407042
352.5080619184237	1586.1	2438.866666666667	131.19104827489548
353.2916851370942	1585.5666666666666	2443.133333333333	130.3118239012869
354.0752364828412	1585.6333333333334	2448.4333333333334	132.38474085397522
354.8587159534994	1586.0	2449.5666666666666	129.5055988056393
355.6421235469038	1586.6333333333334	2451.5333333333333	125.6814116517819
356.42545926088906	1587.4	2455.233333333333	126.97303704442601
357.20872309329	1586.6666666666667	2455.1	130.2779287458486
357.9919150419415	1586.8333333333333	2452.266666666667	128.57259956347235
358.77503510467835	1587.3	2441.5	124.31777549735821
359.5580832793353	1586.2666666666667	2434.0	124.80214453864
360.34105956374725	1586.1333333333334	2425.6666666666665	122.86299093251534
361.12396395574893	1585.7666666666667	2427.5666666666666	122.2300660767417
361.9067964531752	1586.4333333333334	2422.2	120.29272595534569
362.6895570538609	1586.2	2424.5666666666666	121.82451447192506
363.47224575564076	1586.5	2427.5333333333333	124.2106748298505
364.2548625563497	1586.9333333333334	2419.4666666666667	118.97505194248932
365.0374074538224	1586.6666666666667	2423.3	123.95356911914617
365.8198804458938	1586.9	2418.233333333333	122.66930309675347
366.6022815303986	1586.3	2418.2	118.57594534935407
367.3846107051717	1585.5666666666666	2415.9666666666667	119.69410059375353
368.1668679680479	1586.5666666666666	2420.0666666666666	119.38756099294751
368.9490533168619	1587.1	2425.9666666666667	119.91727403867493
369.7311667494487	1586.6	2434.3	121.18094324006995
370.5132082636429	1587.6	2440.5333333333333	120.99641452828271
371.2951778572795	1586.5333333333333	2444.4	118.86146391107783
372.07707552819323	1587.0666666666666	2443.5	118.8235848674783
372.8589012742189	1587.3333333333333	2449.3333333333335	116.5998844376529
373.6406550931913	1586.5666666666666	2461.366666666667	118.84773443836117
374.4223369829453	1586.0666666666666	2471.133333333333	117.9296478277025
375.2039469413157	1586.6333333333334	2475.233333333333	117.11378698551081
375.9854849661373	1586.4333333333334	2468.8	116.4525669320345
376.7669510552448	1586.6333333333334	2470.0666666666666	114.13347866247192
377.5483452064732	1586.9333333333334	2478.3333333333335	114.59344520856074
378.3296674176572	1586.4	2492.0666666666666	116.69496329761562
379.11091768663164	1586.8666666666666	2493.9333333333334	114.32335860566522
379.89209601123133	1585.7	2502.5	115.1957425575992
380.67320238929113	1586.1666666666667	2508.7	116.44401212981566
381.45423681864577	1586.6	2507.133333333333	114.19032371019503
382.23519929713007	1585.7666666666667	2515.8333333333335	115.12010220839738
383.01608982257886	1586.7666666666667	2530.9333333333334	114.37134127318473
383.796908392827	1585.9333333333334	2541.266666666667	112.84461148646358
384.57765500570923	1586.5	2541.233333333333	115.8855012700213
385.3583296590604	1586.8333333333333	2531.5333333333333	113.14265121992877
386.1389323507153	1586.6	2534.9333333333334	111.12691893510014
386.91946307850884	1586.7	2547.5	112.50231622889466
387.69992184027564	1587.0333333333333	2569.6666666666665	112.43590726020629
388.48030863385065	1586.1	2589.9	111.03989997872411
389.2606234570687	1586.3333333333333	2575.266666666667	111.3542187913704
390.04086630776453	1586.2	2569.3333333333335	112.52325690693644
390.82103718377294	1587.1333333333334	2573.2	109.94217224172542
391.6011360829288	1587.3666666666666	2580.233333333333	110.40020527770562
392.3811630030669	1586.9666666666667	2605.0666666666666	109.26636467318525
393.161117942022	1587.5666666666666	2648.6666666666665	109.19709523329989
393.941000897629	1586.7666666666667	2695.8	112.20033071042839
394.72081186772266	1586.3333333333333	2702.4666666666667	111.8562804992174
395.5005508501378	1586.2666666666667	2685.4333333333334	108.38689087633988
396.28021784270925	1586.2	2688.366666666667	109.82424594359934
397.0598128432718	1586.4	2694.4666666666667	107.86787998818721
397.83933584966024	1586.8	2703.233333333333	111.31905225512729
398.6187868597095	1586.2333333333333	2717.0	111.5469728336814
399.3981658712542	1586.2	2734.733333333333	109.56782075973425
400.1774728821293	1586.9333333333334	2758.4	108.52879284542274
400.9567078901696	1586.4	2787.4666666666667	110.24440800336892
401.7358708932098	1587.1666666666667	2782.633333333333	110.5202074312416
402.5149618890848	1586.5	2765.8333333333335	110.86463770419095
403.2939808756294	1586.9333333333334	2776.1666666666665	108.51540960618226
404.07292785067847	1586.9	2800.766666666667	108.21864222732606
404.8518028120667	1586.8	2815.7	109.37676647906623
405.630605757629	1586.6	2820.266666666667	109.84743271088045
406.4093366852001	1587.0	2812.733333333333	108.89314793760616
407.1879955926149	1586.3	2814.5333333333333	107.2660766653037
407.9665824777082	1587.0333333333333	2829.2	107.8560937958416
408.74509733831474	1586.8333333333333	2850.9	107.30617970390827
409.52354017226935	1586.2333333333333	2862.0	107.27942055986114
410.3019109774069	1586.8	2860.233333333333	105.67164141097618
411.08020975156217	1586.6333333333334	2877.0333333333333	107.33563615860699
411.8584364925699	1586.4	2904.633333333333	108.02733979045372
412.6365911982651	1586.5666666666666	2921.8333333333335	105.51072685239563
413.4146738664823	1586.6666666666667	2952.8	108.46983355991865
414.19268449505654	1586.7666666666667	2979.266666666667	107.87207795350392
414.97062308182257	1586.2666666666667	3018.133333333333	108.27730140479153
415.74848962461516	1586.6333333333334	3057.3	107.42106522402223
416.52628412126916	1586.0	3125.5666666666666	105.9071710393298
417.3040065696194	1586.3666666666666	3203.733333333333	106.78663129281732
418.0816569675006	1587.0	3198.0666666666666	106.8348908792081
418.8592353127476	1587.1666666666667	3183.0333333333333	106.78201824108162
419.63674160319533	1586.4666666666667	3202.2	108.34395466094827
420.4141758366785	1586.5333333333333	3236.4	106.56746189058893
421.1915380110319	1587.5333333333333	3254.366666666667	107.79295197859615
421.9688281240904	1586.3666666666666	3255.1666666666665	108.49434732841831
422.7460461736888	1586.1333333333334	3305.633333333333	105.18638421066369
423.52319215766187	1586.4666666666667	3375.733333333333	107.93485688283644
424.3002660738445	1586.3333333333333	3456.6666666666665	106.37793726142164
425.0772679200714	1586.5666666666666	3594.633333333333	107.27514538436621
425.8541976941775	1586.4666666666667	3735.766666666667	107.18599214083504
426.6310553939975	1586.6666666666667	3801.0	110.17770848109004
427.40784101736625	1586.8	3851.133333333333	107.48266405625289
428.18455456211865	1586.5333333333333	3977.3333333333335	109.21713645140737
428.96119602608934	1587.1333333333334	4175.166666666667	112.05569729785397
429.7377654071133	1586.9333333333334	4381.166666666667	112.23135416930059
430.5142627030252	1586.4666666666667	4491.866666666667	111.66084688797949
431.29068791166	1587.0333333333333	4645.066666666667	112.2971786744484
432.06704103085235	1586.6666666666667	4769.266666666666	113.20846030593279
432.8433220584372	1586.6666666666667	4862.5	111.95530327919289
433.6195309922492	1586.7333333333333	4929.033333333334	113.95461381630604
434.3956678301234	1587.0666666666666	4967.966666666666	112.66923392815197
435.1717325698944	1586.0333333333333	4981.966666666666	113.01163261316255
435.9477252093971	1586.9333333333334	4999.433333333333	111.96802004461854
436.72364574646633	1586.8666666666666	5049.066666666667	111.48752565983445
437.49949417893686	1586.5333333333333	5117.166666666667	111.18120509370372
438.27527050464346	1586.2	5217.933333333333	111.57252028778626
439.0509747214211	1586.6	5388.033333333334	109.5564905768209
439.8266068271044	1587.0	5644.8	110.16395128796762
440.6021668195283	1586.8	6018.966666666666	111.26287947715619
441.37765469652754	1586.6333333333334	6493.766666666666	113.19055226142827
442.1530704559369	1586.8	6979.3	112.90566877913228
442.9284140955914	1587.0	7411.4	113.10803760307162
443.7036856133256	1586.5333333333333	7716.166666666667	113.8361434148602
444.47888500697445	1587.1	7876.733333333334	113.72613165734629
445.2540122743727	1586.8333333333333	7905.733333333334	113.21657415371854
446.0290674133552	1586.8	7848.166666666667	110.45008598784364
446.8040504217568	1586.6333333333334	7770.2	111.39643710845851
447.5789612974122	1586.0333333333333	7677.133333333333	110.23877169466026
448.35380003815635	1586.4666666666667	7634.633333333333	110.77821794392315
449.1285666418239	1586.6333333333334	7609.033333333334	110.91174294950824
449.90326110624983	1586.7333333333333	7606.366666666667	110.47020431514652
450.67788342926883	1586.4666666666667	7626.8	111.39078140596887
451.4524336087157	1586.3	7659.0	109.94618681535974
452.22691164242536	1586.4333333333334	7701.733333333334	109.65711377968799
453.00131752823256	1586.9333333333334	7768.333333333333	110.90851880801317
453.7756512639721	1586.5333333333333	7834.433333333333	109.9356229836666
454.5499128474788	1586.5333333333333	7906.966666666666	111.80820669963941
455.32410227658755	1586.8333333333333	7944.733333333334	111.37801482224529
456.09821954913303	1586.8666666666666	7940.133333333333	109.7950052593187
456.8722646629501	1586.7666666666667	7919.866666666667	109.9396913220653
457.6462376158736	1587.1666666666667	7857.9	110.4527639064289
458.4201384057383	1587.2666666666667	7764.266666666666	109.55144389342293
459.1939670303791	1586.9666666666667	7644.133333333333	109.93764103078519
459.96772348763074	1586.4666666666667	7507.633333333333	110.13752259710985
460.741407775328	1586.0666666666666	7362.9	109.1469753870131
461.51501989130577	1586.5333333333333	7230.033333333334	109.37099551067149
462.2885598333988	1586.9	7104.1	107.97093202916024
463.0620275994419	1587.7666666666667	7021.133333333333	108.73891381479444
463.83542318726995	1586.7666666666667	6965.7	108.15748932860112
464.6087465947177	1586.7666666666667	6917.566666666667	108.40257251942229
465.38199781962	1586.9666666666667	6887.9	108.3041561851412
466.1551768598116	1586.9333333333334	6885.033333333334	108.19113127531305
466.92828371312737	1587.3666666666666	6902.166666666667	108.75591730056472
467.7013183774021	1586.8333333333333	6926.166666666667	107.37180960469344
468.4742808504707	1586.0666666666666	6969.766666666666	106.57186757509038
469.24717113016777	1586.4	7035.633333333333	106.78650015672073
470.0199892143283	1586.8333333333333	7094.3	107.13007000972506
470.792735100787	1586.8666666666666	7167.133333333333	108.19232053356562
471.5654087873788	1586.8	7241.2	107.51156532673687
472.33801027193834	1587.0333333333333	7318.133333333333	109.1271489576742
473.11053955230057	1587.2333333333333	7387.766666666666	107.66702589035125
473.88299662630027	1586.5666666666666	7442.566666666667	107.24794241014689
474.65538149177223	1586.9666666666667	7492.733333333334	107.41523640503931
475.4276941465513	1586.6	7529.533333333334	107.55776271460878
476.1999345884722	1586.5666666666666	7535.533333333334	107.06019260853
476.97210281536985	1586.8666666666666	7522.3	105.94655692132096
477.74419882507897	1586.3666666666666	7534.333333333333	108.13767405202242
478.51622261543446	1586.8333333333333	7488.3	106.1112252076162
479.2881741842711	1586.7666666666667	7455.7	106.05003364659261
480.06005352942367	1586.5	7411.466666666666	106.87816679903831
480.831860648727	1586.8	7366.1	105.98800387974879
481.60359554001593	1587.0	7328.533333333334	105.8057258733682
482.37525820112523	1586.8666666666666	7278.433333333333	106.07552684754884
483.14684862988975	1586.5	7227.633333333333	105.12932983766133
483.91836682414424	1586.4333333333334	7181.4	105.63316892717134
484.68981278172356	1586.5333333333333	7127.666666666667	104.59049695866909
485.46118650046253	1586.9	7086.266666666666	105.7312960725872
486.23248797819593	1586.9333333333334	7033.566666666667	105.5850104596502
487.0037172127586	1586.8	6987.266666666666	104.16159423224089
487.7748742019853	1586.9666666666667	6978.0	105.83502480257782
488.54595894371096	1586.8	6931.633333333333	104.43677945934607
489.31697143577026	1586.6333333333334	6903.633333333333	104.7432711121393
490.08791167599804	1587.2	6871.8	106.05024509630873
490.8587796622292	1586.3333333333333	6830.4	104.08635469804864
491.6295753922984	1586.9333333333334	6807.166666666667	103.72483204390726
492.4002988640406	1586.7	6781.7	104.4537400522685
493.17095007529053	1586.7666666666667	6751.633333333333	104.80058599660559
493.94152902388305	1586.8	6721.666666666667	104.28040785158734
494.71203570765294	1586.3333333333333	6698.933333333333	105.32780172029389
495.482470124435	1586.7	6667.466666666666	104.62631482459604
496.25283227206404	1586.9666666666667	6649.533333333334	104.97171470785038
497.02312214837485	1587.2666666666667	6620.333333333333	104.05342461583993
497.7933397512024	1586.2333333333333	6589.7	104.82689335862416
498.56348507838123	1586.7666666666667	6566.633333333333	104.55990874523243
499.3335581277464	1586.5	6537.566666666667	103.24088191935076
500.10355889713264	1586.4	6532.133333333333	103.91654469318557
500.8734873843747	1587.3666666666666	6526.466666666666	103.12920732246214
501.6433435873074	1586.3666666666666	6534.333333333333	104.30229044929297
502.4131275037657	1586.8666666666666	6532.233333333334	103.2564007956127
503.1828391315842	1587.0	6535.766666666666	103.16148480852648
503.95247846859786	1587.2	6554.933333333333	103.15666057273803
504.72204551264144	1587.3	6592.266666666666	103.32482622930556
505.49154026154974	1586.7333333333333	6629.233333333334	104.58895960400949
506.2609627131576	1586.1	6658.166666666667	102.84999579198315
507.03031286529983	1587.1	6716.5	103.4595138741815
507.7995907158112	1586.8	6770.266666666666	102.93947791945877
508.5687962625266	1587.2666666666667	6849.433333333333	104.37761132608102
509.33792950328075	1586.7666666666667	6916.8	104.08424070660041
510.1069904359085	1586.8	6994.333333333333	103.43331541022862
510.8759790582447	1586.9	7069.7	101.92982425491796
511.6448953681241	1586.9666666666667	7170.866666666667	103.41257919684597
512.4137393633815	1586.6333333333334	7251.933333333333	102.91538928369651
513.1825110418519	1586.5	7358.633333333333	103.16590476206065
513.9512104013698	1586.2333333333333	7464.4	103.76409704008586
514.7198374397702	1586.9666666666667	7560.133333333333	102.1614333066974
515.4883921548881	1587.2	7678.9	103.64809284968875
516.2568745445578	1586.6666666666667	7787.0	104.19698437665572
517.0252846066146	1587.3	7888.966666666666	102.88063518241874
517.793622338893	1587.1666666666667	7994.466666666666	102.53598599872359
518.561887739228	1586.6666666666667	8087.033333333334	102.45661347041829
519.3300808054544	1586.7	8170.566666666667	102.86760998467633
520.0982015354069	1587.4666666666667	8261.8	102.36659400914449
520.8662499269203	1586.7333333333333	8354.266666666666	102.1334488291195
521.6342259778296	1586.8333333333333	8446.566666666668	101.26752814929056
522.4021296859694	1586.9666666666667	8539.333333333334	102.3257050922847
523.1699610491747	1586.0	8605.166666666666	102.07604755174835
523.9377200652801	1586.8	8665.533333333333	102.09336816403194
524.7054067321207	1587.3333333333333	8736.966666666667	102.84812206395239
525.4730210475309	1587.0333333333333	8798.1	102.88978846306692
526.2405630093459	1586.5	8851.666666666666	102.54559194408782
527.0080326154003	1587.1	8906.233333333334	102.1613003884588
527.7754298635291	1586.9666666666667	8946.666666666666	101.71083556839206
528.5427547515668	1587.0	8996.033333333333	101.27884463970301
529.3100072773485	1587.2333333333333	9042.8	101.83234630031383
530.077187438709	1585.9	9087.566666666668	101.95417980030203
530.8442952334829	1587.3	9127.333333333334	101.64391579615427
531.6113306595051	1586.9666666666667	9152.933333333332	101.00038506615849
532.3782937146104	1586.6666666666667	9191.4	101.09089895046935
533.1451843966338	1586.5333333333333	9240.1	102.33108292580755
533.9120027034099	1586.3666666666666	9284.266666666666	101.2893123812997
534.6787486327736	1587.7666666666667	9320.666666666666	101.02599975493318
535.4454221825597	1587.6666666666667	9351.333333333334	101.24119959620785
536.212023350603	1586.7666666666667	9388.9	101.63267443204064
536.9785521347383	1586.9333333333334	9419.666666666666	102.02161148283837
537.7450085328004	1586.9333333333334	9425.333333333334	100.70477194306388
538.5113925426242	1586.8666666666666	9461.0	101.7286600624481
539.2777041620444	1587.1333333333334	9489.333333333334	101.2500044426354
540.0439433888959	1587.2333333333333	9507.566666666668	100.44048091481616
540.8101102210134	1586.8	9517.666666666666	100.4215114408673
541.5762046562318	1587.1333333333334	9552.333333333334	99.82728087097522
542.3422266923859	1586.4666666666667	9570.166666666666	100.77991708578953
543.1081763273105	1586.6	9582.9	101.24759015193483
543.8740535588404	1586.6666666666667	9592.0	101.69450463821399
544.6398583848105	1586.1333333333334	9596.066666666668	100.99426386926395
545.4055908030555	1587.0666666666666	9622.166666666666	101.42265212043975
546.1712508114102	1587.1666666666667	9632.466666666667	101.24148588010672
546.9368384077096	1587.2	9621.666666666666	100.23622386275045
547.7023535897882	1587.2	9614.466666666667	100.07160596522603
548.4677963554811	1587.3666666666666	9608.666666666666	99.07252166733676
549.2331667026231	1586.7	9621.2	100.45595836793156
549.9984646290487	1586.4	9619.3	99.83844431605199
550.7636901325931	1586.9666666666667	9618.566666666668	99.92693875558217
551.5288432110908	1586.6333333333334	9617.766666666666	100.16495940192505
552.2939238623768	1587.3	9608.4	99.8082447879442
553.0589320842859	1587.7	9607.666666666666	99.47216034746137
553.8238678746528	1586.9666666666667	9604.133333333333	99.25469380111912
554.5887312313124	1586.9333333333334	9602.9	99.57791242577555
555.3535221520995	1587.1333333333334	9596.966666666667	100.43731334579185
556.1182406348488	1586.5333333333333	9602.366666666667	100.34136136446807
556.8828866773954	1586.8333333333333	9593.9	99.90708606763677
557.6474602775738	1587.0666666666666	9600.933333333332	99.3641941607655
558.411961433219	1587.3	9605.633333333333	99.69475974592716
559.1763901421657	1587.0333333333333	9615.733333333334	99.45712247377827
559.9407464022488	1587.1666666666667	9636.633333333333	101.1870125510678
560.7050302113031	1587.1666666666667	9636.866666666667	99.86671339808971
561.4692415671633	1586.5333333333333	9651.5	100.01112277715721
562.2333804676643	1587.0333333333333	9657.733333333334	99.56562940451175
562.997446910641	1587.1666666666667	9675.133333333333	100.12171582299473
563.7614408939281	1586.5666666666666	9679.9	98.87306093267267
564.5253624153604	1586.5	9717.6	99.1532946705508
565.2892114727728	1587.0666666666666	9744.866666666667	100.21927271912585
566.0529880639999	1586.9333333333334	9767.566666666668	100.23674826352055
566.8166921868768	1586.7333333333333	9771.8	99.15891055156241
567.5803238392382	1587.1666666666667	9790.933333333332	99.38841346840576
568.3438830189189	1586.6333333333334	9804.333333333334	99.50247548149042
569.1073697237535	1587.4666666666667	9829.033333333333	99.62263061697163
569.8707839515772	1586.8333333333333	9839.7	100.11385354027188
570.6341257002246	1586.0666666666666	9841.833333333334	99.70574142643714
571.3973949675305	1586.5	9861.0	99.44547004068589
572.1605917513298	1586.4333333333334	9865.7	98.70683457337586
572.9237160494572	1586.6	9873.166666666666	99.01497836715626
573.6867678597476	1586.6	9895.6	99.69347134074961
574.4497471800358	1587.1333333333334	9902.866666666667	99.21972990681573
575.2126540081566	1587.2	9910.066666666668	98.53456844472161
575.9754883419448	1586.7	9915.933333333332	99.41259053872439
576.7382501792351	1587.4	9938.2	98.78237082477831
577.5009395178625	1587.1333333333334	9955.766666666666	98.13170665401715
578.2635563556619	1587.2333333333333	9974.933333333332	99.23282719481165
579.0261006904677	1586.2333333333333	9980.366666666667	99.33595200323593
579.7885725201152	1586.9	9986.1	98.47869232020263
580.5509718424388	1586.7	9999.433333333332	98.27070000290743
581.3132986552736	1586.6666666666667	10028.833333333334	98.37433126059558
582.0755529564542	1587.3	10049.633333333333	98.60905993913347
582.8377347438156	1586.8	10081.6	97.97257629839886
583.5998440151925	1586.4333333333334	10115.8	98.98518583534998
584.3618807684197	1586.6666666666667	10113.633333333333	99.3599430003276
585.123845001332	1587.4666666666667	10136.466666666667	99.30422945819845
585.8857367117644	1586.3333333333333	10165.366666666667	98.24470640432186
586.6475558975515	1586.3666666666666	10199.7	98.14498542033347
587.4093025565281	1586.7666666666667	10247.433333333332	97.77588751294958
588.1709766865292	1587.3333333333333	10302.2	98.88250341113424
588.9325782853895	1586.7666666666667	10342.433333333332	98.01919577452684
589.6941073509438	1586.1666666666667	10408.9	98.63753178052265
590.4555638810269	1587.0666666666666	10462.066666666668	97.82646389048722
591.2169478734736	1587.0	10527.966666666667	97.03996669249912
591.9782593261189	1587.6	10626.166666666666	98.84750156044132
592.7394982367973	1587.1	10692.233333333334	98.74268609805135
593.5006646033439	1586.8	10788.433333333332	98.8281028187326
594.2617584235933	1586.4333333333334	10885.333333333334	99.1411731418688
595.0227796953804	1586.4	10992.366666666667	99.33155929806748
595.78372841654	1586.7333333333333	11103.733333333334	99.6528663775106
596.544604584907	1586.1333333333334	11220.4	99.52564216455629
597.3054081983161	1587.7333333333333	11335.3	99.35921580172125
598.0661392546021	1586.5666666666666	11450.3	99.69756341363134
598.8267977515999	1587.4	11591.2	100.53780400974344
599.5873836871442	1586.8333333333333	11702.733333333334	98.97133363853405
600.34789705907	1586.4666666666667	11825.566666666668	99.26939899980837
601.1083378652119	1586.8666666666666	11964.133333333333	100.19793189095388
601.8687061034049	1586.5333333333333	12098.233333333334	99.09107765731406
602.6290017714836	1586.8666666666666	12220.966666666667	99.34235528039352
603.3892248672829	1586.4	12365.966666666667	100.00409965573984
604.1493753886377	1586.4666666666667	12500.8	98.67768230664383
604.9094533333828	1587.2666666666667	12650.866666666667	99.67872811789665
605.6694586993528	1586.7	12778.5	98.78184078175006
606.4293914843829	1586.8666666666666	12938.566666666668	99.31544513939097
607.1892516863076	1586.9	13089.833333333334	99.67555175061071
607.9490393029618	1586.6333333333334	13245.966666666667	100.15497857964404
608.7087543321802	1586.6	13356.366666666667	99.64050651947467
609.4683967717978	1586.6666666666667	13486.066666666668	98.78086735381056
610.2279666196492	1586.7333333333333	13617.566666666668	98.2115055548697
610.9874638735695	1586.8333333333333	13772.066666666668	97.92042315066115
611.7468885313933	1586.6666666666667	13892.633333333333	96.72506677082875
612.5062405909555	1586.4	13997.4	97.40456646898653
613.2655200500909	1586.7333333333333	14133.933333333332	98.07514351461552
614.0247269066342	1586.3333333333333	14232.466666666667	97.91453485081962
614.7838611584203	1586.9333333333334	14339.966666666667	97.3057897030308
615.5429228032841	1586.0	14458.166666666666	97.02670951447158
616.3019118390603	1586.7	14564.233333333334	97.1970711094558
617.0608282635836	1587.3666666666666	14648.866666666667	97.12757771449083
617.8196720746892	1586.7666666666667	14733.533333333333	97.6420645150568
618.5784432702114	1586.8666666666666	14802.933333333332	97.52330534298177
619.3371418479854	1587.2666666666667	14884.133333333333	97.69023253663616
620.0957678058459	1586.6333333333334	14958.0	97.71570865437903
620.8543211416277	1586.7666666666667	15012.166666666666	97.14136795561696
621.6128018531655	1586.6333333333334	15050.533333333333	96.56823162937248
622.3712099382943	1587.3666666666666	15123.1	96.74774652224626
623.1295453948488	1587.2333333333333	15198.333333333334	97.0661213077824
623.8878082206638	1586.5666666666666	15245.9	95.92152858012673
624.6459984135743	1586.1666666666667	15300.633333333333	97.01188677907504
625.4041159714149	1586.3	15362.933333333332	97.2308881376798
626.1621608920203	1587.2333333333333	15392.8	96.38550681384517
626.9201331732256	1587.2666666666667	15447.533333333333	96.60644262410489
627.6780328128656	1586.2666666666667	15488.9	97.29441403585763
628.4358598087749	1586.9666666666667	15541.8	97.39006706539035
629.1936141587885	1586.7666666666667	15553.833333333334	97.40080090463215
629.9512958607411	1587.6333333333334	15562.033333333333	96.93539400408453
630.7089049124675	1587.0666666666666	15614.833333333334	97.12342889466144
631.4664413118026	1586.3	15624.066666666668	96.58580512310851
632.2239050565811	1586.6	15633.566666666668	95.99916571329432
632.9812961446379	1586.3333333333333	15673.0	97.04491599957787
633.7386145738079	1586.6333333333334	15684.8	97.3286497393412
634.4958603419257	1586.5	15683.233333333334	97.29477198349046
635.2530334468262	1587.2333333333333	15696.766666666666	97.1445189539899
636.0101338863443	1586.4	15687.3	96.81454641187474
636.7671616583146	1586.8333333333333	15670.6	96.53294320768894
637.5241167605723	1586.8333333333333	15673.833333333334	97.42928575564537
638.2809991909518	1587.1333333333334	15636.066666666668	97.04064001765852
639.037808947288	1586.8333333333333	15612.5	97.45222600691064
639.7945460274159	1586.0666666666666	15582.166666666666	96.98940452480836
640.5512104291702	1587.2666666666667	15570.2	97.09174557184534
641.3078021503857	1586.0	15561.6	96.96232606859864
642.0643211888971	1586.0333333333333	15508.433333333332	96.77304123247808
642.8207675425394	1587.2666666666667	15484.233333333334	97.01315364395532
643.5771412091474	1586.9	15464.933333333332	97.65622521126194
644.3334421865558	1586.6333333333334	15453.666666666666	96.75188344797013
645.0896704725996	1586.2333333333333	15425.4	97.12450654978683
645.8458260651132	1586.2666666666667	15403.4	97.31121297817616
646.6019089619319	1586.8	15374.233333333334	97.1704853060319
647.3579191608902	1586.3	15389.566666666668	97.03378576668896
648.1138566598231	1586.8666666666666	15366.466666666667	96.43672498372213
648.8697214565653	1586.8666666666666	15331.833333333334	97.71146305344597
649.6255135489516	1586.8	15307.433333333332	97.7578122872371
650.3812329348169	1586.8666666666666	15297.933333333332	96.93192192301173
651.1368796119959	1587.5	15350.733333333334	97.28567617727862
651.8924535783235	1586.7	15340.366666666667	97.33255595972953
652.6479548316345	1587.0	15309.466666666667	98.08285077079815
653.4033833697637	1586.8333333333333	15288.933333333332	98.60426675114198
654.1587391905458	1587.0	15263.966666666667	97.85067629829726
654.9140222918159	1586.1333333333334	15288.566666666668	98.28748094002839
655.6692326714084	1586.5	15325.666666666666	99.70063592164978
656.4243703271585	1586.6	15321.1	99.39538330643524
657.1794352569008	1586.6333333333334	15339.066666666668	100.01508480080732
657.9344274584702	1587.1333333333334	15354.566666666668	100.23017126823642
658.6893469297014	1586.7333333333333	15389.7	99.82519960731933
659.4441936684294	1587.1666666666667	15451.2	101.39669816472518
660.1989676724888	1586.7	15463.733333333334	101.90793136302014
660.9536689397146	1586.5666666666666	15470.733333333334	103.014487067854
661.7082974679414	1587.1666666666667	15501.533333333333	102.9204373393088
662.4628532550042	1586.7	15500.2	103.78569010549955
663.2173362987378	1586.6333333333334	15543.466666666667	105.14015413264966
663.9717465969768	1586.8333333333333	15604.566666666668	106.57411068744838
664.7260841475563	1585.5	15693.233333333334	108.46481854218511
665.480348948311	1586.8	15754.466666666667	108.79632211796172
666.2345409970756	1586.6	15836.466666666667	109.67102627567871
666.988660291685	1586.8666666666666	15875.733333333334	108.93856334262784
667.742706829974	1587.1	15955.566666666668	108.81585518895457
668.4966806097776	1586.7333333333333	16046.366666666667	109.88066347935099
669.2505816289303	1587.0	16145.366666666667	109.42611104045729
670.0044098852671	1586.8333333333333	16253.3	109.84244877178993
670.7581653766227	1586.7666666666667	16347.366666666667	110.08237949567851
671.511848100832	1586.5	16408.333333333332	109.29490725798338
672.2654580557298	1587.0	16482.433333333334	109.19959205657753
673.0189952391509	1586.3666666666666	16578.4	108.07698821434975
673.7724596489301	1586.9333333333334	16668.833333333332	107.02207010046949
674.5258512829022	1586.7666666666667	16797.033333333333	106.22506669557443
675.279170138902	1586.3	16887.066666666666	104.05304044935565
676.0324162147645	1587.2666666666667	16980.233333333334	103.70028258015208
676.7855895083242	1585.6666666666667	17095.9	102.50587833210822
677.5386900174161	1586.5333333333333	17202.8	101.60794045517382
678.2917177398749	1587.3	17308.6	101.13542496025309
679.0446726735356	1586.4	17457.533333333333	100.47413856737926
679.797554816233	1587.0666666666666	17565.166666666668	99.11314390148114
680.5503641658016	1587.0666666666666	17668.4	98.00514062006759
681.3031007200765	1586.5666666666666	17765.733333333334	96.93573814049459
682.0557644768925	1587.0666666666666	17867.266666666666	96.86422121454846
682.8083554340842	1585.9666666666667	18013.1	96.82101543808385
683.5608735894867	1586.6	18151.933333333334	96.44490917712113
684.3133189409347	1586.5666666666666	18271.733333333334	96.06490056056022
685.0656914862628	1586.3	18373.5	94.0294132508155
685.8179912233061	1587.4	18529.233333333334	93.75776310190571
686.5702181498993	1587.1666666666667	18668.166666666668	94.30746615273596
687.3223722638772	1587.6	18825.633333333335	94.453006157875
688.0744535630747	1587.0333333333333	18961.933333333334	94.76321438748822
688.8264620453265	1586.8	19100.833333333332	94.67762963430185
689.5783977084674	1586.1666666666667	19176.1	93.10636092829785
690.3302605503324	1586.5333333333333	19282.4	92.93889879736514
691.082050568756	1587.3666666666666	19392.5	92.75614394468569
691.8337677615733	1586.7666666666667	19486.6	92.88898132737874
692.585412126619	1587.5333333333333	19600.633333333335	92.43404494392136
693.3369836617278	1586.6666666666667	19660.333333333332	92.89672578905495
694.0884823647348	1586.4333333333334	19705.233333333334	92.18411084435937
694.8399082334745	1587.1	19775.8	92.58380077856242
695.5912612657819	1587.4	19839.5	92.73188363274404
696.3425414594917	1586.6333333333334	19886.533333333333	91.87997350073144
697.0937488124388	1586.7	19971.533333333333	91.64278464598308
697.8448833224579	1587.0	20030.866666666665	91.59634641115564
698.5959449873841	1586.3333333333333	20131.4	92.18925829871988
699.3469338050518	1587.1666666666667	20212.633333333335	92.50141226420598
700.0978497732962	1585.9666666666667	20179.533333333333	91.36666391798953
700.8486928899517	1587.1	20207.433333333334	91.19749218238796
701.5994631528534	1587.6666666666667	20237.633333333335	90.86783704630369
702.3501605598362	1586.4333333333334	20273.4	91.57073321202661
703.1007851087347	1587.2666666666667	20305.933333333334	91.52414710214794
703.8513367973837	1587.2333333333333	20362.566666666666	92.4627722641699
704.6018156236181	1587.0	20335.233333333334	91.37589214083263
705.3522215852728	1587.3333333333333	20326.466666666667	91.33851844575194
706.1025546801824	1587.2333333333333	20343.666666666668	91.99007817788869
706.8528149061818	1586.8666666666666	20309.566666666666	91.3409112755117
707.603002261106	1587.1666666666667	20232.033333333333	90.30243065227207
708.3531167427894	1587.0666666666666	20234.833333333332	91.140145953466
709.1031583490673	1586.8666666666666	20227.333333333332	91.61119627113806
709.8531270777742	1587.4	20149.3	90.49957026483844
710.6030229267449	1586.1333333333334	20090.3	90.8936615249627
711.3528458938142	1586.8333333333333	20034.166666666668	90.73790563208333
712.1025959768172	1586.7666666666667	19985.133333333335	90.05190461695607
712.8522731735884	1586.5333333333333	19947.4	90.79824618501667
713.6018774819628	1586.9666666666667	19857.066666666666	90.16267286043627
714.351408899775	1586.6	19749.533333333333	90.399857341404
715.1008674248601	1586.6	19632.2	90.75213920740703
715.8502530550527	1586.5666666666666	19525.866666666665	90.4313973096329
716.5995657881876	1587.0333333333333	19445.533333333333	90.0309300020046
717.3488056220998	1586.6	19361.166666666668	90.24185383758117
718.097972554624	1587.2666666666667	19270.966666666667	89.55158081051582
718.8470665835949	1587.2333333333333	19208.9	89.95235118379732
719.5960877068475	1586.7666666666667	19143.233333333334	89.52748381029063
720.3450359222164	1586.8333333333333	19115.666666666668	89.88227682074343
721.0939112275368	1587.1	19079.733333333334	90.37523032081499
721.842713620643	1586.4666666666667	19045.733333333334	90.2456472532775
722.5914430993702	1587.5666666666666	18965.0	89.74205346806076
723.340099661553	1586.6666666666667	18897.366666666665	88.8604664346988
724.0886833050263	1586.8333333333333	18920.1	88.8304733861476
724.837194027625	1586.8	18933.566666666666	89.31822923667806
725.5856318271836	1586.7666666666667	18887.866666666665	89.37442532427865
726.3339967015373	1586.6666666666667	18808.6	88.9602643603795
727.0822886485207	1586.7333333333333	18758.833333333332	88.7181225612299
727.8305076659686	1587.2666666666667	18704.433333333334	88.62009409764916
728.5786537517159	1586.7	18640.9	89.4961237153435
729.3267269035974	1587.2333333333333	18607.8	90.10473390139619
730.0747271194479	1586.5666666666666	18564.833333333332	89.8359672025344
730.822654397102	1586.9	18562.833333333332	90.43529196571694
731.5705087343949	1586.4	18542.2	90.55468996838206
732.3182901291611	1587.0666666666666	18482.533333333333	89.32538419408404
733.0659985792356	1587.1	18435.966666666667	88.59871146401375
733.8136340824532	1587.0333333333333	18423.4	89.03567539199734
734.5611966366486	1586.7666666666667	18424.666666666668	89.19873478080105
735.3086862396566	1587.3666666666666	18426.2	89.34001478881007
736.056102889312	1586.1666666666667	18449.633333333335	90.46833795712725
736.8034465834498	1586.8333333333333	18438.0	89.71290928673258
737.5507173199047	1586.5333333333333	18438.766666666666	89.63479182632342
738.2979150965115	1587.1333333333334	18451.233333333334	89.63860227695675
739.045039911105	1586.1666666666667	18439.166666666668	88.82010036773755
739.79209176152	1586.9333333333334	18388.666666666668	88.00103134309514
740.5390706455914	1586.6333333333334	18391.966666666667	88.10779191191108
741.285976561154	1586.6333333333334	18400.033333333333	88.02085798194196
742.0328095060426	1586.9333333333334	18374.933333333334	88.13999067688135
742.7795694780918	1586.6333333333334	18353.2	87.93813148506567
743.5262564751367	1586.5333333333333	18347.4	88.1627564818849
744.272870495012	1586.3666666666666	18337.666666666668	87.99840017102954
745.0194115355524	1587.4333333333334	18301.966666666667	88.24061807996979
745.765879594593	1586.6666666666667	18291.6	88.31702898176661
746.5122746699683	1586.7333333333333	18282.1	88.85166343276138
747.2585967595134	1586.9666666666667	18256.1	89.12306391916688
748.0048458610628	1586.8333333333333	18247.066666666666	88.41901572084444
748.7510219724516	1586.6333333333334	18285.366666666665	88.79243182727203
749.4971250915144	1587.7	18318.833333333332	88.6696001429142
750.243155216086	1586.6666666666667	18334.9	88.30110453093519
750.9891123440015	1587.1	18385.8	87.9532182045912
751.7349964730954	1586.6333333333334	18405.366666666665	87.83394651612717
752.4808076012027	1587.0666666666666	18459.8	88.37662589331572
753.2265457261582	1586.7333333333333	18486.933333333334	87.80929545447944
753.9722108457964	1586.8	18567.933333333334	87.9580584392369
754.7178029579526	1587.2	18593.666666666668	87.78471380011658
755.4633220604613	1587.7333333333333	18600.366666666665	87.64219468635089
756.2087681511574	1587.3666666666666	18650.033333333333	88.54705059143005
756.9541412278757	1585.9333333333334	18675.466666666667	87.60219563603468
757.699441288451	1586.0666666666666	18739.933333333334	87.37865669028706
758.4446683307182	1586.9	18794.266666666666	87.52527508676002
759.1898223525119	1587.1666666666667	18841.866666666665	87.5445858024054
759.9349033516671	1587.1666666666667	18910.4	87.79579154790062
760.6799113260186	1586.8333333333333	18968.566666666666	87.72114986085035
761.424846273401	1586.8333333333333	19051.133333333335	87.99714273007415
762.1697081916495	1586.3	19112.466666666667	87.70045165771923
762.9144970785986	1587.0	19174.133333333335	87.30229833984596
763.6592129320832	1586.5333333333333	19209.333333333332	87.23817247571601
764.4038557499381	1587.0666666666666	19256.933333333334	86.95486803276106
765.1484255299982	1586.9333333333334	19343.9	86.9129103131667
765.8929222700982	1587.0	19418.1	87.14963447453086
766.637345968073	1586.9666666666667	19482.133333333335	87.64581190352003
767.3816966217572	1587.0666666666666	19568.2	87.62481361490667
768.1259742289859	1587.2666666666667	19684.5	88.25423412899366
768.8701787875938	1586.5666666666666	19772.333333333332	88.22163094327281
769.6143102954156	1586.7	19815.033333333333	87.8717089845099
770.3583687502863	1586.4	19874.1	87.94707675830004
771.1023541500406	1586.8333333333333	19959.933333333334	88.34700626737592
771.8462664925133	1585.9333333333334	20025.733333333334	88.44965959485688
772.5901057755393	1587.0333333333333	20134.966666666667	88.50922577017089
773.3338719969533	1587.7333333333333	20231.7	87.97721315766299
774.0775651545903	1587.0	20332.233333333334	88.16157453681407
774.8211852462848	1587.3	20396.5	87.81420609635302
775.5647322698719	1588.0333333333333	20473.466666666667	88.07262363892168
776.3082062231862	1586.8666666666666	20502.533333333333	87.44832652239629
777.0516071040627	1586.8	20594.966666666667	87.81818297294927
777.7949349103361	1586.5	20725.466666666667	88.70666636542217
778.5381896398412	1586.6333333333334	20838.1	88.1872067189448
779.281371290413	1586.6333333333334	20960.733333333334	87.96564664278638
780.024479859886	1586.4666666666667	21078.4	87.46742060276935
780.7675153460953	1586.2	21160.033333333333	87.01427798477414
781.5104777468754	1587.1666666666667	21211.666666666668	85.92686965646236
782.2533670600615	1586.5	21303.3	87.13655205956765
782.996183283488	1587.1666666666667	21422.766666666666	87.58642361699702
783.73892641499	1586.4333333333334	21567.8	87.76401858701848
784.4815964524023	1586.9333333333334	21706.4	87.41800196660299
785.2241933935596	1586.6666666666667	21806.366666666665	87.18581604536479
785.9667172362967	1586.7333333333333	21883.6	86.84675963031282
786.7091679784486	1586.2666666666667	21974.5	86.83392815326229
787.4515456178499	1587.1666666666667	22060.633333333335	86.72738757367571
788.1938501523355	1586.5	22149.7	86.75720894303743
788.9360815797401	1587.6333333333334	22247.1	86.51088993608725
789.6782398978987	1586.7333333333333	22380.1	86.96610671821067
790.420325104646	1586.6	22500.433333333334	87.3731971640875
791.1623371978169	1586.8	22618.766666666666	87.00733694524257
791.9042761752461	1586.7333333333333	22707.1	87.15687772959697
792.6461420347684	1587.0	22869.7	87.76044096236676
793.3879347742187	1587.3	22992.233333333334	88.01469017507709
794.1296543914318	1586.9666666666667	23107.166666666668	87.94932208602353
794.8713008842426	1586.9666666666667	23190.533333333333	86.98588415091909
795.6128742504857	1586.9333333333334	23332.2	87.07813488268984
796.354374487996	1586.3	23447.233333333334	86.83346154039815
797.0958015946084	1586.5666666666666	23563.533333333333	86.32946513188722
797.8371555681575	1587.0333333333333	23710.7	87.2753188108727
798.5784364064783	1587.0666666666666	23803.6	87.97676706068087
799.3196441074057	1586.7	23890.266666666666	87.91732749289497
800.0607786687742	1586.8	23948.5	87.26024400250245
800.8018400884189	1586.5	24080.066666666666	87.44038568832981
801.5428283641745	1586.9666666666667	24128.733333333334	85.07893843596598
802.2837434938757	1586.4333333333334	24261.866666666665	85.13920041784053
803.0245854753575	1586.5	24435.366666666665	85.86725172100685
803.7653543064547	1586.0	24579.2	86.70681502903261
804.5060499850019	1586.7666666666667	24649.733333333334	86.89554615648902
805.2466725088342	1587.4666666666667	24681.1	86.23613113727464
805.9872218757862	1586.2666666666667	24752.166666666668	86.30134352140533
806.7276980836928	1586.2	24874.733333333334	86.4856263063992
807.4681011303886	1587.6333333333334	24999.3	86.27438382742783
808.2084310137088	1586.6	25085.666666666668	86.48829505709098
808.948687731488	1586.7333333333333	25181.333333333332	86.43774632822381
809.688871281561	1586.8666666666666	25252.166666666668	86.553617130887
810.4289816617627	1586.7	25387.733333333334	86.26509106905702
811.1690188699278	1587.3	25472.433333333334	86.31350381087562
811.9089829038911	1587.0	25467.5	86.53026838955134
812.6488737614875	1586.6	25542.5	85.99174009482678
813.3886914405518	1586.0333333333333	25665.166666666668	85.61148323669529
814.1284359389189	1586.5666666666666	25780.1	84.8025774265397
814.8681072544233	1586.4333333333334	25871.866666666665	84.40634892307486
815.6077053849002	1586.1	25993.933333333334	85.62284344293496
816.3472303281842	1587.2	26020.533333333333	86.07922372968501
817.0866820821101	1586.4666666666667	26059.366666666665	85.72351377478417
817.8260606445127	1587.0666666666666	26154.633333333335	85.88813159832148
818.5653660132269	1587.2666666666667	26266.266666666666	85.24604475434212
819.3045981860876	1586.8666666666666	26353.933333333334	85.11813079100449
820.0437571609293	1586.9666666666667	26437.333333333332	85.65863877225158
820.7828429355872	1586.6666666666667	26490.166666666668	85.5083244389921
821.5218555078957	1586.4	26605.133333333335	86.00683888798908
822.26079487569	1586.9333333333334	26703.133333333335	85.75233593401582
822.9996610368046	1586.9333333333334	26773.633333333335	85.47025592962588
823.7384539890745	1586.8666666666666	26901.666666666668	86.45478099629788
824.4771737303345	1586.9333333333334	27010.233333333334	86.22793934739826
825.2158202584193	1586.9	27130.466666666667	86.16523414457926
825.9543935711638	1587.2	27145.066666666666	85.69220658010092
826.6928936664028	1587.1	27233.033333333333	85.52096253774053
827.4313205419711	1586.8	27308.2	85.78854046591718
828.1696741957036	1586.5666666666666	27372.666666666668	86.86451380763492
828.907954625435	1586.3	27426.033333333333	86.46665939630262
829.646161829	1586.6	27485.166666666668	86.14370898468532
830.3842958042337	1586.4	27544.9	85.85309679092464
831.1223565489707	1586.7666666666667	27619.2	85.68450148431332
831.8603440610459	1587.6666666666667	27720.866666666665	85.92797564135184
832.598258338294	1586.5333333333333	27801.9	85.48904607713449
833.3360993785501	1586.8	27858.933333333334	84.75818307929003
834.0738671796487	1586.7666666666667	27974.966666666667	85.21095505463447
834.8115617394246	1586.3333333333333	28048.066666666666	84.8815667881273
835.5491830557129	1586.2333333333333	28111.866666666665	84.63258434324312
836.2867311263482	1587.1333333333334	28194.966666666667	84.77829944635074
837.0242059491653	1587.1333333333334	28316.533333333333	84.47573181580455
837.7616075219992	1587.0666666666666	28415.1	84.76420289691333
838.4989358426844	1586.3	28462.233333333334	84.79511022664629
839.2361909090561	1586.3	28518.0	85.03907610708475
839.9733727189487	1586.7333333333333	28570.833333333332	83.6601745294748
840.7104812701973	1586.2	28743.266666666666	84.48357715746768
841.4475165606366	1587.0666666666666	28882.266666666666	84.64043590704017
842.1844785881015	1586.4666666666667	28986.666666666668	84.2985075185163
842.9213673504267	1586.7333333333333	29034.766666666666	84.12680297294091
843.6581828454471	1586.7	29116.566666666666	84.68477360861858
844.3949250709974	1587.1	29190.2	84.26544723999842
845.1315940249126	1586.1333333333334	29300.433333333334	84.67256761545754
845.8681897050272	1586.6	29379.7	83.71985029866066
846.6047121091764	1587.0	29481.6	83.94842443092098
847.3411612351948	1587.0666666666666	29616.633333333335	84.64472359757363
848.0775370809172	1586.2333333333333	29675.866666666665	85.25883584733528
848.8138396441784	1586.5333333333333	29751.066666666666	84.83651027458617
849.5500689228132	1586.9	29792.466666666667	85.14958335328569
850.2862249146566	1586.8	29872.733333333334	85.06039476004489
851.0223076175432	1587.0666666666666	29965.9	84.58801329994134
851.7583170293079	1586.4666666666667	30132.8	84.2262814694791
852.4942531477856	1586.9	30222.7	84.84157678036439
853.2301159708109	1586.9	30240.766666666666	85.59084079624081
853.9659054962187	1587.1333333333334	30304.233333333334	85.09978047134891
854.7016217218439	1586.9	30363.466666666667	85.01444714206572
855.4372646455213	1586.8666666666666	30425.466666666667	84.79419064408027
856.1728342650856	1586.5333333333333	30613.066666666666	85.38570196914853
856.9083305783716	1587.0	30723.266666666666	84.47788457996234
857.6437535832143	1586.5	30802.8	83.84490672133458
858.3791032774483	1587.0	30908.766666666666	84.8722524438282
859.1143796589085	1587.0	30978.833333333332	86.13875880263895
859.8495827254299	1586.6666666666667	31107.766666666666	86.22326240535979
860.5847124748469	1586.6	31131.466666666667	86.30371164663772
861.3197689049947	1586.9	31307.533333333333	86.7392701999047
862.0547520137079	1586.2666666666667	31454.066666666666	86.91785820651081
862.7896617988213	1586.7666666666667	31549.066666666666	86.78967582924578
863.5244982581698	1586.7333333333333	31653.6	87.2042649210493
864.2592613895882	1586.5333333333333	31680.8	87.21100454821546
864.9939511909114	1587.0666666666666	31666.533333333333	86.3281350874426
865.728567659974	1586.1666666666667	31755.7	86.90153097997593
866.4631107946109	1586.7333333333333	31843.5	86.84391343950162
867.197580592657	1586.9333333333334	31902.7	87.06571537917738
867.931977051947	1586.3333333333333	32039.4	87.13586202755859
868.6663001703158	1586.3	32050.866666666665	87.3161018104054
869.4005499455982	1587.4666666666667	32088.133333333335	86.94181110550639
870.1347263756289	1587.5	32083.533333333333	86.64860153536642
870.8688294582428	1586.1	32220.566666666666	86.80602924642734
871.6028591912748	1586.3666666666666	32359.333333333332	86.77916609490738
872.3368155725594	1586.3	32524.933333333334	86.69908528931032
873.0706985999318	1586.7666666666667	32528.6	86.26323744044568
873.8045082712266	1586.8333333333333	32608.9	86.68087462934172
874.5382445842787	1586.9333333333334	32684.4	86.81714652199011
875.2719075369228	1586.8666666666666	32783.833333333336	85.8820169750318
876.0054971269938	1586.6	32915.666666666664	85.26805619221611
876.7390133523264	1586.6666666666667	33114.73333333333	85.33442074910384
877.4724562107556	1586.6	33357.7	85.6458502697232
878.2058257001161	1586.8	33511.433333333334	84.6856839394334
878.9391218182427	1586.7333333333333	33643.96666666667	84.25083156486872
879.6723445629702	1585.8333333333333	33725.46666666667	83.98464521058622
880.4054939321335	1586.8333333333333	33852.433333333334	84.13956628617775
881.1385699235674	1587.1666666666667	34057.666666666664	83.92389198173477
881.8715725351066	1586.7	34318.1	83.40944825384429
882.604501764586	1587.0666666666666	34531.933333333334	82.76137889669202
883.3373576098403	1586.3	34755.566666666666	82.52536761983995
884.0701400687044	1587.4666666666667	34882.6	82.83070852341183
884.8028491390132	1585.9	34973.26666666667	81.79384702963455
885.5354848186014	1586.5333333333333	35055.933333333334	80.82345853014343
886.2680471053038	1587.2666666666667	35079.36666666667	80.35843481163106
887.0005359969554	1586.4666666666667	35183.96666666667	80.22151438695329
887.7329514913906	1587.3	35326.9	80.27674241186921
888.4652935864447	1586.5333333333333	35553.46666666667	80.0465982909775
889.1975622799522	1587.0666666666666	35800.26666666667	80.3954506922332
889.929757569748	1586.3333333333333	36061.433333333334	80.13035803862556
890.6618794536669	1586.4	36270.13333333333	80.35652251452001
891.3939279295437	1585.8333333333333	36392.96666666667	80.43893402284249
892.1259029952132	1586.4666666666667	36432.53333333333	79.47431386012872
892.8578046485103	1586.9333333333334	36584.7	78.96992733233596
893.5896328872698	1586.8	36697.53333333333	79.11511666700277
894.3213877093264	1586.5666666666666	36922.23333333333	79.43434106527086
895.0530691125149	1586.3333333333333	37256.0	80.48630348299858
895.7846770946703	1586.8	37510.36666666667	80.93249690498438
896.5162116536272	1586.1	37669.1	81.13981846392512
897.2476727872206	1586.3	37708.566666666666	81.59766631982001
897.9790604932853	1587.0333333333333	37807.5	81.43341952802189
898.7103747696559	1586.9	37981.666666666664	82.07488324879424
899.4416156141674	1587.2	38188.6	82.25912538182749
900.1727830246544	1586.9333333333334	38425.7	82.17994478307058
900.9038769989521	1586.8	38669.433333333334	82.68671966426368
901.634897534895	1586.4	38900.63333333333	82.79395210771884
902.365844630318	1586.8666666666666	39142.833333333336	82.82672874566683
903.0967182830558	1586.6333333333334	39239.03333333333	82.11856492891448
903.8275184909435	1586.5666666666666	39406.5	81.76821924881882
904.5582452518156	1586.8333333333333	39667.933333333334	81.7702337575915
905.288898563507	1586.3	39893.7	81.63333928366366
906.0194784238527	1586.9666666666667	39975.4	81.37330094379361
906.7499848306873	1586.1666666666667	40209.03333333333	81.02866664087304
907.4804177818455	1586.6666666666667	40379.46666666667	81.00541681286568
908.2107772751625	1587.6666666666667	40580.63333333333	81.2659592509607
908.9410633084728	1587.0	40776.23333333333	80.81951592617452
909.6712758796114	1586.1666666666667	40864.03333333333	80.82239734802171
910.4014149864129	1587.0666666666666	41006.5	80.62595368633679
911.1314806267123	1586.6666666666667	41160.36666666667	80.66685381317367
911.8614727983444	1586.5	41291.46666666667	81.61065821645073
912.5913914991438	1586.7333333333333	41431.26666666667	81.43562781459043
913.3212367269456	1586.8666666666666	41636.333333333336	81.22412786242387
914.0510084795844	1586.6	41866.166666666664	81.00254631938799
914.7807067548952	1586.9333333333334	42017.36666666667	80.46219181221954
915.5103315507125	1586.7666666666667	42070.666666666664	80.78928064128684
916.2398828648716	1585.4333333333334	42232.03333333333	80.68954230016892
916.9693606952068	1586.9666666666667	42291.333333333336	80.59583102732225
917.6987650395532	1587.0666666666666	42435.666666666664	80.92794516663386
918.4280958957455	1587.1333333333334	42460.6	80.70575069106168
919.1573532616186	1586.8	42493.5	80.50759748440701
919.8865371350073	1586.7	42519.26666666667	80.49554815519524
920.6156475137464	1586.2	42530.066666666666	80.55753512302687
921.3446843956707	1586.8	42624.03333333333	80.93683024740965
922.0736477786149	1586.8	42611.0	80.9480893104548
922.802537660414	1586.6	42624.76666666667	80.97731093880869
923.5313540389027	1586.2666666666667	42647.63333333333	80.66628540828088
924.2600969119159	1586.4333333333334	42619.13333333333	80.85867537682684
924.9887662772883	1586.2333333333333	42550.36666666667	81.06538377619218
925.7173621328548	1586.0666666666666	42541.03333333333	81.51583763439227
926.4458844764501	1587.0666666666666	42484.13333333333	81.25637513007854
927.1743333059092	1586.7	42314.86666666667	81.7360532861769
927.9027086190666	1587.2333333333333	41953.76666666667	81.0237520255774
928.6310104137575	1586.6333333333334	41526.8	81.40566033249314
929.3592386878165	1586.0333333333333	40954.333333333336	81.37877100496806
930.0873934390784	1587.0	40256.666666666664	81.20692275215926
930.815474665378	1586.8333333333333	39515.2	81.58659825650194
931.5434823645503	1586.8333333333333	38640.833333333336	81.41341457906266
932.2714165344298	1586.7333333333333	37549.26666666667	81.87697532003214
932.9992771728516	1586.3666666666666	36404.8	81.41559768172127
933.7270642776504	1587.1333333333334	35269.166666666664	81.09263326547176
934.4547778466609	1587.0666666666666	34223.433333333334	81.47566904566112
935.1824178777181	1586.7	33391.433333333334	81.18184768656869
935.9099843686568	1587.0666666666666	32684.4	81.36443468429401
936.6374773173115	1586.1666666666667	32099.533333333333	80.42537101675727
937.3648967215174	1586.2666666666667	31742.833333333332	80.7597119185328
938.0922425791092	1587.4	31582.266666666666	80.79991771284047
938.8195148879216	1586.5333333333333	31680.7	80.35589608500986
939.5467136457895	1586.9666666666667	31853.666666666668	79.78173286336705
940.2738388505477	1586.7	32155.733333333334	79.54272799851762
941.000890500031	1586.4	32562.566666666666	79.74700549321915
941.7278685920743	1586.6	33073.26666666667	79.63922996743031
942.4547731245123	1586.5333333333333	33694.23333333333	80.7197301740445
943.1816040951798	1586.9333333333334	34396.333333333336	80.07167738438908
943.9083615019116	1587.0	35182.76666666667	80.63728890723948
944.6350453425426	1586.4333333333334	35922.36666666667	80.5282790155323
945.3616556149077	1587.3666666666666	36640.333333333336	79.76701123131846
946.0881923168415	1586.1666666666667	37417.2	79.7599468102918
946.8146554461789	1586.9	38112.5	79.40816918509476
947.5410450007547	1586.5666666666666	38917.46666666667	80.0749309304079
948.2673609784038	1586.5333333333333	39623.566666666666	79.99258223532071
948.9936033769609	1586.4	40423.26666666667	79.5825114917824
949.7197721942608	1586.5	41220.76666666667	79.79603432636186
950.4458674281384	1586.1333333333334	41955.6	80.0141391807943
951.1718890764284	1586.7	42748.26666666667	80.50473453405513
951.8978371369658	1587.5	43478.46666666667	80.4238446251668
952.6237116075853	1587.3333333333333	44091.3	80.65352662841715
953.3495124861216	1587.1	44594.933333333334	80.5258925522045
954.0752397704097	1587.0333333333333	45040.833333333336	80.33613353164873
954.8008934582843	1587.2333333333333	45507.0	80.43260627288308
955.5264735475803	1586.6	46033.433333333334	80.60305124353951
956.2519800361324	1586.3	46493.8	80.37801929609451
956.9774129217755	1587.1	46972.26666666667	80.56874452706002
957.7027722023442	1587.3666666666666	47421.066666666666	80.17293994765531
958.4280578756737	1586.9	47741.7	80.4077192684079
959.1532699395985	1586.9	48006.86666666667	80.45518539500462
959.8784083919536	1586.8	48320.166666666664	80.23902655228825
960.6034732305736	1587.3	48613.4	80.10149011316629
961.3284644532936	1586.9666666666667	48926.7	80.47830447907383
962.053382057948	1587.1666666666667	49260.7	80.44216513353406
962.7782260423721	1587.0666666666666	49542.7	80.51012707374464
963.5029964044004	1587.1333333333334	49723.8	80.51700714681135
964.2276931418677	1587.3666666666666	49896.96666666667	80.47122097849238
964.952316252609	1586.9666666666667	49978.76666666667	80.26780636531481
965.6768657344589	1586.5	49954.96666666667	79.8683740836393
966.4013415852523	1586.8	49961.46666666667	79.98303825156222
967.1257438028242	1587.2333333333333	49941.1	79.42010219103392
967.8500723850091	1586.7666666666667	50010.4	79.1277364161384
968.574327329642	1586.9	50134.4	79.32350699409025
969.2985086345576	1586.3333333333333	50294.1	79.40355730314478
970.0226162975908	1586.7333333333333	50360.333333333336	79.73936951026378
970.7466503165765	1586.2666666666667	50285.1	80.04601942859868
971.4706106893493	1586.8333333333333	50289.666666666664	80.16247642664928
972.1944974137441	1587.0	50165.96666666667	79.66862856526848
972.9183104875957	1587.4333333333334	49983.4	80.12673432943684
973.6420499087391	1586.9	49698.5	79.62920698934356
974.3657156750087	1587.3	49522.333333333336	79.89062410918501
975.0893077842397	1586.7	49322.53333333333	80.23125633458712
975.8128262342667	1586.9666666666667	49263.1	80.16080633027848
976.5362710229247	1586.4333333333334	49237.76666666667	80.21612774745488
977.2596421480483	1586.7666666666667	49077.86666666667	79.67040002685182
977.9829396074724	1587.0	48908.433333333334	79.58702176357383
978.7061633990318	1586.5666666666666	48667.433333333334	79.18702673319586
979.4293135205613	1587.3333333333333	48437.96666666667	78.91614982114112
980.1523899698958	1586.8	48221.833333333336	78.77311040944578
980.87539274487	1587.0	48084.5	78.36549512987997
981.5983218433189	1586.3666666666666	48022.5	78.2195018164064
982.3211772630771	1586.8	48038.63333333333	78.11069470929397
983.0439590019795	1586.9333333333334	48201.96666666667	78.24271097210817
983.7666670578608	1586.9	48342.9	78.27414738642136
984.4893014285559	1586.8333333333333	48371.73333333333	78.31231831100631
985.2118621118997	1587.0666666666666	48345.5	77.83242744020475
985.9343491057269	1586.4333333333334	48386.0	77.96475027871807
986.6567624078724	1586.4	48292.53333333333	78.74270484150509
987.3791020161709	1586.2666666666667	48168.63333333333	77.92784945082559
988.1013679284573	1586.8333333333333	48046.0	77.1080451256596
988.8235601425663	1586.5	48029.2	77.68706796861915
989.5456786563328	1586.4	48063.066666666666	78.12462684429622
990.2677234675917	1586.4666666666667	48080.73333333333	77.91262495363303
990.9896945741776	1586.9	47994.46666666667	77.83505762802027
991.7115919739255	1586.9	47806.5	77.58717537439853
992.4334156646702	1586.5	47516.9	77.5326937460247
993.1551656442463	1587.0	47144.73333333333	77.56076722213436
993.8768419104888	1586.7333333333333	46795.3	77.31934732180738
994.5984444612325	1587.0	46518.86666666667	77.7360008918834
995.3199732943121	1587.1333333333334	46180.933333333334	77.38832011790234
996.0414284075626	1586.6666666666667	45855.36666666667	77.66074525001225
996.7628097988187	1586.5333333333333	45696.4	78.33206085271907
997.4841174659151	1586.6	45422.666666666664	77.50132512642583
998.2053514066869	1587.0	45149.96666666667	77.535106857661
998.9265116189687	1586.7666666666667	44665.63333333333	77.06916566862641
999.6475981005952	1586.7666666666667	44129.9	77.33433988021426
1000.3686108494015	1586.8	43538.1	77.05944412422402
1001.0895498632223	1587.4333333333334	43173.8	76.96882625929928
1001.8104151398923	1586.9666666666667	42860.6	76.7610634217395
1002.5312066772464	1586.6666666666667	42548.8	77.26827945081428
1003.2519244731194	1586.9666666666667	42334.4	77.77359142992265
1003.9725685253462	1586.7	42050.76666666667	77.93145345237572
1004.6931388317614	1586.6333333333334	41667.7	77.64519407825189
1005.4136353902	1586.7333333333333	41191.2	77.67394781957009
1006.1340581984969	1586.3	40642.6	77.5242393865008
1006.8544072544867	1587.2333333333333	39974.1	77.04806821120604
1007.5746825560042	1587.0666666666666	39391.166666666664	76.9708404887144
1008.2948841008844	1587.2	38887.3	77.35500475201083
1009.0150118869618	1586.7666666666667	38450.7	77.21607064287163
1009.7350659120716	1587.6	38230.03333333333	77.46456898653942
1010.4550461740483	1586.5666666666666	37866.5	77.60844034886996
1011.174952670727	1586.7333333333333	37512.8	77.87796120766724
1011.8947853999423	1586.5	37081.433333333334	77.30074632292123
1012.614544359529	1586.2	36503.46666666667	77.31395546936045
1013.334229547322	1586.7666666666667	35889.86666666667	77.34909007499594
1014.0538409611561	1587.1	35183.933333333334	77.279939727175
1014.7733785988661	1586.9	34501.666666666664	77.43630665372298
1015.4928424582868	1586.8	33928.3	77.37352286631184
1016.2122325372529	1587.0333333333333	33492.666666666664	77.75100257847996
1016.9315488335994	1587.0	33066.9	77.61162586851458
1017.6507913451611	1587.3	32766.466666666667	78.31859848163798
1018.3699600697728	1586.8666666666666	32371.3	77.86043390884525
1019.0890550052692	1587.1333333333334	31903.366666666665	77.54882597736416
1019.8080761494851	1587.1	31359.866666666665	77.92867184323293
1020.5270235002555	1586.9	30729.6	78.07541111565342
1021.2458970554151	1587.9	30000.0	78.28796087837287
1021.9646968127987	1587.1333333333334	29342.966666666667	77.96488713958931
1022.6834227702411	1587.0666666666666	28797.7	77.91954339452323
1023.4020749255772	1586.6666666666667	28337.666666666668	77.49611069763212
1024.1206532766416	1586.9	27920.633333333335	77.55313832863628
1024.8391578212693	1587.2333333333333	27567.533333333333	77.77367679432305
1025.5575885572953	1587.0666666666666	27237.733333333334	77.0293359044706
1026.2759454825539	1586.5	26818.233333333334	76.9434640112107
1026.9942285948803	1587.2	26293.7	77.4819555553883
1027.7124378921092	1587.0333333333333	25688.333333333332	76.68623254894244
1028.4305733720753	1586.8666666666666	25106.166666666668	77.2102912554014
1029.1486350326138	1586.4333333333334	24560.1	77.00267584606298
1029.866622871559	1586.7333333333333	24054.666666666668	77.14123878024691
1030.584536886746	1587.0	23626.6	76.62866406815422
1031.3023770760096	1587.1	23231.7	76.03208465916177
1032.0201434371845	1587.6333333333334	22909.733333333334	76.4519361076955
1032.7378359681059	1586.6666666666667	22541.633333333335	75.92074108512226
1033.455454666608	1586.9333333333334	22182.433333333334	76.14985946254109
1034.1729995305259	1586.9	21746.533333333333	76.46402836584903
1034.8904705576945	1587.2	21256.066666666666	76.80192557975359
1035.6078677459486	1587.3333333333333	20757.6	76.52760676832776
1036.3251910931228	1586.4333333333334	20250.566666666666	76.18001955250601
1037.042440597052	1586.6666666666667	19798.266666666666	76.19443246410077
1037.7596162555712	1586.4333333333334	19406.3	77.07935483557165
1038.4767180665153	1586.8666666666666	19055.766666666666	77.3587855330711
1039.1937460277186	1586.9	18739.133333333335	77.2388262478478
1039.9107001370162	1586.6333333333334	18462.1	76.3909193968404
1040.627580392243	1587.2333333333333	18203.0	76.88634946416491
1041.3443867912338	1586.6	17863.266666666666	76.66407925422664
1042.0611193318232	1587.2	17451.366666666665	76.09566368358763
1042.7777780118463	1587.0333333333333	17015.5	76.50709274467621
1043.4943628291376	1586.6	16576.8	76.3708145072348
1044.2108737815322	1586.9333333333334	16136.033333333333	75.48780219796187
1044.9273108668647	1586.5666666666666	15800.4	76.65483806460864
1045.64367408297	1586.6666666666667	15444.3	76.49788801433225
1046.359963427683	1587.4	15180.333333333334	76.69923248962408
1047.0761788988382	1587.4	14931.6	77.2795476492293
1047.7923204942708	1586.3666666666666	14675.333333333334	77.25598078587049
1048.5083882118154	1587.4666666666667	14385.066666666668	76.6677955096229
1049.224382049307	1587.5	14083.6	77.09474630647557
1049.9403020045802	1586.6666666666667	13756.033333333333	77.55575146214734
1050.6561480754697	1587.2666666666667	13405.1	77.29765897764628
1051.3719202598106	1587.2333333333333	13095.4	78.27823608179962
1052.0876185554378	1587.9666666666667	12807.133333333333	77.85345868117439
1052.8032429601856	1585.9	12561.333333333334	77.92922097068879
1053.5187934718892	1586.5666666666666	12361.966666666667	77.70057636549036
1054.2342700883835	1586.8333333333333	12201.466666666667	77.75294681544243
1054.949672807503	1586.2	12063.6	77.74115554390602
1055.6650016270826	1586.7666666666667	11889.266666666666	76.78758984692915
1056.3802565449573	1586.6333333333334	11690.3	77.5006811962354
1057.0954375589617	1586.5666666666666	11463.4	77.01770005354503
1057.8105446669308	1587.3	11240.466666666667	77.65099115569774
1058.5255778666992	1586.8	10998.3	77.33108306615703
1059.240537156102	1585.8333333333333	10788.766666666666	77.88888243525281
1059.9554225329737	1586.8666666666666	10599.266666666666	77.83405832668633
1060.6702339951491	1586.5666666666666	10427.233333333334	77.88367617543932
1061.3849715404633	1586.2	10309.666666666666	78.79044670684924
1062.0996351667509	1586.2	10195.666666666666	77.65581638225493
1062.8142248718468	1587.0333333333333	10075.7	77.21020244859155
1063.528740653586	1586.8	9936.433333333332	78.29964406313283
1064.2431825098029	1586.5333333333333	9753.6	77.86800612833714
1064.9575504383324	1587.7666666666667	9547.133333333333	77.59560576324048
1065.6718444370097	1587.8	9342.833333333334	77.32781930308504
1066.386064503669	1586.5333333333333	9167.1	77.9916163290984
1067.1002106361457	1586.5666666666666	9014.033333333333	77.91465492456243
1067.8142828322743	1586.6333333333334	8914.066666666668	78.67143119200657
1068.5282810898898	1587.5333333333333	8802.733333333334	76.9167327628413
1069.2422054068265	1586.7	8720.166666666666	77.92323350677391
1069.95605578092	1586.6	8613.733333333334	78.0685793404539
1070.6698322100044	1586.4666666666667	8475.966666666667	78.26816781407634
1071.383534691915	1586.7666666666667	8298.433333333332	76.5174480124661
1072.0971632244864	1586.8666666666666	8125.533333333334	76.71128133625271
1072.8107178055534	1586.1	7975.1	77.21983490969872
1073.524198432951	1586.7333333333333	7852.933333333333	76.66299690736828
1074.2376051045137	1586.5333333333333	7756.366666666667	77.3881311444345
1074.9509378180765	1585.9	7664.233333333334	76.9018039569635
1075.6641965714741	1587.4333333333334	7584.833333333333	77.37466395742315
1076.3773813625414	1587.2333333333333	7491.466666666666	76.95330612846696
1077.0904921891133	1586.2333333333333	7385.3	77.75667309627954
1077.8035290490245	1586.9666666666667	7251.9	76.61702100060752
1078.51649194011	1586.0333333333333	7121.333333333333	76.96963357901141
1079.2293808602042	1586.6666666666667	7000.366666666667	77.29373358275829
1079.9421958071423	1586.6	6880.433333333333	76.93866322702567
1080.6549367787588	1587.0333333333333	6789.366666666667	77.349651219132
1081.367603772889	1586.9333333333334	6725.6	78.66319640064756
1082.080196787367	1586.8333333333333	6662.166666666667	77.873431109456
1082.7927158200282	1586.0	6589.066666666667	77.54774596281352
1083.5051608687072	1586.6333333333334	6487.766666666666	77.10327523532466
1084.217531931239	1586.2333333333333	6360.733333333334	77.92960539439649
1084.9298290054578	1587.2	6230.1	77.24183235720047
1085.6420520891993	1587.0333333333333	6127.8	77.01428019996904
1086.3542011802977	1586.3666666666666	6053.1	77.20358753394775
1087.0662762765878	1587.3333333333333	5994.033333333334	78.46240277176112
1087.7782773759047	1587.0333333333333	5940.066666666667	78.1999708434707
1088.4902044760831	1586.9666666666667	5861.133333333333	77.48632996924057
1089.202057574958	1587.2666666666667	5782.133333333333	79.01424978335326
1089.9138366703637	1586.5	5678.633333333333	77.92366976295628
1090.6255417601355	1586.1	5601.6	79.1444750669578
1091.337172842108	1587.0	5507.933333333333	78.25330543579425
1092.048729914116	1586.7666666666667	5459.533333333334	79.34350646252942
1092.7602129739944	1587.1	5414.7	78.72309357568054
1093.471622019578	1587.3	5367.5	78.60719240190141
1094.1829570487016	1586.9	5293.766666666666	76.59116919858772
1094.8942180592	1586.7666666666667	5213.033333333334	79.438414543023
1095.605405048908	1586.5666666666666	5125.566666666667	78.16144119835029
1096.3165180156604	1586.9666666666667	5061.333333333333	79.47217589980225
1097.027556957292	1586.6666666666667	5018.633333333333	79.23271028695578
1097.7385218716379	1587.1	4993.233333333334	79.62688741324611
1098.4494127565324	1586.2	4937.733333333334	80.16371533411909
1099.1602296098106	1586.4666666666667	4840.133333333333	78.27276354010311
1099.8709724293074	1586.2333333333333	4763.566666666667	79.50576683539596
1100.5816412128574	1586.6333333333334	4690.766666666666	79.88882618373357
1101.2922359582956	1587.0666666666666	4642.4	80.22488156916728
1102.0027566634565	1586.6666666666667	4614.666666666667	81.0209924341115
1102.7132033261753	1586.7	4548.7	78.88224004088883
1103.4235759442865	1586.9333333333334	4491.366666666667	82.09081956838055
1104.1338745156252	1586.6	4408.333333333333	79.65144064835357
1104.844099038026	1586.7666666666667	4355.533333333334	79.97984819246234
1105.5542495093239	1586.9	4321.433333333333	80.1054937026265
1106.2643259273534	1586.8	4275.833333333333	81.2978144800118
1106.9743282899494	1587.3333333333333	4203.066666666667	82.21581269545706
1107.684256594947	1587.0333333333333	4122.666666666667	82.32927212711006
1108.394110840181	1587.5333333333333	4063.266666666667	81.8158514429765
1109.1038910234856	1586.9666666666667	4022.766666666667	81.89984323109185
1109.8135971426964	1586.9333333333334	3965.3	83.483897443314
1110.5232291956477	1586.6333333333334	3897.1	82.6587607981385
1111.2327871801745	1586.5666666666666	3826.5333333333333	83.5709241951311
1111.9422710941117	1586.8	3772.0333333333333	82.5236416423851
1112.6516809352938	1585.9666666666667	3733.9666666666667	84.21643574636099
1113.3610167015559	1586.8	3669.7	84.0667828686434
1114.0702783907325	1586.7	3618.3	83.85796486474469
1114.7794660006589	1586.3	3572.4666666666667	84.25008739822808
1115.4885795291696	1586.4	3545.633333333333	85.73710167535094
1116.1976189740992	1586.1666666666667	3492.7	86.42437675181307
1116.906584333283	1586.6333333333334	3447.4333333333334	86.81923200115233
1117.6154756045555	1586.4	3406.5333333333333	85.06517805342128
1118.3242927857516	1587.4666666666667	3371.6666666666665	85.29969002282861
1119.0330358747062	1586.5333333333333	3329.5	85.89230782788668
1119.741704869254	1586.3	3293.4333333333334	86.40833895710766
1120.4502997672296	1586.9	3252.0666666666666	86.84503698291145
1121.1588205664682	1585.9333333333334	1661.8333333333333	79.98305594788826
1121.8672672648045	1585.9333333333334	1662.5666666666666	83.2427631780046
1122.5756398600731	1586.0	1662.7	92.63722889674487
1123.2839383501089	1585.9666666666667	1661.1	73.05893169844892
