# Supplementary material for: Roblonski: A Material-Efficient Robo-Fluidic Toolbox for Rapid Photochemical Characterization
Source: ACS Cent Sci. 2026 Feb 6;12(3):333–44. doi: 10.1021/acscentsci.5c02027 (PMC13022720; doi:10.1021/acscentsci.5c02027)
Supplement: Supplementary file 2 [file oc5c02027_si_002.zip › BeerLambertStudy/Raw Data (Automataed)/BLEC Study (2025 Jun 12)/ZnPc2/blec_ZnPc2__13062025_aABS_i16_eEXP_s5_d400e-03_t250-0_m7_v175-0.csv]

name	C:/Users/cbe.mabolha.shared/Documents/Gilson Spectroscopy Project\BLEC Study (2025 Jun 12)\ZnPc2\blec_ZnPc2__13062025_aABS_i16_eEXP_s5_d400e-03_t250-0_m7_v175-0.csv
2025-06-13 05:46:14.031180
mix_iter=7	mix_disp=175.0
droplet_volume=50.0	working_volume=250.0
dilution_scheme=Fractional(value=0.3333333333333333)	n_dil=6
calibration=Calibration(y = f(x); f(x) = -0.244 + 0.9765x; s.t. y > 0.0; Set Feb 4	2025 from "Manuscript Figures Data.xlsx")
count	30
interval	0.1 (Sec)
integration_time	40000 (uSec)
NLC=False	DCC=False	WCAL=-5	Slit=S5
Conc_0=0.004	nFRAC=0.13168724279835395	nConc_(16;5)=0.0005267489711934158	aFRAC=0.13201728177972288	aConc_(16;5)=0.0005280691271188915
wavelength (nm)	dark reference (int)	light reference (int)	abs (mOD)
W	D	L	S
344.6678771972656	1602.4333333333334	1678.0666666666666	80.75359742807704
345.45221902608614	1590.0333333333333	1664.4	77.35525233476002
346.236489003635	1587.3	1661.7	78.24828224757835
347.02068712774695	1586.0666666666666	1661.2666666666667	89.93976397730192
347.8048133962569	1585.3	2376.5666666666666	131.48882352637574
348.5888678069997	1586.7333333333333	2390.233333333333	131.4676019074268
349.3728503578101	1587.6666666666667	2404.633333333333	133.1612865378781
350.15676104652283	1587.7666666666667	2419.9666666666667	132.7672369385133
350.94059987097285	1587.7666666666667	2424.733333333333	130.6902198980444
351.72436682899485	1587.3	2430.733333333333	129.661469951794
352.5080619184237	1586.5333333333333	2435.0333333333333	127.61420512869363
353.2916851370942	1585.9333333333334	2447.633333333333	130.58079741917513
354.0752364828412	1585.8666666666666	2447.8	128.6834048147502
354.8587159534994	1586.3666666666666	2448.5333333333333	127.78569575481421
355.6421235469038	1586.1	2452.1666666666665	127.25158267588976
356.42545926088906	1586.6333333333334	2454.733333333333	128.0012270046483
357.20872309329	1587.2	2453.633333333333	126.18248702607967
357.9919150419415	1586.2333333333333	2448.5	123.70929468243811
358.77503510467835	1586.6666666666667	2442.133333333333	123.02509566124057
359.5580832793353	1585.8	2439.633333333333	125.41938547688825
360.34105956374725	1585.6666666666667	2436.6666666666665	123.86269835082649
361.12396395574893	1586.1	2429.1666666666665	123.90968356723639
361.9067964531752	1586.3333333333333	2427.4666666666667	123.09537379479539
362.6895570538609	1586.0333333333333	2425.4666666666667	120.34703915318978
363.47224575564076	1586.7333333333333	2428.733333333333	123.13150894469536
364.2548625563497	1586.6666666666667	2423.4333333333334	122.00183732377812
365.0374074538224	1586.3666666666666	2422.0666666666666	120.6695623929531
365.8198804458938	1586.2333333333333	2418.266666666667	118.55409694253667
366.6022815303986	1586.9333333333334	2418.0333333333333	120.6115567108851
367.3846107051717	1586.8666666666666	2416.1666666666665	118.70524887212072
368.1668679680479	1586.6333333333334	2420.733333333333	119.47150197549018
368.9490533168619	1586.5666666666666	2422.6666666666665	118.25516870335387
369.7311667494487	1586.9333333333334	2428.266666666667	117.9294301734157
370.5132082636429	1586.7	2438.9666666666667	117.5730693595906
371.2951778572795	1586.3666666666666	2445.233333333333	120.5449410025751
372.07707552819323	1586.5666666666666	2445.5	118.09404522753454
372.8589012742189	1586.7666666666667	2452.266666666667	119.15119619954112
373.6406550931913	1586.8666666666666	2458.366666666667	115.68601521252941
374.4223369829453	1586.7333333333333	2466.2	115.38769333993658
375.2039469413157	1587.0666666666666	2474.0333333333333	117.4255596940489
375.9854849661373	1586.1666666666667	2469.4	115.65788230133303
376.7669510552448	1586.3	2473.0	114.77842583759069
377.5483452064732	1586.4666666666667	2475.5333333333333	113.05359594687289
378.3296674176572	1586.8333333333333	2490.4333333333334	112.4735219144502
379.11091768663164	1586.2	2501.3333333333335	116.30361973100267
379.89209601123133	1586.1	2507.133333333333	117.25825019935152
380.67320238929113	1586.3	2501.7	111.55720387332325
381.45423681864577	1586.9666666666667	2506.9666666666667	113.73412312759795
382.23519929713007	1586.5666666666666	2514.8	112.84524231619834
383.01608982257886	1586.5333333333333	2527.866666666667	114.16486206410421
383.796908392827	1586.5333333333333	2541.1666666666665	114.39700600677254
384.57765500570923	1586.7666666666667	2536.866666666667	113.0407487264847
385.3583296590604	1587.0	2530.6	112.61678416445487
386.1389323507153	1586.5333333333333	2534.5666666666666	109.96546286307084
386.91946307850884	1587.0	2548.366666666667	112.60223082864316
387.69992184027564	1586.9	2568.1666666666665	110.38336691504647
388.48030863385065	1586.5	2590.4333333333334	112.30978510866109
389.2606234570687	1586.4	2572.233333333333	108.47997935891325
390.04086630776453	1586.2	2567.4333333333334	110.31155114010134
390.82103718377294	1587.0	2573.8333333333335	112.76404947499975
391.6011360829288	1587.3333333333333	2579.766666666667	110.22941856314868
392.3811630030669	1586.4666666666667	2610.5	111.71687957275692
393.161117942022	1587.0333333333333	2645.1	108.65610076599263
393.941000897629	1586.5	2688.366666666667	107.68109617089407
394.72081186772266	1586.5	2695.633333333333	107.85051516176527
395.5005508501378	1587.0333333333333	2690.5	110.57304936968167
396.28021784270925	1586.9666666666667	2688.633333333333	109.96558963208564
397.0598128432718	1587.3	2698.5666666666666	108.88586722116929
397.83933584966024	1586.7666666666667	2699.366666666667	107.76929938374798
398.6187868597095	1586.3666666666666	2714.9333333333334	108.63717055767766
399.3981658712542	1586.2	2736.8	109.45732674052907
400.1774728821293	1586.4666666666667	2757.1	109.53860537211183
400.9567078901696	1587.2666666666667	2781.733333333333	107.88240171528275
401.7358708932098	1587.1	2783.5	109.34675998444109
402.5149618890848	1586.7	2768.8333333333335	108.98879734756578
403.2939808756294	1587.0	2778.5	109.7801952871952
404.07292785067847	1586.9	2801.8	109.10872355222159
404.8518028120667	1586.6333333333334	2813.5666666666666	108.40850393018583
405.630605757629	1587.3333333333333	2820.633333333333	109.29541287226505
406.4093366852001	1585.9666666666667	2807.3	106.90663841018143
407.1879955926149	1586.5666666666666	2819.5333333333333	108.57455767509018
407.9665824777082	1586.5	2829.6	108.33171121211471
408.74509733831474	1586.1	2847.6666666666665	106.34378270074542
409.52354017226935	1586.2	2860.8	106.53357967108582
410.3019109774069	1586.7333333333333	2867.5	109.93801743380911
411.08020975156217	1586.7333333333333	2875.7	106.3935643882182
411.8584364925699	1586.7	2904.5333333333333	107.62804262410194
412.6365911982651	1586.6666666666667	2926.3	107.88350817194049
413.4146738664823	1586.5	2947.9333333333334	106.56522189781798
414.19268449505654	1586.8	2975.2	104.79601941355425
414.97062308182257	1587.0666666666666	3011.8333333333335	104.95247212665943
415.74848962461516	1586.0333333333333	3057.3	106.13839703033638
416.52628412126916	1586.6	3127.4333333333334	106.30033728897469
417.3040065696194	1586.1666666666667	3202.866666666667	106.09283144161728
418.0816569675006	1586.5	3194.0666666666666	105.30468937282777
418.8592353127476	1586.6	3188.1666666666665	106.02819950652544
419.63674160319533	1587.2	3203.0666666666666	106.08617966205237
420.4141758366785	1586.4666666666667	3234.233333333333	106.08161917643532
421.1915380110319	1586.9666666666667	3249.133333333333	106.41952705839094
421.9688281240904	1585.8666666666666	3253.133333333333	107.7388982718385
422.7460461736888	1586.1333333333334	3308.133333333333	107.23552702441843
423.52319215766187	1586.6333333333334	3375.2	108.37738288271214
424.3002660738445	1587.0333333333333	3454.1	107.02516321867152
425.0772679200714	1586.4666666666667	3592.866666666667	106.97914610700913
425.8541976941775	1587.4666666666667	3732.5666666666666	107.1130701552628
426.6310553939975	1586.7	3792.8	107.10472752403027
427.40784101736625	1586.8	3851.266666666667	109.69186284773869
428.18455456211865	1587.2333333333333	3973.1666666666665	108.11422932144137
428.96119602608934	1586.8333333333333	4172.633333333333	112.59398391656987
429.7377654071133	1586.7666666666667	4380.633333333333	112.48306634248848
430.5142627030252	1586.0666666666666	4493.033333333334	111.75323395576872
431.29068791166	1586.1666666666667	4637.6	111.91711230718522
432.06704103085235	1586.8333333333333	4768.033333333334	112.8108118432704
432.8433220584372	1586.5	4859.8	112.08850193762812
433.6195309922492	1586.5333333333333	4922.4	112.49329603744627
434.3956678301234	1586.1666666666667	4963.1	113.15399947995026
435.1717325698944	1586.8333333333333	4985.066666666667	113.65419441596983
435.9477252093971	1586.8	4998.533333333334	112.31534219668991
436.72364574646633	1587.0	5048.9	111.1041078831065
437.49949417893686	1586.7	5113.3	110.3988725069015
438.27527050464346	1586.8666666666666	5211.533333333334	110.96377837020576
439.0509747214211	1586.1333333333334	5387.433333333333	111.25011401818321
439.8266068271044	1586.2	5644.566666666667	110.10507315286306
440.6021668195283	1587.4333333333334	6007.9	108.91809411113387
441.37765469652754	1586.5666666666666	6478.6	111.35850873078354
442.1530704559369	1586.2	6976.966666666666	112.49109013720165
442.9284140955914	1587.0333333333333	7408.7	113.30102695049902
443.7036856133256	1586.6333333333334	7705.933333333333	112.39185615757587
444.47888500697445	1587.1	7876.2	113.35149313882464
445.2540122743727	1586.0333333333333	7900.1	112.4355189412697
446.0290674133552	1586.5666666666666	7837.666666666667	110.72242761490982
446.8040504217568	1586.3	7767.633333333333	112.08150332000628
447.5789612974122	1586.6	7685.533333333334	111.51436011584512
448.35380003815635	1586.2333333333333	7630.266666666666	110.01821587522787
449.1285666418239	1586.6666666666667	7604.3	110.47478225535869
449.90326110624983	1587.2333333333333	7600.766666666666	110.06400570531768
450.67788342926883	1586.6333333333334	7614.466666666666	109.73291837151348
451.4524336087157	1586.6	7647.333333333333	109.40899873630119
452.22691164242536	1586.7333333333333	7696.533333333334	109.87926227059796
453.00131752823256	1587.0	7774.266666666666	111.32655188650752
453.7756512639721	1586.3666666666666	7832.233333333334	111.04655119484022
454.5499128474788	1586.9333333333334	7883.5	109.43984091910784
455.32410227658755	1587.0333333333333	7935.033333333334	109.44657509534798
456.09821954913303	1586.4333333333334	7949.666666666667	109.79854244320934
456.8722646629501	1587.0333333333333	7921.633333333333	110.05431962895778
457.6462376158736	1586.1	7847.833333333333	109.2875003206308
458.4201384057383	1587.1333333333334	7761.2	109.30595044291564
459.1939670303791	1586.5666666666666	7645.066666666667	110.31345828828313
459.96772348763074	1586.3666666666666	7489.866666666667	108.74844677324418
460.741407775328	1586.7	7360.433333333333	109.30389133743353
461.51501989130577	1586.7	7221.966666666666	108.76333733892095
462.2885598333988	1586.8333333333333	7101.1	108.02940891078421
463.0620275994419	1586.4333333333334	7030.866666666667	107.90451099334597
463.83542318726995	1586.7333333333333	6960.066666666667	107.64987511804819
464.6087465947177	1586.1333333333334	6901.466666666666	107.28013351083531
465.38199781962	1586.8333333333333	6890.8	107.5864582006856
466.1551768598116	1586.3333333333333	6877.933333333333	107.03447953388144
466.92828371312737	1586.9666666666667	6891.3	107.4836288957031
467.7013183774021	1586.8666666666666	6923.866666666667	107.01189559975248
468.4742808504707	1586.8666666666666	6978.066666666667	107.89190263761014
469.24717113016777	1587.3666666666666	7027.933333333333	106.9283311456712
470.0199892143283	1586.9666666666667	7102.966666666666	108.03125470083866
470.792735100787	1586.3333333333333	7172.466666666666	108.2195479396681
471.5654087873788	1586.9	7240.2	106.74222558845231
472.33801027193834	1586.6	7309.8	107.10799465849772
473.11053955230057	1587.0333333333333	7379.366666666667	107.20617080615023
473.88299662630027	1587.4	7441.566666666667	106.22994781141217
474.65538149177223	1586.7666666666667	7494.333333333333	106.7948576287952
475.4276941465513	1586.5	7520.133333333333	107.07112222710371
476.1999345884722	1586.8666666666666	7528.5	105.77474180143727
476.97210281536985	1586.5666666666666	7529.066666666667	106.28280859741326
477.74419882507897	1587.0	7520.866666666667	106.29908669771058
478.51622261543446	1586.4333333333334	7493.0	106.32041547979257
479.2881741842711	1586.8333333333333	7462.033333333334	106.92936163641176
480.06005352942367	1586.9666666666667	7414.1	106.13786765305697
480.831860648727	1586.4	7369.4	106.68179794623987
481.60359554001593	1586.4	7338.233333333334	106.7997161211498
482.37525820112523	1587.0	7276.0	106.35723181097063
483.14684862988975	1587.1	7232.4	107.16966005447793
483.91836682414424	1586.7	7174.666666666667	104.63103038757534
484.68981278172356	1586.9666666666667	7131.566666666667	105.20461934577551
485.46118650046253	1586.7333333333333	7091.166666666667	106.43692152948225
486.23248797819593	1586.9666666666667	7034.333333333333	105.318221422837
487.0037172127586	1587.3	6994.8	104.69276219128038
487.7748742019853	1587.1666666666667	6966.3	104.52939797015311
488.54595894371096	1585.9333333333334	6936.4	104.3606568852881
489.31697143577026	1586.5666666666666	6902.9	104.60911975120794
490.08791167599804	1586.3	6868.266666666666	104.75453610444397
490.8587796622292	1587.1666666666667	6830.866666666667	104.1963373020095
491.6295753922984	1586.8333333333333	6814.3	105.44033450889661
492.4002988640406	1587.2	6784.4	103.54380588685221
493.17095007529053	1586.8666666666666	6750.933333333333	103.85651050242471
493.94152902388305	1587.3333333333333	6731.6	104.5015872859535
494.71203570765294	1586.9333333333334	6702.333333333333	104.81922895348079
495.482470124435	1586.8666666666666	6666.133333333333	103.94012026874115
496.25283227206404	1586.9	6643.1	104.43248651112789
497.02312214837485	1586.8666666666666	6620.366666666667	105.33528564015045
497.7933397512024	1586.1666666666667	6589.433333333333	105.16325930115046
498.56348507838123	1587.2	6555.933333333333	103.22559823496151
499.3335581277464	1586.7	6541.4	103.95646861550685
500.10355889713264	1587.5333333333333	6526.733333333334	103.36477129744446
500.8734873843747	1586.7	6529.3	103.71196756805165
501.6433435873074	1586.5666666666666	6530.733333333334	103.86076199488727
502.4131275037657	1586.7666666666667	6529.933333333333	103.51637543876096
503.1828391315842	1586.5	6539.533333333334	102.79076707397796
503.95247846859786	1586.7	6563.433333333333	103.13421683690028
504.72204551264144	1586.6666666666667	6594.366666666667	103.12917503786424
505.49154026154974	1587.3	6626.9	103.88278061701408
506.2609627131576	1587.1666666666667	6658.233333333334	102.98142662944987
507.03031286529983	1586.8333333333333	6708.7	103.25836899386354
507.7995907158112	1586.2333333333333	6778.5	103.57705301548377
508.5687962625266	1586.9	6844.033333333334	103.23144209694975
509.33792950328075	1586.9333333333334	6913.6	103.25104033293209
510.1069904359085	1586.8666666666666	6981.933333333333	102.49207634357032
510.8759790582447	1586.5333333333333	7071.333333333333	102.69964676576886
511.6448953681241	1586.9666666666667	7176.966666666666	103.92623154931267
512.4137393633815	1587.2	7259.233333333334	103.32439109223164
513.1825110418519	1586.7666666666667	7339.2	101.13444620516837
513.9512104013698	1587.2333333333333	7457.866666666667	102.60398582990317
514.7198374397702	1586.8666666666666	7565.966666666666	102.55275693520348
515.4883921548881	1586.6666666666667	7669.633333333333	101.74168602376311
516.2568745445578	1586.6333333333334	7776.5	102.49679073191078
517.0252846066146	1586.9	7891.6	103.79765918494641
517.793622338893	1586.8666666666666	7993.566666666667	103.72157021840256
518.561887739228	1586.2666666666667	8078.466666666666	102.6104643546152
519.3300808054544	1586.5666666666666	8165.566666666667	102.46566998089388
520.0982015354069	1586.4666666666667	8258.766666666666	102.29741732440878
520.8662499269203	1586.7666666666667	8360.266666666666	102.42688371780973
521.6342259778296	1586.8	8457.966666666667	102.01742414501935
522.4021296859694	1586.5333333333333	8524.066666666668	102.24492629499022
523.1699610491747	1586.5	8592.233333333334	101.176269695196
523.9377200652801	1586.6666666666667	8665.466666666667	102.2967050152231
524.7054067321207	1587.0333333333333	8740.966666666667	102.3965262031589
525.4730210475309	1586.7	8797.166666666666	102.55353797111474
526.2405630093459	1587.1666666666667	8857.4	102.56332421276744
527.0080326154003	1587.2333333333333	8909.666666666666	101.36223476468615
527.7754298635291	1586.2	8952.866666666667	101.51804695464503
528.5427547515668	1587.5333333333333	9000.333333333334	101.53165182728252
529.3100072773485	1586.8333333333333	9045.833333333334	102.36136228711324
530.077187438709	1586.8333333333333	9077.1	101.73318960897852
530.8442952334829	1586.6	9118.9	101.03815664097301
531.6113306595051	1587.2	9169.433333333332	101.25279493736963
532.3782937146104	1587.2	9203.9	100.67958246765166
533.1451843966338	1587.4	9244.133333333333	101.83136136869665
533.9120027034099	1586.5333333333333	9287.333333333334	101.83773813392365
534.6787486327736	1586.8	9311.7	100.48907321529235
535.4454221825597	1587.3333333333333	9353.533333333333	100.5315158844966
536.212023350603	1586.2666666666667	9380.966666666667	99.49411586366779
536.9785521347383	1587.2333333333333	9413.833333333334	100.98536035327714
537.7450085328004	1586.8333333333333	9442.666666666666	101.78839815468935
538.5113925426242	1587.0333333333333	9463.266666666666	101.3590773344815
539.2777041620444	1586.2	9489.166666666666	101.11176524715371
540.0439433888959	1586.7	9517.633333333333	101.15263142017362
540.8101102210134	1586.9666666666667	9522.533333333333	99.80790871131005
541.5762046562318	1586.6333333333334	9533.8	99.50669584672438
542.3422266923859	1586.4333333333334	9569.633333333333	100.89223801858637
543.1081763273105	1586.2	9584.5	101.52537608612361
543.8740535588404	1587.5666666666666	9587.5	100.74601331817075
544.6398583848105	1587.1	9601.633333333333	101.49224663918345
545.4055908030555	1586.9333333333334	9625.133333333333	101.601551885364
546.1712508114102	1586.3333333333333	9630.5	100.66265046842722
546.9368384077096	1586.9666666666667	9624.133333333333	100.42299900494862
547.7023535897882	1587.4	9617.633333333333	99.75775506935886
548.4677963554811	1586.6333333333334	9614.9	100.33693497382004
549.2331667026231	1587.1	9616.266666666666	99.15828748189237
549.9984646290487	1586.4	9616.966666666667	99.6397079482559
550.7636901325931	1587.2666666666667	9608.1	99.65756117049585
551.5288432110908	1586.9666666666667	9615.4	99.17752516239241
552.2939238623768	1587.4	9616.433333333332	99.869811562754
553.0589320842859	1586.8	9607.433333333332	99.6853302782485
553.8238678746528	1586.3	9605.233333333334	99.31180777310803
554.5887312313124	1586.8333333333333	9605.466666666667	99.37725603233379
555.3535221520995	1586.7666666666667	9599.866666666667	99.80660121457808
556.1182406348488	1587.5	9591.566666666668	99.54640643883873
556.8828866773954	1586.6666666666667	9604.833333333334	99.98791999577696
557.6474602775738	1586.6333333333334	9607.0	100.17298247030496
558.411961433219	1586.8	9606.766666666666	99.26793810153917
559.1763901421657	1588.0	9620.933333333332	100.38716118028661
559.9407464022488	1587.1333333333334	9626.533333333333	100.13075916042546
560.7050302113031	1586.7333333333333	9638.766666666666	100.2733273675476
561.4692415671633	1587.3333333333333	9643.166666666666	99.94859454179091
562.2333804676643	1587.0666666666666	9662.466666666667	99.47796315458832
562.997446910641	1587.1333333333334	9671.133333333333	99.3342891890042
563.7614408939281	1586.6	9696.5	100.01725125834191
564.5253624153604	1587.4666666666667	9707.6	99.11780516965196
565.2892114727728	1586.8666666666666	9732.133333333333	99.51353001461786
566.0529880639999	1587.6333333333334	9744.6	99.29737447527899
566.8166921868768	1586.7	9790.5	99.1861340117322
567.5803238392382	1587.8333333333333	9801.133333333333	99.29646243115901
568.3438830189189	1587.2333333333333	9811.733333333334	99.28833660388877
569.1073697237535	1587.0	9828.166666666666	99.1907962865609
569.8707839515772	1587.0	9838.133333333333	99.84816349046959
570.6341257002246	1586.7333333333333	9840.966666666667	98.80300235214206
571.3973949675305	1586.6666666666667	9865.433333333332	98.99675987253431
572.1605917513298	1587.1	9875.533333333333	98.70703553322677
572.9237160494572	1585.9333333333334	9880.966666666667	99.01326305546598
573.6867678597476	1586.5666666666666	9889.066666666668	99.62108281448191
574.4497471800358	1587.2333333333333	9904.166666666666	98.65717218675073
575.2126540081566	1587.0	9920.566666666668	98.59743378878417
575.9754883419448	1586.5666666666666	9911.6	98.34873301913538
576.7382501792351	1586.7666666666667	9941.566666666668	99.09264416261928
577.5009395178625	1586.7	9959.866666666667	98.36473419594195
578.2635563556619	1586.2	9969.566666666668	98.5163231843464
579.0261006904677	1586.7666666666667	9979.2	98.61761094068667
579.7885725201152	1586.6666666666667	9980.433333333332	98.98759739596831
580.5509718424388	1587.1	9983.366666666667	97.94444510898538
581.3132986552736	1587.0	10015.4	97.55372493561639
582.0755529564542	1587.3	10052.533333333333	98.72137176536307
582.8377347438156	1586.9666666666667	10078.1	98.54595262531943
583.5998440151925	1587.8	10095.433333333332	98.64953677732372
584.3618807684197	1586.7333333333333	10120.966666666667	98.31723758293411
585.123845001332	1586.9333333333334	10143.933333333332	98.66665837569896
585.8857367117644	1587.7666666666667	10172.433333333332	97.67374329338244
586.6475558975515	1587.6666666666667	10206.6	97.74306028856907
587.4093025565281	1586.6666666666667	10241.033333333333	96.94305082815575
588.1709766865292	1586.8666666666666	10287.9	97.80062440213418
588.9325782853895	1587.0333333333333	10331.133333333333	97.50518470385859
589.6941073509438	1587.4333333333334	10399.966666666667	97.85313349953181
590.4555638810269	1587.0333333333333	10476.9	98.46754152815754
591.2169478734736	1586.6	10531.0	97.73947496036388
591.9782593261189	1586.3333333333333	10626.0	98.02243541697646
592.7394982367973	1586.8333333333333	10715.933333333332	98.72831010217057
593.5006646033439	1586.1666666666667	10793.333333333334	97.85639233524014
594.2617584235933	1587.0333333333333	10894.966666666667	97.64239146009666
595.0227796953804	1586.6333333333334	11006.933333333332	98.1030020536566
595.78372841654	1587.0	11106.333333333334	97.89962418185695
596.544604584907	1586.2333333333333	11222.066666666668	98.14369812621716
597.3054081983161	1587.7333333333333	11351.933333333332	98.29251937761751
598.0661392546021	1586.8333333333333	11458.166666666666	97.63103791175605
598.8267977515999	1587.2666666666667	11585.333333333334	98.86658293923097
599.5873836871442	1586.9666666666667	11696.266666666666	97.89239889888955
600.34789705907	1586.8	11814.566666666668	97.44536780041275
601.1083378652119	1586.1	11954.933333333332	97.75026259811045
601.8687061034049	1587.1333333333334	12082.333333333334	96.96829416857896
602.6290017714836	1586.7	12227.933333333332	98.32988290235272
603.3892248672829	1587.0	12372.033333333333	98.49982420240323
604.1493753886377	1586.2333333333333	12523.533333333333	98.27412549517953
604.9094533333828	1587.0333333333333	12646.166666666666	97.80793765305474
605.6694586993528	1586.9	12767.033333333333	97.32002331760305
606.4293914843829	1586.1666666666667	12915.766666666666	97.20143950210698
607.1892516863076	1586.7333333333333	13075.966666666667	97.95802501323249
607.9490393029618	1586.5	13211.466666666667	98.47442395937775
608.7087543321802	1587.2	13355.8	98.10854663622833
609.4683967717978	1586.2	13483.466666666667	98.08946647453202
610.2279666196492	1586.8	13618.233333333334	97.66328111724208
610.9874638735695	1586.2666666666667	13751.0	96.7889436205517
611.7468885313933	1586.9	13877.166666666666	96.98128071058011
612.5062405909555	1586.6	14009.633333333333	97.48984220500147
613.2655200500909	1586.8	14128.133333333333	97.08752317076106
614.0247269066342	1586.7333333333333	14222.533333333333	96.8472919933264
614.7838611584203	1587.7666666666667	14344.333333333334	96.52661112745868
615.5429228032841	1586.9333333333334	14465.933333333332	96.39185980139743
616.3019118390603	1586.4333333333334	14544.0	96.78099299626639
617.0608282635836	1586.9666666666667	14639.833333333334	96.64918371412611
617.8196720746892	1586.5	14732.566666666668	97.31020918167626
618.5784432702114	1586.8	14816.966666666667	97.317794859543
619.3371418479854	1587.0	14887.833333333334	96.8447145680838
620.0957678058459	1587.1333333333334	14951.366666666667	96.04105257959472
620.8543211416277	1586.8333333333333	15023.266666666666	96.08442845001701
621.6128018531655	1586.4333333333334	15059.466666666667	95.60621222186863
622.3712099382943	1586.9	15131.566666666668	96.91669303312663
623.1295453948488	1586.7	15200.6	96.15382492784357
623.8878082206638	1586.6333333333334	15258.966666666667	96.52900649285502
624.6459984135743	1586.8666666666666	15285.3	96.0474658121031
625.4041159714149	1586.9	15355.966666666667	96.29355515876998
626.1621608920203	1586.9	15409.2	96.39346392047483
626.9201331732256	1587.0666666666666	15445.8	96.85595962935346
627.6780328128656	1586.6	15468.833333333334	96.02140879066174
628.4358598087749	1586.7333333333333	15524.466666666667	96.66418125874604
629.1936141587885	1586.8	15544.4	96.55285290264216
629.9512958607411	1586.9333333333334	15560.1	96.53979363528317
630.7089049124675	1586.2	15606.9	96.16827364389903
631.4664413118026	1586.3666666666666	15626.2	95.485565925932
632.2239050565811	1586.7666666666667	15645.433333333332	95.51826268317241
632.9812961446379	1586.2	15657.5	95.22375237311705
633.7386145738079	1587.0333333333333	15691.633333333333	95.84953313729417
634.4958603419257	1586.9	15690.666666666666	95.59996095241254
635.2530334468262	1586.6333333333334	15708.566666666668	96.13086273486414
636.0101338863443	1586.6666666666667	15693.3	95.71764656124589
636.7671616583146	1586.9666666666667	15686.4	95.73521356497014
637.5241167605723	1586.4666666666667	15669.333333333334	95.95994222904943
638.2809991909518	1587.2333333333333	15627.733333333334	95.88661204003077
639.037808947288	1586.8666666666666	15603.366666666667	95.8784219295392
639.7945460274159	1587.1666666666667	15593.5	96.49291072569989
640.5512104291702	1586.5666666666666	15551.7	95.80638365399834
641.3078021503857	1587.3	15547.6	96.21087713947311
642.0643211888971	1587.6	15503.666666666666	95.97685276199977
642.8207675425394	1586.0666666666666	15478.266666666666	95.8897347276985
643.5771412091474	1587.1	15466.1	96.44480146362451
644.3334421865558	1586.7	15456.066666666668	95.54585770037257
645.0896704725996	1586.4333333333334	15441.633333333333	95.97171516988253
645.8458260651132	1586.2333333333333	15422.766666666666	96.33077656601388
646.6019089619319	1587.2	15365.266666666666	96.08941152155751
647.3579191608902	1587.0333333333333	15376.466666666667	95.98898211243097
648.1138566598231	1587.2333333333333	15326.166666666666	95.59411437277467
648.8697214565653	1586.5	15309.566666666668	95.72171136728592
649.6255135489516	1586.7333333333333	15280.933333333332	96.2020522519038
650.3812329348169	1587.2333333333333	15302.2	96.1246217603428
651.1368796119959	1587.9	15318.633333333333	95.5686290706462
651.8924535783235	1586.4	15325.266666666666	96.17542362629015
652.6479548316345	1587.0	15296.966666666667	96.73872548996786
653.4033833697637	1586.5	15283.2	96.62447098188437
654.1587391905458	1586.8	15281.333333333334	97.03926263853727
654.9140222918159	1586.2666666666667	15284.6	96.39512535539434
655.6692326714084	1586.8333333333333	15315.2	96.66728356747136
656.4243703271585	1586.3666666666666	15321.566666666668	96.6134218743145
657.1794352569008	1586.7333333333333	15334.2	97.152540669041
657.9344274584702	1587.4	15329.7	97.16975993734141
658.6893469297014	1587.1	15378.066666666668	97.89943894587748
659.4441936684294	1586.1	15443.4	98.28621019165834
660.1989676724888	1586.7666666666667	15456.033333333333	98.68991038122029
660.9536689397146	1586.6	15457.333333333334	99.28379540125383
661.7082974679414	1587.0333333333333	15498.666666666666	100.05121833687453
662.4628532550042	1586.5333333333333	15512.766666666666	99.67950804295614
663.2173362987378	1586.4333333333334	15575.333333333334	101.36663752241272
663.9717465969768	1587.0333333333333	15605.233333333334	101.15283185314767
664.7260841475563	1586.2	15690.933333333332	102.77477668309488
665.480348948311	1587.0	15749.533333333333	102.68878277065117
666.2345409970756	1585.7666666666667	15816.833333333334	102.18659967809212
666.988660291685	1586.7333333333333	15888.266666666666	102.76303700341481
667.742706829974	1587.4333333333334	15977.233333333334	103.16094517727356
668.4966806097776	1586.6333333333334	16047.366666666667	103.40866070231728
669.2505816289303	1586.5666666666666	16148.333333333334	103.05911999268383
670.0044098852671	1587.0666666666666	16264.5	103.75991132554782
670.7581653766227	1586.6666666666667	16340.066666666668	103.62868512791302
671.511848100832	1587.2666666666667	16409.833333333332	104.08210702024667
672.2654580557298	1586.1333333333334	16500.2	103.70978096900576
673.0189952391509	1586.9	16573.833333333332	102.29749855181034
673.7724596489301	1586.9666666666667	16676.666666666668	102.11661614144118
674.5258512829022	1587.3333333333333	16789.5	100.94607497367751
675.279170138902	1587.7	16912.666666666668	99.99240281407569
676.0324162147645	1586.9666666666667	16981.333333333332	98.71552000412558
676.7855895083242	1586.8333333333333	17094.366666666665	99.02583133806101
677.5386900174161	1586.9	17202.533333333333	97.71752909172554
678.2917177398749	1586.8333333333333	17319.166666666668	97.29665811244679
679.0446726735356	1586.3333333333333	17436.1	96.71528346045106
679.797554816233	1586.5	17572.1	96.51331714022227
680.5503641658016	1587.3333333333333	17668.933333333334	94.6019953588051
681.3031007200765	1586.7333333333333	17764.5	94.63125633538095
682.0557644768925	1586.8333333333333	17855.266666666666	94.75126934211421
682.8083554340842	1587.1666666666667	17989.2	95.05477820731414
683.5608735894867	1586.5	18132.333333333332	94.22246098992807
684.3133189409347	1586.8666666666666	18272.9	94.18979131296777
685.0656914862628	1586.7	18382.766666666666	92.12024170649053
685.8179912233061	1587.1	18526.9	92.46676387549569
686.5702181498993	1586.6	18663.366666666665	92.60943847852906
687.3223722638772	1587.0666666666666	18810.633333333335	92.69814328452769
688.0744535630747	1586.6333333333334	18975.433333333334	94.20465740783406
688.8264620453265	1586.5666666666666	19079.433333333334	92.90430196010564
689.5783977084674	1586.4	19189.933333333334	92.85298294439535
690.3302605503324	1586.4	19294.1	91.9998217789748
691.082050568756	1587.5666666666666	19411.233333333334	92.19646472914128
691.8337677615733	1586.5	19500.433333333334	92.37040753670138
692.585412126619	1587.0333333333333	19621.8	93.13213592828866
693.3369836617278	1586.6666666666667	19670.6	92.24354778418763
694.0884823647348	1586.7333333333333	19732.366666666665	92.42689088521453
694.8399082334745	1586.7	19770.566666666666	91.87186669779389
695.5912612657819	1587.1666666666667	19832.266666666666	91.74125023460583
696.3425414594917	1587.5333333333333	19897.533333333333	91.64286768878986
697.0937488124388	1586.4333333333334	19976.0	91.32402221739207
697.8448833224579	1587.0666666666666	20042.366666666665	90.774579583785
698.5959449873841	1586.5	20135.166666666668	91.01384923308186
699.3469338050518	1586.7333333333333	20209.3	91.82639278694785
700.0978497732962	1586.3333333333333	20192.266666666666	90.72053361249435
700.8486928899517	1586.6333333333334	20220.066666666666	90.0570625806715
701.5994631528534	1586.1666666666667	20234.5	90.05447169772951
702.3501605598362	1587.1666666666667	20253.1	90.4097177350345
703.1007851087347	1587.0	20302.366666666665	91.07918016952284
703.8513367973837	1586.8666666666666	20350.366666666665	91.31600220179158
704.6018156236181	1587.0333333333333	20346.233333333334	90.88907837230792
705.3522215852728	1587.0	20327.0	90.45101075917107
706.1025546801824	1586.8	20356.7	91.51647603627833
706.8528149061818	1587.0666666666666	20314.533333333333	90.78690282650628
707.603002261106	1586.5	20265.8	89.92959442215725
708.3531167427894	1587.2666666666667	20231.7	89.93116214063089
709.1031583490673	1587.0	20211.3	90.28313214099727
709.8531270777742	1587.1666666666667	20165.566666666666	90.94020815142834
710.6030229267449	1586.7	20111.633333333335	91.41454144083889
711.3528458938142	1587.5333333333333	20047.966666666667	91.01332175568756
712.1025959768172	1587.5333333333333	19984.733333333334	90.15508233759527
712.8522731735884	1586.5666666666666	19940.466666666667	90.14781190407383
713.6018774819628	1587.4666666666667	19867.966666666667	90.59904475711389
714.351408899775	1586.2	19754.366666666665	91.26170057155828
715.1008674248601	1587.3	19641.3	91.14015733406701
715.8502530550527	1587.1666666666667	19534.166666666668	90.80563194835787
716.5995657881876	1586.6666666666667	19430.866666666665	89.88454620540216
717.3488056220998	1586.6333333333334	19327.4	89.5124742758753
718.097972554624	1587.3333333333333	19248.4	89.269117800588
718.8470665835949	1586.6666666666667	19210.166666666668	89.8560747992045
719.5960877068475	1587.4666666666667	19168.033333333333	89.75656417425056
720.3450359222164	1587.4666666666667	19108.366666666665	88.9153955183648
721.0939112275368	1587.3333333333333	19066.366666666665	89.11926244773404
721.842713620643	1587.2	19037.066666666666	90.08219336971727
722.5914430993702	1586.9	18929.866666666665	88.65350446928247
723.340099661553	1586.8333333333333	18896.0	89.0354868455865
724.0886833050263	1586.5333333333333	18893.266666666666	88.8071174606088
724.837194027625	1587.9333333333334	18909.933333333334	89.39945611249422
725.5856318271836	1587.1666666666667	18885.933333333334	89.69943717354602
726.3339967015373	1586.6	18819.333333333332	88.54082781405847
727.0822886485207	1586.9333333333334	18758.566666666666	88.29081526400057
727.8305076659686	1586.5333333333333	18712.733333333334	88.14037853207864
728.5786537517159	1586.7	18675.466666666667	88.58193136347008
729.3267269035974	1586.7666666666667	18629.0	89.13078322423978
730.0747271194479	1587.1	18569.9	88.42679735223602
730.822654397102	1586.4333333333334	18565.366666666665	89.50502743299289
731.5705087343949	1586.7333333333333	18527.766666666666	89.07654617035342
732.3182901291611	1587.3	18480.566666666666	89.09099546008738
733.0659985792356	1586.0333333333333	18422.0	89.22805687827888
733.8136340824532	1586.5666666666666	18420.566666666666	90.01340187527009
734.5611966366486	1586.3666666666666	18399.7	89.16578733092358
735.3086862396566	1586.9666666666667	18449.533333333333	90.12492542153684
736.056102889312	1586.0333333333333	18444.9	89.88279474831603
736.8034465834498	1587.5333333333333	18442.5	89.04787152086203
737.5507173199047	1587.2	18444.133333333335	89.31473746673677
738.2979150965115	1586.7666666666667	18440.866666666665	89.22169251950508
739.045039911105	1587.0333333333333	18441.0	88.95041460797951
739.79209176152	1586.8666666666666	18407.533333333333	88.14209168288797
740.5390706455914	1586.7666666666667	18400.966666666667	88.13748777528143
741.285976561154	1586.9666666666667	18393.1	87.83311752445142
742.0328095060426	1586.4333333333334	18353.133333333335	87.3056167563345
742.7795694780918	1587.1333333333334	18330.0	87.31746693664103
743.5262564751367	1587.3333333333333	18327.166666666668	87.86508243747
744.272870495012	1586.1	18346.666666666668	88.53818657577189
745.0194115355524	1587.1	18308.6	88.16379328586358
745.765879594593	1586.5666666666666	18287.8	88.59269423505629
746.5122746699683	1587.1333333333334	18285.033333333333	88.97607857733888
747.2585967595134	1586.9333333333334	18262.6	88.68376195081744
748.0048458610628	1586.6	18259.966666666667	88.52271433743967
748.7510219724516	1586.8	18287.5	88.10395257811226
749.4971250915144	1587.3333333333333	18345.966666666667	89.3053764843433
750.243155216086	1586.9333333333334	18353.366666666665	88.18424865071673
750.9891123440015	1586.7333333333333	18397.033333333333	87.53921485077194
751.7349964730954	1586.9666666666667	18415.1	87.6774495353018
752.4808076012027	1586.4333333333334	18455.533333333333	87.48880639038869
753.2265457261582	1587.0	18486.6	87.43333229783457
753.9722108457964	1586.1	18567.433333333334	87.42903072293332
754.7178029579526	1587.0333333333333	18595.066666666666	87.48206403763841
755.4633220604613	1587.4333333333334	18597.6	87.32628397075543
756.2087681511574	1586.7666666666667	18645.566666666666	88.07531036191696
756.9541412278757	1586.3333333333333	18669.5	87.2528188727081
757.699441288451	1586.8333333333333	18755.966666666667	88.07471032741971
758.4446683307182	1586.7	18785.166666666668	87.53014963142043
759.1898223525119	1587.4333333333334	18858.966666666667	87.64488460156755
759.9349033516671	1587.2666666666667	18923.0	87.08226232205904
760.6799113260186	1587.1333333333334	19008.833333333332	87.96397168308748
761.424846273401	1587.3333333333333	19055.833333333332	87.42300211935255
762.1697081916495	1586.2	19102.433333333334	87.04706400047124
762.9144970785986	1587.0333333333333	19177.466666666667	87.73717035652412
763.6592129320832	1586.7	19209.2	86.87844305403821
764.4038557499381	1586.8	19250.333333333332	86.43800819317912
765.1484255299982	1586.6333333333334	19350.433333333334	86.7206416446565
765.8929222700982	1586.6666666666667	19426.266666666666	87.39928141361096
766.637345968073	1586.6333333333334	19478.4	87.54646282561849
767.3816966217572	1587.4333333333334	19543.866666666665	86.28669833738995
768.1259742289859	1587.3666666666666	19685.933333333334	87.96191216060218
768.8701787875938	1586.8333333333333	19779.433333333334	87.6607184496949
769.6143102954156	1587.0333333333333	19837.066666666666	87.59575907063024
770.3583687502863	1587.1	19900.2	87.84285339386005
771.1023541500406	1587.0	19981.966666666667	88.4552872768752
771.8462664925133	1586.6666666666667	20027.733333333334	88.62098726448087
772.5901057755393	1587.2666666666667	20152.8	88.68387731449218
773.3338719969533	1586.8333333333333	20219.9	88.08469819716221
774.0775651545903	1587.0666666666666	20291.233333333334	88.41988047590232
774.8211852462848	1587.1666666666667	20364.933333333334	87.58931802953249
775.5647322698719	1586.8333333333333	20425.7	86.70291960375017
776.3082062231862	1587.1666666666667	20486.1	86.79447433175694
777.0516071040627	1587.1333333333334	20607.766666666666	87.76464363004446
777.7949349103361	1586.7666666666667	20702.366666666665	87.35023643601497
778.5381896398412	1587.0	20824.833333333332	88.21132647314342
779.281371290413	1586.6666666666667	20956.233333333334	87.4122540040757
780.024479859886	1587.3666666666666	21061.266666666666	86.88924559371661
780.7675153460953	1586.6666666666667	21133.233333333334	86.33839780218037
781.5104777468754	1586.3333333333333	21204.633333333335	86.6445938111952
782.2533670600615	1586.5666666666666	21266.9	86.96296979814379
782.996183283488	1586.8	21394.933333333334	86.65706075597
783.73892641499	1587.0666666666666	21530.4	87.13525509212391
784.4815964524023	1587.8333333333333	21674.1	87.11806502872723
785.2241933935596	1586.4666666666667	21801.166666666668	86.74423657920627
785.9667172362967	1586.5333333333333	21903.066666666666	87.14977985969479
786.7091679784486	1587.0666666666666	21985.3	86.49483525857505
787.4515456178499	1587.0333333333333	22043.866666666665	85.69891233152731
788.1938501523355	1586.5666666666666	22149.9	86.13635570627576
788.9360815797401	1586.7666666666667	22256.066666666666	86.85611329095408
789.6782398978987	1586.3333333333333	22382.133333333335	87.30195755664126
790.420325104646	1587.0666666666666	22487.633333333335	86.55791429680808
791.1623371978169	1587.1666666666667	22606.466666666667	87.18407753591336
791.9042761752461	1586.2666666666667	22726.3	87.8133301944556
792.6461420347684	1586.8	22838.433333333334	86.35662907527717
793.3879347742187	1587.2	22999.066666666666	87.76127060866041
794.1296543914318	1586.5333333333333	23097.933333333334	87.52712653796407
794.8713008842426	1587.3	23197.666666666668	87.56324518725674
795.6128742504857	1587.2333333333333	23319.2	87.32607169250934
796.354374487996	1586.5666666666666	23420.666666666668	87.17846556737548
797.0958015946084	1586.8666666666666	23566.766666666666	87.62347169174456
797.8371555681575	1587.2333333333333	23710.733333333334	88.08799673639125
798.5784364064783	1587.0666666666666	23799.466666666667	87.44616188169651
799.3196441074057	1586.2333333333333	23868.2	87.36542247837899
800.0607786687742	1586.0666666666666	23946.566666666666	87.19024525056541
800.8018400884189	1586.7666666666667	24069.166666666668	87.13815636428093
801.5428283641745	1587.6666666666667	24166.4	85.78353216205437
802.2837434938757	1586.2333333333333	24289.433333333334	86.0591979263406
803.0245854753575	1587.3666666666666	24447.866666666665	86.02732280202727
803.7653543064547	1586.9333333333334	24572.366666666665	86.20508844824438
804.5060499850019	1586.6	24635.833333333332	86.43755474673107
805.2466725088342	1586.9666666666667	24692.166666666668	86.92711283505545
805.9872218757862	1586.4666666666667	24768.966666666667	87.26085754245625
806.7276980836928	1587.1666666666667	24843.633333333335	86.00937138899096
807.4681011303886	1586.9333333333334	24973.666666666668	85.70754385524417
808.2084310137088	1587.1666666666667	25057.5	86.39244824106925
808.948687731488	1587.0	25171.6	87.14021845747926
809.688871281561	1587.1333333333334	25253.033333333333	86.41458147129511
810.4289816617627	1586.8	25371.2	86.4647632177744
811.1690188699278	1586.9666666666667	25457.166666666668	86.19940133589145
811.9089829038911	1586.5	25437.566666666666	86.32846446285046
812.6488737614875	1586.7333333333333	25524.833333333332	86.27779850936004
813.3886914405518	1587.2666666666667	25647.666666666668	86.15081179650181
814.1284359389189	1586.6666666666667	25765.766666666666	85.17378508738291
814.8681072544233	1586.6	25870.8	84.6174752885311
815.6077053849002	1586.7333333333333	25962.366666666665	85.45568176646921
816.3472303281842	1586.9	25981.3	85.74002711259848
817.0866820821101	1586.3666666666666	26044.133333333335	86.56170268031964
817.8260606445127	1586.0333333333333	26143.8	86.02662724395664
818.5653660132269	1586.6	26256.366666666665	85.75574210524262
819.3045981860876	1586.4333333333334	26310.5	84.79600376357816
820.0437571609293	1587.0	26417.066666666666	85.48398880097018
820.7828429355872	1587.4	26491.333333333332	85.49606334640802
821.5218555078957	1586.5333333333333	26608.1	85.56607760878471
822.26079487569	1586.8	26714.033333333333	86.03437164769467
822.9996610368046	1587.9	26805.733333333334	85.8430388915267
823.7384539890745	1586.7666666666667	26904.2	85.51226866431091
824.4771737303345	1585.7333333333333	27032.133333333335	85.28893297145264
825.2158202584193	1586.1666666666667	27152.3	86.1315161172585
825.9543935711638	1586.7666666666667	27147.4	85.38747429328639
826.6928936664028	1586.5666666666666	27248.0	85.80123498187277
827.4313205419711	1586.6	27308.866666666665	85.8594075016141
828.1696741957036	1586.6	27335.766666666666	86.10148130292075
828.907954625435	1587.4	27393.366666666665	85.66911410935468
829.646161829	1586.0666666666666	27461.2	85.27575911676772
830.3842958042337	1586.8666666666666	27538.433333333334	85.38792380205469
831.1223565489707	1587.2333333333333	27606.933333333334	85.3338578910823
831.8603440610459	1586.6666666666667	27737.533333333333	86.0027772730272
832.598258338294	1586.5333333333333	27794.7	84.72745901850297
833.3360993785501	1586.3	27891.033333333333	84.7492201697309
834.0738671796487	1586.8333333333333	27991.033333333333	84.98118444013424
834.8115617394246	1586.4333333333334	28065.866666666665	84.54450723852044
835.5491830557129	1586.8666666666666	28164.6	84.53546663294392
836.2867311263482	1586.8	28235.3	84.92138484296264
837.0242059491653	1585.9333333333334	28357.7	85.51961420412579
837.7616075219992	1586.6333333333334	28428.433333333334	85.39582050980624
838.4989358426844	1586.7333333333333	28472.8	85.19199009719894
839.2361909090561	1585.9333333333334	28540.666666666668	85.27111269310919
839.9733727189487	1586.2333333333333	28582.5	83.97044096497693
840.7104812701973	1587.1	28761.333333333332	84.13682903310062
841.4475165606366	1586.9	28908.766666666666	84.96141625150184
842.1844785881015	1586.9	29016.566666666666	85.02648037272805
842.9213673504267	1586.5666666666666	29069.533333333333	84.71054988511557
843.6581828454471	1586.9	29153.9	85.09127103472888
844.3949250709974	1587.2	29193.6	84.57150340194993
845.1315940249126	1586.9	29285.166666666668	84.21752541380259
845.8681897050272	1586.1	29391.4	83.94897509698805
846.6047121091764	1586.1	29535.433333333334	84.32462238779874
847.3411612351948	1586.6333333333334	29634.033333333333	84.66182165665646
848.0775370809172	1586.4333333333334	29681.233333333334	85.4302849372746
848.8138396441784	1586.1666666666667	29754.166666666668	85.40016476248304
849.5500689228132	1587.0666666666666	29780.333333333332	85.10316917181463
850.2862249146566	1586.5333333333333	29867.933333333334	85.04494819308742
851.0223076175432	1586.8333333333333	29992.133333333335	84.62794323427872
851.7583170293079	1586.3	30163.233333333334	85.37672146346797
852.4942531477856	1586.1	30202.833333333332	84.72197659282136
853.2301159708109	1586.8	30219.5	85.24591293292333
853.9659054962187	1587.0	30298.133333333335	85.37087780020967
854.7016217218439	1586.7333333333333	30388.333333333332	85.13946788312519
855.4372646455213	1587.0666666666666	30418.4	84.10603604084743
856.1728342650856	1586.9	30578.7	84.69090433226476
856.9083305783716	1586.0	30731.2	84.42396362224652
857.6437535832143	1587.0333333333333	30839.733333333334	84.74580384858518
858.3791032774483	1586.1666666666667	30938.633333333335	85.42097482483486
859.1143796589085	1586.1	31019.033333333333	86.5228690127163
859.8495827254299	1587.1333333333334	31102.266666666666	85.80367254721115
860.5847124748469	1587.1	31165.633333333335	86.31862301901442
861.3197689049947	1586.4333333333334	31285.933333333334	86.10691744404824
862.0547520137079	1586.7	31440.4	86.56301845090236
862.7896617988213	1587.6333333333334	31528.1	86.47309290208756
863.5244982581698	1586.7333333333333	31623.7	86.68683528476296
864.2592613895882	1586.6	31650.9	86.82185150611558
864.9939511909114	1586.2666666666667	31665.066666666666	86.8619280572408
865.728567659974	1587.8	31710.0	86.53683987191103
866.4631107946109	1586.7666666666667	31811.4	86.73144462737207
867.197580592657	1586.7666666666667	31906.733333333334	87.67824586106138
867.931977051947	1586.5333333333333	32046.033333333333	87.29906632443222
868.6663001703158	1587.0	32047.166666666668	86.59384493902256
869.4005499455982	1586.8666666666666	32090.133333333335	86.2807050888408
870.1347263756289	1586.5666666666666	32081.666666666668	86.02492494977928
870.8688294582428	1587.2	32226.0	86.00841304749503
871.6028591912748	1586.6333333333334	32379.866666666665	86.48697885377507
872.3368155725594	1586.2	32552.9	86.31433737031335
873.0706985999318	1586.4666666666667	32549.5	86.78559498339702
873.8045082712266	1585.7	32616.3	86.3185920162623
874.5382445842787	1587.1	32664.133333333335	86.06574266826536
875.2719075369228	1586.5666666666666	32807.2	85.73264221100634
876.0054971269938	1586.3	32921.066666666666	85.14636248369561
876.7390133523264	1587.5666666666666	33113.8	84.99073480487999
877.4724562107556	1586.5	33314.73333333333	84.278227016658
878.2058257001161	1586.4666666666667	33503.0	84.16125728931598
878.9391218182427	1586.9	33682.96666666667	84.33602788812551
879.6723445629702	1586.7	33754.73333333333	83.62833235732714
880.4054939321335	1586.9333333333334	33862.066666666666	83.80902612763548
881.1385699235674	1586.3	34071.166666666664	83.22069574813383
881.8715725351066	1585.9	34294.2	82.62612337418044
882.604501764586	1586.8666666666666	34551.96666666667	82.13150053224992
883.3373576098403	1586.7333333333333	34754.1	82.33690882813396
884.0701400687044	1586.9333333333334	34886.166666666664	82.54337060795149
884.8028491390132	1586.6	34942.933333333334	81.63136275555975
885.5354848186014	1586.8333333333333	35014.13333333333	80.25703307835074
886.2680471053038	1586.9	35058.4	80.09487158975719
887.0005359969554	1587.1333333333334	35162.46666666667	79.6908360886864
887.7329514913906	1586.4666666666667	35342.13333333333	79.60327853757168
888.4652935864447	1587.1333333333334	35587.7	79.74473724343324
889.1975622799522	1587.0666666666666	35811.9	79.9452306469704
889.929757569748	1586.9333333333334	36082.6	79.95427755797783
890.6618794536669	1586.7	36322.066666666666	80.40734720328024
891.3939279295437	1586.7	36417.433333333334	79.967652903522
892.1259029952132	1586.0333333333333	36484.46666666667	79.55117191873445
892.8578046485103	1587.2666666666667	36605.03333333333	79.15354886682057
893.5896328872698	1587.2333333333333	36659.53333333333	78.89727668601367
894.3213877093264	1586.4333333333334	36915.03333333333	79.70376689927569
895.0530691125149	1586.2333333333333	37210.96666666667	80.55626863629908
895.7846770946703	1586.7333333333333	37488.1	80.76843069783386
896.5162116536272	1587.0	37622.4	80.7866281404523
897.2476727872206	1586.3	37654.96666666667	80.83332754671787
897.9790604932853	1586.9	37745.1	80.9427367579344
898.7103747696559	1586.8	37954.26666666667	81.57316363637175
899.4416156141674	1586.7333333333333	38194.166666666664	82.18876640633623
900.1727830246544	1586.0666666666666	38439.6	82.14891701812533
900.9038769989521	1586.0333333333333	38679.76666666667	82.20979884889603
901.634897534895	1587.3333333333333	38905.46666666667	82.21824357268399
902.365844630318	1586.7333333333333	39156.9	82.69993432871388
903.0967182830558	1586.3666666666666	39271.0	82.44699848878273
903.8275184909435	1586.7666666666667	39429.3	81.61430394680411
904.5582452518156	1586.8	39682.73333333333	81.49262235413414
905.288898563507	1586.8333333333333	39861.433333333334	80.90848305547311
906.0194784238527	1586.7	39985.76666666667	81.28532498531823
906.7499848306873	1585.9333333333334	40191.2	80.70381017571597
907.4804177818455	1586.3	40412.7	80.84750540978337
908.2107772751625	1586.6666666666667	40534.0	80.56272232622158
908.9410633084728	1586.4666666666667	40790.4	80.80355558843661
909.6712758796114	1586.4666666666667	40855.76666666667	80.46004404297865
910.4014149864129	1586.6	40982.7	80.55278515107234
911.1314806267123	1587.0333333333333	41134.333333333336	80.79965808647941
911.8614727983444	1586.4333333333334	41270.066666666666	81.2593531355624
912.5913914991438	1587.3666666666666	41408.13333333333	81.19359277963724
913.3212367269456	1586.2	41606.333333333336	81.27215115489098
914.0510084795844	1586.7	41854.066666666666	81.21109680744951
914.7807067548952	1586.9	41988.4	80.53456006654338
915.5103315507125	1586.2666666666667	42054.333333333336	80.32446796447084
916.2398828648716	1586.5333333333333	42195.46666666667	80.50782636702071
916.9693606952068	1586.8	42326.7	80.04750244680898
917.6987650395532	1587.4	42412.96666666667	80.16749686035584
918.4280958957455	1586.5666666666666	42459.3	80.12085028384587
919.1573532616186	1586.8	42508.6	80.15063812342173
919.8865371350073	1586.8333333333333	42535.8	80.55544835158359
920.6156475137464	1586.0333333333333	42572.13333333333	80.38175113455317
921.3446843956707	1586.3666666666666	42647.63333333333	80.75481023716793
922.0736477786149	1586.8333333333333	42582.433333333334	80.26909572623624
922.802537660414	1587.3333333333333	42600.26666666667	80.506635038333
923.5313540389027	1586.5333333333333	42638.3	80.5999734572871
924.2600969119159	1586.5	42588.8	80.62435865036552
924.9887662772883	1587.5333333333333	42528.1	80.85890793233763
925.7173621328548	1586.3333333333333	42556.833333333336	81.41961337848021
926.4458844764501	1587.0666666666666	42509.2	81.35606054295329
927.1743333059092	1587.2333333333333	42298.26666666667	80.95306795088608
927.9027086190666	1586.6666666666667	41998.0	81.14518871020618
928.6310104137575	1586.5666666666666	41529.23333333333	81.23572076719798
929.3592386878165	1586.7666666666667	40949.76666666667	80.7791216051602
930.0873934390784	1586.7333333333333	40270.26666666667	80.98728080379632
930.815474665378	1587.2333333333333	39529.433333333334	81.23220621041658
931.5434823645503	1586.4666666666667	38611.26666666667	80.67867370951853
932.2714165344298	1586.8333333333333	37551.7	81.23733386417189
932.9992771728516	1586.0333333333333	36403.666666666664	80.90992029501533
933.7270642776504	1586.7	35299.2	80.93445381856394
934.4547778466609	1586.1	34239.8	80.75909583504519
935.1824178777181	1587.5	33389.7	80.80717851205836
935.9099843686568	1587.2333333333333	32644.6	80.29698627863527
936.6374773173115	1586.8	32085.6	79.76033432104211
937.3648967215174	1586.2	31761.333333333332	80.53817415521898
938.0922425791092	1586.9	31597.466666666667	80.59372879935093
938.8195148879216	1586.8333333333333	31730.6	80.80029462192547
939.5467136457895	1585.9333333333334	31905.966666666667	79.5697825300264
940.2738388505477	1586.6333333333334	32157.2	79.03759681266156
941.000890500031	1586.7	32593.466666666667	79.8996233322992
941.7278685920743	1586.9333333333334	33105.5	79.81011561724183
942.4547731245123	1586.9	33714.26666666667	80.08364651855237
943.1816040951798	1586.4333333333334	34377.13333333333	79.64849629024866
943.9083615019116	1586.8	35190.13333333333	80.43220805052403
944.6350453425426	1586.3666666666666	35897.9	79.75897592607012
945.3616556149077	1587.2	36668.066666666666	79.96170990552429
946.0881923168415	1586.8666666666666	37448.2	79.59529551439354
946.8146554461789	1585.7333333333333	38167.566666666666	79.77041071393565
947.5410450007547	1586.7333333333333	38924.76666666667	80.1234045228204
948.2673609784038	1586.4666666666667	39638.8	80.1278890739618
948.9936033769609	1586.8	40440.066666666666	79.79138678588131
949.7197721942608	1586.3	41191.9	79.75797453420253
950.4458674281384	1587.0333333333333	41974.666666666664	80.24963052418538
951.1718890764284	1586.3666666666666	42757.566666666666	80.49631260282024
951.8978371369658	1586.8	43440.36666666667	80.26223284667243
952.6237116075853	1586.7333333333333	44069.3	79.99377104029692
953.3495124861216	1586.6333333333334	44578.96666666667	80.14574645981979
954.0752397704097	1586.6	45052.0	80.12909584457272
954.8008934582843	1586.2666666666667	45540.86666666667	80.24292051311623
955.5264735475803	1586.9333333333334	46023.9	79.75361998612571
956.2519800361324	1586.6333333333334	46499.03333333333	79.66578044460785
956.9774129217755	1586.7333333333333	46974.26666666667	80.00083464887238
957.7027722023442	1586.6666666666667	47405.833333333336	80.05382309776326
958.4280578756737	1587.0333333333333	47726.9	79.93364759766904
959.1532699395985	1587.7666666666667	47995.86666666667	80.28297490976915
959.8784083919536	1586.4	48343.0	80.1014012189683
960.6034732305736	1587.2	48670.8	80.00258047363565
961.3284644532936	1586.8	48965.433333333334	80.29137791955819
962.053382057948	1587.1	49340.566666666666	80.30556924228522
962.7782260423721	1586.8	49587.36666666667	80.16790121506392
963.5029964044004	1586.6	49772.8	80.13585283097966
964.2276931418677	1586.8	49924.4	80.57321384822554
964.952316252609	1587.2333333333333	49991.86666666667	79.88769063554814
965.6768657344589	1587.5	49997.433333333334	79.9683131082104
966.4013415852523	1586.4333333333334	50008.7	80.04694946138844
967.1257438028242	1587.2666666666667	49992.96666666667	79.3461821695337
967.8500723850091	1587.1666666666667	50096.2	79.59679771355808
968.574327329642	1587.4	50128.2	79.07067521859854
969.2985086345576	1587.2333333333333	50322.36666666667	79.30578477969611
970.0226162975908	1586.7	50366.8	79.69312015124527
970.7466503165765	1586.2	50270.4	79.56893186936439
971.4706106893493	1586.9	50299.03333333333	80.00987271902345
972.1944974137441	1586.7	50192.53333333333	79.79098321714928
972.9183104875957	1586.3666666666666	49940.76666666667	79.5949507558045
973.6420499087391	1586.9666666666667	49702.066666666666	79.21356089451292
974.3657156750087	1586.5333333333333	49490.26666666667	79.22887529545056
975.0893077842397	1586.8	49302.13333333333	79.65382479340637
975.8128262342667	1586.8666666666666	49209.63333333333	79.49732033997996
976.5362710229247	1587.0666666666666	49179.4	79.50014036401069
977.2596421480483	1586.8666666666666	49073.86666666667	79.19697666942214
977.9829396074724	1586.7	48901.76666666667	79.054107991051
978.7061633990318	1586.6	48648.666666666664	78.74098027019781
979.4293135205613	1586.8666666666666	48397.333333333336	78.44361358200803
980.1523899698958	1587.4	48199.76666666667	78.68517375702594
980.87539274487	1587.8	48075.666666666664	78.27923792433555
981.5983218433189	1587.3333333333333	48020.933333333334	77.75929824089062
982.3211772630771	1586.5333333333333	48079.63333333333	78.06716774666381
983.0439590019795	1587.4666666666667	48242.0	78.18499015513909
983.7666670578608	1586.9	48397.833333333336	78.78965928449504
984.4893014285559	1587.3333333333333	48431.566666666666	78.48863431717575
985.2118621118997	1587.0333333333333	48398.63333333333	78.22708388322407
985.9343491057269	1586.9333333333334	48434.46666666667	78.40483534001639
986.6567624078724	1587.0	48285.933333333334	78.08165743713741
987.3791020161709	1586.7	48179.6	77.82157211764303
988.1013679284573	1587.0333333333333	48048.23333333333	77.00761337479062
988.8235601425663	1586.7666666666667	48019.833333333336	77.57871050320728
989.5456786563328	1586.5	48025.7	77.33909461264653
990.2677234675917	1587.1333333333334	48080.6	77.62620721192775
990.9896945741776	1586.4666666666667	47969.2	77.31497789213924
991.7115919739255	1586.8333333333333	47834.4	77.14381780035104
992.4334156646702	1587.1666666666667	47589.666666666664	77.69311653371572
993.1551656442463	1587.1	47173.23333333333	77.08973748852057
993.8768419104888	1586.1666666666667	46862.03333333333	77.37808271152277
994.5984444612325	1587.3333333333333	46553.03333333333	76.81234384439995
995.3199732943121	1586.9666666666667	46242.73333333333	76.74939492845
996.0414284075626	1587.0333333333333	45911.0	76.90587271395684
996.7628097988187	1586.7666666666667	45713.03333333333	77.28495098922666
997.4841174659151	1586.9666666666667	45502.9	77.62483737024054
998.2053514066869	1587.1666666666667	45156.666666666664	76.69818830587131
998.9265116189687	1587.1	44699.5	76.43223255338822
999.6475981005952	1586.2	44135.73333333333	76.54218169710744
1000.3686108494015	1586.7333333333333	43593.5	77.34656505163024
1001.0895498632223	1586.4	43205.6	76.48489330684059
1001.8104151398923	1586.5333333333333	42904.63333333333	76.44002801382369
1002.5312066772464	1587.1	42576.933333333334	76.51894424532733
1003.2519244731194	1586.7	42366.13333333333	77.11491746212953
1003.9725685253462	1586.8666666666666	42069.666666666664	77.35662506843096
1004.6931388317614	1587.6	41718.2	77.5743376289684
1005.4136353902	1586.6666666666667	41226.46666666667	77.35717947203027
1006.1340581984969	1586.8	40639.9	76.89575645831788
1006.8544072544867	1586.9666666666667	39996.96666666667	77.16157868101534
1007.5746825560042	1586.8	39389.166666666664	76.63009988361833
1008.2948841008844	1587.4666666666667	38865.76666666667	76.83266444994722
1009.0150118869618	1586.4666666666667	38467.566666666666	77.00704694918883
1009.7350659120716	1586.7	38189.933333333334	77.27510383073532
1010.4550461740483	1587.0	37859.6	77.16440275007484
1011.174952670727	1586.7666666666667	37536.23333333333	77.45071626430618
1011.8947853999423	1587.5	37080.0	76.92074423816541
1012.614544359529	1587.2333333333333	36543.4	77.19060789610184
1013.334229547322	1587.0	35880.7	76.83286765774326
1014.0538409611561	1587.1666666666667	35178.3	77.00809599834044
1014.7733785988661	1587.1666666666667	34521.9	77.07143729362066
1015.4928424582868	1586.5	33983.9	77.33578754933619
1016.2122325372529	1586.5666666666666	33542.7	77.63976076506678
1016.9315488335994	1586.9	33106.63333333333	77.45868060483913
1017.6507913451611	1586.7	32759.133333333335	77.79740444764012
1018.3699600697728	1586.6666666666667	32420.233333333334	77.93181687770229
1019.0890550052692	1586.9333333333334	31931.933333333334	77.68052040380887
1019.8080761494851	1586.5333333333333	31355.8	77.26947928000719
1020.5270235002555	1586.6333333333334	30708.166666666668	77.2963403752636
1021.2458970554151	1587.4333333333334	29977.666666666668	77.91758996075603
1021.9646968127987	1587.0333333333333	29313.0	77.29763786240053
1022.6834227702411	1587.4666666666667	28810.366666666665	77.97271348800668
1023.4020749255772	1587.0333333333333	28326.8	77.78811966093318
1024.1206532766416	1587.4	27907.066666666666	77.03923830273867
1024.8391578212693	1586.5	27591.233333333334	77.24584666605068
1025.5575885572953	1587.4	27255.0	77.3287458278082
1026.2759454825539	1586.8666666666666	26834.9	76.94387823324837
1026.9942285948803	1586.8666666666666	26295.066666666666	76.77496263946723
1027.7124378921092	1587.3	25732.433333333334	77.21816973028481
1028.4305733720753	1587.1	25109.833333333332	76.7681108499733
1029.1486350326138	1586.9333333333334	24554.0	76.20428445692241
1029.866622871559	1586.9333333333334	24068.9	76.54982526353969
1030.584536886746	1586.9	23638.166666666668	76.36198597998344
1031.3023770760096	1587.2	23252.166666666668	76.13707340094338
1032.0201434371845	1586.1	22911.5	76.08216752687191
1032.7378359681059	1586.5	22576.733333333334	75.91853209539973
1033.455454666608	1586.3333333333333	22198.6	76.74708424360496
1034.1729995305259	1586.9333333333334	21769.766666666666	76.15846742698226
1034.8904705576945	1586.5666666666666	21271.266666666666	76.96696769495611
1035.6078677459486	1587.3333333333333	20755.766666666666	75.8785487063959
1036.3251910931228	1587.5333333333333	20255.533333333333	76.17478609131452
1037.042440597052	1587.0	19798.133333333335	76.01281454845052
1037.7596162555712	1586.2333333333333	19395.733333333334	76.80431866733454
1038.4767180665153	1586.2666666666667	19031.533333333333	76.57084950607388
1039.1937460277186	1586.8	18728.9	76.39675845212321
1039.9107001370162	1586.4666666666667	18463.3	76.73099613906334
1040.627580392243	1587.1666666666667	18180.866666666665	76.37680338305412
1041.3443867912338	1586.4666666666667	17840.366666666665	76.0519487430728
1042.0611193318232	1586.7	17451.433333333334	76.11117636801346
1042.7777780118463	1586.9666666666667	17001.566666666666	75.61666063818468
1043.4943628291376	1586.2333333333333	16540.233333333334	75.50157107533808
1044.2108737815322	1587.0666666666666	16154.433333333332	76.12152653767627
1044.9273108668647	1587.2	15789.833333333334	76.26024890105384
1045.64367408297	1586.4333333333334	15438.366666666667	76.03649491321596
1046.359963427683	1586.5333333333333	15152.533333333333	75.76670395014303
1047.0761788988382	1587.0666666666666	14905.9	76.19274463723694
1047.7923204942708	1586.7666666666667	14658.066666666668	76.50558644793547
1048.5083882118154	1586.6333333333334	14391.533333333333	76.86012517753622
1049.224382049307	1586.9	14070.933333333332	76.3156093664947
1049.9403020045802	1586.6	13748.666666666666	77.31506522235065
1050.6561480754697	1586.9666666666667	13417.3	76.7349253252747
1051.3719202598106	1586.3	13083.366666666667	77.08855922115538
1052.0876185554378	1586.9333333333334	12795.566666666668	76.96724546368361
1052.8032429601856	1586.8666666666666	12554.266666666666	77.93488603239926
1053.5187934718892	1587.1	12362.4	78.38636052741184
1054.2342700883835	1586.5	12197.033333333333	77.03253428434303
1054.949672807503	1586.7333333333333	12047.466666666667	76.68470542994464
1055.6650016270826	1586.7	11897.3	77.41910657806291
1056.3802565449573	1586.6666666666667	11694.133333333333	77.52528147132486
1057.0954375589617	1586.7666666666667	11457.533333333333	77.32527326657359
1057.8105446669308	1587.0333333333333	11230.9	77.24314362683339
1058.5255778666992	1587.0	10996.5	76.82360337118496
1059.240537156102	1586.8	10777.566666666668	76.81777600101054
1059.9554225329737	1586.9	10598.0	77.86557592904084
1060.6702339951491	1587.0666666666666	10422.433333333332	77.2355043274838
1061.3849715404633	1587.3666666666666	10293.466666666667	77.42986554475087
1062.0996351667509	1586.3666666666666	10197.1	78.27702257240811
1062.8142248718468	1586.3333333333333	10092.1	77.98437588606248
1063.528740653586	1586.3	9926.166666666666	76.95539339600742
1064.2431825098029	1586.7333333333333	9761.333333333334	78.39143034496118
1064.9575504383324	1586.3333333333333	9543.666666666666	77.3367969996898
1065.6718444370097	1587.3666666666666	9341.0	76.83695863212395
1066.386064503669	1586.4666666666667	9164.866666666667	77.90632187491607
1067.1002106361457	1586.2333333333333	9012.433333333332	77.3255083475347
1067.8142828322743	1586.6333333333334	8899.7	77.15891651716825
1068.5282810898898	1587.2666666666667	8804.533333333333	77.32862322555476
1069.2422054068265	1586.7666666666667	8712.966666666667	78.29724893339736
1069.95605578092	1586.9	8601.866666666667	77.41463930379133
1070.6698322100044	1586.3333333333333	8460.766666666666	77.32240038396068
1071.383534691915	1586.4666666666667	8297.7	76.90634726499441
1072.0971632244864	1586.6666666666667	8134.566666666667	78.43241085732768
1072.8107178055534	1587.1	7977.333333333333	76.61939174838089
1073.524198432951	1586.7333333333333	7856.2	77.31125655172694
1074.2376051045137	1585.9333333333334	7762.266666666666	77.14779024946493
1074.9509378180765	1587.1333333333334	7663.6	76.67744368467673
1075.6641965714741	1587.0333333333333	7588.033333333334	76.48587122289794
1076.3773813625414	1586.7666666666667	7475.066666666667	76.23953655401635
1077.0904921891133	1586.3666666666666	7378.733333333334	77.38302591622795
1077.8035290490245	1586.2666666666667	7259.566666666667	76.7796170847345
1078.51649194011	1586.5	7122.866666666667	76.79735207194621
1079.2293808602042	1586.5666666666666	6990.633333333333	75.54369325326307
1079.9421958071423	1586.8333333333333	6883.4	76.13570511316794
1080.6549367787588	1586.7666666666667	6788.766666666666	76.26902000599283
1081.367603772889	1587.1	6725.0	77.1421625030583
1082.080196787367	1587.2666666666667	6672.866666666667	77.83747194908521
1082.7927158200282	1587.0333333333333	6592.066666666667	78.05756327888078
1083.5051608687072	1586.7	6483.566666666667	77.87653443538409
1084.217531931239	1586.6333333333334	6355.333333333333	77.43799075188001
1084.9298290054578	1587.2	6236.7	77.66510254810508
1085.6420520891993	1586.3333333333333	6143.266666666666	78.07839056914668
1086.3542011802977	1586.9	6056.833333333333	77.84380807315219
1087.0662762765878	1587.1333333333334	6002.1	78.07371643152632
1087.7782773759047	1586.7333333333333	5941.233333333334	78.05570440516692
1088.4902044760831	1586.8666666666666	5864.866666666667	78.22397086525022
1089.202057574958	1587.4333333333334	5771.033333333334	76.45755724257197
1089.9138366703637	1587.0	5679.333333333333	77.30197195631081
1090.6255417601355	1586.2666666666667	5600.7	79.47921281453978
1091.337172842108	1586.6	5504.733333333334	77.13916877562008
1092.048729914116	1587.4333333333334	5451.633333333333	77.66887552981109
1092.7602129739944	1586.4333333333334	5417.666666666667	78.94930540844825
1093.471622019578	1586.2666666666667	5365.5	79.33219532710876
1094.1829570487016	1586.2	5300.7	79.22567742337618
1094.8942180592	1586.8333333333333	5205.933333333333	78.12891599654917
1095.605405048908	1586.2666666666667	5126.533333333334	78.70390230968891
1096.3165180156604	1587.2333333333333	5063.2	78.22358052587016
1097.027556957292	1587.4	5013.5	78.64158134281473
1097.7385218716379	1586.7	4982.666666666667	79.0388903267706
1098.4494127565324	1586.7333333333333	4932.033333333334	80.61945926576934
1099.1602296098106	1586.3333333333333	4847.4	78.79077323527022
1099.8709724293074	1586.5333333333333	4764.0	80.41127918783164
1100.5816412128574	1586.2666666666667	4689.466666666666	80.04980728283797
1101.2922359582956	1586.2	4645.866666666667	79.98632846479326
1102.0027566634565	1586.2	4610.266666666666	79.575881601912
1102.7132033261753	1586.5333333333333	4560.633333333333	80.10218253637461
1103.4235759442865	1586.6666666666667	4489.366666666667	81.83156010898416
1104.1338745156252	1586.5	4412.666666666667	81.39458923688291
1104.844099038026	1586.6	4359.033333333334	80.35978785753711
1105.5542495093239	1587.0	4321.633333333333	80.72021769914694
1106.2643259273534	1587.1333333333334	4273.733333333334	80.8072731256514
1106.9743282899494	1587.2333333333333	4203.133333333333	81.59524800308938
1107.684256594947	1586.8666666666666	4124.6	80.84328895356755
1108.394110840181	1587.0333333333333	4064.1666666666665	80.58843215740538
1109.1038910234856	1587.1666666666667	4018.8	82.07588828906394
1109.8135971426964	1586.9333333333334	3965.8333333333335	81.27111350615382
1110.5232291956477	1586.3666666666666	3893.866666666667	81.98709041288718
1111.2327871801745	1585.8333333333333	3823.5	81.13163093669966
1111.9422710941117	1587.2666666666667	3774.366666666667	81.89423839233154
1112.6516809352938	1586.6333333333334	3728.4	83.19983519890532
1113.3610167015559	1586.8666666666666	3674.7	83.54500088546013
1114.0702783907325	1586.8	3617.1666666666665	84.28625572777423
1114.7794660006589	1585.8	3575.4666666666667	84.23670207581671
1115.4885795291696	1586.8	3540.5666666666666	85.22632017479798
1116.1976189740992	1586.8666666666666	3500.4333333333334	86.95940688754429
1116.906584333283	1587.0333333333333	3444.2	83.76223737694218
1117.6154756045555	1587.0666666666666	3408.9333333333334	87.08749543348164
1118.3242927857516	1586.8333333333333	3375.4	86.5588243602757
1119.0330358747062	1586.0333333333333	3334.0	86.22634698465406
1119.741704869254	1587.7333333333333	3288.133333333333	86.83906871672542
1120.4502997672296	1586.9666666666667	3251.6666666666665	86.65960347717453
1121.1588205664682	1585.3666666666666	1662.4	77.79282339963527
1121.8672672648045	1585.2	1661.8666666666666	76.39560837370784
1122.5756398600731	1586.0666666666666	1660.5666666666666	74.19662901109704
1123.2839383501089	1585.6	1662.1333333333334	73.39407464723094
