# Supplementary material for: Roblonski: A Material-Efficient Robo-Fluidic Toolbox for Rapid Photochemical Characterization
Source: ACS Cent Sci. 2026 Feb 6;12(3):333–44. doi: 10.1021/acscentsci.5c02027 (PMC13022720; doi:10.1021/acscentsci.5c02027)
Supplement: Supplementary file 2 [file oc5c02027_si_002.zip › BeerLambertStudy/Raw Data (Automataed)/BLEC Study (2025 Jun 12)/ZnPc2/blec_ZnPc2__13062025_aABS_i16_eEXP_s6_d400e-03_t250-0_m7_v175-0.csv]

name	C:/Users/cbe.mabolha.shared/Documents/Gilson Spectroscopy Project\BLEC Study (2025 Jun 12)\ZnPc2\blec_ZnPc2__13062025_aABS_i16_eEXP_s6_d400e-03_t250-0_m7_v175-0.csv
2025-06-13 05:52:10.853748
mix_iter=7	mix_disp=175.0
droplet_volume=50.0	working_volume=250.0
dilution_scheme=Fractional(value=0.3333333333333333)	n_dil=6
calibration=Calibration(y = f(x); f(x) = -0.244 + 0.9765x; s.t. y > 0.0; Set Feb 4	2025 from "Manuscript Figures Data.xlsx")
count	30
interval	0.1 (Sec)
integration_time	40000 (uSec)
NLC=False	DCC=False	WCAL=-5	Slit=S5
Conc_0=0.004	nFRAC=0.08779149519890263	nConc_(16;6)=0.00035116598079561054	aFRAC=0.0880555925122032	aConc_(16;6)=0.0003522223700488128
wavelength (nm)	dark reference (int)	light reference (int)	abs (mOD)
W	D	L	S
344.6678771972656	1602.5333333333333	1677.3333333333333	72.26925163129508
345.45221902608614	1589.5333333333333	1665.0666666666666	84.5810693826713
346.236489003635	1586.3333333333333	1661.9	77.15531203524459
347.02068712774695	1585.9666666666667	1661.1	83.20753857932021
347.8048133962569	1585.3666666666666	2374.6666666666665	131.20124242397623
348.5888678069997	1585.5333333333333	2389.4666666666667	130.75173354818025
349.3728503578101	1586.6	2406.0333333333333	134.27799475635052
350.15676104652283	1587.9666666666667	2415.5333333333333	128.1282843893198
350.94059987097285	1587.7666666666667	2425.5333333333333	130.82479372710114
351.72436682899485	1586.7	2432.266666666667	130.4116735343062
352.5080619184237	1586.7333333333333	2438.266666666667	127.88411955261833
353.2916851370942	1586.0	2441.9333333333334	129.02835007046744
354.0752364828412	1585.4333333333334	2443.0333333333333	125.56938942596094
354.8587159534994	1586.0666666666666	2448.5666666666666	128.08880251482785
355.6421235469038	1586.1666666666667	2452.0	126.06040445565931
356.42545926088906	1586.8	2450.9666666666667	124.1075187127789
357.20872309329	1587.7666666666667	2453.4333333333334	123.74746961007945
357.9919150419415	1587.0666666666666	2446.9	122.7275847258487
358.77503510467835	1586.8333333333333	2438.766666666667	120.73369014797979
359.5580832793353	1586.0	2437.766666666667	123.30454997144946
360.34105956374725	1586.5	2429.766666666667	122.09829923452328
361.12396395574893	1586.6	2426.6	120.321700052606
361.9067964531752	1587.0333333333333	2425.766666666667	121.62598929488105
362.6895570538609	1586.5	2425.866666666667	121.20079122329152
363.47224575564076	1586.9333333333334	2421.9666666666667	119.08969955178802
364.2548625563497	1586.8333333333333	2425.4333333333334	123.59433066156606
365.0374074538224	1586.6333333333334	2421.0666666666666	118.39000306111478
365.8198804458938	1586.8333333333333	2416.3	119.6882347487985
366.6022815303986	1586.7666666666667	2419.633333333333	121.46477771752964
367.3846107051717	1585.9	2415.9333333333334	116.29901126707666
368.1668679680479	1586.6333333333334	2420.733333333333	117.14687230928902
368.9490533168619	1586.3	2423.133333333333	118.90880001615942
369.7311667494487	1587.1666666666667	2431.133333333333	118.1143211319921
370.5132082636429	1587.0	2435.733333333333	115.2569875435129
371.2951778572795	1586.8333333333333	2444.8	116.80938955309578
372.07707552819323	1586.8	2445.766666666667	115.53046554579959
372.8589012742189	1586.6666666666667	2449.9666666666667	118.33204116555214
373.6406550931913	1586.3666666666666	2455.1	114.9777447853076
374.4223369829453	1586.4	2468.6	116.79977787774109
375.2039469413157	1586.3	2473.8	116.36255305274086
375.9854849661373	1586.3	2469.7	115.86819542836027
376.7669510552448	1586.5333333333333	2472.4333333333334	114.57784596948257
377.5483452064732	1586.4666666666667	2476.133333333333	114.29822260726921
378.3296674176572	1586.0666666666666	2496.1	115.61687477694734
379.11091768663164	1586.4666666666667	2491.7	111.29040458580924
379.89209601123133	1586.1666666666667	2503.9	114.2810508305625
380.67320238929113	1586.4333333333334	2508.366666666667	114.64581335166382
381.45423681864577	1586.2666666666667	2509.5333333333333	114.4971963618755
382.23519929713007	1586.3666666666666	2514.766666666667	112.45832795378838
383.01608982257886	1587.0	2525.233333333333	112.03275864527046
383.796908392827	1585.9666666666667	2540.733333333333	111.86050272437106
384.57765500570923	1587.3	2537.4666666666667	108.6071982810341
385.3583296590604	1587.2666666666667	2529.3333333333335	110.93729108478264
386.1389323507153	1586.6	2536.4	109.67389365079525
386.91946307850884	1586.3666666666666	2545.5	110.18931886351659
387.69992184027564	1586.6666666666667	2568.8	111.62361280322298
388.48030863385065	1586.9	2587.0666666666666	109.61409667620036
389.2606234570687	1586.9333333333334	2577.1666666666665	110.07483275548718
390.04086630776453	1585.7666666666667	2565.0666666666666	109.77846682515079
390.82103718377294	1586.9666666666667	2570.766666666667	111.61728673663839
391.6011360829288	1586.6666666666667	2577.0333333333333	109.38049847301184
392.3811630030669	1586.9666666666667	2605.766666666667	110.46184500113614
393.161117942022	1586.8666666666666	2649.5666666666666	109.97427963514238
393.941000897629	1586.3	2693.766666666667	110.28694434663397
394.72081186772266	1586.4	2699.1	111.42538023041438
395.5005508501378	1586.9	2687.8333333333335	108.15564290968332
396.28021784270925	1586.5333333333333	2687.866666666667	110.80007333649505
397.0598128432718	1586.7	2698.0333333333333	108.34316556946422
397.83933584966024	1586.4666666666667	2703.9333333333334	112.05606790221447
398.6187868597095	1586.6666666666667	2715.8	110.80335869936714
399.3981658712542	1587.1666666666667	2728.3	108.6952529474162
400.1774728821293	1586.6	2759.733333333333	109.16209837547501
400.9567078901696	1586.4666666666667	2781.633333333333	107.37618525527343
401.7358708932098	1587.2	2782.3	107.91067745349329
402.5149618890848	1586.7333333333333	2771.633333333333	108.74671110772007
403.2939808756294	1586.4	2777.233333333333	108.38101182005063
404.07292785067847	1586.1333333333334	2801.3333333333335	107.62568839980206
404.8518028120667	1586.5	2816.366666666667	109.02173441096687
405.630605757629	1586.3666666666666	2815.5333333333333	108.07907432825256
406.4093366852001	1586.2666666666667	2806.1666666666665	107.58085123951976
407.1879955926149	1586.7666666666667	2819.7	110.13355795949616
407.9665824777082	1587.7333333333333	2829.1666666666665	107.48012481587479
408.74509733831474	1586.3333333333333	2853.5	109.01555725772192
409.52354017226935	1586.7666666666667	2863.366666666667	107.17096223426988
410.3019109774069	1586.8333333333333	2864.6666666666665	108.60748663344597
411.08020975156217	1586.3666666666666	2879.9333333333334	109.56514012832302
411.8584364925699	1586.9666666666667	2904.8333333333335	107.38576179028213
412.6365911982651	1586.8333333333333	2927.8333333333335	107.62038449804646
413.4146738664823	1586.5666666666666	2951.1	107.71610677777966
414.19268449505654	1587.3333333333333	2978.4333333333334	106.21084698291217
414.97062308182257	1586.5333333333333	3015.766666666667	108.23094089744698
415.74848962461516	1586.2666666666667	3054.3333333333335	105.90948887310581
416.52628412126916	1587.3	3129.6666666666665	106.90034569950545
417.3040065696194	1586.2666666666667	3198.5333333333333	106.36604929348444
418.0816569675006	1586.6	3200.4666666666667	107.81892532896926
418.8592353127476	1586.4666666666667	3180.9	106.69347798999787
419.63674160319533	1586.3666666666666	3194.0333333333333	104.9531540419174
420.4141758366785	1587.2	3232.733333333333	105.27953313451526
421.1915380110319	1586.8666666666666	3243.6666666666665	104.70357853194527
421.9688281240904	1586.9	3252.0333333333333	106.21583205003739
422.7460461736888	1586.7	3307.9333333333334	108.21669842284975
423.52319215766187	1586.3333333333333	3370.8	105.71142134257097
424.3002660738445	1586.8666666666666	3456.5333333333333	107.33201355562076
425.0772679200714	1587.0	3593.2	106.78819032260213
425.8541976941775	1586.2333333333333	3735.4666666666667	107.61240904727639
426.6310553939975	1586.9	3797.733333333333	107.57392763625396
427.40784101736625	1586.5333333333333	3849.4333333333334	108.15036870422405
428.18455456211865	1586.8	3975.9	109.64075703209767
428.96119602608934	1586.7	4168.333333333333	111.03831680351301
429.7377654071133	1586.1333333333334	4379.466666666666	112.59488538952257
430.5142627030252	1586.1333333333334	4502.7	113.26883553173484
431.29068791166	1586.4666666666667	4646.733333333334	112.4180938043878
432.06704103085235	1586.5666666666666	4767.433333333333	111.39855862204385
432.8433220584372	1586.5	4865.7	113.87360661847895
433.6195309922492	1587.0333333333333	4923.433333333333	111.87167843060672
434.3956678301234	1586.5333333333333	4961.8	112.60040376234718
435.1717325698944	1586.2333333333333	4979.566666666667	111.85582884526248
435.9477252093971	1587.4	4997.633333333333	111.47637909245319
436.72364574646633	1587.1333333333334	5042.933333333333	110.7488391692112
437.49949417893686	1586.2666666666667	5117.333333333333	111.46761506738954
438.27527050464346	1586.4	5206.4	111.8039515578517
439.0509747214211	1586.9666666666667	5387.9	110.89835992313809
439.8266068271044	1586.7666666666667	5645.066666666667	110.76492738317634
440.6021668195283	1586.1	6012.666666666667	110.75178705760771
441.37765469652754	1586.8666666666666	6480.766666666666	112.02927024344628
442.1530704559369	1585.7	6969.666666666667	111.73072707595736
442.9284140955914	1587.0333333333333	7408.466666666666	113.37400992332448
443.7036856133256	1586.6666666666667	7719.366666666667	114.00732764856632
444.47888500697445	1586.6666666666667	7869.233333333334	113.55203986300934
445.2540122743727	1587.2333333333333	7899.066666666667	112.29970022945496
446.0290674133552	1586.8666666666666	7839.066666666667	111.73220551486106
446.8040504217568	1587.4333333333334	7752.6	110.98660460040536
447.5789612974122	1586.3666666666666	7683.733333333334	111.4426782579329
448.35380003815635	1587.2333333333333	7636.566666666667	110.22611578788569
449.1285666418239	1586.5333333333333	7604.6	110.9126730310037
449.90326110624983	1586.5	7604.566666666667	110.42539736138623
450.67788342926883	1586.3333333333333	7627.633333333333	110.38063963912948
451.4524336087157	1586.8333333333333	7653.966666666666	109.81819866834763
452.22691164242536	1586.2	7703.933333333333	110.11947060593084
453.00131752823256	1586.6666666666667	7769.166666666667	110.34230492980869
453.7756512639721	1586.6333333333334	7835.266666666666	111.09224783435411
454.5499128474788	1585.9333333333334	7884.4	109.98222789751505
455.32410227658755	1586.9	7930.1	109.7199662198013
456.09821954913303	1586.3	7942.5	110.02188166035705
456.8722646629501	1586.5333333333333	7915.833333333333	108.72023456549145
457.6462376158736	1586.7666666666667	7856.766666666666	110.34243372437653
458.4201384057383	1586.7333333333333	7747.6	107.83695876713305
459.1939670303791	1586.6	7643.733333333334	110.23704333581765
459.96772348763074	1586.2333333333333	7502.433333333333	109.81089294883392
460.741407775328	1586.5666666666666	7350.033333333334	108.62448634093555
461.51501989130577	1587.0	7211.933333333333	107.77158929858415
462.2885598333988	1586.3333333333333	7107.966666666666	108.30631059566329
463.0620275994419	1586.4333333333334	7027.333333333333	108.57128169249077
463.83542318726995	1586.8666666666666	6948.3	107.20165337549571
464.6087465947177	1586.5	6904.233333333334	107.97157526111617
465.38199781962	1586.2666666666667	6890.633333333333	108.3190975144103
466.1551768598116	1587.1666666666667	6886.9	107.98861247465732
466.92828371312737	1585.8333333333333	6897.066666666667	107.91539141900401
467.7013183774021	1586.3	6919.366666666667	106.79235831456965
468.4742808504707	1587.5666666666666	6970.9	107.5779985138384
469.24717113016777	1586.8333333333333	7033.0	106.79348487800291
470.0199892143283	1586.9	7092.033333333334	107.32295339599865
470.792735100787	1587.2666666666667	7170.9	108.00186840393324
471.5654087873788	1586.6666666666667	7237.733333333334	107.28498345448823
472.33801027193834	1587.1	7306.166666666667	108.28252502330568
473.11053955230057	1586.4	7379.266666666666	106.62599189205974
473.88299662630027	1586.9	7436.6	106.98621187404727
474.65538149177223	1586.9	7478.4	106.20790866166446
475.4276941465513	1586.4	7516.266666666666	106.46143416469054
476.1999345884722	1586.7666666666667	7530.833333333333	106.40351302192231
476.97210281536985	1586.8	7530.4	105.7164717544153
477.74419882507897	1586.6666666666667	7509.7	106.53504302910616
478.51622261543446	1586.2333333333333	7490.0	106.08005306789947
479.2881741842711	1587.2666666666667	7448.033333333334	105.8516821733977
480.06005352942367	1587.0333333333333	7399.6	104.1192636037309
480.831860648727	1586.6666666666667	7370.366666666667	105.66358192842921
481.60359554001593	1586.5333333333333	7329.233333333334	105.65597736393538
482.37525820112523	1586.6666666666667	7272.4	105.88678986169197
483.14684862988975	1587.1	7224.233333333334	105.55089038946876
483.91836682414424	1586.3666666666666	7186.366666666667	107.18349917187301
484.68981278172356	1586.9666666666667	7132.666666666667	105.84000321029805
485.46118650046253	1586.8666666666666	7078.866666666667	105.46155473484764
486.23248797819593	1586.5	7034.7	106.1100435292093
487.0037172127586	1586.4666666666667	6997.333333333333	105.2288858349706
487.7748742019853	1587.9666666666667	6968.466666666666	105.30440676001024
488.54595894371096	1586.1666666666667	6937.333333333333	104.97175923394505
489.31697143577026	1587.1333333333334	6898.333333333333	104.73733281687701
490.08791167599804	1586.5666666666666	6867.133333333333	104.72313871628356
490.8587796622292	1586.3	6830.333333333333	104.27658662518412
491.6295753922984	1587.5333333333333	6803.9	104.19603445267188
492.4002988640406	1586.2333333333333	6784.966666666666	104.16715415226703
493.17095007529053	1587.0333333333333	6752.4	103.89817901776709
493.94152902388305	1586.9666666666667	6723.8	103.74831921735849
494.71203570765294	1586.9333333333334	6699.4	105.26956507192263
495.482470124435	1586.8666666666666	6668.133333333333	103.90837700238752
496.25283227206404	1587.5333333333333	6647.233333333334	104.56189636485627
497.02312214837485	1585.9666666666667	6616.366666666667	103.85981289085915
497.7933397512024	1586.8333333333333	6586.966666666666	103.77940179441134
498.56348507838123	1586.2333333333333	6555.8	103.6903024891296
499.3335581277464	1586.8666666666666	6528.866666666667	101.97411703376372
500.10355889713264	1586.5333333333333	6528.633333333333	103.56019557015024
500.8734873843747	1586.7666666666667	6528.6	103.54047923881723
501.6433435873074	1587.2666666666667	6536.3	104.8239107030211
502.4131275037657	1586.8	6526.966666666666	103.51297974677888
503.1828391315842	1586.6666666666667	6535.633333333333	103.2050040839056
503.95247846859786	1586.0333333333333	6560.766666666666	103.50589711818014
504.72204551264144	1587.0	6589.366666666667	103.54704763781005
505.49154026154974	1586.7666666666667	6616.466666666666	102.60574098491819
506.2609627131576	1587.1666666666667	6646.1	102.95183829360344
507.03031286529983	1586.1666666666667	6703.133333333333	102.29452425399984
507.7995907158112	1586.6333333333334	6775.533333333334	102.3797245808558
508.5687962625266	1587.5666666666666	6840.0	103.27629416472625
509.33792950328075	1587.2666666666667	6908.3	103.17085035213252
510.1069904359085	1586.8666666666666	6984.3	102.82866424912991
510.8759790582447	1586.7333333333333	7075.933333333333	103.13818953129007
511.6448953681241	1585.8666666666666	7166.566666666667	103.68039251675488
512.4137393633815	1587.2	7254.0	102.6613200530241
513.1825110418519	1586.5666666666666	7350.6	102.57511720926477
513.9512104013698	1586.5	7444.866666666667	101.82989261841544
514.7198374397702	1586.8	7562.6	102.53994124056882
515.4883921548881	1586.7	7666.7	102.27948709510783
516.2568745445578	1586.9	7771.6	102.54594704096758
517.0252846066146	1586.7	7894.4	103.97218729761842
517.793622338893	1587.0	7974.566666666667	102.27345874443823
518.561887739228	1585.8	8081.866666666667	103.65203118928316
519.3300808054544	1586.4333333333334	8163.166666666667	101.99853751566911
520.0982015354069	1587.3333333333333	8266.066666666668	103.17751250398459
520.8662499269203	1586.6666666666667	8343.466666666667	101.44410935443011
521.6342259778296	1587.0	8446.933333333332	101.81342668838847
522.4021296859694	1586.9333333333334	8525.833333333334	101.46258197446176
523.1699610491747	1587.0333333333333	8600.833333333334	101.57693461116057
523.9377200652801	1586.6666666666667	8667.8	102.45018773483373
524.7054067321207	1587.2	8746.3	103.29450871774267
525.4730210475309	1586.6666666666667	8799.066666666668	102.59878629697242
526.2405630093459	1587.7333333333333	8856.966666666667	102.21117575282807
527.0080326154003	1587.0333333333333	8904.166666666666	101.69490966901363
527.7754298635291	1587.2333333333333	8939.833333333334	100.69045051364691
528.5427547515668	1587.7	8981.2	100.87588586776214
529.3100072773485	1586.9	9039.9	101.87678146610811
530.077187438709	1586.3666666666666	9074.933333333332	100.45143542323132
530.8442952334829	1587.1	9125.2	101.36274087018019
531.6113306595051	1587.2333333333333	9155.6	100.4216571207085
532.3782937146104	1586.5	9205.066666666668	101.55115861709952
533.1451843966338	1586.9333333333334	9241.8	101.17605060954888
533.9120027034099	1586.8666666666666	9279.433333333332	101.55144772019263
534.6787486327736	1587.0333333333333	9316.866666666667	100.68367886963878
535.4454221825597	1586.9	9357.566666666668	101.3431325125191
536.212023350603	1587.1333333333334	9374.266666666666	99.7243824738612
536.9785521347383	1586.8333333333333	9413.6	101.23973324573295
537.7450085328004	1586.9	9438.533333333333	101.805473258879
538.5113925426242	1587.2333333333333	9460.7	100.7494705306177
539.2777041620444	1587.1	9481.266666666666	100.4060126495198
540.0439433888959	1586.5333333333333	9522.766666666666	100.73599308567086
540.8101102210134	1587.1333333333334	9515.233333333334	99.22924369848353
541.5762046562318	1587.3	9538.7	99.62574922570035
542.3422266923859	1587.1	9560.1	100.35986900164689
543.1081763273105	1587.1	9573.866666666667	101.03132640615969
543.8740535588404	1586.6333333333334	9584.433333333332	101.1028238188507
544.6398583848105	1586.7	9597.533333333333	100.81051082605079
545.4055908030555	1587.2666666666667	9622.433333333332	101.95223558049983
546.1712508114102	1586.9666666666667	9626.166666666666	101.13249258630249
546.9368384077096	1587.1666666666667	9609.066666666668	99.81295074945126
547.7023535897882	1586.7	9614.233333333334	99.83632368964233
548.4677963554811	1587.4666666666667	9609.733333333334	99.16113321155787
549.2331667026231	1587.0	9618.033333333333	99.96663333576936
549.9984646290487	1587.3333333333333	9608.033333333333	99.65261206913806
550.7636901325931	1586.8	9602.533333333333	99.34273475917604
551.5288432110908	1586.6666666666667	9607.866666666667	98.53916958520061
552.2939238623768	1587.1	9600.266666666666	98.95173163402005
553.0589320842859	1587.0666666666666	9616.166666666666	99.60573644534271
553.8238678746528	1586.6666666666667	9601.833333333334	99.89358980793799
554.5887312313124	1586.8	9607.433333333332	100.00560227161421
555.3535221520995	1586.8	9589.833333333334	99.54037831067896
556.1182406348488	1587.0	9587.0	98.94373690034453
556.8828866773954	1587.5666666666666	9586.566666666668	98.04940964071253
557.6474602775738	1587.2666666666667	9597.966666666667	98.899710805385
558.411961433219	1586.7333333333333	9604.866666666667	99.45004658659224
559.1763901421657	1587.0333333333333	9598.166666666666	98.25427436531358
559.9407464022488	1587.3666666666666	9620.966666666667	99.71756189016642
560.7050302113031	1586.9	9636.533333333333	99.58029103990143
561.4692415671633	1587.1666666666667	9639.833333333334	98.79948169947596
562.2333804676643	1587.0	9643.5	98.5820706015077
562.997446910641	1586.8	9673.5	98.90794420648247
563.7614408939281	1587.7333333333333	9684.4	98.3808596551592
564.5253624153604	1586.7	9708.866666666667	99.04067442975197
565.2892114727728	1586.7	9730.733333333334	99.72722626406264
566.0529880639999	1587.3	9745.366666666667	98.77412672046037
566.8166921868768	1586.8333333333333	9777.5	98.81417548277815
567.5803238392382	1586.7	9783.1	97.83294946507135
568.3438830189189	1587.1333333333334	9799.1	98.24566238109536
569.1073697237535	1587.2333333333333	9839.966666666667	99.66307897453372
569.8707839515772	1586.8	9842.533333333333	99.73046108864715
570.6341257002246	1586.5666666666666	9849.133333333333	99.0497180660307
571.3973949675305	1587.3666666666666	9866.233333333334	99.0459342003934
572.1605917513298	1586.5666666666666	9870.966666666667	99.3910228165817
572.9237160494572	1586.0	9873.7	98.73657513702018
573.6867678597476	1587.4666666666667	9881.3	98.03072848125213
574.4497471800358	1586.7333333333333	9902.2	98.35563107966311
575.2126540081566	1587.0666666666666	9917.7	98.52738226774659
575.9754883419448	1586.3333333333333	9912.4	97.98411439325973
576.7382501792351	1587.3666666666666	9937.733333333334	98.14872601377483
577.5009395178625	1587.1333333333334	9962.766666666666	98.10468591499775
578.2635563556619	1586.3666666666666	9961.733333333334	97.80281521194823
579.0261006904677	1587.9666666666667	9989.566666666668	99.57903710169911
579.7885725201152	1586.8666666666666	9971.666666666666	96.6946836558994
580.5509718424388	1586.5666666666666	9990.833333333334	97.66297416420215
581.3132986552736	1586.5666666666666	10023.4	98.28057719777803
582.0755529564542	1587.5333333333333	10042.3	97.61130796916878
582.8377347438156	1586.9666666666667	10078.433333333332	98.05631590470651
583.5998440151925	1587.0666666666666	10103.466666666667	98.31592570912792
584.3618807684197	1586.6	10123.533333333333	98.06337960473864
585.123845001332	1586.8333333333333	10130.8	97.25367871333594
585.8857367117644	1586.5333333333333	10175.9	97.87977617600448
586.6475558975515	1586.1666666666667	10215.4	97.79291297533165
587.4093025565281	1587.0	10244.866666666667	97.5245120088403
588.1709766865292	1586.9333333333334	10272.566666666668	96.458567731149
588.9325782853895	1586.8666666666666	10330.066666666668	97.74655389897904
589.6941073509438	1587.4333333333334	10391.233333333334	97.70866521780756
590.4555638810269	1587.0333333333333	10460.833333333334	97.80247502406091
591.2169478734736	1586.9333333333334	10528.533333333333	98.27292186128305
591.9782593261189	1587.0	10613.6	97.82592212419961
592.7394982367973	1586.4666666666667	10710.433333333332	97.9727768201304
593.5006646033439	1586.9333333333334	10785.633333333333	97.18314504228512
594.2617584235933	1587.4333333333334	10891.3	96.73655765171779
595.0227796953804	1586.5333333333333	10997.133333333333	97.54195153716157
595.78372841654	1586.3666666666666	11100.4	97.76827794422276
596.544604584907	1586.4333333333334	11226.4	97.56036689062972
597.3054081983161	1586.9666666666667	11336.566666666668	96.7938407268994
598.0661392546021	1587.2	11458.3	97.60608287430028
598.8267977515999	1587.3	11572.066666666668	96.67157701486974
599.5873836871442	1587.2333333333333	11713.9	97.97274623199057
600.34789705907	1586.4666666666667	11827.4	97.58977479385285
601.1083378652119	1586.4333333333334	11944.5	97.30606507503909
601.8687061034049	1586.8666666666666	12099.633333333333	97.32745618282844
602.6290017714836	1586.6	12230.766666666666	98.22102743522775
603.3892248672829	1586.2666666666667	12363.1	96.9603895492475
604.1493753886377	1587.2333333333333	12511.8	97.96410782929969
604.9094533333828	1586.9666666666667	12619.866666666667	97.2342275013807
605.6694586993528	1586.2666666666667	12772.866666666667	97.08701607066938
606.4293914843829	1587.4	12918.1	96.98316369037978
607.1892516863076	1586.7	13074.033333333333	97.33554317921661
607.9490393029618	1585.8	13213.766666666666	97.78579891461152
608.7087543321802	1586.7	13356.6	98.47888738274114
609.4683967717978	1586.4666666666667	13481.333333333334	97.89815261837136
610.2279666196492	1586.7	13610.5	97.17978956801588
610.9874638735695	1586.8333333333333	13738.266666666666	96.10125132848465
611.7468885313933	1586.6666666666667	13878.7	95.56039257821546
612.5062405909555	1586.3	14009.0	96.68545468218728
613.2655200500909	1587.0	14110.9	96.30300747812284
614.0247269066342	1586.9333333333334	14224.266666666666	96.2604090849761
614.7838611584203	1586.8666666666666	14323.333333333334	95.98068712892142
615.5429228032841	1587.4333333333334	14459.433333333332	96.04208944411079
616.3019118390603	1586.6	14541.166666666666	96.8270479653503
617.0608282635836	1586.5666666666666	14642.9	96.41273686183963
617.8196720746892	1586.4333333333334	14728.733333333334	97.300125613568
618.5784432702114	1586.4	14795.266666666666	96.79330819848421
619.3371418479854	1586.9	14891.933333333332	96.45436102292086
620.0957678058459	1587.2333333333333	14930.066666666668	94.72929639929372
620.8543211416277	1586.2666666666667	15010.2	95.63720123087224
621.6128018531655	1586.6333333333334	15047.366666666667	95.38232324936412
622.3712099382943	1586.8	15121.966666666667	95.52982032289148
623.1295453948488	1586.2333333333333	15206.9	96.07649013786532
623.8878082206638	1586.7333333333333	15258.7	96.00854926142469
624.6459984135743	1586.1	15298.866666666667	95.72450486552611
625.4041159714149	1586.7666666666667	15338.766666666666	95.36007612065217
626.1621608920203	1586.9	15409.533333333333	96.46932219141758
626.9201331732256	1587.0333333333333	15430.2	95.85639244045653
627.6780328128656	1586.9666666666667	15469.433333333332	95.6113381566022
628.4358598087749	1587.6	15493.866666666667	95.09128833409412
629.1936141587885	1586.8	15526.066666666668	95.40466519786591
629.9512958607411	1586.8666666666666	15560.733333333334	96.08306215451555
630.7089049124675	1586.2333333333333	15586.266666666666	94.86075084110253
631.4664413118026	1586.3	15633.5	95.6542892995995
632.2239050565811	1586.8	15632.133333333333	94.47410530474058
632.9812961446379	1586.5	15658.866666666667	95.10169798481317
633.7386145738079	1586.7	15665.133333333333	95.09684362357179
634.4958603419257	1586.9666666666667	15679.466666666667	94.94855453261665
635.2530334468262	1587.2666666666667	15703.033333333333	95.17950966416211
636.0101338863443	1586.1666666666667	15692.366666666667	95.2682982995518
636.7671616583146	1586.9666666666667	15676.833333333334	95.07068736970317
637.5241167605723	1587.3333333333333	15666.333333333334	95.55358154242583
638.2809991909518	1586.1666666666667	15645.0	96.01123694507469
639.037808947288	1586.2	15610.133333333333	95.1090865415346
639.7945460274159	1587.3333333333333	15593.333333333334	95.36367392822551
640.5512104291702	1586.8666666666666	15570.633333333333	95.60163730108702
641.3078021503857	1586.9	15528.8	94.60272332521458
642.0643211888971	1586.2333333333333	15506.0	95.37535562089654
642.8207675425394	1586.4666666666667	15480.8	95.3927971155649
643.5771412091474	1586.6333333333334	15475.266666666666	95.5625540062091
644.3334421865558	1586.4333333333334	15452.4	95.33924308949736
645.0896704725996	1587.2666666666667	15431.666666666666	94.55141631749501
645.8458260651132	1587.2	15393.466666666667	94.57073080341343
646.6019089619319	1587.0333333333333	15364.2	94.67633677155989
647.3579191608902	1586.6666666666667	15367.233333333334	95.11030159927456
648.1138566598231	1587.4666666666667	15351.9	95.68830678853669
648.8697214565653	1586.6666666666667	15305.533333333333	95.257513825359
649.6255135489516	1587.3	15278.633333333333	94.9280527168144
650.3812329348169	1586.3666666666666	15281.633333333333	94.88179888297478
651.1368796119959	1586.3	15318.966666666667	94.19351264570629
651.8924535783235	1587.2666666666667	15323.7	95.09377409819808
652.6479548316345	1587.3666666666666	15294.033333333333	95.6247173876092
653.4033833697637	1586.3	15271.633333333333	95.27612932250325
654.1587391905458	1586.4333333333334	15257.3	94.69035481863791
654.9140222918159	1587.1333333333334	15273.566666666668	95.01474484786891
655.6692326714084	1586.6333333333334	15318.633333333333	96.27662823227854
656.4243703271585	1586.2	15309.166666666666	95.21387087850424
657.1794352569008	1586.9333333333334	15324.933333333332	95.2417029903812
657.9344274584702	1586.7	15342.5	95.22839459084179
658.6893469297014	1587.2666666666667	15387.133333333333	96.19961383941073
659.4441936684294	1586.3666666666666	15425.833333333334	96.01814370348909
660.1989676724888	1587.1333333333334	15425.4	95.84219254919407
660.9536689397146	1587.1666666666667	15447.633333333333	96.36750217071592
661.7082974679414	1587.1666666666667	15484.066666666668	97.15045319026711
662.4628532550042	1586.5	15517.633333333333	97.40934986788183
663.2173362987378	1586.5666666666666	15556.566666666668	97.75019175405485
663.9717465969768	1586.3	15603.0	98.33736525077937
664.7260841475563	1586.2333333333333	15688.766666666666	98.85550673249118
665.480348948311	1586.9	15757.0	99.0047841864495
666.2345409970756	1586.0333333333333	15830.333333333334	99.21575590661973
666.988660291685	1586.4333333333334	15879.233333333334	98.137549622634
667.742706829974	1587.1666666666667	15970.666666666666	99.43222613845144
668.4966806097776	1587.7333333333333	16044.866666666667	99.03956499790442
669.2505816289303	1586.4666666666667	16158.466666666667	99.81560371941863
670.0044098852671	1586.4666666666667	16248.966666666667	99.80754916795598
670.7581653766227	1586.6666666666667	16355.066666666668	100.21565661382539
671.511848100832	1586.7333333333333	16402.5	99.36874757528302
672.2654580557298	1587.3333333333333	16490.033333333333	99.44033855969315
673.0189952391509	1587.0333333333333	16569.233333333334	98.81867080165591
673.7724596489301	1586.7	16677.8	98.80318144011594
674.5258512829022	1587.2666666666667	16794.766666666666	97.87849140845503
675.279170138902	1586.3	16905.7	96.40663203634585
676.0324162147645	1586.5666666666666	16992.433333333334	96.69018508304968
676.7855895083242	1586.8333333333333	17084.466666666667	95.80357005985047
677.5386900174161	1587.0	17211.133333333335	95.9222805538342
678.2917177398749	1586.6333333333334	17299.066666666666	94.93524233238746
679.0446726735356	1586.7333333333333	17439.733333333334	94.93975902716159
679.797554816233	1586.2666666666667	17545.7	94.06477281046948
680.5503641658016	1586.5	17690.066666666666	94.22995576578346
681.3031007200765	1586.2	17787.3	93.82861942567932
682.0557644768925	1587.4	17854.133333333335	93.32127548268026
682.8083554340842	1586.7	17981.066666666666	93.08118655082437
683.5608735894867	1587.2	18135.133333333335	93.47617244383395
684.3133189409347	1586.7	18244.766666666666	92.58061145919194
685.0656914862628	1586.9666666666667	18383.866666666665	91.60188815155443
685.8179912233061	1587.8333333333333	18499.1	90.49400266328698
686.5702181498993	1587.2	18648.733333333334	91.5183960315384
687.3223722638772	1586.6333333333334	18789.0	91.97600534539171
688.0744535630747	1586.9333333333334	18946.566666666666	92.31575359290252
688.8264620453265	1586.4	19080.233333333334	92.46117081938085
689.5783977084674	1586.0	19180.866666666665	92.27671876599081
690.3302605503324	1587.1	19289.1	91.92871634881233
691.082050568756	1586.0666666666666	19397.133333333335	91.66142666148944
691.8337677615733	1586.5333333333333	19491.5	91.26220824917408
692.585412126619	1587.1333333333334	19597.933333333334	92.26823753358649
693.3369836617278	1587.0333333333333	19664.433333333334	92.31733810912674
694.0884823647348	1586.2666666666667	19741.4	92.71934974605207
694.8399082334745	1586.2666666666667	19778.7	92.59216886750282
695.5912612657819	1586.7	19815.166666666668	91.85507740100984
696.3425414594917	1586.8	19872.466666666667	90.96574299802352
697.0937488124388	1587.4666666666667	19963.733333333334	90.67770593388641
697.8448833224579	1586.0	20044.766666666666	90.48797270975567
698.5959449873841	1586.8333333333333	20117.9	90.80661465375371
699.3469338050518	1586.6666666666667	20207.3	91.22367205685607
700.0978497732962	1586.5333333333333	20183.333333333332	90.19387611927229
700.8486928899517	1587.0	20188.333333333332	89.90612316523132
701.5994631528534	1586.9666666666667	20220.733333333334	89.72083216995495
702.3501605598362	1586.4	20271.133333333335	90.37442205402594
703.1007851087347	1585.9666666666667	20307.466666666667	91.18237045938662
703.8513367973837	1586.1	20340.633333333335	90.8428686682279
704.6018156236181	1587.2333333333333	20341.066666666666	90.74483905210113
705.3522215852728	1586.8	20319.1	90.51233734269935
706.1025546801824	1587.4333333333334	20312.033333333333	89.98648288511585
706.8528149061818	1586.7333333333333	20304.0	90.42646036734826
707.603002261106	1586.9666666666667	20252.166666666668	89.73417472975903
708.3531167427894	1586.6	20235.2	90.31865257989023
709.1031583490673	1586.7333333333333	20230.566666666666	90.88098680682005
709.8531270777742	1586.9333333333334	20183.133333333335	91.27349360173665
710.6030229267449	1586.7666666666667	20072.033333333333	90.45274351674402
711.3528458938142	1587.4333333333334	20024.9	90.27351863290389
712.1025959768172	1586.4666666666667	19983.833333333332	89.61123327895487
712.8522731735884	1586.5666666666666	19940.633333333335	89.83154453105033
713.6018774819628	1586.7	19852.666666666668	90.64991172464758
714.351408899775	1587.0666666666666	19728.1	90.33546071061276
715.1008674248601	1586.6666666666667	19639.466666666667	90.81664525700555
715.8502530550527	1587.1	19535.033333333333	90.55092162184361
716.5995657881876	1586.9666666666667	19436.1	90.0075911839676
717.3488056220998	1586.4	19307.4	88.56327777407162
718.097972554624	1586.9	19274.333333333332	89.86566338806179
718.8470665835949	1587.1666666666667	19198.333333333332	89.60154392350678
719.5960877068475	1586.5666666666666	19151.166666666668	89.56348921701804
720.3450359222164	1587.1666666666667	19105.0	89.29894294942852
721.0939112275368	1586.9666666666667	19075.133333333335	89.51700298479943
721.842713620643	1586.2666666666667	19020.233333333334	88.99879724792982
722.5914430993702	1586.5	18950.366666666665	88.95036796803531
723.340099661553	1587.2	18898.533333333333	89.35377526207849
724.0886833050263	1586.7333333333333	18888.3	88.63639773504623
724.837194027625	1586.6333333333334	18883.533333333333	88.70296286229677
725.5856318271836	1587.1666666666667	18866.833333333332	89.03244856535761
726.3339967015373	1586.6666666666667	18814.833333333332	88.80597206484818
727.0822886485207	1586.6333333333334	18742.166666666668	87.39092364809896
727.8305076659686	1587.3666666666666	18709.3	87.99903470056874
728.5786537517159	1586.5333333333333	18653.466666666667	87.85844963515659
729.3267269035974	1587.1666666666667	18621.733333333334	89.15652999862648
730.0747271194479	1587.0	18560.666666666668	88.30290120830497
730.822654397102	1587.1666666666667	18549.133333333335	89.2867198918943
731.5705087343949	1587.0333333333333	18544.133333333335	89.94376070929071
732.3182901291611	1587.1333333333334	18490.066666666666	89.67201461310411
733.0659985792356	1586.6666666666667	18422.3	89.34408100988654
733.8136340824532	1586.7	18413.466666666667	89.87224827984805
734.5611966366486	1587.6	18422.0	89.79736640335828
735.3086862396566	1587.0	18429.5	89.60885825518292
736.056102889312	1586.7666666666667	18442.6	89.71066181763658
736.8034465834498	1587.6	18440.966666666667	89.38637348419601
737.5507173199047	1587.0	18441.833333333332	89.49170878234163
738.2979150965115	1586.6	18450.3	89.00511991347196
739.045039911105	1586.5	18429.633333333335	88.42877874654889
739.79209176152	1587.5333333333333	18399.933333333334	88.31569986938408
740.5390706455914	1586.9666666666667	18388.933333333334	88.20969665157493
741.285976561154	1586.8666666666666	18366.733333333334	87.07474138562362
742.0328095060426	1587.0	18361.266666666666	88.10581942278561
742.7795694780918	1586.9333333333334	18343.766666666666	87.54007242334394
743.5262564751367	1586.9666666666667	18342.166666666668	88.07621766924493
744.272870495012	1586.8333333333333	18338.4	87.89737950380882
745.0194115355524	1587.1	18293.033333333333	88.36001893706172
745.765879594593	1587.1	18285.766666666666	88.62906323505688
746.5122746699683	1587.8666666666666	18281.033333333333	89.24258289564716
747.2585967595134	1586.7	18268.5	89.1566275828281
748.0048458610628	1586.4666666666667	18249.9	88.37462813283436
748.7510219724516	1586.8666666666666	18274.966666666667	87.71140794027235
749.4971250915144	1586.9	18319.533333333333	88.16022746488996
750.243155216086	1587.1666666666667	18350.266666666666	87.97838221935761
750.9891123440015	1587.4	18396.266666666666	87.8932005875911
751.7349964730954	1586.2666666666667	18416.433333333334	87.71728969448434
752.4808076012027	1586.8	18455.566666666666	87.40465373723805
753.2265457261582	1587.3666666666666	18484.133333333335	87.27042442552471
753.9722108457964	1586.7333333333333	18560.133333333335	87.18960008723964
754.7178029579526	1586.4666666666667	18584.2	87.02017335018273
755.4633220604613	1586.8666666666666	18590.333333333332	86.8961591376673
756.2087681511574	1586.4666666666667	18635.9	87.54999749592463
756.9541412278757	1587.1666666666667	18673.633333333335	87.44031400606565
757.699441288451	1587.4666666666667	18744.2	87.76197083806441
758.4446683307182	1586.9666666666667	18780.9	87.05130427893104
759.1898223525119	1586.4666666666667	18834.8	87.07548466617466
759.9349033516671	1586.5	18923.566666666666	87.45867928297734
760.6799113260186	1587.1	18990.666666666668	87.97389500001795
761.424846273401	1586.8666666666666	19028.4	87.05823983107811
762.1697081916495	1587.2	19099.533333333333	87.55569658349224
762.9144970785986	1587.3	19163.233333333334	86.96425281695284
763.6592129320832	1587.0666666666666	19212.733333333334	87.34697438329867
764.4038557499381	1586.9333333333334	19247.133333333335	86.74724084590167
765.1484255299982	1586.8333333333333	19349.466666666667	87.48390911949666
765.8929222700982	1586.8333333333333	19424.633333333335	87.48548027874389
766.637345968073	1587.1666666666667	19462.266666666666	87.00910152207263
767.3816966217572	1587.3	19564.6	87.20135777174069
768.1259742289859	1587.2333333333333	19672.866666666665	87.89344277064235
768.8701787875938	1586.9	19764.5	87.52552667219275
769.6143102954156	1586.9	19839.033333333333	88.28090040492603
770.3583687502863	1586.6333333333334	19895.6	88.15435372824167
771.1023541500406	1587.7	19979.9	87.94447236541986
771.8462664925133	1586.7	20046.2	88.91049946683925
772.5901057755393	1586.8666666666666	20130.533333333333	88.48778624751264
773.3338719969533	1587.0333333333333	20211.6	88.30259432389803
774.0775651545903	1587.3333333333333	20300.166666666668	87.88736614008062
774.8211852462848	1586.5	20358.033333333333	86.88804908246566
775.5647322698719	1586.4666666666667	20435.266666666666	86.6317223131036
776.3082062231862	1586.4666666666667	20485.366666666665	86.90878384041922
777.0516071040627	1586.6	20606.5	87.81683887239124
777.7949349103361	1586.4666666666667	20699.366666666665	88.06559760376592
778.5381896398412	1586.8333333333333	20828.633333333335	88.0980781047487
779.281371290413	1586.9333333333334	20969.833333333332	87.9680197365447
780.024479859886	1586.6666666666667	21065.166666666668	87.00362426981295
780.7675153460953	1586.9333333333334	21130.133333333335	86.32232108431207
781.5104777468754	1587.1666666666667	21177.1	86.2522639292168
782.2533670600615	1587.1	21266.266666666666	86.71890511977571
782.996183283488	1587.0333333333333	21392.1	87.02455197312067
783.73892641499	1586.4	21545.533333333333	87.48717085772321
784.4815964524023	1586.8	21690.6	87.54984776956033
785.2241933935596	1587.2	21802.033333333333	86.83105739848054
785.9667172362967	1586.8	21895.033333333333	86.92268154628313
786.7091679784486	1586.8666666666666	21990.566666666666	86.25539022837053
787.4515456178499	1586.6333333333334	22046.866666666665	86.09533282702073
788.1938501523355	1587.1333333333334	22137.2	86.12742455856525
788.9360815797401	1586.6	22247.766666666666	87.04547838062483
789.6782398978987	1587.0	22386.933333333334	87.24275185315824
790.420325104646	1586.9	22491.466666666667	86.94293583275055
791.1623371978169	1585.9	22616.6	87.32275640915479
791.9042761752461	1586.0	22720.466666666667	87.04561616871017
792.6461420347684	1586.2	22840.0	86.85572707629457
793.3879347742187	1586.7666666666667	22974.0	87.68937798350278
794.1296543914318	1586.6	23084.633333333335	86.88277402525232
794.8713008842426	1587.1666666666667	23181.166666666668	87.35141495033818
795.6128742504857	1586.9666666666667	23310.9	87.85837865859192
796.354374487996	1586.1666666666667	23433.866666666665	87.80967767775753
797.0958015946084	1587.5666666666666	23544.3	87.21222935814728
797.8371555681575	1587.3333333333333	23719.033333333333	87.92445514697152
798.5784364064783	1586.7333333333333	23776.433333333334	87.73925416542515
799.3196441074057	1587.7	23868.166666666668	87.1002930858023
800.0607786687742	1586.5666666666666	23958.433333333334	87.76404523886984
800.8018400884189	1586.7333333333333	24064.8	87.12606115370015
801.5428283641745	1586.8	24145.9	85.67453374680235
802.2837434938757	1586.7333333333333	24275.866666666665	85.51492366691255
803.0245854753575	1587.9666666666667	24463.066666666666	86.40805644127559
803.7653543064547	1586.0	24577.1	86.75094751918185
804.5060499850019	1585.6	24644.566666666666	86.64850240523243
805.2466725088342	1586.5	24697.7	87.07125852278315
805.9872218757862	1586.2666666666667	24765.233333333334	86.54166349097551
806.7276980836928	1586.2333333333333	24848.633333333335	85.81295085505394
807.4681011303886	1586.4333333333334	24943.466666666667	85.53360496862823
808.2084310137088	1586.8666666666666	25027.033333333333	86.09961790154395
808.948687731488	1586.7333333333333	25159.6	86.46822345280499
809.688871281561	1586.6666666666667	25239.966666666667	86.57083574885567
810.4289816617627	1586.6333333333334	25361.7	86.70449150239745
811.1690188699278	1586.4	25470.633333333335	86.71729196052578
811.9089829038911	1587.2666666666667	25437.833333333332	86.08396729117108
812.6488737614875	1587.2	25510.866666666665	86.14275887083238
813.3886914405518	1586.8	25625.866666666665	85.94462715500396
814.1284359389189	1587.4333333333334	25723.2	84.76641819203947
814.8681072544233	1586.9	25837.966666666667	84.47530796178083
815.6077053849002	1587.0666666666666	25956.366666666665	85.79568730417735
816.3472303281842	1587.1666666666667	25982.466666666667	85.80593650591983
817.0866820821101	1587.1333333333334	26038.133333333335	86.23712561339401
817.8260606445127	1586.4	26119.5	85.74759453516813
818.5653660132269	1586.9666666666667	26282.2	85.97012027030961
819.3045981860876	1587.1666666666667	26322.533333333333	85.348343756806
820.0437571609293	1587.3666666666666	26403.833333333332	84.84445878454454
820.7828429355872	1587.1666666666667	26512.633333333335	86.10079391639832
821.5218555078957	1586.6333333333334	26600.8	85.85138882456948
822.26079487569	1587.1	26712.266666666666	85.94808413258815
822.9996610368046	1587.1	26789.266666666666	85.45704377532816
823.7384539890745	1587.2	26894.533333333333	84.723248003944
824.4771737303345	1586.3	27039.366666666665	85.72822469862486
825.2158202584193	1587.2	27108.733333333334	85.3601115493226
825.9543935711638	1586.8666666666666	27158.966666666667	85.64568848828222
826.6928936664028	1586.8	27241.1	86.2314170997185
827.4313205419711	1587.0	27299.866666666665	86.3403286056417
828.1696741957036	1586.9	27333.466666666667	86.29075586361681
828.907954625435	1586.6333333333334	27388.733333333334	85.92257126098221
829.646161829	1586.4333333333334	27483.566666666666	85.93295379321361
830.3842958042337	1586.8666666666666	27524.166666666668	85.09818414600713
831.1223565489707	1586.4	27613.366666666665	85.36439814055457
831.8603440610459	1586.3	27721.0	85.50955736058505
832.598258338294	1587.3666666666666	27784.133333333335	84.89716195768261
833.3360993785501	1586.6333333333334	27889.866666666665	85.57415262420254
834.0738671796487	1586.7	27945.866666666665	84.75756310503672
834.8115617394246	1586.9333333333334	28046.1	84.60603163397914
835.5491830557129	1586.7666666666667	28145.7	84.7611751161545
836.2867311263482	1586.2	28219.666666666668	84.41613296047734
837.0242059491653	1587.3	28327.4	84.67849658041699
837.7616075219992	1586.3333333333333	28408.6	84.70626168174745
838.4989358426844	1586.4333333333334	28471.433333333334	85.16362266151926
839.2361909090561	1586.1333333333334	28506.933333333334	84.36014274301951
839.9733727189487	1586.9	28571.233333333334	83.87407673715512
840.7104812701973	1587.3666666666666	28747.666666666668	83.90245267308053
841.4475165606366	1586.7666666666667	28894.4	84.2682171025708
842.1844785881015	1586.3	29013.933333333334	84.82613949355614
842.9213673504267	1587.1333333333334	29055.133333333335	84.36387848537396
843.6581828454471	1586.7333333333333	29132.4	84.98763794506938
844.3949250709974	1586.6	29177.966666666667	84.39101034211329
845.1315940249126	1587.0333333333333	29287.533333333333	83.79341013908271
845.8681897050272	1586.8333333333333	29386.633333333335	83.52336037954699
846.6047121091764	1586.1666666666667	29506.3	84.10343099848117
847.3411612351948	1587.1666666666667	29627.6	84.67877254553734
848.0775370809172	1586.8	29657.333333333332	84.85369135831624
848.8138396441784	1586.8333333333333	29719.7	84.87503254538706
849.5500689228132	1587.3	29789.833333333332	85.09475776731715
850.2862249146566	1586.9	29857.3	84.73718030399402
851.0223076175432	1586.0	29999.033333333333	85.15508521963002
851.7583170293079	1586.4666666666667	30140.0	84.45833915759455
852.4942531477856	1587.5666666666666	30214.7	85.20884704468563
853.2301159708109	1586.8	30224.433333333334	85.16572063702606
853.9659054962187	1587.2	30263.9	84.76993605423357
854.7016217218439	1586.3333333333333	30351.033333333333	84.25629188259116
855.4372646455213	1586.1333333333334	30418.966666666667	84.1530071665565
856.1728342650856	1586.6	30559.666666666668	84.51215219274103
856.9083305783716	1586.6333333333334	30697.9	83.73949166482025
857.6437535832143	1586.4333333333334	30838.1	84.6889601848299
858.3791032774483	1586.1	30921.166666666668	84.75117296671606
859.1143796589085	1587.2	31007.0	85.98821418141682
859.8495827254299	1586.8666666666666	31106.1	85.65547917674502
860.5847124748469	1587.4333333333334	31153.5	85.70588157543405
861.3197689049947	1586.4666666666667	31277.8	86.35671026396746
862.0547520137079	1587.5	31401.6	86.36315190599436
862.7896617988213	1587.0666666666666	31517.266666666666	86.67772131633632
863.5244982581698	1587.1333333333334	31603.0	86.78844488349527
864.2592613895882	1585.6	31632.666666666668	86.61341482099147
864.9939511909114	1587.0	31671.466666666667	87.03486472414535
865.728567659974	1586.8333333333333	31739.733333333334	87.27555391284564
866.4631107946109	1587.3666666666666	31800.7	87.17828630384173
867.197580592657	1586.8333333333333	31854.766666666666	86.89607195316853
867.931977051947	1586.5	32012.833333333332	86.98109245446717
868.6663001703158	1586.8	32049.8	86.93427045662007
869.4005499455982	1586.7333333333333	32083.633333333335	86.46858559434419
870.1347263756289	1586.2	32088.466666666667	86.11482403890288
870.8688294582428	1586.8666666666666	32249.8	86.66149523732062
871.6028591912748	1587.0666666666666	32360.1	86.2031407098079
872.3368155725594	1587.2666666666667	32516.533333333333	86.34083756928786
873.0706985999318	1586.8333333333333	32530.933333333334	86.30589358135038
873.8045082712266	1586.3666666666666	32590.366666666665	85.92395267665067
874.5382445842787	1587.2333333333333	32656.733333333334	85.99964171997291
875.2719075369228	1587.0666666666666	32769.666666666664	85.53948919205962
876.0054971269938	1586.3666666666666	32899.566666666666	84.87995000141886
876.7390133523264	1587.0333333333333	33078.0	84.82642593745793
877.4724562107556	1586.7	33297.666666666664	84.41924287687868
878.2058257001161	1587.2	33465.13333333333	83.94467855638054
878.9391218182427	1586.6666666666667	33659.73333333333	84.43567513690606
879.6723445629702	1586.2666666666667	33753.53333333333	83.9263497538079
880.4054939321335	1587.2333333333333	33867.1	83.9477926107551
881.1385699235674	1587.1	34025.6	83.13128169586658
881.8715725351066	1587.0333333333333	34298.7	83.37804981362
882.604501764586	1586.7	34538.566666666666	82.82812724632075
883.3373576098403	1587.0666666666666	34743.76666666667	82.45844775613327
884.0701400687044	1586.7333333333333	34875.4	82.35506816125218
884.8028491390132	1586.9666666666667	34950.066666666666	81.56916730913102
885.5354848186014	1586.5333333333333	35028.03333333333	80.61239745462053
886.2680471053038	1586.3666666666666	35056.666666666664	80.3748157758857
887.0005359969554	1587.1333333333334	35138.8	79.13706593440307
887.7329514913906	1586.5333333333333	35289.13333333333	79.36839228134183
888.4652935864447	1586.4666666666667	35563.433333333334	79.87671877411479
889.1975622799522	1586.5666666666666	35786.63333333333	79.61406213010738
889.929757569748	1587.3666666666666	36089.96666666667	80.08292842762944
890.6618794536669	1587.1	36273.333333333336	79.9967722571966
891.3939279295437	1586.9333333333334	36402.26666666667	79.95350497069974
892.1259029952132	1586.9	36460.666666666664	79.88975389291478
892.8578046485103	1586.7333333333333	36600.5	79.3435973181587
893.5896328872698	1587.1333333333334	36654.86666666667	78.8828008825531
894.3213877093264	1586.9333333333334	36881.433333333334	79.76661422104833
895.0530691125149	1586.5666666666666	37194.433333333334	80.2742963546155
895.7846770946703	1586.4	37499.23333333333	81.14612339264983
896.5162116536272	1586.9666666666667	37613.76666666667	80.88333410017813
897.2476727872206	1586.7333333333333	37655.46666666667	81.27769539147137
897.9790604932853	1585.8666666666666	37747.63333333333	81.15299557933798
898.7103747696559	1586.1	37928.4	81.4728594657725
899.4416156141674	1586.3	38187.96666666667	82.34642499605101
900.1727830246544	1586.4	38402.7	81.77684959262798
900.9038769989521	1586.5666666666666	38680.03333333333	82.52653816375444
901.634897534895	1586.7666666666667	38913.333333333336	82.74035296893298
902.365844630318	1587.2333333333333	39130.86666666667	82.52038828661809
903.0967182830558	1586.4666666666667	39257.5	82.43656643671648
903.8275184909435	1586.7333333333333	39418.666666666664	81.80481380825562
904.5582452518156	1586.7666666666667	39664.166666666664	80.9046209702862
905.288898563507	1586.2333333333333	39873.46666666667	81.19035650095145
906.0194784238527	1587.4	39990.0	81.35028886318413
906.7499848306873	1586.5	40186.4	80.64252990282151
907.4804177818455	1587.0666666666666	40386.333333333336	80.29828708545227
908.2107772751625	1587.6	40539.566666666666	80.40413238152554
908.9410633084728	1586.8333333333333	40777.066666666666	80.56859849192533
909.6712758796114	1586.6	40851.166666666664	80.19921351608369
910.4014149864129	1586.3	40978.933333333334	80.31334660951816
911.1314806267123	1587.3333333333333	41118.933333333334	80.78508498995133
911.8614727983444	1586.1	41254.23333333333	81.28370928381136
912.5913914991438	1587.2	41426.46666666667	81.23493204368992
913.3212367269456	1586.8333333333333	41626.36666666667	81.17305603100026
914.0510084795844	1587.0333333333333	41805.433333333334	80.63714867567568
914.7807067548952	1587.5333333333333	41951.26666666667	79.87399418270496
915.5103315507125	1586.9	42016.4	79.87293811916282
916.2398828648716	1586.4	42153.96666666667	79.58660115531374
916.9693606952068	1587.4666666666667	42267.2	79.72876866265969
917.6987650395532	1587.2	42434.2	80.27433734565184
918.4280958957455	1587.0666666666666	42465.0	80.35673639791979
919.1573532616186	1586.8666666666666	42524.3	80.11149630081148
919.8865371350073	1586.8	42536.46666666667	80.38204081928319
920.6156475137464	1586.6666666666667	42557.566666666666	80.26103859300284
921.3446843956707	1586.6666666666667	42626.666666666664	80.62069495637289
922.0736477786149	1586.7666666666667	42614.433333333334	80.80242376287755
922.802537660414	1586.8666666666666	42585.8	80.37705518983145
923.5313540389027	1586.7	42650.2	80.88714357899067
924.2600969119159	1586.7	42577.76666666667	80.74560074671723
924.9887662772883	1586.6333333333334	42535.23333333333	81.08300151453098
925.7173621328548	1586.8333333333333	42552.833333333336	81.26239089448737
926.4458844764501	1586.7	42495.36666666667	81.28352046616298
927.1743333059092	1587.2666666666667	42318.833333333336	81.26632693848858
927.9027086190666	1586.9666666666667	41970.26666666667	81.10384903357115
928.6310104137575	1587.1333333333334	41485.833333333336	80.61323073298425
929.3592386878165	1586.8	40970.26666666667	80.82817214970066
930.0873934390784	1586.9	40248.833333333336	80.50397473081098
930.815474665378	1586.7	39522.166666666664	80.85530142240282
931.5434823645503	1586.4666666666667	38642.2	81.00605526986912
932.2714165344298	1587.7	37530.6	81.1229524716603
932.9992771728516	1586.7666666666667	36395.9	80.96721604316883
933.7270642776504	1587.1333333333334	35273.6	80.88619392471925
934.4547778466609	1587.1333333333334	34208.333333333336	80.83042469499549
935.1824178777181	1585.9666666666667	33354.53333333333	80.47595444547707
935.9099843686568	1586.8	32637.733333333334	80.08141826217575
936.6374773173115	1586.3666666666666	32069.233333333334	79.30017868225679
937.3648967215174	1586.4666666666667	31747.2	80.24541162498176
938.0922425791092	1586.5	31572.533333333333	80.25249028748405
938.8195148879216	1587.0666666666666	31698.633333333335	80.47902778382769
939.5467136457895	1587.3333333333333	31916.366666666665	80.19672532022717
940.2738388505477	1586.4333333333334	32158.266666666666	79.12660486867283
941.000890500031	1586.4	32563.3	79.36606826470546
941.7278685920743	1587.2	33100.5	79.7176700635476
942.4547731245123	1586.9	33681.566666666666	79.7963802041824
943.1816040951798	1586.2	34384.86666666667	79.87652516993323
943.9083615019116	1586.4	35166.63333333333	80.14081601073033
944.6350453425426	1586.8333333333333	35878.73333333333	79.57174568262394
945.3616556149077	1587.0	36633.933333333334	79.41691934722087
946.0881923168415	1586.9666666666667	37400.46666666667	78.84256211489554
946.8146554461789	1586.2	38131.833333333336	79.463613449669
947.5410450007547	1586.8	38906.7	79.89751650944396
948.2673609784038	1586.7333333333333	39641.73333333333	80.08283873370415
948.9936033769609	1586.8666666666666	40415.46666666667	79.67724448319665
949.7197721942608	1586.4666666666667	41206.5	79.86658715035297
950.4458674281384	1586.8	41943.666666666664	79.98593587879125
951.1718890764284	1586.5	42696.566666666666	79.91699556607989
951.8978371369658	1587.0666666666666	43465.333333333336	80.2331097404035
952.6237116075853	1586.3333333333333	44051.7	80.03426736164424
953.3495124861216	1586.5666666666666	44562.23333333333	79.61101358142031
954.0752397704097	1587.4	45049.36666666667	80.3508115833777
954.8008934582843	1586.0666666666666	45529.066666666666	80.1940635456322
955.5264735475803	1586.7333333333333	46047.26666666667	80.24074709981768
956.2519800361324	1585.9	46501.066666666666	79.81491287987022
956.9774129217755	1586.5	46971.86666666667	79.75583229491431
957.7027722023442	1586.7666666666667	47437.833333333336	80.1038997072248
958.4280578756737	1586.6	47728.933333333334	79.8203558259467
959.1532699395985	1587.1333333333334	48003.76666666667	80.21498980375512
959.8784083919536	1586.9	48354.2	80.02060819006044
960.6034732305736	1586.1666666666667	48642.53333333333	79.65927600513884
961.3284644532936	1587.0333333333333	48938.3	79.7273701792278
962.053382057948	1586.8333333333333	49280.833333333336	80.01103498655237
962.7782260423721	1586.7666666666667	49539.53333333333	80.1314888431185
963.5029964044004	1587.1333333333334	49737.03333333333	80.0601058874895
964.2276931418677	1586.5	49901.63333333333	80.50220774763676
964.952316252609	1586.5	49988.36666666667	80.08471716612753
965.6768657344589	1586.3666666666666	49959.8	79.97520354786077
966.4013415852523	1587.1333333333334	49976.433333333334	79.96043704602765
967.1257438028242	1586.3666666666666	49930.26666666667	79.31188489883328
967.8500723850091	1586.8	50074.26666666667	79.62417858811085
968.574327329642	1586.9666666666667	50069.666666666664	78.43785437557628
969.2985086345576	1586.7666666666667	50272.5	78.91490618370699
970.0226162975908	1586.8666666666666	50325.36666666667	79.22740596170824
970.7466503165765	1587.2	50244.86666666667	79.21575939029863
971.4706106893493	1586.8666666666666	50254.03333333333	79.31875332607378
972.1944974137441	1587.2	50137.0	79.30757262349822
972.9183104875957	1587.2333333333333	49915.2	79.32151646075238
973.6420499087391	1587.0	49651.3	79.18142676161517
974.3657156750087	1586.3333333333333	49453.066666666666	78.90164597487903
975.0893077842397	1586.8	49263.666666666664	79.294821307556
975.8128262342667	1586.5333333333333	49213.46666666667	79.5973784687111
976.5362710229247	1586.9	49140.13333333333	78.97519793279152
977.2596421480483	1587.3333333333333	49071.933333333334	79.0802858668166
977.9829396074724	1586.9666666666667	48876.36666666667	78.64157642747571
978.7061633990318	1586.7333333333333	48670.76666666667	78.90824541121248
979.4293135205613	1586.5333333333333	48370.9	78.09656458533905
980.1523899698958	1587.1	48208.53333333333	78.61369185964112
980.87539274487	1587.6333333333334	48077.53333333333	78.04174759139686
981.5983218433189	1586.4666666666667	48032.96666666667	77.47403933386597
982.3211772630771	1586.5	48055.7	77.53501330933999
983.0439590019795	1587.4	48208.53333333333	77.74804830539503
983.7666670578608	1587.3	48353.23333333333	77.89652668841111
984.4893014285559	1586.8333333333333	48393.86666666667	78.02515086423564
985.2118621118997	1587.5333333333333	48398.8	77.74584587183293
985.9343491057269	1586.8666666666666	48426.6	78.03169025027934
986.6567624078724	1586.3333333333333	48274.5	78.07503299585053
987.3791020161709	1586.5666666666666	48170.13333333333	77.4878440122179
988.1013679284573	1587.5333333333333	48022.53333333333	76.8251465574412
988.8235601425663	1586.7333333333333	48003.96666666667	77.47159816121275
989.5456786563328	1587.0	48029.666666666664	77.24190528710388
990.2677234675917	1586.6	48057.933333333334	77.35984648517892
990.9896945741776	1586.8	47948.86666666667	76.68718634157469
991.7115919739255	1587.4333333333334	47796.76666666667	76.67622553602159
992.4334156646702	1586.9333333333334	47529.333333333336	77.29926286901198
993.1551656442463	1586.5333333333333	47187.3	77.22002361612765
993.8768419104888	1586.7666666666667	46833.0	76.90349828322024
994.5984444612325	1586.9	46552.76666666667	77.07338794496229
995.3199732943121	1587.5666666666666	46237.166666666664	76.96377601522204
996.0414284075626	1587.7	45907.5	77.26875780111439
996.7628097988187	1587.0666666666666	45696.6	77.35508129423071
997.4841174659151	1586.4333333333334	45450.76666666667	77.17732261144825
998.2053514066869	1586.2	45148.933333333334	76.88096031616648
998.9265116189687	1586.6666666666667	44660.0	76.30966933485831
999.6475981005952	1586.7666666666667	44083.4	76.51717001459296
1000.3686108494015	1586.7	43529.5	76.75433059235635
1001.0895498632223	1587.1	43177.3	76.19212980006569
1001.8104151398923	1586.8333333333333	42857.6	76.04125082200511
1002.5312066772464	1586.2666666666667	42562.03333333333	76.54261316240584
1003.2519244731194	1587.7666666666667	42337.9	77.06358581683672
1003.9725685253462	1586.9	42061.0	77.52445109127862
1004.6931388317614	1587.0333333333333	41670.46666666667	76.87775548527475
1005.4136353902	1586.9333333333334	41182.53333333333	76.8163606843136
1006.1340581984969	1586.7	40616.46666666667	76.58177505865633
1006.8544072544867	1587.3333333333333	39937.13333333333	76.18201210063489
1007.5746825560042	1586.4333333333334	39371.5	76.52862250276804
1008.2948841008844	1586.7	38895.0	77.09767888986929
1009.0150118869618	1587.3	38455.36666666667	76.92853893955284
1009.7350659120716	1586.9333333333334	38166.9	76.87848341187551
1010.4550461740483	1586.1666666666667	37843.1	76.98250457373776
1011.174952670727	1587.2666666666667	37493.1	76.76351097368465
1011.8947853999423	1586.9666666666667	37079.9	77.29771662616616
1012.614544359529	1587.0666666666666	36533.86666666667	76.75131102246935
1013.334229547322	1587.0333333333333	35857.333333333336	76.44977992046542
1014.0538409611561	1586.6666666666667	35199.6	76.8115644798902
1014.7733785988661	1586.7	34492.933333333334	76.4740055548966
1015.4928424582868	1586.6666666666667	33929.166666666664	76.78827061550857
1016.2122325372529	1586.8	33531.63333333333	77.44607984295378
1016.9315488335994	1587.2	33080.96666666667	76.8109983681923
1017.6507913451611	1586.8333333333333	32773.36666666667	78.0171332298164
1018.3699600697728	1586.4333333333334	32375.0	77.12115844403229
1019.0890550052692	1587.5	31896.366666666665	77.15851177837648
1019.8080761494851	1587.1	31345.9	77.84301382207698
1020.5270235002555	1587.0666666666666	30706.3	77.40639098771238
1021.2458970554151	1587.2	29956.833333333332	77.16207102484955
1021.9646968127987	1586.9666666666667	29315.4	77.55092794443556
1022.6834227702411	1587.0666666666666	28766.2	77.24783994333967
1023.4020749255772	1586.8666666666666	28331.766666666666	77.93689532638655
1024.1206532766416	1586.9666666666667	27908.766666666666	77.35628984650994
1024.8391578212693	1586.1333333333334	27544.3	76.9392375511229
1025.5575885572953	1587.0	27242.833333333332	77.09591422741508
1026.2759454825539	1586.6333333333334	26823.966666666667	76.8816469828085
1026.9942285948803	1587.0666666666666	26270.566666666666	76.52662024501826
1027.7124378921092	1586.6	25693.766666666666	76.83421892943666
1028.4305733720753	1586.9333333333334	25104.266666666666	77.1122157613768
1029.1486350326138	1586.4	24552.2	76.42078583491943
1029.866622871559	1587.2	24051.4	76.63756181316585
1030.584536886746	1586.1	23627.1	76.2427127167341
1031.3023770760096	1586.5666666666666	23213.133333333335	74.9973298656891
1032.0201434371845	1587.0333333333333	22909.233333333334	75.7113705385828
1032.7378359681059	1586.9666666666667	22570.366666666665	76.36894944576547
1033.455454666608	1587.2666666666667	22179.8	76.01945635225647
1034.1729995305259	1586.1	21756.466666666667	76.5624807595224
1034.8904705576945	1586.9333333333334	21256.0	76.22787034962377
1035.6078677459486	1586.3	20733.7	76.38950902616706
1036.3251910931228	1586.9	20255.7	76.16936988221619
1037.042440597052	1587.2	19784.933333333334	76.20101302042043
1037.7596162555712	1586.5666666666666	19386.5	76.20927161533456
1038.4767180665153	1587.2333333333333	19053.4	77.69603868260441
1039.1937460277186	1585.8333333333333	18754.8	77.66734907735744
1039.9107001370162	1586.7333333333333	18449.8	76.53014908303612
1040.627580392243	1586.4	18182.833333333332	76.86667732951663
1041.3443867912338	1587.0	17829.766666666666	76.12910168848829
1042.0611193318232	1586.6333333333334	17431.733333333334	75.51684934972724
1042.7777780118463	1586.8666666666666	16985.8	75.39417559114305
1043.4943628291376	1586.5333333333333	16553.833333333332	75.97751431482436
1044.2108737815322	1587.2	16147.8	76.19099921261804
1044.9273108668647	1587.3	15779.933333333332	76.39438744257434
1045.64367408297	1586.9	15431.666666666666	76.1256106488264
1046.359963427683	1586.9333333333334	15162.133333333333	76.21615771753818
1047.0761788988382	1586.6666666666667	14890.833333333334	76.07060656622234
1047.7923204942708	1587.0	14664.466666666667	77.07380857559954
1048.5083882118154	1586.8333333333333	14393.066666666668	76.97552000518526
1049.224382049307	1587.4666666666667	14072.1	76.83303561989368
1049.9403020045802	1585.9666666666667	13741.966666666667	76.75575399184214
1050.6561480754697	1587.4666666666667	13395.2	76.25798323006343
1051.3719202598106	1586.3333333333333	13072.933333333332	77.02996947379056
1052.0876185554378	1586.7666666666667	12781.4	77.0092589440523
1052.8032429601856	1586.3666666666666	12540.733333333334	77.43269133126826
1053.5187934718892	1586.9333333333334	12354.266666666666	77.40104129997658
1054.2342700883835	1587.2333333333333	12197.533333333333	76.7868226662763
1054.949672807503	1587.2	12052.466666666667	77.15696353030992
1055.6650016270826	1586.6	11899.566666666668	77.60269121198402
1056.3802565449573	1586.7333333333333	11683.433333333332	77.04358269447859
1057.0954375589617	1586.7333333333333	11453.866666666667	77.72301068425912
1057.8105446669308	1586.8	11219.2	77.00271268746195
1058.5255778666992	1586.4	10989.8	76.15470161359947
1059.240537156102	1587.1	10778.033333333333	76.98170919061435
1059.9554225329737	1586.6333333333334	10587.066666666668	76.72890777264992
1060.6702339951491	1587.4333333333334	10421.7	76.80773369850661
1061.3849715404633	1585.9	10284.933333333332	77.0811839685107
1062.0996351667509	1587.1666666666667	10188.2	77.81167341783113
1062.8142248718468	1586.9333333333334	10075.533333333333	77.16808657110799
1063.528740653586	1587.2666666666667	9920.433333333332	77.28868692568733
1064.2431825098029	1587.1333333333334	9743.333333333334	76.9633177673781
1064.9575504383324	1586.9666666666667	9542.8	77.80743511995661
1065.6718444370097	1586.1	9331.7	77.17633823843653
1066.386064503669	1586.7333333333333	9158.666666666666	78.16456230086219
1067.1002106361457	1586.2666666666667	9015.2	78.11935513669728
1067.8142828322743	1586.4	8901.533333333333	77.3809469403041
1068.5282810898898	1586.2666666666667	8805.266666666666	77.85254318305151
1069.2422054068265	1586.1	8707.566666666668	78.30802261474005
1069.95605578092	1586.5	8593.8	76.58966026324474
1070.6698322100044	1586.3	8460.9	77.35305969911866
1071.383534691915	1586.8	8300.366666666667	77.63706292056821
1072.0971632244864	1586.8333333333333	8116.9	76.93028875751857
1072.8107178055534	1586.9333333333334	7975.5	77.11188893489815
1073.524198432951	1587.2666666666667	7850.366666666667	77.18463897071783
1074.2376051045137	1586.7333333333333	7758.5	77.53541327175309
1074.9509378180765	1586.8666666666666	7665.433333333333	77.41913570196176
1075.6641965714741	1586.5333333333333	7579.333333333333	76.24027343356165
1076.3773813625414	1586.8666666666666	7481.666666666667	76.73919547173726
1077.0904921891133	1586.9333333333334	7382.466666666666	77.82353068988105
1077.8035290490245	1586.8666666666666	7257.033333333334	78.00687901827709
1078.51649194011	1586.8	7118.966666666666	76.23066296088157
1079.2293808602042	1586.5333333333333	6990.466666666666	76.44563643600708
1079.9421958071423	1587.2333333333333	6883.166666666667	76.78456998969513
1080.6549367787588	1586.5333333333333	6784.066666666667	76.2975130303072
1081.367603772889	1587.4333333333334	6717.2	76.89520035677683
1082.080196787367	1586.8	6664.333333333333	77.44782857031221
1082.7927158200282	1586.6333333333334	6582.766666666666	76.87975635140201
1083.5051608687072	1587.2	6486.533333333334	77.78057466811431
1084.217531931239	1586.8666666666666	6358.433333333333	77.4595844172291
1084.9298290054578	1586.9333333333334	6242.366666666667	78.7181643126957
1085.6420520891993	1587.1	6135.133333333333	77.78868153884542
1086.3542011802977	1586.6666666666667	6054.8	77.04168490523105
1087.0662762765878	1586.9	5987.066666666667	77.02770605667868
1087.7782773759047	1586.9333333333334	5940.466666666666	78.31754666481413
1088.4902044760831	1586.9333333333334	5865.533333333334	77.28928073274791
1089.202057574958	1586.3333333333333	5777.066666666667	76.83033572543101
1089.9138366703637	1586.5	5678.033333333334	77.61454939126574
1090.6255417601355	1585.8666666666666	5594.666666666667	78.32407706336951
1091.337172842108	1587.1666666666667	5515.333333333333	78.31164876764124
1092.048729914116	1587.3666666666666	5447.8	77.97618133957225
1092.7602129739944	1586.5	5416.666666666667	78.45692388199436
1093.471622019578	1586.9666666666667	5362.1	78.33230803657987
1094.1829570487016	1586.5666666666666	5302.933333333333	78.11290294045875
1094.8942180592	1586.4666666666667	5209.366666666667	78.20655958301724
1095.605405048908	1586.8666666666666	5127.866666666667	78.79385305895258
1096.3165180156604	1586.7333333333333	5060.933333333333	79.07125504247966
1097.027556957292	1586.9333333333334	5019.566666666667	79.1500390665739
1097.7385218716379	1587.2	4982.533333333334	79.08063577256584
1098.4494127565324	1586.5333333333333	4935.066666666667	79.93587275134672
1099.1602296098106	1587.4666666666667	4850.033333333334	79.6616107447734
1099.8709724293074	1586.3333333333333	4759.733333333334	79.67968281656974
1100.5816412128574	1586.7666666666667	4694.766666666666	80.51916554112186
1101.2922359582956	1586.9	4633.633333333333	78.97223137344095
1102.0027566634565	1586.4333333333334	4614.1	80.6449052617625
1102.7132033261753	1586.5666666666666	4552.066666666667	79.56511199976202
1103.4235759442865	1587.2	4480.366666666667	79.75905502489805
1104.1338745156252	1586.4	4405.3	79.96769036845312
1104.844099038026	1586.6333333333334	4359.433333333333	81.36698056177306
1105.5542495093239	1586.9333333333334	4320.166666666667	80.1600762649008
1106.2643259273534	1586.2333333333333	4272.533333333334	79.79278952006432
1106.9743282899494	1586.5	4198.933333333333	80.31871699369563
1107.684256594947	1586.8333333333333	4128.033333333334	83.12297467980571
1108.394110840181	1587.3	4064.8333333333335	80.50379908769182
1109.1038910234856	1586.8333333333333	4018.9333333333334	81.498080817822
1109.8135971426964	1586.4333333333334	3962.1	81.32662644625971
1110.5232291956477	1587.0666666666666	3896.6666666666665	83.68738847584056
1111.2327871801745	1586.6333333333334	3823.0333333333333	82.20563652737434
1111.9422710941117	1587.3666666666666	3779.2	82.93704155957552
1112.6516809352938	1586.3666666666666	3729.5333333333333	82.91095864864376
1113.3610167015559	1586.9	3675.4666666666667	82.14545915335214
1114.0702783907325	1586.4333333333334	3615.8	82.9742350647639
1114.7794660006589	1586.6666666666667	3573.366666666667	83.995188366161
1115.4885795291696	1586.3666666666666	3534.9	85.00014768906668
1116.1976189740992	1586.9333333333334	3498.9666666666667	87.16615976343196
1116.906584333283	1586.3333333333333	3451.4666666666667	85.3849777227078
1117.6154756045555	1586.7666666666667	3401.766666666667	83.08465405800116
1118.3242927857516	1586.7	3372.0	85.22188665851102
1119.0330358747062	1586.3666666666666	3331.233333333333	85.42514524198548
1119.741704869254	1586.9333333333334	3288.8333333333335	86.6504953163777
1120.4502997672296	1585.9666666666667	3247.1666666666665	85.65000722097773
1121.1588205664682	1585.8	1662.3666666666666	88.62321781978794
1121.8672672648045	1586.2333333333333	1661.5333333333333	78.8353324635045
1122.5756398600731	1586.6666666666667	1661.3	74.28219341409911
1123.2839383501089	1586.4	1662.6666666666667	85.0672245706089
