# Supplementary material for: Roblonski: A Material-Efficient Robo-Fluidic Toolbox for Rapid Photochemical Characterization
Source: ACS Cent Sci. 2026 Feb 6;12(3):333–44. doi: 10.1021/acscentsci.5c02027 (PMC13022720; doi:10.1021/acscentsci.5c02027)
Supplement: Supplementary file 2 [file oc5c02027_si_002.zip › BeerLambertStudy/Raw Data (Automataed)/BLEC Study (2025 Jun 12)/ZnPc2/blec_ZnPc2__13062025_aABS_i16_eREF_d400e-03_t-1_m0_v0.csv]

name	C:/Users/cbe.mabolha.shared/Documents/Gilson Spectroscopy Project\BLEC Study (2025 Jun 12)\ZnPc2\blec_ZnPc2__13062025_aABS_i16_eREF_d400e-03_t-1_m0_v0.csv
2025-06-13 05:08:50.275203
count	30
interval	0.1 (Sec)
integration_time	40000 (uSec)
NLC=False	DCC=False	WCAL=-5	Slit=S5
Conc_0=0.004	FRAC=0.0	Conc_(16;None)=0.0
wavelength (nm)	dark reference (int)	light reference (int)	abs (mOD)
W	D	L	S
344.6678771972656	1602.7333333333333	1677.2333333333333	84.9320204178629
345.45221902608614	1589.2666666666667	1664.0	72.56827737029175
346.236489003635	1586.5333333333333	1661.7	80.37695966222012
347.02068712774695	1584.9666666666667	1660.0666666666666	81.61687377475191
347.8048133962569	1585.9666666666667	2387.866666666667	138.5013235902345
348.5888678069997	1585.6	2397.766666666667	135.2742011477344
349.3728503578101	1587.2	2418.1666666666665	138.83437177432452
350.15676104652283	1587.4	2427.866666666667	140.21233293832472
350.94059987097285	1588.4	2434.733333333333	138.9488902337003
351.72436682899485	1587.0	2442.733333333333	136.66694342176348
352.5080619184237	1587.3	2450.3333333333335	136.43433008402513
353.2916851370942	1586.0	2452.1666666666665	138.35284088943857
354.0752364828412	1585.1666666666667	2457.366666666667	135.4098378185441
354.8587159534994	1586.4333333333334	2459.4	136.04086107704572
355.6421235469038	1586.3333333333333	2464.0333333333333	134.05579718027496
356.42545926088906	1587.0	2465.3	133.11914001424444
357.20872309329	1587.6666666666667	2463.5333333333333	133.7095127022783
357.9919150419415	1586.6666666666667	2458.9	132.98492105511457
358.77503510467835	1587.3	2455.133333333333	131.96239925717438
359.5580832793353	1586.5666666666666	2447.5666666666666	133.7595584356284
360.34105956374725	1585.9333333333334	2438.9	129.55121980409763
361.12396395574893	1586.1	2440.1	131.31381595182222
361.9067964531752	1586.0666666666666	2437.2	129.00573806658952
362.6895570538609	1586.7	2437.2	129.48439349422014
363.47224575564076	1586.2666666666667	2437.0333333333333	129.57467642811045
364.2548625563497	1586.6333333333334	2432.5	127.63978093724127
365.0374074538224	1586.3333333333333	2432.6666666666665	127.85635524495918
365.8198804458938	1586.8666666666666	2428.4	128.28891145785275
366.6022815303986	1586.5333333333333	2427.0666666666666	128.0962501332552
367.3846107051717	1586.9666666666667	2429.5333333333333	127.34506091364939
368.1668679680479	1586.7333333333333	2429.5666666666666	128.6127154523483
368.9490533168619	1586.7	2436.8	126.69629088551405
369.7311667494487	1587.0	2439.8333333333335	124.57110980694134
370.5132082636429	1586.2666666666667	2449.5666666666666	126.48981997584613
371.2951778572795	1586.3333333333333	2454.7	126.48075377012641
372.07707552819323	1586.3666666666666	2452.9333333333334	124.97771800115619
372.8589012742189	1586.9333333333334	2461.266666666667	123.53915410867391
373.6406550931913	1586.9	2469.7	125.63896467458574
374.4223369829453	1586.2	2479.0333333333333	123.50884821980823
375.2039469413157	1586.3666666666666	2485.4333333333334	124.85286947700273
375.9854849661373	1586.2	2479.8333333333335	123.23034578995416
376.7669510552448	1586.9333333333334	2479.0333333333333	120.16713805051126
377.5483452064732	1587.0	2490.6666666666665	125.3982114188785
378.3296674176572	1586.0666666666666	2504.5333333333333	124.40317336228141
379.11091768663164	1586.8	2507.2	123.55683226011939
379.89209601123133	1586.6666666666667	2508.633333333333	121.00500086988711
380.67320238929113	1586.6333333333334	2514.5	125.47993954113876
381.45423681864577	1586.3333333333333	2518.2	122.37786011417272
382.23519929713007	1586.0333333333333	2521.7	120.0259551337217
383.01608982257886	1586.2666666666667	2538.233333333333	120.8873068311982
383.796908392827	1586.8666666666666	2550.7	119.92616449278526
384.57765500570923	1586.2666666666667	2548.733333333333	121.99069734984944
385.3583296590604	1586.3	2540.633333333333	122.38770356211786
386.1389323507153	1586.2333333333333	2542.6	117.61897936306019
386.91946307850884	1586.4	2557.733333333333	120.51014795637363
387.69992184027564	1586.7666666666667	2577.233333333333	120.58562401942825
388.48030863385065	1586.5	2596.5666666666666	115.75873196620724
389.2606234570687	1586.6666666666667	2587.3333333333335	119.66636272687599
390.04086630776453	1586.6666666666667	2571.0666666666666	116.1267747190089
390.82103718377294	1587.2666666666667	2582.3333333333335	120.34645609540867
391.6011360829288	1586.5666666666666	2590.0666666666666	116.64652278535317
392.3811630030669	1586.9333333333334	2615.5333333333333	116.75030852577629
393.161117942022	1587.0666666666666	2660.4666666666667	117.63680056145755
393.941000897629	1586.5	2699.133333333333	115.33515591621271
394.72081186772266	1586.7333333333333	2707.3333333333335	116.7570559582311
395.5005508501378	1587.0333333333333	2697.6	120.54212642947464
396.28021784270925	1586.9333333333334	2697.8	117.86399073653618
397.0598128432718	1586.7666666666667	2706.366666666667	116.67369224447147
397.83933584966024	1586.6	2707.2	115.33950131014242
398.6187868597095	1586.7	2723.8333333333335	116.87491585758654
399.3981658712542	1586.6	2739.3	116.0343882321751
400.1774728821293	1586.7666666666667	2769.133333333333	117.41726448233317
400.9567078901696	1586.8666666666666	2792.6666666666665	117.45598270933236
401.7358708932098	1586.6333333333334	2791.9333333333334	117.49619396409918
402.5149618890848	1586.3666666666666	2777.9333333333334	116.98151442565852
403.2939808756294	1586.2333333333333	2783.4666666666667	116.14111338496659
404.07292785067847	1586.9	2813.8333333333335	116.54096726051884
404.8518028120667	1586.7	2825.366666666667	118.73453472381104
405.630605757629	1586.4666666666667	2828.2	118.35149572372397
406.4093366852001	1586.5333333333333	2820.266666666667	115.89673671275541
407.1879955926149	1587.1	2823.1	114.8437947326096
407.9665824777082	1586.7333333333333	2841.1	115.29457988892513
408.74509733831474	1586.6666666666667	2864.5666666666666	116.66157958555723
409.52354017226935	1586.8333333333333	2870.5666666666666	115.52385764084596
410.3019109774069	1586.1333333333334	2871.1666666666665	114.21606187580215
411.08020975156217	1586.8	2887.8333333333335	114.57804982300813
411.8584364925699	1586.2666666666667	2912.4333333333334	115.57618209875524
412.6365911982651	1586.8333333333333	2937.7	115.43442267226419
413.4146738664823	1587.1333333333334	2958.9	114.5357888742475
414.19268449505654	1586.7666666666667	2993.0333333333333	114.67073626064884
414.97062308182257	1587.3333333333333	3023.133333333333	113.82338688516121
415.74848962461516	1586.7666666666667	3072.1	115.8343440603189
416.52628412126916	1586.2	3138.3	113.91537211922272
417.3040065696194	1587.0	3212.5333333333333	112.43290661740294
418.0816569675006	1586.1333333333334	3207.5666666666666	114.85766904737048
418.8592353127476	1586.1333333333334	3197.1666666666665	113.96312159790396
419.63674160319533	1586.5333333333333	3204.7	112.37968669745794
420.4141758366785	1587.2	3243.8333333333335	113.43245095556627
421.1915380110319	1586.6666666666667	3263.2	114.91239052482817
421.9688281240904	1586.4666666666667	3262.6	114.98880266264267
422.7460461736888	1587.2333333333333	3312.9666666666667	113.31801334360794
423.52319215766187	1586.4666666666667	3384.3333333333335	114.17611844259251
424.3002660738445	1587.0333333333333	3465.766666666667	116.50912544679186
425.0772679200714	1586.3	3605.733333333333	115.38375680152198
425.8541976941775	1586.5333333333333	3742.5333333333333	115.26206772711801
426.6310553939975	1587.1	3814.4666666666667	116.83216025369849
427.40784101736625	1586.6	3865.8	117.57443450492345
428.18455456211865	1586.4	3994.4	119.18166156484568
428.96119602608934	1587.0666666666666	4183.7	117.63578115136514
429.7377654071133	1586.5666666666666	4397.433333333333	120.52181446307281
430.5142627030252	1586.3	4515.7	120.56266406838981
431.29068791166	1586.0666666666666	4665.233333333334	120.51225284046888
432.06704103085235	1586.4	4799.4	121.54281336528335
432.8433220584372	1586.8666666666666	4887.866666666667	119.21987717633367
433.6195309922492	1586.7	4939.333333333333	118.7834351255354
434.3956678301234	1586.4666666666667	4988.733333333334	120.12058997366145
435.1717325698944	1586.4333333333334	5002.233333333334	118.66944495477547
435.9477252093971	1587.0333333333333	5028.466666666666	119.45593046805945
436.72364574646633	1587.0333333333333	5066.966666666666	118.42885616717363
437.49949417893686	1586.1666666666667	5125.9	118.02519240990166
438.27527050464346	1586.3333333333333	5227.866666666667	117.63543416292677
439.0509747214211	1587.1	5403.166666666667	116.70433879971918
439.8266068271044	1586.6333333333334	5654.233333333334	116.68492363842829
440.6021668195283	1586.2	6036.233333333334	117.57465722557964
441.37765469652754	1586.6666666666667	6502.2	119.56695062148731
442.1530704559369	1586.6666666666667	6989.233333333334	119.79156273879472
442.9284140955914	1586.7	7431.4	120.54807359459133
443.7036856133256	1586.6666666666667	7744.033333333334	120.38513322831056
444.47888500697445	1586.9666666666667	7913.1	120.10827045087595
445.2540122743727	1586.9666666666667	7946.766666666666	119.77815597815481
446.0290674133552	1586.7333333333333	7886.966666666666	117.15738719340352
446.8040504217568	1586.2666666666667	7797.633333333333	117.65322298559907
447.5789612974122	1586.5333333333333	7722.2	118.18543866272628
448.35380003815635	1587.1666666666667	7658.633333333333	117.71887737983015
449.1285666418239	1586.7666666666667	7628.133333333333	117.54733280209756
449.90326110624983	1586.4666666666667	7630.833333333333	116.74329550252898
450.67788342926883	1587.0333333333333	7652.8	118.02757121788285
451.4524336087157	1587.0666666666666	7683.933333333333	116.91964495174068
452.22691164242536	1586.3333333333333	7730.5	117.63598985856989
453.00131752823256	1587.0333333333333	7793.733333333334	117.54994309151748
453.7756512639721	1586.2666666666667	7865.333333333333	117.04610522788634
454.5499128474788	1586.7666666666667	7911.0	115.84858082896318
455.32410227658755	1587.1333333333334	7967.533333333334	116.74858376580183
456.09821954913303	1586.5333333333333	7983.533333333334	117.3548540675699
456.8722646629501	1586.8	7959.766666666666	116.39672327037327
457.6462376158736	1586.3333333333333	7886.133333333333	116.68236869621705
458.4201384057383	1586.5666666666666	7794.133333333333	117.23468369312717
459.1939670303791	1586.6	7661.933333333333	116.21990681043829
459.96772348763074	1586.4333333333334	7526.766666666666	117.02927335790633
460.741407775328	1586.3333333333333	7386.366666666667	115.20062370597336
461.51501989130577	1586.7333333333333	7248.466666666666	115.92357619034931
462.2885598333988	1586.7333333333333	7126.666666666667	115.3200304565212
463.0620275994419	1586.5333333333333	7032.5	115.48091705333948
463.83542318726995	1586.9666666666667	6985.3	115.22439056367242
464.6087465947177	1586.9333333333334	6937.0	115.18711716630766
465.38199781962	1586.5	6917.566666666667	115.18638207982923
466.1551768598116	1587.0666666666666	6896.5	114.77137913578056
466.92828371312737	1586.7	6912.3	114.20656175098168
467.7013183774021	1586.1666666666667	6945.766666666666	114.632393186249
468.4742808504707	1587.6	6988.533333333334	113.99535453719585
469.24717113016777	1586.6333333333334	7053.3	114.27688080426289
470.0199892143283	1586.8666666666666	7119.666666666667	114.77068714550389
470.792735100787	1586.5666666666666	7196.5	113.82595502190951
471.5654087873788	1586.6	7268.666666666667	113.36616120894746
472.33801027193834	1586.7	7339.266666666666	113.68020344278565
473.11053955230057	1586.4666666666667	7416.766666666666	115.0693496147314
473.88299662630027	1586.8	7477.833333333333	114.40017290317238
474.65538149177223	1586.6666666666667	7532.1	115.13931159776932
475.4276941465513	1586.2	7543.266666666666	113.17877586478014
476.1999345884722	1585.9666666666667	7558.3	112.52162654895426
476.97210281536985	1587.0	7570.7	114.35047262829096
477.74419882507897	1586.3666666666666	7549.6	113.43263806175985
478.51622261543446	1587.0333333333333	7515.0	112.85969571794337
479.2881741842711	1586.1666666666667	7487.866666666667	113.13439256573466
480.06005352942367	1587.3666666666666	7428.933333333333	112.68032506389858
480.831860648727	1586.2333333333333	7393.966666666666	112.75127327059742
481.60359554001593	1586.1	7347.3	112.49791108016296
482.37525820112523	1586.9	7310.5	113.54264922634086
483.14684862988975	1587.3666666666666	7260.466666666666	112.74974199479416
483.91836682414424	1586.4	7214.9	113.617345531428
484.68981278172356	1586.6	7157.833333333333	113.29500749735689
485.46118650046253	1586.4333333333334	7101.366666666667	111.98117116064486
486.23248797819593	1586.3666666666666	7056.633333333333	112.03104987642077
487.0037172127586	1586.3333333333333	7029.566666666667	111.56453998146407
487.7748742019853	1587.0333333333333	7005.8	111.57933559165254
488.54595894371096	1586.8333333333333	6967.366666666667	112.9551697689622
489.31697143577026	1586.9666666666667	6912.866666666667	111.13403040434761
490.08791167599804	1586.0333333333333	6893.433333333333	111.68505035405852
490.8587796622292	1587.3	6860.633333333333	111.86525589809837
491.6295753922984	1586.7666666666667	6830.733333333334	111.06971214332494
492.4002988640406	1587.3	6799.866666666667	111.3587941396708
493.17095007529053	1585.7333333333333	6777.2	112.27568010932963
493.94152902388305	1586.9333333333334	6749.8	112.17206132810733
494.71203570765294	1586.5666666666666	6721.833333333333	110.97829035993347
495.482470124435	1586.8333333333333	6691.033333333334	111.17668767572923
496.25283227206404	1587.1	6658.766666666666	110.63661035595985
497.02312214837485	1587.1333333333334	6626.566666666667	111.67730271324825
497.7933397512024	1586.8333333333333	6596.8	110.49225715991427
498.56348507838123	1586.1	6571.1	109.83451193937607
499.3335581277464	1586.7333333333333	6565.433333333333	111.42967946187309
500.10355889713264	1586.7	6554.666666666667	111.50828874860017
500.8734873843747	1587.0333333333333	6547.5	111.37230498430033
501.6433435873074	1586.8333333333333	6552.466666666666	110.05542502164815
502.4131275037657	1587.1	6547.466666666666	109.72604313277003
503.1828391315842	1587.0333333333333	6571.9	109.97624898299452
503.95247846859786	1586.9666666666667	6582.266666666666	109.42028295700257
504.72204551264144	1587.5	6613.066666666667	109.4268568023291
505.49154026154974	1586.5	6646.866666666667	110.7851440140385
506.2609627131576	1586.9333333333334	6682.233333333334	110.7229519943256
507.03031286529983	1587.0333333333333	6740.133333333333	110.68588248145127
507.7995907158112	1586.7	6796.4	110.5388620497245
508.5687962625266	1587.4666666666667	6860.133333333333	109.90369482187656
509.33792950328075	1587.1	6934.5	110.32137430734132
510.1069904359085	1587.2666666666667	7008.166666666667	109.51086315897467
510.8759790582447	1587.6333333333334	7090.933333333333	110.26312385005335
511.6448953681241	1587.1333333333334	7180.4	109.97570628906247
512.4137393633815	1587.0333333333333	7276.533333333334	110.72086955601712
513.1825110418519	1586.7333333333333	7377.033333333334	109.93272420451645
513.9512104013698	1587.0	7475.166666666667	109.05772561320488
514.7198374397702	1586.8666666666666	7595.5	109.34724049381408
515.4883921548881	1587.5	7698.7	109.18000354677952
516.2568745445578	1587.6333333333334	7799.1	108.0707225360154
517.0252846066146	1586.7333333333333	7908.4	108.56647100185579
517.793622338893	1586.9666666666667	8006.433333333333	109.57540557371873
518.561887739228	1587.0666666666666	8097.166666666667	108.97391367648338
519.3300808054544	1586.5666666666666	8193.6	109.04901179930141
520.0982015354069	1586.2666666666667	8299.5	110.75861159686914
520.8662499269203	1587.3	8376.766666666666	108.29789893094572
521.6342259778296	1586.3666666666666	8467.966666666667	108.90291730229328
522.4021296859694	1586.8333333333333	8561.466666666667	108.60692777551714
523.1699610491747	1586.7333333333333	8636.266666666666	108.47201664724487
523.9377200652801	1586.7666666666667	8694.966666666667	107.76672251144679
524.7054067321207	1586.7666666666667	8768.166666666666	109.80587713171985
525.4730210475309	1587.3	8815.333333333334	108.86159107217205
526.2405630093459	1586.9	8866.666666666666	107.4633901395954
527.0080326154003	1587.1666666666667	8932.666666666666	108.5848425105877
527.7754298635291	1586.8666666666666	8994.7	108.93458186137332
528.5427547515668	1587.2666666666667	9032.366666666667	108.46999812338962
529.3100072773485	1586.9	9082.166666666666	108.71149616508424
530.077187438709	1586.4	9124.233333333334	108.7835635849833
530.8442952334829	1587.0666666666666	9160.0	108.26247565801118
531.6113306595051	1586.9333333333334	9196.266666666666	108.09666144244194
532.3782937146104	1586.3333333333333	9249.133333333333	108.35011735447164
533.1451843966338	1587.0	9280.166666666666	108.58407481180953
533.9120027034099	1587.3666666666666	9305.133333333333	107.66436015836119
534.6787486327736	1586.8666666666666	9333.2	107.08006888941645
535.4454221825597	1586.8333333333333	9382.0	107.47680689998828
536.212023350603	1586.9333333333334	9421.033333333333	107.26134377172559
536.9785521347383	1587.2666666666667	9448.533333333333	108.26591329661602
537.7450085328004	1587.0333333333333	9472.933333333332	107.90553852051335
538.5113925426242	1586.7	9509.8	107.53436866424954
539.2777041620444	1587.0333333333333	9534.8	107.44733338688427
540.0439433888959	1587.0666666666666	9548.633333333333	107.62262784068281
540.8101102210134	1586.4666666666667	9566.633333333333	107.54018109028284
541.5762046562318	1587.2333333333333	9579.933333333332	106.99188191257572
542.3422266923859	1587.3333333333333	9600.066666666668	107.46775164373089
543.1081763273105	1586.8666666666666	9616.9	106.77614610840668
543.8740535588404	1586.4	9631.933333333332	107.25185981942579
544.6398583848105	1586.9333333333334	9638.433333333332	106.51097215041146
545.4055908030555	1587.1666666666667	9642.3	106.98732082742558
546.1712508114102	1587.0	9649.3	107.0770454499044
546.9368384077096	1587.3	9659.9	107.05978995920407
547.7023535897882	1586.3333333333333	9665.5	106.17102096245729
548.4677963554811	1587.4333333333334	9663.4	106.74781235781549
549.2331667026231	1587.1333333333334	9642.933333333332	106.49706385842747
549.9984646290487	1586.9666666666667	9631.166666666666	106.08946287436608
550.7636901325931	1586.8	9638.8	106.8666395135359
551.5288432110908	1586.2	9658.1	107.64901082850744
552.2939238623768	1587.0	9670.8	107.563259399898
553.0589320842859	1586.5	9647.5	106.95416988607103
553.8238678746528	1587.5333333333333	9630.433333333332	106.18013214509853
554.5887312313124	1586.7333333333333	9654.833333333334	106.73273643516391
555.3535221520995	1587.4666666666667	9650.1	107.4489809507203
556.1182406348488	1586.6666666666667	9649.3	106.53244464099598
556.8828866773954	1587.5	9666.466666666667	106.25409047236329
557.6474602775738	1587.0333333333333	9651.966666666667	105.79208983056614
558.411961433219	1586.9	9641.266666666666	105.5640635546499
559.1763901421657	1586.8666666666666	9641.4	106.04314408526895
559.9407464022488	1586.6666666666667	9652.033333333333	105.52467878537844
560.7050302113031	1586.7666666666667	9674.933333333332	106.66369778342933
561.4692415671633	1586.4666666666667	9679.733333333334	105.07663979316527
562.2333804676643	1587.0333333333333	9696.066666666668	105.75558920830038
562.997446910641	1586.5333333333333	9710.4	104.3321646318269
563.7614408939281	1587.2	9737.1	106.12063163992342
564.5253624153604	1587.1	9759.233333333334	105.46160561464549
565.2892114727728	1587.1333333333334	9781.0	105.19687703559131
566.0529880639999	1587.1666666666667	9793.333333333334	104.33604611774399
566.8166921868768	1586.9	9817.633333333333	106.10107065705995
567.5803238392382	1587.0	9825.266666666666	105.34793541328803
568.3438830189189	1586.8666666666666	9832.133333333333	104.18535658990527
569.1073697237535	1587.8666666666666	9860.766666666666	104.37486828817987
569.8707839515772	1586.4	9876.1	105.14465887913674
570.6341257002246	1587.3333333333333	9883.6	104.93939772794153
571.3973949675305	1587.1	9893.066666666668	104.91617459031168
572.1605917513298	1586.6333333333334	9907.366666666667	104.90936622999396
572.9237160494572	1587.4	9919.3	103.97705147357766
573.6867678597476	1586.8	9930.766666666666	103.82922567731453
574.4497471800358	1587.1	9958.766666666666	105.07252275124091
575.2126540081566	1587.2333333333333	9966.2	105.27929359386705
575.9754883419448	1587.2	9968.433333333332	105.29549752399889
576.7382501792351	1586.9	9993.333333333334	105.38599809057146
577.5009395178625	1587.3666666666666	9987.166666666666	104.38954845501956
578.2635563556619	1586.7666666666667	10007.8	104.28440271696442
579.0261006904677	1587.3333333333333	10005.2	104.45559319048078
579.7885725201152	1586.9666666666667	10014.333333333334	103.7069855532294
580.5509718424388	1587.5	10043.066666666668	104.56713377069069
581.3132986552736	1587.1333333333334	10058.133333333333	104.58654234430553
582.0755529564542	1587.3	10076.5	104.45019692945907
582.8377347438156	1586.5333333333333	10095.133333333333	103.90864159541852
583.5998440151925	1586.7666666666667	10120.766666666666	104.24030432946866
584.3618807684197	1587.4	10152.666666666666	104.33881012447306
585.123845001332	1586.8333333333333	10185.9	104.24985725601448
585.8857367117644	1586.8	10211.766666666666	103.65319104414972
586.6475558975515	1586.3666666666666	10259.966666666667	104.23250561201657
587.4093025565281	1586.2	10294.666666666666	102.91121094005963
588.1709766865292	1587.4	10361.566666666668	104.38826065648348
588.9325782853895	1586.4333333333334	10401.533333333333	103.49454855098664
589.6941073509438	1587.2333333333333	10452.5	103.61659325159323
590.4555638810269	1586.9	10521.733333333334	103.10889067990422
591.2169478734736	1587.2666666666667	10585.133333333333	103.24836922352488
591.9782593261189	1587.2666666666667	10645.866666666667	102.55869131908649
592.7394982367973	1587.2	10750.8	102.67761338362439
593.5006646033439	1587.1333333333334	10841.266666666666	103.23108597601178
594.2617584235933	1587.0	10930.666666666666	103.0478845816219
595.0227796953804	1587.0666666666666	11029.7	104.08093221258933
595.78372841654	1587.0	11121.166666666666	102.56274762585802
596.544604584907	1587.1333333333334	11244.833333333334	104.25826280637224
597.3054081983161	1586.4666666666667	11360.8	103.58138024222978
598.0661392546021	1587.0	11475.266666666666	102.65453393479623
598.8267977515999	1587.2333333333333	11583.1	102.9489962618769
599.5873836871442	1586.6333333333334	11730.833333333334	103.18391604345202
600.34789705907	1586.9	11862.466666666667	102.9456082286837
601.1083378652119	1586.6	11996.633333333333	102.83397929117345
601.8687061034049	1587.1	12128.9	102.04043239358711
602.6290017714836	1587.0666666666666	12276.3	101.53512817602129
603.3892248672829	1587.2	12419.9	102.69441593365708
604.1493753886377	1587.1	12560.6	102.32774022890398
604.9094533333828	1586.8	12704.7	102.42768226462044
605.6694586993528	1586.7666666666667	12849.1	103.79126571227062
606.4293914843829	1586.6333333333334	12975.466666666667	103.57545110822909
607.1892516863076	1587.2666666666667	13111.433333333332	102.81001058351573
607.9490393029618	1586.5333333333333	13219.766666666666	102.15342864379944
608.7087543321802	1587.7333333333333	13374.933333333332	102.67560614998663
609.4683967717978	1586.8	13501.066666666668	102.33003017058446
610.2279666196492	1587.1666666666667	13635.7	102.36566926719625
610.9874638735695	1586.4	13769.2	102.2651653396238
611.7468885313933	1586.8666666666666	13902.633333333333	101.98870881359541
612.5062405909555	1587.0666666666666	14024.566666666668	101.80567521012802
613.2655200500909	1587.1	14150.566666666668	102.19669119222546
614.0247269066342	1586.7666666666667	14267.0	101.32721096208226
614.7838611584203	1587.2	14385.0	101.78175246714498
615.5429228032841	1586.6666666666667	14472.7	101.07082297458678
616.3019118390603	1586.2333333333333	14579.7	101.81219782171377
617.0608282635836	1586.8333333333333	14665.233333333334	100.82611842106336
617.8196720746892	1587.1	14790.133333333333	102.25479949534814
618.5784432702114	1586.7333333333333	14894.866666666667	101.61866384181941
619.3371418479854	1587.0666666666666	14978.366666666667	101.04050420450602
620.0957678058459	1587.3333333333333	15049.4	101.90623824559258
620.8543211416277	1586.5333333333333	15081.8	101.64410616999825
621.6128018531655	1586.5666666666666	15130.833333333334	101.83087809623915
622.3712099382943	1587.7333333333333	15170.833333333334	101.88679776659895
623.1295453948488	1586.9	15227.6	101.94403111337776
623.8878082206638	1586.7333333333333	15290.133333333333	102.60508795683249
624.6459984135743	1586.1333333333334	15316.466666666667	101.3716370716798
625.4041159714149	1587.2666666666667	15374.733333333334	101.18760507817264
626.1621608920203	1586.5666666666666	15446.233333333334	101.26120841499704
626.9201331732256	1587.0666666666666	15469.3	100.78642769448243
627.6780328128656	1587.8666666666666	15512.8	101.0798252871027
628.4358598087749	1587.1	15553.7	100.21397782143494
629.1936141587885	1587.1666666666667	15609.466666666667	102.04568596569622
629.9512958607411	1586.4666666666667	15607.8	101.96220954175365
630.7089049124675	1587.0666666666666	15628.966666666667	101.84474466502746
631.4664413118026	1587.0666666666666	15634.233333333334	101.58810786596415
632.2239050565811	1587.2	15648.233333333334	100.77093480609388
632.9812961446379	1586.7666666666667	15690.666666666666	101.22773019552912
633.7386145738079	1586.3	15684.933333333332	100.85435536046751
634.4958603419257	1586.6666666666667	15692.9	100.28611370408565
635.2530334468262	1586.5	15711.166666666666	101.2865687764237
636.0101338863443	1586.7666666666667	15718.1	101.44103461750376
636.7671616583146	1586.4333333333334	15678.666666666666	99.56408868320872
637.5241167605723	1586.9666666666667	15655.633333333333	100.22568783266024
638.2809991909518	1587.3	15645.866666666667	100.28074163234133
639.037808947288	1587.0	15645.366666666667	100.81193116586611
639.7945460274159	1586.5	15603.533333333333	100.66850045916867
640.5512104291702	1587.0	15602.733333333334	101.06206724299342
641.3078021503857	1587.0	15597.266666666666	100.3168800392473
642.0643211888971	1586.8	15601.133333333333	100.84014229928437
642.8207675425394	1587.8	15582.8	100.31487706701908
643.5771412091474	1587.1333333333334	15547.2	99.98727598500486
644.3334421865558	1586.2333333333333	15511.9	99.44089050271982
645.0896704725996	1586.4666666666667	15495.4	100.29590502121012
645.8458260651132	1586.2333333333333	15484.966666666667	100.39314774201769
646.6019089619319	1586.6666666666667	15445.433333333332	100.24899481337125
647.3579191608902	1587.3	15417.9	100.57633312822001
648.1138566598231	1587.3666666666666	15378.7	100.63392662403565
648.8697214565653	1586.9333333333334	15366.8	99.79123641748536
649.6255135489516	1586.4333333333334	15350.033333333333	100.38348238613597
650.3812329348169	1586.6	15354.4	99.97824919241143
651.1368796119959	1586.7	15382.333333333334	99.53765469005523
651.8924535783235	1586.3333333333333	15352.766666666666	98.77979507497652
652.6479548316345	1586.1	15341.7	99.65413179881713
653.4033833697637	1587.2	15343.633333333333	100.16258884833827
654.1587391905458	1586.6666666666667	15341.733333333334	99.80148097374168
654.9140222918159	1586.3666666666666	15331.4	99.02527325122789
655.6692326714084	1586.7	15325.1	99.08559790023502
656.4243703271585	1586.6	15321.5	99.20798879340762
657.1794352569008	1587.1333333333334	15320.766666666666	98.84885269226373
657.9344274584702	1586.9333333333334	15336.466666666667	99.01928925616663
658.6893469297014	1586.3666666666666	15383.2	99.7153352693138
659.4441936684294	1586.5	15409.133333333333	98.97311746632573
660.1989676724888	1586.8666666666666	15415.233333333334	97.90279314507059
660.9536689397146	1586.8333333333333	15479.133333333333	99.14600851835857
661.7082974679414	1586.6666666666667	15510.966666666667	98.62388443460046
662.4628532550042	1587.0666666666666	15533.533333333333	98.46747224426757
663.2173362987378	1586.7666666666667	15604.833333333334	99.24580019470369
663.9717465969768	1587.0333333333333	15669.233333333334	99.15401048048989
664.7260841475563	1587.2	15731.866666666667	98.86666163684197
665.480348948311	1586.5666666666666	15795.2	99.44055611076335
666.2345409970756	1586.6333333333334	15867.433333333332	99.2022040054609
666.988660291685	1586.1666666666667	15931.833333333334	98.60738392206382
667.742706829974	1587.3666666666666	16021.766666666666	99.15052881356573
668.4966806097776	1586.9666666666667	16106.6	99.04415234367953
669.2505816289303	1586.5	16196.566666666668	99.21814350277955
670.0044098852671	1587.2666666666667	16274.733333333334	99.5647872718885
670.7581653766227	1587.3	16367.566666666668	98.9808401415806
671.511848100832	1586.6666666666667	16465.5	98.80533018205846
672.2654580557298	1586.6	16569.266666666666	98.5241731224945
673.0189952391509	1587.0666666666666	16661.2	97.34863537970709
673.7724596489301	1586.9333333333334	16749.333333333332	97.95745553430024
674.5258512829022	1586.7333333333333	16840.033333333333	97.5703572152565
675.279170138902	1586.8	16953.133333333335	97.80120265755549
676.0324162147645	1586.0333333333333	17079.866666666665	97.85940338981302
676.7855895083242	1587.3	17205.466666666667	98.00629644200767
677.5386900174161	1586.6	17308.233333333334	98.01199632782998
678.2917177398749	1586.1333333333334	17431.033333333333	97.42949765262416
679.0446726735356	1586.9666666666667	17541.266666666666	96.62564505236617
679.797554816233	1587.3	17661.5	97.164282800318
680.5503641658016	1587.2333333333333	17795.3	97.19659030898818
681.3031007200765	1586.5	17915.733333333334	97.356392481871
682.0557644768925	1586.4666666666667	17999.433333333334	96.55536731747671
682.8083554340842	1587.4	18122.366666666665	97.09960169748194
683.5608735894867	1586.6666666666667	18275.466666666667	97.95892570728284
684.3133189409347	1587.6333333333334	18401.166666666668	97.69725124256117
685.0656914862628	1586.5333333333333	18516.933333333334	97.49034401211438
685.8179912233061	1586.8	18632.5	97.27726725949906
686.5702181498993	1587.1333333333334	18738.333333333332	97.29612678861531
687.3223722638772	1587.2333333333333	18837.3	97.49743970185338
688.0744535630747	1586.4333333333334	18939.233333333334	97.6199095093072
688.8264620453265	1586.4666666666667	19090.7	97.75916610078659
689.5783977084674	1586.1666666666667	19200.133333333335	97.1774102253667
690.3302605503324	1587.1333333333334	19333.1	97.48571045954573
691.082050568756	1586.9	19433.4	97.10270779162688
691.8337677615733	1587.0333333333333	19523.666666666668	97.29678143100085
692.585412126619	1586.8333333333333	19637.9	96.99783801996695
693.3369836617278	1587.2	19713.566666666666	97.85523571067694
694.0884823647348	1586.3666666666666	19791.3	97.95536189075905
694.8399082334745	1587.0333333333333	19850.166666666668	97.84656084614193
695.5912612657819	1586.6333333333334	19937.433333333334	97.41538399152145
696.3425414594917	1587.1666666666667	20073.133333333335	98.01088879652274
697.0937488124388	1586.1666666666667	20147.3	97.96439951268033
697.8448833224579	1586.6	20180.2	97.61168489837432
698.5959449873841	1586.5333333333333	20230.766666666666	97.57886487164707
699.3469338050518	1587.1	20280.133333333335	98.15359344743298
700.0978497732962	1587.0333333333333	20314.766666666666	97.96314460299058
700.8486928899517	1586.6	20283.566666666666	97.05347004157139
701.5994631528534	1587.5666666666666	20302.166666666668	97.12801247285948
702.3501605598362	1587.0666666666666	20308.133333333335	96.29531010659721
703.1007851087347	1587.3666666666666	20320.933333333334	96.98207851717783
703.8513367973837	1586.3333333333333	20345.866666666665	97.03523723003774
704.6018156236181	1587.1666666666667	20361.7	97.37270873602898
705.3522215852728	1586.8	20381.766666666666	97.4034341693922
706.1025546801824	1587.7666666666667	20387.066666666666	97.82753873481641
706.8528149061818	1587.3666666666666	20347.7	97.00937480192016
707.603002261106	1586.6666666666667	20324.0	96.32419726718045
708.3531167427894	1587.0666666666666	20305.366666666665	96.63091014206297
709.1031583490673	1587.0	20262.233333333334	96.56481195150722
709.8531270777742	1587.0	20218.4	96.40390229927654
710.6030229267449	1587.2	20195.233333333334	96.85828111628328
711.3528458938142	1586.8333333333333	20137.333333333332	96.71398619015973
712.1025959768172	1587.2666666666667	20064.766666666666	96.38051741599342
712.8522731735884	1587.0333333333333	19992.666666666668	95.98506263386724
713.6018774819628	1586.8	19920.266666666666	95.7195165233081
714.351408899775	1587.3333333333333	19809.766666666666	95.45011893912258
715.1008674248601	1586.5	19720.533333333333	95.79660903681147
715.8502530550527	1586.6	19613.466666666667	95.70189947496388
716.5995657881876	1587.2333333333333	19506.0	96.58334235350483
717.3488056220998	1586.6	19403.3	97.24002279311458
718.097972554624	1587.2666666666667	19330.5	97.02792476060176
718.8470665835949	1586.5333333333333	19262.5	97.31683322751032
719.5960877068475	1586.7	19200.533333333333	96.86275739620733
720.3450359222164	1586.4	19131.233333333334	95.38725673951805
721.0939112275368	1586.5	19090.433333333334	96.25652169327924
721.842713620643	1586.6	19079.5	97.2873388673257
722.5914430993702	1586.3333333333333	19041.2	96.17540120290244
723.340099661553	1587.4333333333334	19016.433333333334	95.78497369964404
724.0886833050263	1586.1333333333334	19000.233333333334	95.72017204440837
724.837194027625	1587.3	18976.033333333333	95.50180014545624
725.5856318271836	1586.9666666666667	18917.1	95.62154107958118
726.3339967015373	1586.9	18878.866666666665	95.68861265968228
727.0822886485207	1586.7333333333333	18854.266666666666	97.33338365985581
727.8305076659686	1587.6	18759.2	96.22073626804055
728.5786537517159	1586.0	18682.466666666667	96.17840002198855
729.3267269035974	1586.9333333333334	18657.833333333332	96.04652652481302
730.0747271194479	1586.3666666666666	18636.766666666666	96.22664868352581
730.822654397102	1586.9333333333334	18608.633333333335	96.18325508049608
731.5705087343949	1586.6	18543.133333333335	95.87374192410319
732.3182901291611	1587.1	18492.333333333332	95.55441738049515
733.0659985792356	1587.6333333333334	18461.8	95.48073350642028
733.8136340824532	1586.6333333333334	18432.166666666668	94.41942021560598
734.5611966366486	1586.8	18456.333333333332	94.51361998627112
735.3086862396566	1586.8666666666666	18438.333333333332	94.30435885086709
736.056102889312	1586.5666666666666	18447.566666666666	95.26359487894712
736.8034465834498	1587.1333333333334	18461.033333333333	96.1938104146409
737.5507173199047	1586.7666666666667	18427.9	95.02323269103609
738.2979150965115	1586.9666666666667	18443.0	94.66119945324583
739.045039911105	1586.9333333333334	18465.9	95.35848608877939
739.79209176152	1586.2333333333333	18428.666666666668	94.98187375813625
740.5390706455914	1587.1333333333334	18404.633333333335	95.77953527739677
741.285976561154	1587.5	18369.066666666666	95.31232335369472
742.0328095060426	1586.9	18384.1	95.15519595621139
742.7795694780918	1586.9333333333334	18389.533333333333	94.57436379985023
743.5262564751367	1586.7666666666667	18364.4	94.2500457342712
744.272870495012	1586.5	18349.533333333333	94.65305121071759
745.0194115355524	1587.2	18353.266666666666	94.86803791755035
745.765879594593	1587.2666666666667	18368.366666666665	95.93134374175081
746.5122746699683	1586.8333333333333	18353.133333333335	95.02665033042206
747.2585967595134	1586.8666666666666	18318.866666666665	94.96120886958217
748.0048458610628	1586.6333333333334	18317.733333333334	94.35254238683355
748.7510219724516	1586.7333333333333	18342.5	94.7719903530788
749.4971250915144	1586.7333333333333	18318.0	94.61284269504226
750.243155216086	1586.7333333333333	18327.8	94.52301546994332
750.9891123440015	1587.4	18387.566666666666	94.75254677013388
751.7349964730954	1586.9	18435.466666666667	94.04179101442901
752.4808076012027	1586.4666666666667	18509.8	94.56503177134239
753.2265457261582	1586.9333333333334	18551.866666666665	95.02550157894387
753.9722108457964	1586.1666666666667	18595.7	94.4994339493831
754.7178029579526	1586.5333333333333	18633.866666666665	94.52292148694669
755.4633220604613	1587.3666666666666	18670.333333333332	94.91700738678615
756.2087681511574	1586.5666666666666	18725.6	94.89261406352048
756.9541412278757	1587.8333333333333	18762.033333333333	95.04568733649627
757.699441288451	1587.0333333333333	18821.3	95.3132054607031
758.4446683307182	1587.2	18855.233333333334	93.81272879201303
759.1898223525119	1586.8333333333333	18922.066666666666	92.86473666891398
759.9349033516671	1585.8	18997.5	93.26274622786995
760.6799113260186	1586.9	19084.366666666665	93.85155586538946
761.424846273401	1587.6333333333334	19161.4	94.46151964283948
762.1697081916495	1586.8666666666666	19220.0	93.54698506881448
762.9144970785986	1586.9666666666667	19273.6	93.18467994028019
763.6592129320832	1586.5333333333333	19310.133333333335	92.4451826076274
764.4038557499381	1586.9666666666667	19323.933333333334	92.39885114189194
765.1484255299982	1587.2333333333333	19404.033333333333	93.05169180567347
765.8929222700982	1587.0333333333333	19494.2	93.5218435801293
766.637345968073	1587.2	19575.2	93.69175858080945
767.3816966217572	1586.5	19650.566666666666	93.8689665254518
768.1259742289859	1586.9	19731.233333333334	94.24044569266331
768.8701787875938	1587.7666666666667	19826.633333333335	93.72384686458672
769.6143102954156	1587.4333333333334	19919.633333333335	92.92157187921106
770.3583687502863	1587.0333333333333	19979.266666666666	92.37802090467547
771.1023541500406	1586.0333333333333	20037.566666666666	92.78401729634123
771.8462664925133	1586.6333333333334	20068.066666666666	93.97805814393993
772.5901057755393	1587.2	20156.1	94.51019738864338
773.3338719969533	1586.1	20208.3	94.94168998114584
774.0775651545903	1587.5	20291.266666666666	95.24661387229871
774.8211852462848	1586.6	20393.6	94.94106449734201
775.5647322698719	1586.6333333333334	20466.866666666665	93.9714270867983
776.3082062231862	1587.0	20576.9	94.02336303001161
777.0516071040627	1587.0666666666666	20695.566666666666	95.01354610912333
777.7949349103361	1586.8666666666666	20801.933333333334	94.95240981571996
778.5381896398412	1586.6	20895.766666666666	93.9996244088647
779.281371290413	1587.1	21021.866666666665	94.44070749945288
780.024479859886	1587.3333333333333	21100.2	94.4988852746666
780.7675153460953	1586.7333333333333	21195.2	93.79845848601651
781.5104777468754	1586.8666666666666	21276.433333333334	93.47683138040094
782.2533670600615	1587.5666666666666	21398.133333333335	93.82047526355561
782.996183283488	1586.8333333333333	21493.166666666668	92.23823416396566
783.73892641499	1587.0333333333333	21604.2	92.70780512096508
784.4815964524023	1587.8333333333333	21731.133333333335	92.84629296828427
785.2241933935596	1586.0333333333333	21828.566666666666	93.09255405371609
785.9667172362967	1587.3333333333333	21962.533333333333	92.70019427044753
786.7091679784486	1586.5	22062.266666666666	92.65478079029165
787.4515456178499	1587.0666666666666	22135.1	92.8610526802013
788.1938501523355	1586.6333333333334	22272.333333333332	93.98827341219668
788.9360815797401	1586.0666666666666	22411.5	94.04717274801997
789.6782398978987	1587.2	22524.533333333333	94.0225847776985
790.420325104646	1587.3	22606.0	92.58888471804165
791.1623371978169	1586.5333333333333	22694.833333333332	92.52769384450399
791.9042761752461	1587.3333333333333	22737.933333333334	92.01684450774647
792.6461420347684	1586.7666666666667	22869.266666666666	92.46894621165336
793.3879347742187	1586.6	23028.6	92.70486680629129
794.1296543914318	1586.7666666666667	23182.9	92.34088119376523
794.8713008842426	1587.3	23283.466666666667	91.62031023392893
795.6128742504857	1587.1333333333334	23439.7	92.23313480370916
796.354374487996	1586.6333333333334	23494.766666666666	92.09591064127093
797.0958015946084	1587.0	23570.966666666667	92.25409921184371
797.8371555681575	1586.3666666666666	23658.766666666666	92.48148693779804
798.5784364064783	1586.8	23755.633333333335	92.93267280976775
799.3196441074057	1586.8333333333333	23866.233333333334	92.45649871311097
800.0607786687742	1586.8666666666666	23965.033333333333	92.02597488184269
800.8018400884189	1586.6333333333334	24081.566666666666	91.8320065449527
801.5428283641745	1587.3	24187.833333333332	91.74117337592857
802.2837434938757	1586.3666666666666	24288.533333333333	92.34762279154478
803.0245854753575	1586.7666666666667	24381.0	92.22818117597647
803.7653543064547	1586.5	24478.1	92.62181293779123
804.5060499850019	1586.4	24587.033333333333	92.76966850690428
805.2466725088342	1587.4333333333334	24697.133333333335	93.02621554785965
805.9872218757862	1586.4	24780.5	93.24184379980134
806.7276980836928	1586.4333333333334	24902.333333333332	93.96892977432162
807.4681011303886	1586.9333333333334	24994.966666666667	93.34376861204228
808.2084310137088	1586.6666666666667	25010.5	92.12439067110851
808.948687731488	1587.0666666666666	25123.9	92.16853356233732
809.688871281561	1586.5666666666666	25184.366666666665	91.43057317076908
810.4289816617627	1587.3	25286.266666666666	91.70120923233475
811.1690188699278	1586.9666666666667	25409.966666666667	92.15004601506622
811.9089829038911	1586.7666666666667	25480.466666666667	91.82020013460395
812.6488737614875	1586.6666666666667	25595.133333333335	91.54828741036891
813.3886914405518	1586.5666666666666	25717.166666666668	91.22369439171455
814.1284359389189	1586.6333333333334	25853.833333333332	91.40523066524284
814.8681072544233	1586.3	25953.733333333334	91.22802711108619
815.6077053849002	1586.4333333333334	26077.966666666667	91.44001515565337
816.3472303281842	1586.9	26138.666666666668	91.82150084114174
817.0866820821101	1586.8666666666666	26206.633333333335	91.45569855185686
817.8260606445127	1586.9666666666667	26313.733333333334	92.15760253515826
818.5653660132269	1587.0666666666666	26331.766666666666	91.96967466545578
819.3045981860876	1587.1	26317.266666666666	91.47743908938124
820.0437571609293	1586.8	26418.833333333332	91.82270718969458
820.7828429355872	1586.7333333333333	26535.466666666667	92.12518705022389
821.5218555078957	1586.8	26639.566666666666	91.9705219516251
822.26079487569	1586.5	26723.633333333335	91.26076356124783
822.9996610368046	1587.1	26835.133333333335	92.43774972895442
823.7384539890745	1586.7	26884.8	91.76078009390947
824.4771737303345	1586.1666666666667	27019.833333333332	91.50942983821814
825.2158202584193	1586.7333333333333	27121.1	91.03167735488526
825.9543935711638	1586.9333333333334	27208.966666666667	91.44551941512738
826.6928936664028	1586.2666666666667	27303.0	91.92563477966546
827.4313205419711	1587.4	27403.8	91.75632190937294
828.1696741957036	1586.2	27486.766666666666	91.70600307965066
828.907954625435	1586.6333333333334	27568.466666666667	91.44520201447246
829.646161829	1586.9666666666667	27594.633333333335	91.13259100402347
830.3842958042337	1587.4666666666667	27639.033333333333	91.37715864045515
831.1223565489707	1586.9	27655.333333333332	91.14966849837062
831.8603440610459	1586.9333333333334	27730.733333333334	90.96593714990044
832.598258338294	1586.3	27806.666666666668	90.69911157672392
833.3360993785501	1587.3333333333333	27885.733333333334	90.69149792976457
834.0738671796487	1586.9333333333334	27940.766666666666	89.91147801470912
834.8115617394246	1587.4	28049.966666666667	89.6706467387226
835.5491830557129	1587.2	28217.5	91.36218663509493
836.2867311263482	1586.6666666666667	28280.133333333335	91.21395556657868
837.0242059491653	1587.5	28456.633333333335	92.20659007188364
837.7616075219992	1586.9	28547.166666666668	91.60679045026224
838.4989358426844	1586.7666666666667	28595.533333333333	90.96017367278829
839.2361909090561	1587.0333333333333	28671.7	91.27775876846577
839.9733727189487	1586.8666666666666	28761.966666666667	91.0488984720887
840.7104812701973	1587.1333333333334	28898.0	90.90358797773399
841.4475165606366	1586.3333333333333	29009.033333333333	90.65204236627152
842.1844785881015	1586.7333333333333	29097.766666666666	90.86914364642499
842.9213673504267	1586.7333333333333	29172.733333333334	90.87457839402647
843.6581828454471	1586.8333333333333	29208.166666666668	91.19701102518921
844.3949250709974	1586.3666666666666	29237.3	90.5992151406088
845.1315940249126	1586.9666666666667	29402.033333333333	90.88454499737777
845.8681897050272	1586.3333333333333	29477.466666666667	90.62171151614486
846.6047121091764	1586.6666666666667	29581.0	90.71915148566066
847.3411612351948	1587.1	29678.8	90.3524725961079
848.0775370809172	1586.7666666666667	29728.433333333334	90.38632467861164
848.8138396441784	1587.2666666666667	29820.966666666667	90.58981734552847
849.5500689228132	1586.5	29890.433333333334	91.08050344502759
850.2862249146566	1586.7333333333333	29921.633333333335	90.62154326723734
851.0223076175432	1586.7333333333333	30024.166666666668	90.46332817299914
851.7583170293079	1586.2666666666667	30247.733333333334	90.60468725450983
852.4942531477856	1585.7333333333333	30337.5	90.8695713093147
853.2301159708109	1586.5333333333333	30427.366666666665	91.12676778170696
853.9659054962187	1586.6333333333334	30476.433333333334	90.96792169304307
854.7016217218439	1587.8333333333333	30627.033333333333	91.61442474819546
855.4372646455213	1586.3333333333333	30738.0	91.5907026662666
856.1728342650856	1586.4333333333334	30829.633333333335	92.68923172593813
856.9083305783716	1586.4333333333334	30925.4	92.43755633444957
857.6437535832143	1586.6666666666667	30975.066666666666	91.92208912878358
858.3791032774483	1586.3	31048.0	92.32151549586314
859.1143796589085	1586.7	31018.933333333334	92.5791041005438
859.8495827254299	1586.3	31110.3	92.88655575941418
860.5847124748469	1586.7666666666667	31125.566666666666	92.4585633349734
861.3197689049947	1587.0666666666666	31247.2	92.31909075719204
862.0547520137079	1587.0	31429.633333333335	92.65134095182388
862.7896617988213	1586.1333333333334	31572.2	92.82785490742835
863.5244982581698	1586.7333333333333	31689.766666666666	92.15053382645982
864.2592613895882	1586.0	31767.9	93.1709244086663
864.9939511909114	1586.9666666666667	31719.533333333333	92.56450916807246
865.728567659974	1587.1	31735.966666666667	92.25985425489874
866.4631107946109	1586.7	31823.7	92.48192518191408
867.197580592657	1586.5	31916.5	92.22502810924861
867.931977051947	1586.7333333333333	32057.233333333334	92.87974623614454
868.6663001703158	1586.6333333333334	32104.8	92.5882634978631
869.4005499455982	1586.8	32131.566666666666	92.04883450775753
870.1347263756289	1586.7666666666667	32116.733333333334	91.2921126609446
870.8688294582428	1586.1333333333334	32256.633333333335	90.85244298107493
871.6028591912748	1586.8666666666666	32389.866666666665	90.92119442812742
872.3368155725594	1586.2666666666667	32510.533333333333	90.74047702561768
873.0706985999318	1586.2	32571.9	90.6279272497813
873.8045082712266	1586.6333333333334	32650.3	90.94467500877823
874.5382445842787	1586.8333333333333	32732.4	91.35506746389822
875.2719075369228	1587.0	32862.96666666667	90.79213981611014
876.0054971269938	1587.0	32985.63333333333	90.54318149645057
876.7390133523264	1586.6	33125.066666666666	89.94457435235735
877.4724562107556	1586.3	33344.96666666667	90.43224963105666
878.2058257001161	1586.5333333333333	33508.53333333333	90.69308493169238
878.9391218182427	1586.7666666666667	33589.166666666664	90.40969109132544
879.6723445629702	1586.7	33674.8	90.0114374845029
880.4054939321335	1587.1666666666667	33798.26666666667	89.48827633945587
881.1385699235674	1586.5666666666666	34033.73333333333	89.50760376163367
881.8715725351066	1586.6	34240.166666666664	89.21827656860556
882.604501764586	1587.0333333333333	34466.5	88.72569511685022
883.3373576098403	1586.8	34698.7	88.91693871095038
884.0701400687044	1586.7	34835.166666666664	88.15111036445848
884.8028491390132	1586.7	34948.566666666666	87.52751515066325
885.5354848186014	1586.6	35072.9	87.3533611933308
886.2680471053038	1586.7666666666667	35196.73333333333	87.00064593005551
887.0005359969554	1586.8333333333333	35339.9	86.4961287923459
887.7329514913906	1586.4	35513.2	86.80961498747666
888.4652935864447	1587.1333333333334	35697.46666666667	86.62122192312815
889.1975622799522	1586.7333333333333	35926.333333333336	86.35026118245581
889.929757569748	1586.3333333333333	36224.73333333333	86.57909951312055
890.6618794536669	1586.4666666666667	36339.0	86.37634338993327
891.3939279295437	1587.0666666666666	36384.9	86.49761232633742
892.1259029952132	1587.0666666666666	36461.166666666664	85.93506023442453
892.8578046485103	1586.3333333333333	36658.433333333334	86.0938695424711
893.5896328872698	1586.3333333333333	36798.76666666667	85.90189706720454
894.3213877093264	1586.8666666666666	37007.933333333334	86.08958624756906
895.0530691125149	1586.9	37304.23333333333	86.27927933993513
895.7846770946703	1586.8333333333333	37584.6	86.4324408093235
896.5162116536272	1586.1666666666667	37726.666666666664	86.44527077540302
897.2476727872206	1586.4	37882.63333333333	87.60549367947552
897.9790604932853	1586.0666666666666	38004.566666666666	88.12081489555207
898.7103747696559	1586.5666666666666	38202.8	88.32165947923106
899.4416156141674	1586.4666666666667	38427.1	88.27936181648661
900.1727830246544	1587.1666666666667	38662.5	88.55546108046288
900.9038769989521	1586.7	38916.63333333333	88.36486265725766
901.634897534895	1586.9666666666667	39170.46666666667	88.04326016240728
902.365844630318	1586.8666666666666	39434.1	87.80635738086978
903.0967182830558	1587.0333333333333	39575.833333333336	87.68769326186823
903.8275184909435	1586.9333333333334	39691.3	87.21379530821325
904.5582452518156	1587.0	39902.23333333333	87.29188350124245
905.288898563507	1587.0	40087.03333333333	87.80087161308929
906.0194784238527	1586.8666666666666	40087.63333333333	87.05589224281317
906.7499848306873	1586.7666666666667	40254.433333333334	86.63911217073283
907.4804177818455	1587.0333333333333	40430.6	85.93658284052353
908.2107772751625	1586.8	40608.2	85.31765528400057
908.9410633084728	1586.5333333333333	40829.86666666667	85.3510996288493
909.6712758796114	1587.3	41024.933333333334	86.58015960403833
910.4014149864129	1586.8	41151.566666666666	86.66843956761925
911.1314806267123	1587.2333333333333	41345.23333333333	86.6925625572012
911.8614727983444	1585.9666666666667	41460.433333333334	86.40575184918183
912.5913914991438	1586.7333333333333	41596.1	86.7824334581164
913.3212367269456	1586.8	41699.53333333333	87.74750655724687
914.0510084795844	1586.7333333333333	41869.0	88.54856074040038
914.7807067548952	1586.9333333333334	41963.433333333334	88.20471816888839
915.5103315507125	1587.1	42019.166666666664	88.07032983919648
916.2398828648716	1587.1333333333334	42188.03333333333	87.88665157436617
916.9693606952068	1586.7333333333333	42338.1	87.30469278258546
917.6987650395532	1587.1666666666667	42409.1	87.40159888190328
918.4280958957455	1587.4666666666667	42497.8	87.37501290171676
919.1573532616186	1586.7333333333333	42585.63333333333	87.02402163799485
919.8865371350073	1587.3	42624.96666666667	87.53026544556025
920.6156475137464	1586.7	42697.86666666667	88.04166645331102
921.3446843956707	1586.6666666666667	42731.63333333333	87.97872997461823
922.0736477786149	1587.1666666666667	42651.433333333334	87.3820864076879
922.802537660414	1587.0333333333333	42655.833333333336	87.12103723843683
923.5313540389027	1586.3666666666666	42780.5	87.39924841635215
924.2600969119159	1586.9333333333334	42824.6	86.82732975072751
924.9887662772883	1587.1333333333334	42813.5	86.97849915471416
925.7173621328548	1587.1	42843.13333333333	87.11933715524962
926.4458844764501	1587.3	42753.86666666667	87.10122010598869
927.1743333059092	1587.5333333333333	42497.6	86.47780984706768
927.9027086190666	1586.3666666666666	42099.0	86.22701618171261
928.6310104137575	1587.1333333333334	41641.23333333333	86.11777348428846
929.3592386878165	1586.1333333333334	41115.2	85.8116176077071
930.0873934390784	1586.3333333333333	40410.46666666667	85.61024938842503
930.815474665378	1586.7333333333333	39621.6	86.02730413188502
931.5434823645503	1587.0333333333333	38688.26666666667	85.93561405067298
932.2714165344298	1586.6666666666667	37548.96666666667	86.0578329212905
932.9992771728516	1586.3666666666666	36417.36666666667	85.73355976146361
933.7270642776504	1586.8	35279.7	85.6579560199538
934.4547778466609	1586.9	34199.23333333333	85.0656203180273
935.1824178777181	1586.8	33335.7	85.64207387800624
935.9099843686568	1586.9666666666667	32612.233333333334	85.7041979949695
936.6374773173115	1586.3666666666666	32112.533333333333	85.11506916447455
937.3648967215174	1586.3333333333333	31778.766666666666	85.13833552523418
938.0922425791092	1586.9333333333334	31621.733333333334	86.28377926220564
938.8195148879216	1587.5666666666666	31703.666666666668	86.47351892584511
939.5467136457895	1586.0666666666666	31942.133333333335	86.0595228956443
940.2738388505477	1587.2	32255.9	86.07680057268178
941.000890500031	1586.3	32684.766666666666	85.57080050565642
941.7278685920743	1586.8666666666666	33199.26666666667	86.13591149918207
942.4547731245123	1586.9	33816.53333333333	86.14724712760632
943.1816040951798	1586.2	34483.03333333333	85.74261423022627
943.9083615019116	1585.8333333333333	35195.933333333334	85.82620587241813
944.6350453425426	1586.6	35945.933333333334	85.60418288104121
945.3616556149077	1586.5333333333333	36791.166666666664	86.06930960493094
946.0881923168415	1587.0333333333333	37586.36666666667	86.14132692699363
946.8146554461789	1587.2	38323.066666666666	85.94223907500188
947.5410450007547	1586.5	39089.2	86.58807762665043
948.2673609784038	1586.1666666666667	39824.76666666667	86.48060028902869
948.9936033769609	1586.2666666666667	40664.5	87.20405877419196
949.7197721942608	1586.5666666666666	41425.63333333333	87.2803235004002
950.4458674281384	1586.7666666666667	42145.36666666667	86.19335587200118
951.1718890764284	1586.2666666666667	42853.23333333333	85.7599969590889
951.8978371369658	1586.4666666666667	43523.6	85.32883993259303
952.6237116075853	1586.7333333333333	44092.9	84.90287806999424
953.3495124861216	1586.9666666666667	44593.8	85.11569698824492
954.0752397704097	1586.7	45184.7	85.21046623335394
954.8008934582843	1586.9333333333334	45768.566666666666	85.44442732864403
955.5264735475803	1586.3333333333333	46270.833333333336	85.5022778138223
956.2519800361324	1586.9666666666667	46754.5	85.80378770710074
956.9774129217755	1586.5	47173.3	85.22419004703487
957.7027722023442	1586.7666666666667	47661.03333333333	85.26405688448529
958.4280578756737	1586.5	47994.26666666667	84.74412835762082
959.1532699395985	1587.0333333333333	48292.3	85.2854035793974
959.8784083919536	1586.6	48640.13333333333	85.6499200271369
960.6034732305736	1587.5	49040.1	85.8016140558406
961.3284644532936	1586.2666666666667	49337.0	85.32668246311938
962.053382057948	1586.1333333333334	49733.6	85.1616626959367
962.7782260423721	1586.8333333333333	49941.86666666667	85.26846965182236
963.5029964044004	1586.6666666666667	50134.933333333334	85.75266859019248
964.2276931418677	1586.5666666666666	50322.13333333333	85.5913637479167
964.952316252609	1586.5333333333333	50394.0	85.4559877300075
965.6768657344589	1586.8	50417.8	85.72312013114757
966.4013415852523	1587.7	50496.0	85.67502425783842
967.1257438028242	1587.3333333333333	50521.23333333333	85.37549455680279
967.8500723850091	1586.7666666666667	50457.3	84.63524770818388
968.574327329642	1586.5	50539.46666666667	84.6381637083074
969.2985086345576	1587.1666666666667	50697.066666666666	84.47784084903734
970.0226162975908	1586.9	50716.13333333333	84.51774299623489
970.7466503165765	1586.4333333333334	50684.63333333333	85.14956552970308
971.4706106893493	1587.1333333333334	50649.73333333333	84.85894732124999
972.1944974137441	1586.8666666666666	50477.0	85.27542575341477
972.9183104875957	1587.1	50180.63333333333	85.03959128050664
973.6420499087391	1587.2333333333333	49876.066666666666	84.46369460914124
974.3657156750087	1586.7666666666667	49712.066666666666	84.6102735945137
975.0893077842397	1587.1666666666667	49471.63333333333	84.37411906338285
975.8128262342667	1587.0333333333333	49409.6	83.76535312748618
976.5362710229247	1587.1	49314.5	83.19991288178566
977.2596421480483	1587.1333333333334	49231.86666666667	83.6573456295525
977.9829396074724	1586.5666666666666	49102.53333333333	83.91963060807672
978.7061633990318	1586.7666666666667	48850.933333333334	83.83020400413841
979.4293135205613	1586.3	48602.23333333333	83.9016323384066
980.1523899698958	1587.0666666666666	48320.7	83.87036592121073
980.87539274487	1587.2	48140.933333333334	83.66400720464662
981.5983218433189	1587.1333333333334	48072.666666666664	83.28565105217686
982.3211772630771	1586.7333333333333	48088.3	82.76103887396704
983.0439590019795	1586.1333333333334	48198.6	83.562069682675
983.7666670578608	1587.1333333333334	48294.3	83.36927997343376
984.4893014285559	1587.3333333333333	48307.36666666667	83.06175374069565
985.2118621118997	1587.1	48292.933333333334	83.30205769547756
985.9343491057269	1586.4333333333334	48246.26666666667	83.70699119340944
986.6567624078724	1586.1666666666667	48100.166666666664	83.67490030114232
987.3791020161709	1586.9666666666667	47998.333333333336	83.33109949145785
988.1013679284573	1586.7666666666667	48035.26666666667	83.76309228885414
988.8235601425663	1586.4666666666667	48101.333333333336	84.0227477832037
989.5456786563328	1586.6666666666667	48160.23333333333	83.5000038890705
990.2677234675917	1587.6666666666667	48219.76666666667	83.11107909579587
990.9896945741776	1586.6	48191.73333333333	83.17950524361179
991.7115919739255	1586.9	48113.166666666664	83.1841786463935
992.4334156646702	1587.1	47863.9	83.51526309952047
993.1551656442463	1587.3666666666666	47476.36666666667	82.82881234772252
993.8768419104888	1587.3333333333333	47108.53333333333	82.53678136557059
994.5984444612325	1587.1	46810.8	82.78605214771162
995.3199732943121	1586.4666666666667	46452.63333333333	83.152243578532
996.0414284075626	1586.3666666666666	46175.03333333333	83.14266753260799
996.7628097988187	1586.7333333333333	45947.933333333334	83.09207410697616
997.4841174659151	1587.2333333333333	45769.8	83.75004749710573
998.2053514066869	1586.3666666666666	45495.03333333333	83.55704143375111
998.9265116189687	1587.0333333333333	45036.86666666667	84.08446582659096
999.6475981005952	1586.1333333333334	44457.3	83.22829360339917
1000.3686108494015	1587.1333333333334	43882.63333333333	83.04999143712092
1001.0895498632223	1587.0	43538.333333333336	82.85456396978613
1001.8104151398923	1585.6333333333334	43235.96666666667	82.94011948529308
1002.5312066772464	1586.6333333333334	42876.6	82.76975112950187
1003.2519244731194	1586.0666666666666	42554.2	82.25160251280923
1003.9725685253462	1587.2666666666667	42265.76666666667	82.18158119485648
1004.6931388317614	1586.4666666666667	41922.53333333333	82.16081171900343
1005.4136353902	1587.0	41423.8	81.97015125274575
1006.1340581984969	1586.0666666666666	40856.46666666667	82.01451446212643
1006.8544072544867	1586.5333333333333	40221.73333333333	82.68088746436312
1007.5746825560042	1586.6666666666667	39616.63333333333	82.82854690677266
1008.2948841008844	1587.0	39031.2	82.30781571573564
1009.0150118869618	1586.7	38565.666666666664	82.8459519763322
1009.7350659120716	1587.1666666666667	38238.73333333333	82.68479347048718
1010.4550461740483	1586.5	37945.4	82.94357820144553
1011.174952670727	1587.1	37584.4	82.62581258800427
1011.8947853999423	1587.1	37148.433333333334	83.16331360237952
1012.614544359529	1587.2666666666667	36586.933333333334	83.65623814988912
1013.334229547322	1586.3	35955.433333333334	84.21234847867287
1014.0538409611561	1586.7666666666667	35223.566666666666	83.75309877231007
1014.7733785988661	1587.1666666666667	34565.8	83.64725144200601
1015.4928424582868	1587.5333333333333	33970.833333333336	83.1938084907952
1016.2122325372529	1586.3333333333333	33487.566666666666	83.0054283240691
1016.9315488335994	1586.3666666666666	33081.2	83.13458444437181
1017.6507913451611	1586.6	32748.0	83.48391686297089
1018.3699600697728	1587.1333333333334	32438.733333333334	84.31347863941403
1019.0890550052692	1586.4333333333334	31989.6	84.12784958292268
1019.8080761494851	1585.8666666666666	31474.633333333335	84.68588941303528
1020.5270235002555	1587.2666666666667	30798.2	84.11445307110218
1021.2458970554151	1587.0	30086.433333333334	83.9076055179588
1021.9646968127987	1587.1333333333334	29427.566666666666	83.68077881168077
1022.6834227702411	1587.4666666666667	28881.233333333334	83.39353336132503
1023.4020749255772	1586.5666666666666	28442.366666666665	83.48271012324706
1024.1206532766416	1586.6666666666667	28069.766666666666	83.41602243961614
1024.8391578212693	1586.5333333333333	27773.833333333332	83.8970907451185
1025.5575885572953	1587.4	27452.1	83.83741385570434
1026.2759454825539	1586.5666666666666	27042.9	84.24298366139381
1026.9942285948803	1586.9	26500.2	84.78545409902222
1027.7124378921092	1586.7	25940.9	84.9261662211059
1028.4305733720753	1586.9666666666667	25283.266666666666	84.56575806357388
1029.1486350326138	1587.1	24696.9	84.55675280544766
1029.866622871559	1587.1666666666667	24169.033333333333	83.91701836170499
1030.584536886746	1587.2333333333333	23750.866666666665	83.75901525921651
1031.3023770760096	1587.6333333333334	23375.733333333334	82.89538587830364
1032.0201434371845	1586.7666666666667	23034.766666666666	82.37443484453854
1032.7378359681059	1587.5	22670.866666666665	82.34616954741867
1033.455454666608	1586.9	22275.533333333333	82.97872809902421
1034.1729995305259	1588.0	21827.133333333335	82.78424018836725
1034.8904705576945	1587.1333333333334	21298.266666666666	82.28248767954588
1035.6078677459486	1587.0333333333333	20745.5	82.08859990551068
1036.3251910931228	1587.1666666666667	20231.166666666668	81.60405162500774
1037.042440597052	1586.8333333333333	19779.433333333334	82.05057428824948
1037.7596162555712	1586.0	19396.166666666668	82.2078223168207
1038.4767180665153	1586.7	19066.9	82.31503712259635
1039.1937460277186	1587.0	18779.266666666666	82.12010023334236
1039.9107001370162	1586.9333333333334	18504.666666666668	82.74492332156169
1040.627580392243	1587.1666666666667	18220.466666666667	82.16855213778184
1041.3443867912338	1587.2	17883.133333333335	82.20681854153419
1042.0611193318232	1587.1	17474.866666666665	82.07765708558264
1042.7777780118463	1586.8666666666666	17051.533333333333	82.18714622941451
1043.4943628291376	1587.5333333333333	16597.166666666668	82.48166550938738
1044.2108737815322	1586.7666666666667	16209.833333333334	83.04343467846383
1044.9273108668647	1586.4333333333334	15828.066666666668	82.49685407048345
1045.64367408297	1586.0333333333333	15496.033333333333	82.4883241650037
1046.359963427683	1586.5666666666666	15216.866666666667	82.85775716925167
1047.0761788988382	1586.5333333333333	14959.966666666667	82.92649459515464
1047.7923204942708	1586.9	14704.2	82.88996171062503
1048.5083882118154	1586.8666666666666	14441.333333333334	83.07951630544116
1049.224382049307	1587.3333333333333	14131.266666666666	83.59130704551681
1049.9403020045802	1586.0666666666666	13790.666666666666	83.46676637687719
1050.6561480754697	1586.9666666666667	13439.9	83.4041029207646
1051.3719202598106	1587.1	13129.233333333334	82.90314588113392
1052.0876185554378	1586.7	12847.033333333333	83.33923314357807
1052.8032429601856	1586.9	12598.833333333334	83.07519560209846
1053.5187934718892	1586.6	12387.766666666666	83.58321507984972
1054.2342700883835	1586.9	12202.5	82.05285023057876
1054.949672807503	1587.0666666666666	12071.833333333334	82.16581583628255
1055.6650016270826	1586.7	11912.166666666666	83.22379203815112
1056.3802565449573	1586.8333333333333	11693.133333333333	82.64746433526221
1057.0954375589617	1586.4666666666667	11464.8	82.38189181276289
1057.8105446669308	1586.5	11239.033333333333	83.26654980066078
1058.5255778666992	1587.3666666666666	11014.733333333334	83.50943171987436
1059.240537156102	1587.4666666666667	10784.933333333332	82.45100020842902
1059.9554225329737	1586.9333333333334	10609.133333333333	83.26500751065102
1060.6702339951491	1586.9	10452.433333333332	82.50610449252666
1061.3849715404633	1587.2666666666667	10321.333333333334	82.81165863938286
1062.0996351667509	1586.7333333333333	10203.033333333333	82.7737271888263
1062.8142248718468	1586.6666666666667	10093.733333333334	82.65156917361172
1063.528740653586	1586.9333333333334	9958.633333333333	82.81008152488518
1064.2431825098029	1587.4	9791.233333333334	84.46863304162176
1064.9575504383324	1587.2333333333333	9554.3	81.34673361971683
1065.6718444370097	1586.0666666666666	9344.933333333332	81.17550546878192
1066.386064503669	1586.8666666666666	9174.4	81.8851694902575
1067.1002106361457	1586.7666666666667	9047.233333333334	83.46738312547504
1067.8142828322743	1586.3666666666666	8913.866666666667	81.56684869277694
1068.5282810898898	1587.1	8813.133333333333	81.673776897022
1069.2422054068265	1586.6666666666667	8724.466666666667	82.27828580761351
1069.95605578092	1587.0	8633.966666666667	82.64664601976621
1070.6698322100044	1586.1333333333334	8484.633333333333	81.87017340532601
1071.383534691915	1586.7333333333333	8324.2	82.52189638990907
1072.0971632244864	1587.0666666666666	8136.666666666667	81.77767780255762
1072.8107178055534	1587.4	7977.466666666666	81.63395672404748
1073.524198432951	1587.1333333333334	7863.066666666667	82.40498317578728
1074.2376051045137	1586.7333333333333	7770.833333333333	83.53888687555067
1074.9509378180765	1586.8	7674.8	82.45216811913565
1075.6641965714741	1587.0666666666666	7593.433333333333	82.45647989383093
1076.3773813625414	1586.0333333333333	7486.4	82.25157401630075
1077.0904921891133	1586.4666666666667	7384.533333333334	82.8268188017354
1077.8035290490245	1586.9	7248.7	81.38059951870028
1078.51649194011	1586.5666666666666	7125.366666666667	82.33848327057254
1079.2293808602042	1587.2	7000.8	82.63166377655833
1079.9421958071423	1586.5333333333333	6880.866666666667	82.25455020872998
1080.6549367787588	1587.0	6786.166666666667	83.54056708960874
1081.367603772889	1586.6666666666667	6724.8	83.78790803625462
1082.080196787367	1586.8666666666666	6668.033333333334	83.35572501922992
1082.7927158200282	1586.4666666666667	6589.133333333333	82.85210539259499
1083.5051608687072	1586.9333333333334	6486.233333333334	83.26203523244952
1084.217531931239	1586.7666666666667	6362.5	82.1681901252898
1084.9298290054578	1586.6333333333334	6241.4	82.44846663894145
1085.6420520891993	1587.0	6136.666666666667	82.18768423599268
1086.3542011802977	1586.9	6074.266666666666	83.55123271763004
1087.0662762765878	1586.5666666666666	5991.4	82.291525996625
1087.7782773759047	1587.1333333333334	5951.733333333334	82.70600666804548
1088.4902044760831	1586.3333333333333	5878.366666666667	83.81934011967276
1089.202057574958	1585.7666666666667	5785.0	82.84470431086332
1089.9138366703637	1586.3333333333333	5696.566666666667	82.97979624555445
1090.6255417601355	1586.0333333333333	5601.466666666666	82.04527472008067
1091.337172842108	1586.5333333333333	5517.066666666667	82.59930396803294
1092.048729914116	1586.8666666666666	5458.533333333334	83.26401224811856
1092.7602129739944	1587.3666666666666	5420.833333333333	83.86796087079358
1093.471622019578	1587.0666666666666	5369.233333333334	82.98330044112969
1094.1829570487016	1586.7666666666667	5302.033333333334	82.6488978738132
1094.8942180592	1586.4666666666667	5210.533333333334	83.11364589366906
1095.605405048908	1586.2333333333333	5136.3	84.80904029085933
1096.3165180156604	1586.6	5061.3	82.65223724708322
1097.027556957292	1586.7666666666667	5020.933333333333	84.06051053045981
1097.7385218716379	1586.2	4983.6	83.54940865197949
1098.4494127565324	1586.4	4928.4	84.33697510428904
1099.1602296098106	1587.3666666666666	4846.4	83.76726334650922
1099.8709724293074	1586.4	4767.866666666667	83.98916886223809
1100.5816412128574	1586.7333333333333	4696.766666666666	83.56481197967314
1101.2922359582956	1586.7	4649.433333333333	85.27773609927355
1102.0027566634565	1587.1333333333334	4608.166666666667	83.79922455451988
1102.7132033261753	1586.6	4562.266666666666	84.5009263274825
1103.4235759442865	1586.4333333333334	4490.9	86.03956353246254
1104.1338745156252	1586.2	4418.366666666667	84.74424715336401
1104.844099038026	1586.7666666666667	4366.333333333333	85.37607891590748
1105.5542495093239	1587.2	4332.133333333333	85.84772135235846
1106.2643259273534	1586.9	4280.1	84.71844830816465
1106.9743282899494	1586.3333333333333	4210.6	86.13878995791987
1107.684256594947	1587.4666666666667	4134.366666666667	87.84417328350119
1108.394110840181	1586.7333333333333	4073.366666666667	86.65625735668937
1109.1038910234856	1586.9666666666667	4029.9666666666667	87.59614887273048
1109.8135971426964	1586.0333333333333	3969.8	85.93930074452035
1110.5232291956477	1586.5	3897.133333333333	87.36115394004705
1111.2327871801745	1586.8666666666666	3824.3	86.47708524302254
1111.9422710941117	1586.1	3786.5	88.98594263012608
1112.6516809352938	1586.5666666666666	3733.9666666666667	87.56159594326722
1113.3610167015559	1586.7	3674.1666666666665	87.83573575626846
1114.0702783907325	1586.5333333333333	3621.733333333333	90.18538496244116
1114.7794660006589	1587.3333333333333	3575.7	87.03774560330432
1115.4885795291696	1586.1	3541.1	89.54027964072446
1116.1976189740992	1586.8333333333333	3497.733333333333	89.81489374002996
1116.906584333283	1587.1333333333334	3452.1	90.0482723584936
1117.6154756045555	1586.0666666666666	3414.6	92.29134431679202
1118.3242927857516	1586.4333333333334	3378.766666666667	91.0933925667798
1119.0330358747062	1586.3666666666666	3336.633333333333	90.89744277650503
1119.741704869254	1586.9666666666667	3296.0333333333333	91.43467658093051
1120.4502997672296	1585.9333333333334	3258.733333333333	92.39238246753901
1121.1588205664682	1586.3333333333333	1662.4333333333334	89.22652171833727
1121.8672672648045	1585.5333333333333	1661.9666666666667	76.65067139741308
1122.5756398600731	1585.8	1661.3	84.8553514526071
1123.2839383501089	1586.0	1661.0333333333333	75.68396615548029
