# Supplementary material for: Roblonski: A Material-Efficient Robo-Fluidic Toolbox for Rapid Photochemical Characterization
Source: ACS Cent Sci. 2026 Feb 6;12(3):333–44. doi: 10.1021/acscentsci.5c02027 (PMC13022720; doi:10.1021/acscentsci.5c02027)
Supplement: Supplementary file 2 [file oc5c02027_si_002.zip › BeerLambertStudy/Raw Data (Automataed)/BLEC Study (2025 Jun 12)/ZnPc2/spec_post_ZnPc2.exp]

Experiment(name='ZnPc2', sample_volume=50.0, dilution=(Fractional(value=0.3333333333333333), 6), name_wizard=<SMApellomancer object for 'C:/Users/cbe.mabolha.shared/Documents/Gilson Spectroscopy Project\BLEC Study (2025 Jun 12)\ZnPc2'>, source=NamePlace(__bed__, 'pos_1_rack', 'A4'), locator=<bound method Gilson241LiquidHandler.locate_position_name of <Gilson241LiquidHandler object on COM7>>, diluent=NamePlace(__bed__, 'pos_1_rack', 'F4'), working=NamePlace(__bed__, 'pos_1_rack', 'E4'), alt_source=NamePlace(__bed__, 'pos_1_rack', 'E4'), abs_optic_spec=OpticalSpecs(count=30, interval=0.1, integration_time=40000, count_units=, interval_units= (Sec), integration_time_units= (uSec), correct_nonlinearity=False, correct_dark_counts=False), pl_optic_spec=None, abs_spec_processing=SpectralProcessingSpec(wavelength_lower_limit=350, wavelength_upper_limit=800, analysis=(<function take_sigal_near.<locals>.<lambda> at 0x000002186A6B3240>, <function find_wavelength_of_max_signal.<locals>.<lambda> at 0x000002186A6B32E0>, <function take_sigal_at.<locals>.<lambda> at 0x000002186A6B3380>)), pl_spec_processing=None, target_abs_signal=(100, 110), target_pl_signal=None, solvent='Pyridine', measure_reference='Vial', source_concentration=0.004, calibration=Calibration(y = f(x); f(x) = -0.244 + 0.9765x; s.t. y > 0.0; Set Feb 4, 2025 from "Manuscript Figures Data.xlsx"))
