# Supplementary material for: Roblonski: A Material-Efficient Robo-Fluidic Toolbox for Rapid Photochemical Characterization
Source: ACS Cent Sci. 2026 Feb 6;12(3):333–44. doi: 10.1021/acscentsci.5c02027 (PMC13022720; doi:10.1021/acscentsci.5c02027)
Supplement: Supplementary file 2 [file oc5c02027_si_002.zip › BeerLambertStudy/Raw Data (Automataed)/BLEC Study (2025 Jun 12)/ZnPc2/ZnPc2_abs_summary.csv]

Concentration	0.004	0.0	0.004	0.0026680019865619755	0.001779558650074662	0.0011869665034006862	0.0007917072472638881	0.0005280691271188915	0.0003522223700488128	0.0
Signal	187.80408437323428	99.06713893261056	93.87457105682867	61.84285713443515	40.774637309443975	27.037313732407085	17.629810240220735	12.008348536468063	8.325499217011028	0.0
Signal	669.2505816289303	666.988660291685	669.2505816289303	669.2505816289303	669.2505816289303	669.2505816289303	670.0044098852671	670.7581653766227	670.7581653766227	0.0
Signal	187.80408437323428	98.97775909583719	93.87457105682867	61.84285713443515	40.774637309443975	27.037313732407085	17.615530704704412	11.857963545034366	8.153688419768955	0.0
Wavelength_nm	S-CHK	S-REF	S-EXP0	S-EXP1	S-EXP2	S-EXP3	S-EXP4	S-EXP5	S-EXP6
350.15676104652283	145.2349050536618	130.86384124410537	17.09338021065288	10.787567532339352	6.6062178056779	5.59542482746987	4.389131353668375	4.483743953334667	3.6280770701298195
350.94059987097285	148.92493447365345	133.84280778030222	17.43091238211356	10.927347720121048	6.717270131068503	5.219914957281546	4.047937023455731	3.97921724482768	3.1975492254403406
351.72436682899485	150.9303855608718	135.46350330769093	17.565855717492212	10.954969269233004	6.826330018724548	4.964335499975888	3.8318717825896016	3.5901459710351276	2.821936665842145
352.5080619184237	151.72785897859654	136.09773225706172	17.56059535247158	10.924637224887505	6.95269066870479	4.832991387588493	3.74275522254743	3.3312463263801675	2.506725049133351
353.2916851370942	151.76693523438422	136.10608608142718	17.481144873997664	10.880236419868126	7.102947477785548	4.808949897903844	3.7454835783590283	3.1843671409924355	2.2389869744853
354.0752364828412	151.37964682437593	135.7631869257334	17.38103379921816	10.846560838983365	7.2666478615204255	4.866933933999121	3.7900910201109497	3.110577167258384	1.9986105831022343
354.8587159534994	150.77591077711293	135.24845009659504	17.292866852059916	10.8299644227166	7.414386003729788	4.98002385619489	3.829247213821219	3.0635737117438993	1.7658344945239293
355.6421235469038	150.07735633660224	134.6663092495972	17.228673714892466	10.828352821222197	7.5054270728836485	5.1232087425673285	3.8259916499412583	3.0063404813147656	1.5306681476656223
356.42545926088906	149.3523052832526	134.07080173421065	17.183016064667328	10.840547065964813	7.500069256810789	5.275165137448994	3.752880543723805	2.9238999720321033	1.3001913265048728
357.20872309329	148.63762014398966	133.4842667288782	17.137737740061937	10.86900810246857	7.375586212005956	5.417326365606002	3.5930868462848338	2.8261611301382885	1.096854863850254
357.9919150419415	147.94941189802398	132.90798315700934	17.07240476568836	10.920270574337266	7.139597047146509	5.533918343996788	3.3481273227985184	2.7401779271856554	0.9523933221721279
358.77503510467835	147.29272155619464	132.33566145623553	16.973340652409433	10.997610709470734	6.829047149549794	5.6082020517446125	3.045364435498726	2.6917824374023382	0.8935827922514505
359.5580832793353	146.65879596994685	131.76015982286438	16.83836490889425	11.093673249691804	6.495154666758808	5.622103756346419	2.735799955361287	2.6906257185582803	0.9305237479822779
360.34105956374725	146.0283350616712	131.1828094066918	16.676286422267808	11.186967683825102	6.18220302398889	5.559452349536258	2.4787435099270994	2.72399186488812	1.051724727849205
361.12396395574893	145.37416068541904	130.6145315288546	16.500039502251795	11.244341283133025	5.913336092251313	5.414573770994579	2.319386545036224	2.7634061550331523	1.2276127444561098
361.9067964531752	144.6685404909314	130.07194602023722	16.317726822466255	11.230543472107584	5.689703475676922	5.199303459038518	2.271235216121582	2.7775077762365896	1.4196780073391722
362.6895570538609	143.8939494438612	129.5715191448335	16.125491150198457	11.11921740345042	5.498792312611215	4.941427914792854	2.3115253854052895	2.742537732208689	1.5879495318456662
363.47224575564076	143.05139276084012	129.12433921054077	15.907180789582526	10.903441211839265	5.325265146347007	4.674435304594809	2.3925319334278043	2.6480513099255347	1.6978876422704587
364.2548625563497	142.16092043252104	128.73278984218786	15.64014234895076	10.59976280673726	5.1580453653923115	4.425977415947401	2.4635237785302024	2.4985926144725283	1.72646831577498
365.0374074538224	141.25389350853587	128.38858221176773	15.307311894299076	10.244268554735825	4.994138901603819	4.213124699586984	2.4944458410900268	2.3140113864125595	1.6688538837084508
365.8198804458938	140.36297268622764	128.0743529894503	14.90629193894216	9.880083372238033	4.838367624406558	4.044261025181896	2.4880630684531866	2.1262583817213994	1.5410668389249906
366.6022815303986	139.51505329096324	127.76760300636377	14.453784779088622	9.541181068573366	4.70366573831744	3.923263424728802	2.4750666605948197	1.9725345338060123	1.3764800698159974
367.3846107051717	138.7291298434442	127.44793493680197	13.9812525475988	9.241216480715394	4.606287467856248	3.8487628453006266	2.492649377478159	1.8848573224732519	1.2149164216620818
368.1668679680479	138.0164566138685	127.10409974284548	13.525288322401849	8.971744497069707	4.55896957292255	3.8107290983761573	2.5594794338579305	1.8792167261628805	1.0895769244362157
368.9490533168619	137.37867253050888	126.7361630679931	13.117978538103984	8.711978027802402	4.563732727949727	3.7907224131188713	2.663378909224747	1.9499508893893136	1.019555808485535
369.7311667494487	136.80527104218444	126.35298116331757	12.779667383965148	8.442014959523306	4.606936800323126	3.768258004686686	2.768195374202449	2.0699728520865506	1.0094390077882025
370.5132082636429	136.2730095304666	125.96620865702519	12.51386659040105	8.152824560916116	4.661829360777972	3.7303691444413545	2.834890937674416	2.197803760775514	1.0548183211228945
371.2951778572795	135.75146925080415	125.58518302061107	12.30549543326805	7.849069542430826	4.69710466862567	3.6761725504240843	2.8399531771472795	2.2893651935739143	1.145493713360267
372.07707552819323	135.21294961766125	125.21544858037853	12.123417165640632	7.5455159658770015	4.689215059116563	3.613752602857218	2.7806497230866114	2.3114813526087374	1.2656251466073059
372.8589012742189	134.643624007769	124.86069852645744	11.93092494554027	7.260554698136943	4.632241139866338	3.552596542358657	2.667062271082955	2.24982328118935	1.3921880590883404
373.6406550931913	134.04921399677474	124.52619276182799	11.699110174210318	7.008427839119051	4.539654338668683	3.4961835773890186	2.510442557982614	2.109216155716439	1.4956839982928471
374.4223369829453	133.45155789061346	124.22045161378576	11.416412309846564	6.793490090153114	4.435860975663687	3.4391066854329324	2.318644825982048	1.907782993024469	1.5455879117338327
375.2039469413157	132.87779142619007	123.95394665525984	11.087739137323553	6.606568582608901	4.3411970869718886	3.3691457925420565	2.0998191547026437	1.6695941656527822	1.5192960939798468
375.9854849661373	132.34777503224151	123.73368650905073	10.725768272504823	6.428043312540382	4.262117294786947	3.2727485035052126	1.8700636814656946	1.4217193845449287	1.4112052615324586
376.7669510552448	131.86635895316766	123.5559121952299	10.34259558960511	6.237775792501935	4.191879228741541	3.143340248889274	1.6563268641792916	1.1936208690991634	1.2385938200619222
377.5483452064732	131.4228974542459	123.40228296727729	9.948067627591456	6.026399958284912	4.122234046484635	2.9863314228301903	1.4910160527729488	1.014590197745477	1.0384765510120673
378.3296674176572	130.997310044145	123.24256072563793	9.555321293053524	5.801743181020967	4.054026891004355	2.8195551999733652	1.4014558700971804	0.9069269072351744	0.854377964250304
379.11091768663164	130.56723593452168	123.0449614238482	9.186836197416241	5.585014591752028	3.997607985321423	2.667970666036126	1.3988738590814904	0.87977783405141	0.7174378862918047
379.89209601123133	130.1153321927261	122.78892701843058	8.872776554084865	5.398218927266555	3.9620267098959516	2.5553535413081505	1.4732867434615855	0.9263366657671241	0.6314376830997901
380.67320238929113	129.63481870187007	122.4728704648933	8.64180716156659	5.250937121524828	3.9435519238125067	2.497313337971903	1.596403866919914	1.0272643041212461	0.5720214903131762
381.45423681864577	129.13253430650548	122.11437231676933	8.506599808756903	5.1324933966898385	3.9243340128158053	2.4953623872006716	1.7292486515571142	1.1537257592777053	0.501092700498802
382.23519929713007	128.62680497535982	121.74008892867732	8.456513089005966	5.019014533130331	3.8846135571531164	2.5365894811391314	1.8345450083248238	1.2728646936247685	0.3911161849849094
383.01608982257886	128.13864348082856	121.37251417525945	8.461002838242706	4.888771833450633	3.819077354875475	2.597169644952544	1.8877174305792863	1.3552698477125489	0.2439234914217252
383.796908392827	127.67957517572835	121.0192754469665	8.484267979885615	4.740890068031632	3.7444940598684013	2.6501743749695237	1.884589031872082	1.3859207587587719	0.09450837693611902
384.57765500570923	127.24397949434378	120.67203033558653	8.498393273405568	4.601154976140833	3.690950480818799	2.6731715235478077	1.8417539113840036	1.3716789470205129	-0.0040525531941568715
385.3583296590604	126.81030368065633	120.31506685721874	8.487799400500506	4.510311490396845	3.681999434030544	2.6522128923501214	1.7877682191909372	1.338957599777359	-0.005073847182515578
386.1389323507153	126.35209343664965	119.93798458256829	8.443222460714551	4.500349783642946	3.7172796435233266	2.58049929285022	1.7493125947154908	1.3208633480443979	0.11024636832485157
386.91946307850884	125.85136030052136	119.54340704981357	8.354340633888071	4.573762518379354	3.7728452408087207	2.4571480891495696	1.7395572167263396	1.3419011728374386	0.3276872750713693
387.69992184027564	125.30691683400589	119.14648590468728	8.208412713702302	4.699068352572667	3.816648517073361	2.286870472002292	1.753529109071394	1.4087792395422838	0.6095777237799069
388.48030863385065	124.73462096102885	118.76741369398985	7.995614737976737	4.823747532081981	3.82867715860813	2.083572267353148	1.7745147403051078	1.5096460521332773	0.9130373788912891
389.2606234570687	124.16179146982748	118.42247201420739	7.716659664183879	4.897147081294648	3.8092342313408665	1.8726176527561904	1.786167231575746	1.6195325638616538	1.204612887187622
390.04086630776453	123.61936703580396	118.12028449565831	7.384972047186082	4.889005420686786	3.768940620210799	1.6880573966278263	1.781961231895437	1.7069911908172202	1.4646987485553637
390.82103718377294	123.1349267054546	117.86429389474499	7.022339988624836	4.795073051506719	3.711203043201465	1.5625337982740035	1.7659509670831142	1.741317645892181	1.683464500606803
391.6011360829288	122.72795723048648	117.6578585500394	6.652151686174861	4.631731451792874	3.6216685254791514	1.5129890776971848	1.7444244402399107	1.7011840577564499	1.853262614201185
392.3811630030669	122.40645207098996	117.50514554380334	6.2951438561646	4.425623817652493	3.4754102645470795	1.5325988148272387	1.7173573753343732	1.5849056059473838	1.967117990080169
393.161117942022	122.16379800663984	117.40628147623488	5.969002731607915	4.205711497077331	3.255987753659042	1.5951289370005526	1.6785399355288604	1.4142728940967686	2.0234143962384223
393.941000897629	121.97827563397887	117.35014982454264	5.688349629226266	3.998841168993266	2.972934732176327	1.6707220336431732	1.6251112102186198	1.2295697687355016	2.0330010583644196
394.72081186772266	121.8165254237505	117.31279986226203	5.461333408761874	3.8280519432257165	2.6643938318093063	1.7419549657613658	1.5680733077718259	1.0748517652915126	2.0194982109236435
395.5005508501378	121.64270371026193	117.26658261610841	5.283856036678586	3.7075256940205463	2.3823928887573516	1.8077396973488504	1.530953620652511	0.9805186647951984	2.007363038822021
396.28021784270925	121.43106170110819	117.19486768578392	5.136779175649693	3.6368576500190386	2.1712280171178264	1.8726712711932976	1.5344879914086675	0.9528442396780292	2.0044496396998994
397.0598128432718	121.17539866569476	117.10187912578512	4.993211997957118	3.5981764930577214	2.0514318548470385	1.9332759926059282	1.579493183677826	0.9748370624517406	1.991965383278938
397.83933584966024	120.8892873752596	117.01003248431356	4.832414353180468	3.560615583950124	2.017812079737425	1.9737553482590897	1.6420450949436685	1.0175491268385173	1.9327191308525897
398.6187868597095	120.59755707119672	116.94523137561183	4.653406315038907	3.4924429536936827	2.049727051594857	1.975327437345598	1.6864732389226589	1.0542498247024383	1.7948204692661847
399.3981658712542	120.32337644298362	116.92143280849504	4.477043408435335	3.3732760796016237	2.124064677768658	1.9305069621195088	1.6847658343918113	1.0708144339138101	1.5747528776457784
400.1774728821293	120.07943513269315	116.93496763018574	4.332367131317341	3.1988621847398093	2.221148603561261	1.84820054987415	1.6275022686383949	1.066032021007473	1.3026825293901254
400.9567078901696	119.86639214975929	116.9690453302505	4.237654829433694	2.9783392070777097	2.3245540668048505	1.7490544879301382	1.5218379096224055	1.045892332053299	1.0289138299336287
401.7358708932098	119.677094973355	117.00384675578267	4.186012092923804	2.726851576510782	2.4186886690524005	1.6553147472612864	1.3818800135459526	1.0147503662048791	0.8010937147575419
402.5149618890848	119.50241243531181	117.02187112347927	4.147912079502191	2.4616257989435297	2.490207169350853	1.585410584645544	1.2231633974086122	0.9732317636631507	0.6495328824334194
403.2939808756294	119.33502406294369	117.00808157147068	4.086323179513371	2.1995225324840106	2.532600558589408	1.5524212831608963	1.0614352143453942	0.9220012072124177	0.5862065420651987
404.07292785067847	119.16889575350874	116.94792116432568	3.9770052014071666	1.9567817872568725	2.54788021614371	1.5621672628925154	0.912914549580421	0.8675636841723815	0.6115580298104533
404.8518028120667	118.99647610631347	116.8291363287023	3.8210289812182197	1.7463966302401275	2.542713849389628	1.6089895499444964	0.7905266081275641	0.8237705072474171	0.7197830835940096
405.630605757629	118.80539910879494	116.64816915689079	3.6431065446352733	1.574136557966355	2.520826843236094	1.6734578603032162	0.6986668000076435	0.8059758465852269	0.8980676501740135
406.4093366852001	118.57938768517988	116.41559208315408	3.478621801467412	1.4369692101043938	2.4781347121293322	1.7286219174110613	0.6318719952346896	0.8228291228262066	1.1233290513719396
407.1879955926149	118.30543074334791	116.15425370847424	3.3579715186704107	1.326848555648624	2.406000667525248	1.7532416734750598	0.581167044395869	0.8722213238115728	1.3650770563207288
407.9665824777082	117.98232634799656	115.89159935701424	3.294826699689466	1.2370066871317533	2.298460881727337	1.7405985491275402	0.5418641861845828	0.9422440146763762	1.5914110470485667
408.74509733831474	117.62531052407631	115.65025514195719	3.2826621659718285	1.1664531408939496	2.1583653695059297	1.6981682662316189	0.5184464369473432	1.0146831344975027	1.7768655907645723
409.52354017226935	117.2619211626508	115.44259725856368	3.2996475957389038	1.1210391890785445	1.9975582174751736	1.6392709477552927	0.5222063445975493	1.0681554932312594	1.9052676709059
410.3019109774069	116.92036939292527	115.27043391808596	3.3168841798602244	1.1103783671639178	1.8317499205438565	1.57668133236875	0.5645429249366742	1.0813928979463157	1.9698096495170603
411.08020975156217	116.61697783629789	115.1277446953653	3.3070267759937764	1.1429504318277708	1.6744898017666117	1.521900292558385	0.6499140061369815	1.039196127241894	1.9726681585267016
411.8584364925699	116.3505937945343	115.00363229592448	3.2503754680149513	1.2216749779138354	1.534615524517605	1.486254100256403	0.7728119835621072	0.9404794623038555	1.9253615252596035
412.6365911982651	116.10696527241674	114.8855498771088	3.1386524318449176	1.3406079950376864	1.4165194870062834	1.4770653904104307	0.9181389897743486	0.803244521805027	1.8479600884459728
413.4146738664823	115.86907658290474	114.76249455880699	2.9773043944865947	1.4852644591647817	1.3210396994398224	1.4912064607839568	1.0657605890864374	0.6612499681193214	1.7643924006425777
414.19268449505654	115.62934013886586	114.62780772234498	2.787413051120936	1.6358269215977543	1.2466535207497174	1.5144492892321466	1.1979534806212797	0.5529602675288743	1.6948115769020546
414.97062308182257	115.39655444923453	114.48075308967957	2.6027652025142345	1.7726558371143142	1.191049443423637	1.5298250926394132	1.3063875203867497	0.507298598354069	1.648892858848697
415.74848962461516	115.1948514082518	114.32692576158165	2.4608257535014246	1.880614796238902	1.15330103156532	1.5290972188412297	1.3949896358985256	0.5342704772985343	1.6222650621791246
416.52628412126916	115.0548647051757	114.17787369567549	2.3875026764844023	1.9522643453159105	1.1353652951402182	1.5155226669342738	1.4748084333732834	0.6243726407861487	1.598311019729067
417.3040065696194	115.00062444777295	114.04960261236293	2.3851818000561167	1.9892269051131564	1.14103735594432	1.4954370936708443	1.5540162048826005	0.7558957096368459	1.5555323334658766
418.0816569675006	115.03863024788967	113.95976274560975	2.429858606117449	2.0010675216700946	1.172376889221482	1.4675174690492412	1.6286458080226254	0.9052569770121153	1.478499249570703
418.8592353127476	115.1546119941593	113.92390347452051	2.480461154312181	2.000769931442264	1.225080713518949	1.4201179124990944	1.6813518828477072	1.0531599525964879	1.366551531062342
419.63674160319533	115.32041329015948	113.95189621457308	2.4955772112824235	1.998184714669037	1.2874405106974933	1.3396797710209398	1.6883568117600447	1.1857216616105575	1.235666400097898
420.4141758366785	115.5066454937442	114.04669267875825	2.4479968095667886	1.9943849265641092	1.34179296584648	1.2213888844883058	1.6308802106132987	1.2906790624141848	1.1098367355506298
421.1915380110319	115.69412409324677	114.20569942532482	2.3329123907421945	1.9815970642063974	1.369838200484267	1.0736974505473427	1.5047365522583647	1.354683240773383	1.0081000414413523
421.9688281240904	115.87789678010849	114.42463854300217	2.16550984403915	1.9487620048927994	1.358085777331084	0.91409627131506	1.3231496833948597	1.363609897549452	0.9347374849064067
422.7460461736888	116.06314359984557	114.70112340761584	1.9728420718983557	1.8899530428257663	1.3024920767924328	0.7616942452755779	1.1123479186211682	1.3087300773436255	0.8800045485159558
423.52319215766187	116.25795677927954	115.03590868675956	1.7830952325145546	1.8097667520345766	1.2114423644595007	0.6335845267520739	0.9031060929998347	1.1945174245697956	0.8306930664531507
424.3002660738445	116.46896601837649	115.43179625392216	1.6162657514032475	1.7225263546948497	1.1040817472854059	0.5445421982121843	0.7225554680203601	1.0429734554096228	0.7815517236840037
425.0772679200714	116.70326437410918	115.89059040376587	1.4795991608959298	1.6473659885742933	1.0052678832816042	0.5066983239970142	0.5883115293397339	0.8899726324390258	0.7410084216794388
425.8541976941775	116.97214358223113	116.40917936979913	1.3689964897196916	1.6022635587053315	0.9388196874013488	0.5256428692422475	0.5080251386286818	0.7741494110625808	0.7277271426211485
426.6310553939975	117.2909282756251	116.97645015812284	1.2753588784144227	1.5989845521714159	0.9224501404720513	0.5954936402526272	0.4811926977701546	0.72277119774607	0.7602327401583295
427.40784101736625	117.67222783481687	117.57068920459164	1.1942100525662482	1.6414761474890724	0.9667973600720217	0.6987645330193004	0.5029848621527009	0.7432701600225755	0.8473372872757068
428.18455456211865	118.11533801016549	118.1596805763641	1.1332178341159107	1.7253413399567847	1.076261829193541	0.8125710273889695	0.5671906387415362	0.8240875833498507	0.9830178047739935
428.96119602608934	118.59912725478404	118.703642839732	1.1132306163313217	1.8390854449180836	1.2489549410479839	0.9192429394867361	0.668526167860918	0.9446789645994187	1.1493340329845125
429.7377654071133	119.08397584437515	119.16101147179953	1.1619867375104178	1.9679469384207522	1.474839686761996	1.0146027731189946	0.8043109109669331	1.0886130401629686	1.3251067159675785
430.5142627030252	119.52184101753602	119.49691333416459	1.300435704754122	2.098018874899495	1.7325811731600282	1.1074024610397544	0.9738010776624719	1.2506577070122518	1.4945225344908977
431.29068791166	119.86958188251465	119.69169642122799	1.5289182840992055	2.219580592222812	1.989279132276664	1.2104697558205686	1.1736101512988029	1.4336484797746607	1.650273513191138
432.06704103085235	120.0997625963242	119.74579271508846	1.821034835552382	2.327837961317627	2.2062572151356648	1.3298421166565504	1.3924556698887471	1.637950324223624	1.790650291418899
432.8433220584372	120.20528245923369	119.6779277576553	2.1299675934926654	2.4220575039286842	2.3511256615327056	1.4595876597237947	1.609242910449268	1.8519339702228734	1.9153264163834933
433.6195309922492	120.19699997316202	119.51726880240072	2.4052172758936194	2.5042617204532718	2.4095865541564194	1.5862894958506644	1.7981353745524302	2.0514091505718994	2.024589784996209
434.3956678301234	120.0965828487368	119.29390544449616	2.611922072249314	2.578396719589321	2.3911708473554256	1.6989945700260733	1.9389571845436109	2.208958676244933	2.121624745027191
435.1717325698944	119.92926827494898	119.03356262961057	2.741544615173609	2.6487173352077207	2.324914456645203	1.7965508493745403	2.025302661127114	2.306217143524705	2.2141458315377065
435.9477252093971	119.72026006636884	118.75918734559644	2.8098333317233966	2.7167173272035114	2.247172480244785	1.8867768529987075	2.0662238352417432	2.340660484115787	2.310457535032967
436.72364574646633	119.49602957928008	118.49719764002718	2.8431694909846783	2.777840357844198	2.1874167400148536	1.9778676878976995	2.0797578647455737	2.322761293836976	2.4120580108278773
437.49949417893686	119.28755306595204	118.28204597670397	2.862270695264172	2.8207469186128833	2.1587861927093854	2.0688268717839264	2.0840135266434743	2.267350813370257	2.5085202496481145
438.27527050464346	119.13002726995639	118.15294659686637	2.8723055643275615	2.831519346225747	2.1568344667163473	2.146753423838277	2.090251464937836	2.1871321917802646	2.5810021712477464
439.0509747214211	119.054898273465	118.1424087540124	2.8633720810264265	2.800641914715058	2.165703732651835	2.193731055645614	2.1017303531253333	2.092295229025339	2.612748189037106
439.8266068271044	119.07757281748673	118.26081770975472	2.820558041390285	2.7290302817640537	2.16848133960751	2.1991482098106445	2.11627341369217	1.9954380022214195	2.6006381494967314
440.6021668195283	119.18672174584718	118.48584989534102	2.7361255974824275	2.6285542998463853	2.155602629839251	2.1691786014017254	2.1299665283723357	1.9136157490107877	2.559003324780832
441.37765469652754	119.34321594484445	118.76308734575727	2.6176376032237556	2.5174731128996797	2.128086684829057	2.127035128691503	2.1401531382017254	1.8655307127189786	2.513537179601528
442.1530704559369	119.49105788304563	119.01987368610678	2.486675194214115	2.413602125747957	2.094056754419185	2.1029019042371004	2.145775469762924	1.8644099135669308	2.488492432762783
442.9284140955914	119.57565801577633	119.18760867552881	2.370510744123422	2.328710860446364	2.061718282231112	2.119523928071345	2.145761588865355	1.9116470495515756	2.495039709523894
443.7036856133256	119.56130272296366	119.22261230456445	2.29166592010273	2.2672029175996613	2.0341705380390493	2.1819960145084423	2.1376692141437132	1.9954495093227962	2.5277729503126096
444.47888500697445	119.4405255994074	119.11784051750274	2.260215259437146	2.2269788786318827	2.0079610271170623	2.276636998573494	2.118128478343067	2.0939141160359043	2.5690838796532347
445.2540122743727	119.23267206359134	118.9007885272039	2.2717175912512317	2.2020494293134476	1.9766141462319524	2.3781025822740958	2.0854559375839727	2.1810018718502278	2.5987253509294277
446.0290674133552	118.9735477994029	118.6197841050963	2.310596800705497	2.1862683122200792	1.9360682108511469	2.4608297134171124	2.0424145086516887	2.2336337232932664	2.60238298023512
446.8040504217568	118.70204162558919	118.32584516816632	2.356397624276383	2.1765767198022985	1.8886606080196202	2.5076991925355827	1.9961468158322049	2.2380877822901226	2.575773151454669
447.5789612974122	118.44871979057649	118.05767711099696	2.3905318038642065	2.175513652051947	1.843242437277624	2.514085496772438	1.9552877485704272	2.1947299739585446	2.524040762648852
448.35380003815635	118.2306954727587	117.83522536510512	2.4011888321195727	2.1900896008060187	1.8110521895958556	2.4859061225446624	1.9258715218017244	2.118364923795724	2.458361779234309
449.1285666418239	118.05230168315587	117.66103720462692	2.3855560789261716	2.22773558476905	1.800924693748712	2.435320858591112	1.9102493591319671	2.033985098397906	2.391906204071404
449.90326110624983	117.91049380128518	117.52593488838788	2.3497558008217254	2.291689013716322	1.8168028106880882	2.3767686916468875	1.9097142424638491	1.9685837330325313	2.3372804248298706
450.67788342926883	117.79996081447675	117.41553207390999	2.3059953557792454	2.3778953702696413	1.8585489985202344	2.324056148168779	1.9278497049261887	1.9415296092959267	2.3037691068262376
451.4524336087157	117.716016505015	117.31549027743897	2.2680148086753036	2.4754494403052547	1.923741531627826	2.288234870529905	1.9702785577031108	1.9577726619283595	2.294735967678406
452.22691164242536	117.6541165513937	117.21601541831878	2.2458454835383037	2.568605455897284	2.006734936125639	2.2744721254053815	2.0390926545557875	2.0059106184000086	2.3048001159140057
453.00131752823256	117.6077253599919	117.11422161985625	2.2420217251504084	2.6401149002623896	2.0967379912951003	2.279752976838509	2.1260995836210697	2.0633237238589004	2.319855070344758
453.7756512639721	117.56718754880046	117.01394580480964	2.2511518763555785	2.674189399780687	2.176644252516823	2.293129755153842	2.2113478875578068	2.1060629556080244	2.3215357404576196
454.5499128474788	117.52059118531902	116.92187135425154	2.2632921825612726	2.6602342494746694	2.227020070195195	2.3004850428534382	2.2700865087987694	2.11894455181006	2.2953665570551465
455.32410227658755	117.45715853957805	116.8420289744492	2.2685466392154154	2.5956675500425064	2.2331200565462694	2.291147883574695	2.2846555419027084	2.100609545535576	2.238181508231392
456.09821954913303	117.37044581843358	116.77161871417282	2.2608706235979383	2.4874371512569127	2.190484980411725	2.2620772272350678	2.253232235428726	2.0611790653308617	2.1597707334478855
456.8722646629501	117.25979620099257	116.70051447969155	2.239146029542866	2.350870803359186	2.1059509571437047	2.21648144203985	2.189574457005378	2.015078963756835	2.0778445509073578
457.6462376158736	117.12866097784395	116.6150086542921	2.2054353226524768	2.20557912576605	1.9932944652181561	2.1582574499050935	2.114464295941289	1.9733927703808973	2.0088913992764077
458.4201384057383	116.98081877417063	116.50331763151159	2.1621204728819094	2.0699031246252417	1.8676730065359237	2.087666670114359	2.04474087667316	1.939196937188953	1.960909119251383
459.1939670303791	116.8166655372185	116.36028162666817	2.1090120092277402	1.9559705888050019	1.741559291937989	2.0028385621477156	1.987369443729179	1.9076370803311278	1.931791963651861
459.96772348763074	116.63234006924887	116.18936342649678	2.0423631669727627	1.8673116960966922	1.6241177064232062	1.9057534802455223	1.9401837470083336	1.8693372543968678	1.9133906931582345
460.741407775328	116.42259477383914	116.00081447780227	1.9565316074398993	1.8005459743466048	1.523476951907341	1.8078992719649563	1.8977499666171695	1.8159397466165643	1.8982866914266339
461.51501989130577	116.1855372058006	115.80728868655575	1.8481439249512874	1.7495883680953028	1.4492553594242992	1.7302149084979845	1.8574248760515104	1.7450865815994803	1.884577701228011
462.2885598333988	115.92650498309588	115.61881363423898	1.7198397676414174	1.710910956035761	1.4127445474311457	1.6954707237262454	1.821489497289349	1.6631690191595396	1.8762558309401953
463.0620275994419	115.65840239923969	115.43994399006213	1.5820318440739243	1.6858418705881917	1.4232928581295283	1.7175886531204583	1.7947895359943402	1.5842756861889598	1.8795815140985326
463.83542318726995	115.39865516205376	115.2699644371609	1.4509242844267192	1.6798860557064046	1.482886163954575	1.793566801677045	1.7797508872325807	1.5258032599713687	1.8980907795840523
464.6087465947177	115.16460621182969	115.10571955854103	1.3443025765337637	1.699383585582737	1.582254985701013	1.9036239904530987	1.7730353975997275	1.5026414455024764	1.929985755207369
465.38199781962	114.96929660976286	114.94520478344735	1.276410750073211	1.7474956414415033	1.701531798173832	2.0184664902065066	1.7666952848083497	1.5224019191338556	1.968751026821991
466.1551768598116	114.81874517331784	114.78952045335079	1.254153272908738	1.8215952358984424	1.8165007997080096	2.1099265970322847	1.7537376677881298	1.5834194706100249	2.0073947487721995
466.92828371312737	114.71076045430262	114.64261888822574	1.2759638182391626	1.9125175537137835	1.9068869253711114	2.158877415889549	1.7347759740316775	1.6753370519912352	2.042624464521566
467.7013183774021	114.63515509346804	114.50942905630242	1.3327142393638383	2.005794544101235	1.9630641939882025	2.158240570551868	1.7206586855964616	1.7816147996160367	2.075911092591454
468.4742808504707	114.57583562052965	114.39414631941551	1.4101665451006937	2.084186810606184	1.987720632345244	2.1119653907254587	1.7276508781131668	1.8822582853420329	2.110244829490341
469.24717113016777	114.51498216906772	114.29987477732958	1.4914126521131834	2.131093182479148	1.992162920554847	2.0316044146956074	1.7664559009205334	1.9567347428786235	2.143590024241888
470.0199892143283	114.43860252020517	114.22857803861045	1.560091550199303	2.1349938684924723	1.9901792016920155	1.932890838723992	1.8332740405319612	1.9878922178682643	2.1655842470482867
470.792735100787	114.34084347161391	114.18009644104575	1.604331940710864	2.0935003255460174	1.992257354319534	1.8317143200285528	1.9088593742223594	1.9666958212184085	2.159936671773366
471.5654087873788	114.22518489292814	114.14945618883715	1.6207896086582565	2.0163677758089165	2.002642577946986	1.7411655756101112	1.968044523323485	1.8972625246298946	2.1137293370907315
472.33801027193834	114.10153492931758	114.12499460053078	1.6163710646566045	1.9238604965052417	2.018728643027515	1.6697370042472954	1.9935304604397999	1.7977270151445595	2.0267088419815735
473.11053955230057	113.98009312130054	114.08988274023562	1.6051400544916987	1.8413668004273234	2.0320398854433392	1.6214209531178767	1.9843340661719964	1.695610140923634	1.9144715733147422
473.88299662630027	113.86522682376209	114.02801959914535	1.6016529329735079	1.7912003402565233	2.030029195558825	1.5964675716097503	1.9537681567087475	1.6186067860317905	1.8018773067012575
474.65538149177223	113.75228396916556	113.93116810243603	1.6139342739337508	1.7860091208408306	1.9999414738649222	1.5919914569371656	1.9192519665958656	1.5853027924856207	1.7109319560282046
475.4276941465513	113.62996440296118	113.80227049658004	1.6402278518702929	1.8262825550476691	1.9348394437372178	1.603029542683018	1.892179999012555	1.601513272283725	1.651205791061244
476.1999345884722	113.48660317824078	113.65308805990033	1.671269671699605	1.9022927133880074	1.8384202994495666	1.623576847325296	1.8739075412869965	1.6622363901767017	1.6184442148647236
476.97210281536985	113.31754727706257	113.49847297073794	1.6955000619723393	1.9969112742372062	1.724441172942548	1.647816970358022	1.8578311987750595	1.7561139286036394	1.6008252426192513
477.74419882507897	113.12915338932072	113.35149466628405	1.704082278328002	2.088417167519836	1.6097339508648645	1.6698988001569148	1.8340631092972473	1.8687355935716994	1.5878898550540725
478.51622261543446	112.93674662102798	113.22194246005297	1.6933173161325783	2.1527520706136727	1.5053110624267134	1.6824031029981086	1.792749851583011	1.9829667919150467	1.5764109251651348
479.2881741842711	112.7581334922242	113.11659172814623	1.6642176983223465	2.167691851193595	1.412411092906524	1.6755466008640383	1.7258722638520823	2.079308760463732	1.571016629883431
480.06005352942367	112.60598084881767	113.03864402430628	1.6205769283057947	2.1195498179539385	1.3266095559544482	1.6396683086223334	1.629623183128274	2.138602412401454	1.580415043086731
480.831860648727	112.48344926484822	112.9857075817117	1.566249982167946	2.0097155916449196	1.2463418143781837	1.5703781574586486	1.5072693522973282	2.1475588349170778	1.6122429695132752
481.60359554001593	112.38475229785959	112.94754494721911	1.5045241803020986	1.8573901052288164	1.178839781909062	1.4740936550696517	1.3716594176155752	2.104604912117523	1.6695111613243512
482.37525820112523	112.30006136590653	112.90697743240649	1.4387778415604089	1.6956110159238165	1.1380496412424606	1.3690436044506242	1.244136371293834	2.021956877942415	1.7493767652340182
483.14684862988975	112.22166035819293	112.84497869344683	1.3747340548853941	1.5600401392935908	1.1357476505567377	1.2803498376378286	1.148605094474263	1.9214073788000974	1.8439390572405472
483.91836682414424	112.14781047725154	112.74821386898911	1.3210488362706059	1.4760401686759081	1.1725538766381476	1.2306626619840983	1.1023315469670223	1.8252822513839675	1.9413900856544473
484.68981278172356	112.08240809133476	112.61494736595205	1.2871078257611543	1.4505564324650777	1.2355624379984675	1.2310163689422353	1.1088146887010168	1.7472016637652246	2.027718862351847
485.46118650046253	112.03009534274818	112.45604283647849	1.2781980405604116	1.472888673233527	1.3034452543960384	1.2761469204980642	1.1563492358411906	1.688460714933953	2.088589283394697
486.23248797819593	111.99010285728663	112.2898061888181	1.2912495921902263	1.524171528785459	1.3570221823301125	1.3468432248648838	1.2234802474102793	1.6421007709359543	2.1125169452297
487.0037172127586	111.95290102060423	112.1339836651564	1.3146471571433977	1.589154551591065	1.3881141375039618	1.4180024397663544	1.2879694466094236	1.6008401860857049	2.094392304511416
487.7748742019853	111.90260094183766	111.99973002750158	1.3319380783657095	1.6618716556593682	1.4018225704444802	1.4685837878459012	1.3337058015885788	1.5623288768903336	2.0369002493832653
488.54595894371096	111.82440979933772	111.89003661869799	1.3289029970182895	1.7427193178879747	1.4117992204354977	1.4895976027948166	1.3539087427306242	1.5285920329361034	1.9497254900101666
489.31697143577026	111.7128872500033	111.8027316531611	1.299171686203593	1.8295515688293307	1.4306841753737842	1.4861411074302282	1.349816212428621	1.5014934156268254	1.846010990574328
490.08791167599804	111.57568537644559	111.73397909836547	1.2461234213733405	1.9111492822186165	1.4629366838719875	1.4733265155370958	1.3291741516164564	1.4802825469852223	1.739342934285034
490.8587796622292	111.43058337747968	111.67925129150885	1.1807539350548382	1.9693484648837796	1.5034614481822643	1.468374795512716	1.3050424320143748	1.4637459475440409	1.6427666902573748
491.6295753922984	111.29770540689069	111.6322446163183	1.116619064754559	1.988904440708012	1.542180941116385	1.4824541796822785	1.2931910962037847	1.4550086689733917	1.5684917728973176
492.4002988640406	111.19236924466601	111.58382436659264	1.0658681378231165	1.96738975626522	1.5710699449598309	1.5160479341848259	1.307834457438389	1.4634684009232757	1.526515217817817
493.17095007529053	111.1212567119877	111.52381712497287	1.0369420140469998	1.9181472801279966	1.5877236858173376	1.5587289180714805	1.3554627920593703	1.5005681141615668	1.520723341864553
493.94152902388305	111.08251453012038	111.4450119529255	1.0346275085144896	1.8632138952662842	1.594156065650992	1.593302969800206	1.4307808565449278	1.5716739641443382	1.5450817952914377
494.71203570765294	111.06717733955776	111.34718445773949	1.0606258678552791	1.821222005276681	1.59173365445767	1.6014907073076756	1.5169518672438471	1.668857250421965	1.5831110880054524
495.482470124435	111.06121738758193	111.23785532388803	1.112862493053001	1.7977323955501276	1.5777615849251845	1.5705383201852356	1.5907578897259498	1.7705672845731328	1.6130487516292646
496.25283227206404	111.04826876846388	111.12900318000572	1.184955305809254	1.7848138927187875	1.546595468300339	1.498100192049023	1.6308120238558246	1.8489149439342185	1.617534193150675
497.02312214837485	111.01390211519829	111.03117175540342	1.2664648066161845	1.7680135025581762	1.4951087723248975	1.3944503136121824	1.6251247516872525	1.8813874871749192	1.5928664254722378
497.7933397512024	110.94990207335425	110.94781374365107	1.3456338161880268	1.7365870631092264	1.428838599997988	1.2807216543797608	1.5761329704659204	1.861603544626064	1.5524383084484867
498.56348507838123	110.85585518842814	110.87274103089106	1.4138293052245103	1.690408535719044	1.3639042241924386	1.1841792462136596	1.500904794092662	1.8028797024886103	1.5221284580888295
499.3335581277464	110.73693387560644	110.79262509466801	1.4687285308142037	1.6397113992073287	1.322718950178725	1.130113195497529	1.4256124933114762	1.7323007590726007	1.5282790339036438
500.10355889713264	110.60032779120594	110.6941176480479	1.5134650693871237	1.5990543721268722	1.3246832629489802	1.1329669213062488	1.3757165353850525	1.6780384692486763	1.583783157641733
500.8734873843747	110.45293996988272	110.57277836793257	1.5506615837488908	1.578628356853784	1.376334692376929	1.189404160553309	1.36538144446358	1.6561749225298428	1.6791025313989962
501.6433435873074	110.30205142701719	110.43837499685685	1.5764157646436843	1.5792060889246784	1.4666135381484224	1.277832883222132	1.3914756028481463	1.6645518218235367	1.7837123109743942
502.4131275037657	110.15670643559646	110.31253544864333	1.579036393824822	1.5934935084365236	1.5708898683331682	1.3664660508467676	1.4362973859886239	1.6865565829322549	1.858137444539011
503.1828391315842	110.02689829847444	110.21949017102177	1.545006286376065	1.6117073633676142	1.6606131864624558	1.4267542347271416	1.4765996978183153	1.7010328416237428	1.8704938266422886
503.95247846859786	109.9199026714907	110.17434145470412	1.4686021406518108	1.62798800677065	1.7145200825247855	1.4460131683159432	1.494946039547088	1.693228017454686	1.8102056958669976
504.72204551264144	109.83630521012117	110.1756536407807	1.358259547027501	1.6431561377879262	1.725084321439013	1.431946427106979	1.4869491856458268	1.66062943111163	1.6923978698000326
505.49154026154974	109.76932424280504	110.20623623030085	1.2352487302750745	1.6621638859156462	1.6979579422664273	1.4067906975334665	1.461339369271343	1.6118100015682728	1.5519482968091012
506.2609627131576	109.70849842020581	110.24142279596322	1.1250922995931063	1.6881331428120205	1.6463183660869731	1.3945343672035477	1.4331500765143659	1.5603663393643927	1.4294334501008734
507.03031286529983	109.64553795574392	110.25988006965055	1.0474520305705965	1.7172795368599765	1.5844196675951565	1.4084075427222729	1.4141061952551865	1.5177412810109132	1.355868462137792
507.7995907158112	109.57856445531831	110.25139155559684	1.0103760879309789	1.737785460886144	1.5236991597558358	1.4447621855780142	1.4059555985755594	1.4881533629126409	1.3418239351584447
508.5687962625266	109.51221470958701	110.21742347171835	1.0115184315780823	1.734929723316867	1.4728100645164375	1.4865909587890087	1.402040638219134	1.4684342265454973	1.376345019200997
509.33792950328075	109.45400731895982	110.16555213001462	1.044665524949096	1.700008253801684	1.4388635170312511	1.5141830155961742	1.3954007361424914	1.4518405406040387	1.4354441182858722
510.1069904359085	109.41049796206313	110.10182104009584	1.1059988800150364	1.6379083664888867	1.4279496205713116	1.5163427706112884	1.3877712840881458	1.4336840973540887	1.4948541260940829
510.8759790582447	109.38551974299261	110.02568240445866	1.1966114716002068	1.5694607710711068	1.4441803245620264	1.497028646937693	1.3925911522967311	1.4157580304209318	1.5419392076345133
511.6448953681241	109.38046633170978	109.93060798752441	1.3200351150213265	1.5261425551676382	1.4882153384779286	1.4737524367145625	1.428942583889679	1.4080098625595099	1.5799969832799263
512.4137393633815	109.39457193080753	109.80995784422733	1.4765786935716392	1.5383899752133203	1.5559659258303498	1.4687438607679582	1.510098585921881	1.4257436176206113	1.62455107301885
513.1825110418519	109.42345169541876	109.6638113327098	1.6585379293429128	1.6228434265334784	1.6385176744949916	1.4985027796117123	1.6338123296516756	1.4833865549613705	1.6932601154238967
513.9512104013698	109.45725090345334	109.50290358427269	1.8483318437957763	1.7730951249044722	1.7230353842762298	1.5659413220756448	1.7794514166730409	1.5861796520851215	1.7947984541610538
514.7198374397702	109.48131285201848	109.34688272416814	2.021179454511696	1.9590741831746783	1.794599322279609	1.658634989505515	1.9134817551701104	1.7241920731628966	1.921738486158958
515.4883921548881	109.48078264359397	109.217803811695	2.150840987364674	2.1354754861193044	1.8395014871151858	1.7533789564484437	2.0004734648247933	1.871779784098024	2.05085304415735
516.2568745445578	109.44700716098502	109.13139165752852	2.2177285129253335	2.257506073499272	1.8497920947921642	1.8251995703560482	2.0157835254217247	1.9952706112882197	2.1514162878767706
517.0252846066146	109.38123597332238	109.09039031521439	2.215703988183094	2.296895306500332	1.8273785414872208	1.8572688454949144	1.9545246658886697	2.0656550525574175	2.197793026424904
517.793622338893	109.29263781813594	109.08302315196437	2.154806559987918	2.2514861661377523	1.7854203450360728	1.846951326783966	1.8336534444483732	2.070708378793512	2.1802016543947644
518.561887739228	109.19267260092892	109.08728733243262	2.057758747036331	2.144434280446049	1.7451351520179514	1.8068049465218934	1.6860183007811287	2.020109715750664	2.1092656658829725
519.3300808054544	109.08959744207175	109.07971297651842	1.9513629787809634	2.013938286903567	1.728584693714268	1.759260039332915	1.5493723431742268	1.9402765849617367	2.012193997666941
520.0982015354069	108.98714151492501	109.04470561326521	1.8570291459503778	1.8992867380212317	1.7509556642079644	1.7277124638742976	1.4546812817182797	1.8622048539470768	1.922566829758395
520.8662499269203	108.88674116661527	108.9798274794118	1.7854959188036617	1.8291543095682243	1.8159421084763068	1.7277150842309084	1.4184437588713052	1.8091387580705032	1.8685068192322376
521.6342259778296	108.79061274153841	108.89496055465129	1.737821653130851	1.8160786039297676	1.915075214630349	1.7614414926889737	1.4402350437647584	1.7900897234874833	1.8634360203016627
522.4021296859694	108.70266716170262	108.80592723182829	1.7104810370717445	1.857029756772107	2.0308375167150814	1.8175769188609507	1.5053948471269507	1.8006524154194778	1.9019183966035484
523.1699610491747	108.62729338184249	108.72678478249364	1.7001089108473337	1.9372550481421627	2.140325455504808	1.8758635102750958	1.5901986879182601	1.82780177697164	1.961699854777038
523.9377200652801	108.56738769401417	108.66485490285467	1.7046591849686763	2.034966317059869	2.2191697766870817	1.9145573582204634	1.6682847154471148	1.8554972607647784	2.0111239720431655
524.7054067321207	108.52389978341427	108.62061799078164	1.7211581601856096	2.125214580890116	2.2451770558604522	1.917517320623574	1.7164617050981832	1.869016099562785	2.0198185501465247
525.4730210475309	108.49686197084844	108.59084050627982	1.7430121965796417	2.18395413778579	2.203552361225533	1.878680846625727	1.7196783993970541	1.8580496559626027	1.9692608825576912
526.2405630093459	108.48681305178371	108.57140409851806	1.7605218280364596	2.1929977564841607	2.0927177618887924	1.802999628229216	1.6748202782400625	1.8193479689430063	1.8595957873851034
527.0080326154003	108.49468427359595	108.55784561756543	1.7645129728945648	2.1453085057504495	1.92774388241493	1.704330947333446	1.5916316805851523	1.7575430997897428	1.7096518641508993
527.7754298635291	108.52027564306098	108.54454845549735	1.7509320134323758	2.0476173362534382	1.7377580481058175	1.6005550131840778	1.4896028087773203	1.6832071491770222	1.5502396167711368
528.5427547515668	108.56021121511681	108.52423961073133	1.7224993907628203	1.9186735782085123	1.557330126270955	1.5083289859543925	1.3917313169170171	1.6088724543838282	1.4134087498976555
529.3100072773485	108.6064913996907	108.48922230671803	1.6872179076564038	1.783468921750142	1.416475309679143	1.439341970567952	1.3176920967370052	1.5453190749743726	1.3231935266247206
530.077187438709	108.64716891014945	108.43355416983879	1.6548256107549832	1.6659643570432223	1.3338512610523026	1.3990945557191026	1.2794121868421087	1.4996902775795888	1.290449765431731
530.8442952334829	108.66891952355677	108.35475888884949	1.6335177175730706	1.5833697351815488	1.3157504962525337	1.3881823573786534	1.280486662644023	1.4749102258880669	1.312994809587508
531.6113306595051	108.661075252546	108.25428813127223	1.6282372880251188	1.5433294932634993	1.3584318094072927	1.4041046543621292	1.3180595717428218	1.4696169291707406	1.3785611607031285
532.3782937146104	108.61935726170043	108.1379322332209	1.639444084556132	1.543128691237328	1.4497853168161612	1.4411431491656543	1.384068955961439	1.477999012140529	1.468816395383712
533.1451843966338	108.54782243742079	108.01559436224966	1.6637598976250558	1.5714318274203833	1.5703474611483728	1.4899374306776565	1.466305270438042	1.4915924315488809	1.5633355683407473
533.9120027034099	108.45719600082725	107.89992894824296	1.6958201847414216	1.6122748077731046	1.695845080274438	1.5383002934112255	1.5494140867235444	1.503116055432713	1.6438034293845334
534.6787486327736	108.3604711149058	107.80299179541454	1.731087271977259	1.6507103734993223	1.802798451316761	1.5748346070918302	1.6174863472435277	1.510678102498872	1.6975935166550329
535.4454221825597	108.26745453620542	107.73168492085742	1.767731451812125	1.6779321344016722	1.8756592198410544	1.5939022449437488	1.6575895848954332	1.518385576171383	1.7194233184767427
536.212023350603	108.181457189652	107.68446346624906	1.8063211963935828	1.6933379124644574	1.9105243233889126	1.5978178128606402	1.6630384249120027	1.5322045507972462	1.7104684686933496
536.9785521347383	108.10030314055274	107.65188685190816	1.8475250602984232	1.7028075283114248	1.913184364075434	1.594981068728913	1.6348625444354923	1.5540789883813915	1.6759321144528485
537.7450085328004	108.02082961052473	107.62101163444365	1.8901474480578457	1.715045784699214	1.8940131455332931	1.5950687337402627	1.5815372789101332	1.579658327950412	1.6236794388847073
538.5113925426242	107.94412620534868	107.58066528210665	1.9313242977908942	1.738727848559165	1.864518114964838	1.6060407291216734	1.5179804929808256	1.6027122654922437	1.5653954437189839
539.2777041620444	107.87735481250122	107.52500263500306	1.969008530013113	1.7806263823461137	1.8369423036349417	1.6344250587030444	1.463470656737627	1.6226579306656248	1.5180991999185522
540.0439433888959	107.83031656647951	107.45387375850441	2.0038761181801448	1.8441109665391764	1.8246535062366007	1.68650416685567	1.4382382931323292	1.648654765882469	1.5028443177313022
540.8101102210134	107.80900540204637	107.37110072374708	2.039015406937324	1.9268312130980831	1.8393671864051413	1.7665649762097644	1.4574102014267254	1.6956749261687776	1.5380982441444928
541.5762046562318	107.81032122880802	107.28229236533085	2.0777117525617825	2.0191800192846046	1.885252971240618	1.8715741499885183	1.5243146457290635	1.7741420581790948	1.630736243952029
542.3422266923859	107.82167012517453	107.19312349091328	2.1210690517424524	2.1059291188056903	1.9543090728047474	1.9867098717286638	1.6263052934993851	1.880339745483809	1.7691861419389738
543.1081763273105	107.82589871441218	107.1081299356638	2.1672426189273466	2.1716807013361574	2.027728575115219	2.0867642671803424	1.7367678755830553	1.9942262062598672	1.9242212283223665
543.8740535588404	107.80862396333154	107.02986857112656	2.21249938725893	2.207391643147318	2.0835726012170284	2.144834863562849	1.8236939510927925	2.086437018459307	2.0574645597302634
544.6398583848105	107.76458825999686	106.95864266924622	2.253098681203838	2.2137878148135144	2.1060262355097734	2.1437455622198627	1.8610478536456014	2.130138458253711	2.1344478168658156
545.4055908030555	107.70007964452324	106.89350214825231	2.2864892338475613	2.1989212126365345	2.0906107321609824	2.0825633759091886	1.8375871441695466	2.1108360548639524	2.135567356742868
546.1712508114102	107.63107016459726	106.83435775123279	2.3111744626446438	2.1724927591841663	2.0424989561422677	1.9743008227074625	1.7588542963412124	2.0296203928801333	2.060421928959016
546.9368384077096	107.57752885073451	106.78409514693466	2.32550701495785	2.141175482845455	1.9705787443230918	1.8371213060688234	1.6420641770975237	1.8994057211510267	1.9239997272208171
547.7023535897882	107.55605488801606	106.74917664122273	2.3269721831439085	2.107450311550224	1.881671320015741	1.6853024789086248	1.5071067195523682	1.738099590295164	1.748265023521867
548.4677963554811	107.57361546502591	106.73700829533703	2.3134074496267942	2.0719066314353825	1.77895558575743	1.526696745870339	1.3690584231003555	1.5631507212890483	1.5547713943245327
549.2331667026231	107.62488778992741	106.75124422881468	2.286027199747835	2.036294071199876	1.6655527226274103	1.3669759484322412	1.2360345010054914	1.3897467223903277	1.3620520442726303
549.9984646290487	107.69473262646024	106.78755164836834	2.2519964904231813	2.005057002382088	1.5501142132146981	1.2163142502520543	1.1122801812558265	1.2319379280520337	1.1873294727734418
550.7636901325931	107.76384744231636	106.83289449927894	2.2236603893540234	1.9848992295165573	1.4501165430521326	1.0917541786373306	1.0036987615279145	1.103509547680801	1.0478598384908793
551.5288432110908	107.81514051092023	106.86955876974154	2.2139388015776547	1.9835848296887377	1.3893243188620517	1.0129707730915527	0.920519749245031	1.0168648048326503	0.9573601058025503
552.2939238623768	107.83822396593536	106.88136831692967	2.230544881256492	2.0087261559675795	1.3899887290692305	0.9947713593702048	0.8756048337296534	0.9807556259136021	0.9200279637039017
553.0589320842859	107.83131015460941	106.85881977566132	2.2727151148310583	2.06641359234618	1.4635869387668663	1.0412926940533254	0.8789615523210301	0.9984464671638307	0.9268912777293963
553.8238678746528	107.80045181971997	106.79977384344708	2.3333584504499782	2.1599032975633747	1.6058278171500007	1.1457185583383307	0.933212897881873	1.068243478187	0.9601992190975182
554.5887312313124	107.75615153846985	106.70754151545924	2.404396041666402	2.287304691009325	1.7970645813623776	1.2930141609246135	1.0320202413165305	1.1846612644121421	1.003139145696096
555.3535221520995	107.70838303837617	106.58821867017068	2.4817234803192036	2.4399655370241646	2.008364719579262	1.4638605475745123	1.1629533621171646	1.3393856146105492	1.048795935030725
556.1182406348488	107.66158044560265	106.45011219413809	2.566006752606924	2.6021637565494586	2.2088125003020167	1.6373990082011858	1.311681160675107	1.520601716378394	1.1009641682307887
556.8828866773954	107.6130800052918	106.30354669396928	2.660113275138329	2.754600577192633	2.3728708351355294	1.7949725295128474	1.4655493366683316	1.7127595481457831	1.1674632096245148
557.6474602775738	107.55606998365074	106.1595530660313	2.765340218492156	2.880690997998528	2.4862751482705505	1.9244637709683303	1.614753120232507	1.8982781031142366	1.2517407753686456
558.411961433219	107.48606024022405	106.0265276527302	2.879134656698028	2.9731643270410615	2.5495053259951703	2.023671114890192	1.7519684729399216	2.0612877456647283	1.3491406068005887
559.1763901421657	107.40655873548278	105.90765439402033	2.99501649621439	3.0361236708687187	2.5765830486439114	2.1002166987515523	1.870934141345444	2.19110855733976	1.4491387522496666
559.9407464022488	107.3296999065122	105.80094712764532	3.104679685414112	3.081629196387695	2.589605955475193	2.167455300091518	1.96652040043125	2.2837342631989515	1.541181234663398
560.7050302113031	107.27093378449705	105.70229327928621	3.2010114098873146	3.122617046942665	2.609892497826607	2.2385795333522225	2.0359305913231367	2.341102881316175	1.6193308843480878
561.4692415671633	107.24075167651887	105.60904107642759	3.281103481526273	3.1670905499875914	2.6498925500023205	2.3214173398403517	2.0805760440271968	2.3688143772290857	1.683608766813606
562.2333804676643	107.23867185128998	105.52136048349307	3.34731158816048	3.216612330780393	2.7096771259429175	2.41556419477223	2.1068827787265434	2.3742922523827446	1.7379445530054198
562.997446910641	107.25276538140051	105.44071260908612	3.405466565224458	3.2689961085477677	2.7793460591623784	2.512601404898774	2.124913861725588	2.365788503882925	1.7868556356419703
563.7614408939281	107.26543063800413	105.36727955370726	3.461288787455686	3.3220954705158334	2.8456162686720177	2.599173313276623	2.1451868468701463	2.351953807477969	1.8330925127518753
564.5253624153604	107.26193325791257	105.29870351220444	3.517488815392383	3.3764396319000554	2.8988310722029667	2.6626903592567714	2.175141216823633	2.341237571190163	1.8779790568693357
565.2892114727728	107.23653131102174	105.23099889033472	3.574337785899317	3.4348131942417126	2.9370149671905637	2.697569316035839	2.217342835582528	2.3406120790936313	1.9240020828287072
566.0529880639999	107.19296580364968	105.16070426223982	3.632910737931411	3.5001148574285565	2.965023247760115	2.709185198640924	2.2701198031592753	2.3539739073871147	1.9769744477170974
566.8166921868768	107.13977236561875	105.08692259183587	3.6975257401996373	3.5726113673379842	2.9901151154478356	2.712141897375858	2.3290192304183392	2.3804486616195533	2.044642933623848
567.5803238392382	107.08420008810663	105.01197592209843	3.7743913237216447	3.6476706356230864	3.016629847337839	2.723014791575835	2.387531104283653	2.414143128350034	2.1313402096609337
568.3438830189189	107.02960010954845	104.94001763367991	3.867107291103352	3.715369948702019	3.0434183314570618	2.751286261655693	2.437661710850776	2.446159704515935	2.232470605581085
569.1073697237535	106.9776575162266	104.87472519905833	3.9724543914977204	3.7622905684887655	3.064840820697455	2.793375543421348	2.4713297466685162	2.4684098230935234	2.3331590067599848
569.8707839515772	106.932962227625	104.81779467666519	4.079546620745546	3.7749472278028406	3.0736896155047333	2.833399775048605	2.482682647225559	2.476845088304856	2.412768011344369
570.6341257002246	106.90488281155211	104.76970925255694	4.173259980851668	3.742679462718087	3.062771303822373	2.849186214694484	2.4699730279842953	2.4713166806944997	2.4521647681367256
571.3973949675305	106.904533597209	104.73242727262618	4.239446045796427	3.659707892640384	3.024984454984505	2.8203179176207414	2.4343836590076364	2.451998386165215	2.4394340140512867
572.1605917513298	106.93837710072935	104.71036633301337	4.2707417744454546	3.5270579519981737	2.9542285922691747	2.736112948495517	2.3779677765978846	2.416484440790299	2.3724950745856574
572.9237160494572	107.00343157322467	104.70812491622836	4.2698448403494496	3.3548043329661112	2.8491113374751933	2.6009756975076357	2.302543346604466	2.3607124481110873	2.2593802936038543
573.6867678597476	107.08780155283273	104.72500002357947	4.250045208638227	3.1638695186893955	2.7183504843135324	2.436279574473744	2.2123251783173004	2.2845812232602185	2.1178742868437297
574.4497471800358	107.17556850601274	104.75134340803069	4.231436686321857	2.9840710846355165	2.582360544839645	2.2763925760002763	2.1171234302893254	2.197094434991982	1.9727035356870033
575.2126540081566	107.2524794220854	104.76998299774851	4.234155339962697	2.847320195510605	2.468484572016166	2.1593631224069014	2.032593711207298	2.115842866674001	1.8500260603140504
575.9754883419448	107.30887985126917	104.76362086451103	4.270754101479852	2.7774456017082656	2.400424281278589	2.1139889782665193	1.974680103476345	2.05946254707969	1.7690934825807432
576.7382501792351	107.33980172818403	104.72336340420692	4.3419289411085344	2.781955582528724	2.3885549223062696	2.149849394682363	1.9515182555259116	2.0378383987034283	1.7354827028098754
577.5009395178625	107.34402100709619	104.65324614447385	4.437441742679255	2.850429028652414	2.4266971564099293	2.254827229921588	1.9585078120744015	2.0470805283762274	1.7398591578434974
578.2635563556619	107.32437904417763	104.56740488466494	4.5424660523897415	2.960660521364815	2.497504833864795	2.4021403744776393	1.981210869017346	2.0729880850254148	1.7641279427580798
579.0261006904677	107.28914644206068	104.48273625800483	4.644627731844494	3.0881729905661075	2.5819750147728797	2.562097699378967	2.004058460870027	2.0999556631274174	1.7909614465517762
579.7885725201152	107.25198763583396	104.41103408303414	4.738710993904135	3.2147350952893703	2.6681671133701315	2.712478991183957	2.0195817717156928	2.119315629513963	1.811509472748881
580.5509718424388	107.22924818943831	104.35533561361586	4.825972057788718	3.3314218191043636	2.7538479341040727	2.8418259629285103	2.031768440182688	2.131549802204745	1.826189022373839
581.3132986552736	107.2353735248395	104.31098299295692	4.9097882959531205	3.4374310234012313	2.843384127556533	2.946117892392067	2.0514780265052224	2.141793370259819	1.840097099162989
582.0755529564542	107.27852815241347	104.26981795526919	4.991056771981462	3.5359262329518657	2.9418428866852224	3.0228227707324606	2.087548942625503	2.152870856497543	1.8568396345135483
582.8377347438156	107.3583851135175	104.22417951024204	5.066872540002194	3.630225559259742	3.050013290438571	3.0679925750007158	2.1398987040823414	2.161590706181883	1.8756558931734304
583.5998440151925	107.46673063836323	104.16911716926597	5.133127416956427	3.72121728349299	3.162323412705703	3.0784170932002297	2.198883983390729	2.1608264436093663	1.8929995334464564
584.3618807684197	107.59038157466077	104.10275873900454	5.188786677692065	3.80675341330803	3.2680286373429652	3.0566236206421564	2.2511264585570387	2.1455438908599405	1.9063345914861571
585.123845001332	107.7153398442785	104.02566460483455	5.239452743454294	3.883101559466567	3.3547181893816713	3.0138914938855805	2.287272863550953	2.118437042912703	1.9173226402481447
585.8857367117644	107.83128624659355	103.93974714031293	5.298337720480092	3.948494562599109	3.4136169003288046	2.9684412722680236	2.3069100006658374	2.0915578741067264	1.932701030547193
586.6475558975515	107.93552732857373	103.84685350928669	5.38454779098582	4.008176589271301	3.4458274501159565	2.939816567867396	2.318449852671847	2.0830204767491267	1.9629944454968324
587.4093025565281	108.03453391455591	103.74791145702179	5.518164001943745	4.078186781661813	3.466609636098312	2.9427261498653365	2.3347557867168405	2.1103808726748667	2.019159593547016
588.1709766865292	108.14225432051042	103.64280436606518	5.714752906879468	4.185078386011497	3.5048212738059163	2.9840115771833524	2.3687915230690066	2.1837699908295036	2.1078637323897595
588.9325782853895	108.27534628811652	103.53229058131379	5.980101705875214	4.358590465254551	3.5945694678978555	3.0624049753025275	2.43061476387453	2.3010179947710725	2.2261092396138054
589.6941073509438	108.44722995531615	103.42057886257693	6.3082233493400395	4.61988502595193	3.7620420505480183	3.170432405962657	2.5259058570484996	2.4469128825794826	2.358461984122272
590.4555638810269	108.66435356426847	103.31663264972939	6.684362088053206	4.970726799176504	4.013624840385418	3.297094349032065	2.654865171644772	2.5969079732228835	2.479638012152236
591.2169478734736	108.92669196649922	103.23277833974103	7.090843710072164	5.389837480918743	4.331567490240857	3.4302448784757615	2.8113361126648186	2.7243339508693367	2.5628229725175657
591.9782593261189	109.23197830088519	103.18031833819487	7.513874316781866	5.8392594833093625	4.679961976317685	3.5590542384963726	2.9833384133777514	2.8089172062757655	2.59017787647889
592.7394982367973	109.58040003298781	103.16431963353239	7.948033932261097	6.277456639593964	5.018048128226923	3.6766127099570554	3.1563044803254456	2.8433570768385437	2.5601217271250505
593.5006646033439	109.9763200783442	103.1803089193725	8.397099495059166	6.673566336114533	5.314295029735476	3.7821102160482383	3.3182582591256278	2.8353860335418943	2.487750639855747
594.2617584235933	110.4259064383569	103.21479290503365	8.87155271108621	7.016831177968598	5.555166605686281	3.881794748503964	3.463926660485356	2.8041039865712776	2.3982764148692723
595.0227796953804	110.93268554599368	103.2491946057925	9.384657769018418	7.318891175999056	5.746381230134091	3.98785889519057	3.5953610185645886	2.77240752209552	2.318232798862951
595.78372841654	111.49410410259019	103.26567073279318	9.948231474781494	7.608578210841088	5.907674897852658	4.1145887521693965	3.718932607313178	2.7585630574265565	2.2681810072838857
596.544604584907	112.10088565462343	103.2519524726766	10.56941625231299	7.921216291902098	6.064834414646796	4.273475464021786	3.8405747513067894	2.7708657488125397	2.260060585815168
597.3054081983161	112.73831945839	103.20350666559705	11.248181053511985	8.285702665566177	6.24208670980326	4.46909204799276	3.962762387947251	2.8076966310392066	2.2976219670971716
598.0661392546021	113.38773631902481	103.12274705946031	11.975610757327985	8.713992053608536	6.456361492323069	4.697721775605714	4.084100413704476	2.8620540124812095	2.378142326279459
598.8267977515999	114.02741662843228	103.01703726579427	12.732443211139469	9.196550079774482	6.712988900115718	4.94804242506811	4.200852743321548	2.9272531637856503	2.493266376718992
599.5873836871442	114.63310833413254	102.89689971979392	13.48913584709247	9.705501994414192	7.002908250420546	5.202987032098861	4.308137217956045	2.9998705154017955	2.629522029217199
600.34789705907	115.1791638481882	102.7757773758285	14.207248423248586	10.202180452807212	7.302036051566091	5.440837469723348	4.3995287095769555	3.0776450934128974	2.7683798584943276
601.1083378652119	115.64103576508931	102.66990615829606	14.842489923770984	10.645970560794794	7.575047321001364	5.636873311289023	4.466020637750731	3.1541935587011665	2.887918490298759
601.8687061034049	115.99827782689876	102.59617928550954	15.349505119376303	11.001432120206033	7.784738203984247	5.767083043237989	4.4973439363105	3.2158130411013133	2.9669200059306746
602.6290017714836	116.237074275079	102.56697357686281	15.688753742975834	11.244251737437565	7.9048248485214	5.8149226592909145	4.486934559830189	3.2452630441328836	2.9915836824872457
603.3892248672829	116.35118737483498	102.5840422033157	15.834777517814572	11.365553049672897	7.930045519252005	5.778559691270914	4.4378181759942805	3.231533375139506	2.9624947115978557
604.1493753886377	116.34132292302165	102.63520929436476	15.784194621071293	11.373334985771905	7.8779103460173445	5.67439478720091	4.364821722097048	3.1793590262803946	2.8973730615630586
604.9094533333828	116.21334594626566	102.6968121606263	15.559805109316798	11.28931211451355	7.77989532551473	5.533171697019469	4.289657234407088	3.1108748878300787	2.826467957426729
605.6694586993528	115.97705403653222	102.74196456176746	15.207244696979728	11.14079597984366	7.666229482607619	5.388944162835955	4.229900727478949	3.0558416151433505	2.7800809089563785
606.4293914843829	115.64616813378291	102.75009910825966	14.784518064026031	10.951079506094942	7.553128591412644	5.266160402453295	4.1887871806900705	3.0363534384329256	2.7743065981012194
607.1892516863076	115.2393011275199	102.71366488273456	14.346681502063305	10.732646047596404	7.438966573148619	5.1711325380464785	4.152151416243726	3.0552625931798048	2.802423667758859
607.9490393029618	114.78080782392271	102.6378684935832	13.933833982813042	10.487973375854423	7.3116993452498065	5.093910907690656	4.096544683184476	3.0965808343483445	2.838631469110979
608.7087543321802	114.30014052599063	102.53545055576903	13.565809624010996	10.216470091106387	7.161420351847525	5.018333144920192	4.003462122115096	3.1362550742123574	2.8523532056945413
609.4683967717978	113.82863718530571	102.41961308364444	13.245134719497344	9.923626250599057	6.989997232577338	4.934319779387678	3.871466514373779	3.1560751670779723	2.825024415472001
610.2279666196492	113.39472299869975	102.29949636221019	12.964358927720966	9.625123849127405	6.812177193831516	4.844429514009988	3.71826202001661	3.151277335317502	2.759792552505772
610.9874638735695	113.0182202892523	102.17948453088027	12.712410988912495	9.343284627653034	6.647845298199329	4.761515118126482	3.572123521721977	3.1291400441853483	2.678591938423736
611.7468885313933	112.70664533429348	102.0612114642046	12.477364232445396	9.09796200137113	6.511651153017226	4.700193804545108	3.458194145069868	3.101822283822443	2.610411959827701
612.5062405909555	112.45470557684675	101.94628218431518	12.24686441069369	8.897435729839657	6.406000849893985	4.668076100209703	3.38789982607787	3.079286309100368	2.5779053038065314
613.2655200500909	112.24762009298642	101.83797948792869	12.009013679091069	8.735074775840886	6.320910702913011	4.661572612592863	3.3571363051492966	3.066651569615857	2.5897968004407517
614.0247269066342	112.06635440831786	101.74151687080587	11.755520386748557	8.593009797496109	6.239392637133449	4.6675587389754725	3.3521707341828346	3.0645600569705636	2.6400641032820715
614.7838611584203	111.89255681265084	101.66277876463919	11.485380229638054	8.450761438421807	6.144972056433076	4.668738181412621	3.358250878745551	3.0706593319206092	2.711836993812753
615.5429228032841	111.71108380870598	101.60639417913791	11.205478143689461	8.293361309957746	6.0272538472150075	4.64917506453412	3.365470410360331	3.0795211084914627	2.782010460556492
616.3019118390603	111.51099780536163	101.57425267759437	10.92633005467411	8.11496337296434	5.883335619208637	4.597346074945179	3.368366047501439	3.0819029880670143	2.825748013454131
617.0608282635836	111.2864153794112	101.5649836986376	10.655646272541034	7.917199092752881	5.715758505595545	4.506846310467353	3.3623222007787774	3.065633241375693	2.8217376874683993
617.8196720746892	111.03836687474018	101.57496875966271	10.394000180568312	7.704685013259166	5.529407104957016	4.375893598185158	3.3401113131448597	3.0192836440743065	2.7580453760244836
618.5784432702114	110.77642918984924	101.5999070548316	10.136105906593201	7.481639605595419	5.330189527343535	4.207584906873862	3.292182931777532	2.937537137605389	2.637193866232934
619.3371418479854	110.51752507795226	101.63549461312368	9.87701270348441	7.252218330979247	5.126420763967545	4.01128679544739	3.21117041167561	2.82565537464842	2.477398993012386
620.0957678058459	110.28144813774556	101.67671038776368	9.619064343860359	7.023694041781567	4.930826769175567	3.8036941430413123	3.0979551167750827	2.6997674139080488	2.308165076330326
620.8543211416277	110.08410434428708	101.7161346074426	9.374984870649243	6.809453633195361	4.761037658411794	3.6082317643206494	2.965493114961731	2.582740499297472	2.161739201129194
621.6128018531655	109.93266542249397	101.74330458569806	9.16532853714969	6.628589648102917	4.636162761196331	3.451007679357332	2.8373959683481473	2.4972702602980377	2.0636981400095635
622.3712099382943	109.82462677005093	101.74626750169523	9.01236495465804	6.5019230160620936	4.571016695174777	3.3547086724220634	2.7412800311955863	2.459758084228909	2.02696008472266
623.1295453948488	109.75084714681982	101.71553491231916	8.933188765571359	6.445932785915758	4.5704151899859795	3.3326684924629717	2.6997725160579193	2.4767528612638046	2.0500836268603706
623.8878082206638	109.70059357881905	101.64897448104244	8.935231372368534	6.4670776090823665	4.6260983542311465	3.3849207124230247	2.7225885296037404	2.543756431829891	2.1190413024733346
624.6459984135743	109.66622932608882	101.55479747705346	9.015010948684889	6.558851488512758	4.71830810843629	3.497700770735392	2.8030564966255014	2.646013251028535	2.2108380335099014
625.4041159714149	109.64651963408399	101.4509493346935	9.15967562614901	6.702816688566799	4.821507681816541	3.6462538461114065	2.9198956341174664	2.760354394441393	2.2980096377083896
626.1621608920203	109.64716703685625	101.3599347173602	9.350512550404346	6.874321584347484	4.9131652490967355	3.8003498054715834	3.043511655300165	2.8594099983377532	2.3545796811122415
626.9201331732256	109.67775488863049	101.30088573236806	9.567177820167473	7.050732270151002	4.9819690175352065	3.9312230942570636	3.1445477720903057	2.9179049362733878	2.362751441321649
627.6780328128656	109.74650730491688	101.28176847151988	9.792317210466976	7.219364623545218	5.031805117433194	4.01886897766353	3.202694718004068	2.92005998753973	2.318436420313418
628.4358598087749	109.85592358811506	101.2958326000179	10.015848151668337	7.380804506658961	5.079197101327537	4.057450315026699	3.213030349468781	2.8648037332441447	2.2326552314088417
629.1936141587885	110.00260386959245	101.32358715915123	10.23857826133819	7.547372559339536	5.14602144992439	4.0573814062477	3.188076619025466	2.7669657161732744	2.1279906024409456
629.9512958607411	110.18184516925129	101.340688543076	10.473215917742095	7.736542212829278	5.250793072232739	4.041762737238869	3.1534879945347853	2.652853364939645	2.0309578167972404
630.7089049124675	110.39278306486982	101.32772643754748	10.741376137816104	7.963679782995101	5.402902675146294	4.038368089111671	3.138210190448447	2.5520450545908915	1.9638734858200309
631.4664413118026	110.63996171660419	101.2770683174357	11.066783246800838	8.236526069830646	5.601394463671312	4.070288640038456	3.1633010618714223	2.4886185056312087	1.939676669617043
632.2239050565811	110.92927377481028	101.19355637507621	11.46716059942834	8.553501137037557	5.837678479877994	4.14974447505314	3.2345783239636035	2.475287170907208	1.9609503321885882
632.9812961446379	111.26156880883028	101.08962384782564	11.947939143120266	8.905249090439511	6.099270432235002	4.277508993470647	3.3426863724016727	2.512242774393826	2.022820465560656
633.7386145738079	111.62888358242176	100.97847198132348	12.500033895641849	9.277987750285362	6.373005981168177	4.44673759268845	3.4698688074574022	2.59015036035926	2.1168718784885385
634.4958603419257	112.01649157803212	100.86992853998407	13.100786024275436	9.656212341654125	6.646660246824183	4.646875414782684	3.59840742022692	2.6948878614528695	2.233451100492772
635.2530334468262	112.40900028160569	100.77030874914084	13.716575465648532	10.0236998684734	6.909496964631117	4.8647400444043996	3.716086483370134	2.811401952762637	2.3615737229820013
636.0101338863443	112.79587406862845	100.68490398366676	14.306465248707738	10.362763283307231	7.151928565580533	5.0831899525309865	3.81613271346005	2.9258631448984005	2.4875353641300535
636.7671616583146	113.17191457153767	100.61914951984087	14.8285968656741	10.65462561537835	7.365704237115352	5.281513075665387	3.89447027733371	3.026910546263025	2.5956764655245905
637.5241167605723	113.53240852788788	100.57680455517297	15.249732287501288	10.882871184692789	7.544686753296077	5.440578721801032	3.9483671628638035	3.1072689709856434	2.672325484119156
638.2809991909518	113.86708181633846	100.55641294481376	15.555470932044614	11.039374104549509	7.686260972879907	5.551233624175467	3.9781473165382124	3.16552089288966	2.7117840753214324
639.037808947288	114.15798791685506	100.54918961981993	15.755559927134996	11.12958224391771	7.792617433268163	5.620368532598974	3.9901888820457145	3.206990650805338	2.720107826118806
639.7945460274159	114.38541067956157	100.5412199826888	15.879986574653444	11.172483398121884	7.870055841265824	5.668944484682029	3.9972649190372493	3.241731328092726	2.712964558776818
640.5512104291702	114.5377184895619	100.5190340707812	15.966471473432037	11.194373615799762	7.927021189848318	5.7218527248351165	4.0143983844496205	3.2803416662267892	2.7081273472500698
641.3078021503857	114.61924212179164	100.47575243081458	16.045424538714457	11.218824795874184	7.970760076648006	5.795027024239147	4.052130770241789	3.329103991972815	2.7163037623276693
642.0643211888971	114.65010491333456	100.4144332165701	16.13009426433804	11.258335259379223	8.004352514107453	5.886904085778681	4.110996790037277	3.386898233029939	2.7360740725367094
642.8207675425394	114.65826619663771	100.34671373193977	16.21700463420477	11.312399497346519	8.025709215384637	5.979769498938552	4.180902565213941	3.4456488851098044	2.755967883741775
643.5771412091474	114.66924543085545	100.28758358428968	16.295541811137824	11.372998268556302	8.029954397290084	6.049792935910816	4.246149726517672	3.4938160399515397	2.762615022453275
644.3334421865558	114.70002361882294	100.24833249540154	16.36116139153293	11.434545035292587	8.015552171893091	6.080982308660126	4.293686240306414	3.522045983726784	2.75002617673465
645.0896704725996	114.76057370538231	100.23125114527333	16.425085425835945	11.502394404049369	7.991105434484254	6.07512266062281	4.32024846448823	3.5280794362352452	2.724045845792702
645.8458260651132	114.86128136746834	100.22846217062332	16.515690909146656	11.594850626651123	7.978303344339821	6.052628602653911	4.334794183772246	3.5189575924833463	2.699341391123127
646.6019089619319	115.02036400248836	100.22516449227157	16.672421157137407	11.73773213457838	8.008457530250581	6.044435279491168	4.3551661501914225	3.5096808978104974	2.691531521482517
647.3579191608902	115.26620074525312	100.20556364620099	16.9357470735157	11.954889508285277	8.11294167858739	6.079867134564381	4.40104217612992	3.5188314659555147	2.7100341387823903
648.1138566598231	115.63243569423646	100.15897294469463	17.338043517155185	12.260072663841513	8.31267045342004	6.1770619318395745	4.4869197733157336	3.562686557011844	2.7559879041511266
648.8697214565653	116.14869798132067	100.08332716512386	17.89841147107495	12.65493161651456	8.6122730683755	6.340045636856857	4.6182845453149355	3.6502589675317694	2.825064480642027
649.6255135489516	116.83249084250744	99.98535507507083	18.622466883568038	13.133622613422375	9.001926947592366	6.562009626481299	4.792262153122579	3.780952075784697	2.911610814374953
650.3812329348169	117.68682018578909	99.87731810417107	19.50652918270265	13.69173721630564	9.46563622617498	6.8319470876636075	5.001559692499001	3.945666121188708	3.0111043252607033
651.1368796119959	118.70512676676896	99.77184561832435	20.544740817494983	14.334082967101367	9.990783905810218	7.140762972312771	5.239111329727606	4.130544222001944	3.120323652164501
651.8924535783235	119.88087525505344	99.67681247418622	21.737042420225407	15.077950404431817	10.574782072240325	7.485239564773636	5.501680253136129	4.32219493770836	3.237083090373943
652.6479548316345	121.21709750168287	99.59287004840871	23.09556434793575	15.949935367341496	11.22557205443627	7.869636966528049	5.790771980773599	4.512125837002699	3.3606626178126646
653.4033833697637	122.73231885731022	99.51511758498263	24.647312122493076	16.97817434833945	11.95645726818762	8.304527688372573	6.110708787117915	4.698953713371566	3.491761142499257
654.1587391905458	124.46152748134135	99.43770309350819	26.432428928383047	18.183989940908333	12.778567788917869	8.803570964491954	6.464863743761043	4.888179806290992	3.6314791807734252
654.9140222918159	126.45272124348702	99.35792373141844	28.498540731612025	19.57801185611227	13.6962114989756	9.379706461758929	6.852887530280228	5.090019236788677	3.780129758876498
655.6692326714084	128.76018918246922	99.27724375746399	30.892549728287335	21.162860369681525	14.708547627448766	10.043065843582582	7.271427319489177	5.31705965294357	3.937503516551061
656.4243703271585	131.43486316100493	99.19889524518784	33.652578324638455	22.940701394916616	15.81707891331601	10.801210506702319	7.718177707037611	5.581857885185187	4.105192160251576
657.1794352569008	134.51246800782164	99.12486901634274	36.801824939024286	24.919976080780387	17.03307000312701	11.660027780127336	8.196294371519983	5.894736729443537	4.288603415726996
657.9344274584702	138.00213968074888	99.05525052541762	40.34505921539987	27.11573985680141	18.3785716554693	12.622628072008652	8.714902508656039	6.2612273829033995	4.496109228883128
658.6893469297014	141.8788502617895	98.99029411946549	44.266715279837044	29.54223773944112	19.878826841300395	13.686186013132456	9.28516373833672	6.679728538162493	4.735447385697995
659.4441936684294	146.08377427772677	98.9329683161293	48.52939480915596	32.20149475748576	21.54990206329242	14.839260454515099	9.915057749384161	7.141075388462738	5.009423486239243
660.1989676724888	150.5326916204872	98.88955964571804	53.07232848444434	35.07440906232547	23.388352879013354	16.062137485939374	10.606306056479625	7.630488877896042	5.313925308024778
660.9536689397146	155.1286835126061	98.86704635811535	57.812237916407014	38.11862311303638	25.36781506231415	17.33124289861449	11.355186025713067	8.131594857266066	5.63892116153481
661.7082974679414	159.77248701942153	98.86915138134883	62.647565970254405	41.27233975872518	27.44230923389013	18.623421341566058	12.153738385173213	8.62987734299142	5.971248059059022
662.4628532550042	164.36652093574648	98.89367732437105	67.46675941199165	44.46053959556912	29.552604886918957	19.916864917304636	12.988217101968871	9.114028750223525	6.297438038051482
663.2173362987378	168.81288006717125	98.93284703994712	72.15754081651123	47.59983768041353	31.632441271364016	21.18788876124161	13.83545513047703	9.574878907840684	6.605673266005525
663.9717465969768	173.01017582993154	98.97624223772948	76.61341205992686	50.602294930565904	33.613708412485266	22.407363414434172	14.66117121567757	10.004071977676219	6.8870636326367105
664.7260841475563	176.85391691437275	99.01479079577351	80.73588099558216	53.37962113073327	35.43132067964548	23.540455455670056	15.424226300874068	10.39410034887679	7.136711107397929
665.480348948311	180.24174123235068	99.04333326332036	84.43341295150523	55.8494564377031	37.02844020585489	24.551163841756534	16.086777039378816	10.739751916321737	7.35456356684675
666.2345409970756	183.0817117542439	99.06072076188457	87.62049809208135	57.94253910647903	38.36172359403781	25.408648651906347	16.624818843898836	11.039772114091406	7.545171098645042
666.988660291685	185.29976613140963	99.06713893261056	90.21862924508147	59.608690223570335	39.40506078679928	26.091971649259463	17.03348518387375	11.29710960417141	7.715849457307769
667.742706829974	186.843663028526	99.0604533082458	92.15965562462283	60.81894672261289	40.15007754194919	26.591149726435717	17.323922681471203	11.517275639721689	7.873418509802093
668.4966806097776	187.68268468114752	99.03400614309433	93.38999372915602	61.56296744028239	40.60247099716321	26.90498831218116	17.5136833302509	11.704634058290168	8.02065346218744
669.2505816289303	187.80408437323428	98.97775909583719	93.87457105682867	61.84285713443515	40.774637309443975	27.037313732407085	17.615530704704412	11.857963545034366	8.153688419768955
670.0044098852671	187.20895303224864	98.88276954316036	93.60003330109888	61.66572513816767	40.67710756843441	26.992249807106035	17.629810240220735	11.966404598019906	8.261235149238715
670.7581653766227	185.90968844054635	98.74692833064225	92.57584904981992	61.03776691047237	40.312111132930454	26.76969983441529	17.54280045908733	12.008348536468063	8.325499217011028
671.511848100832	183.93025575008423	98.57852621158563	90.83282663942367	59.962743248889524	39.67265418129645	26.36254908902316	17.331768990170303	11.95516934868101	8.32510250389987
672.2654580557298	181.3083238794049	98.39507183400585	88.41941689990554	58.44569001932416	38.74787221985464	25.758279618168856	16.97459767817047	11.780119006825132	8.239967091945843
673.0189952391509	178.09764739388922	98.21757209229321	85.39712447579461	56.50058228039022	37.53286660883697	24.94600518452127	16.46075300968141	11.468703380458592	8.05769684624481
673.7724596489301	174.36911965329836	98.06283386221352	81.83738519959864	54.15875901614598	36.03845268946171	23.927264996538725	15.799188293422162	11.026368357229671	7.7795301840639155
674.5258512829022	170.20972601505366	97.93736365098837	77.82101016754521	51.474010467167446	34.29662126481429	22.72541541223073	15.01994190558841	10.479264847950859	7.423020765599162
675.279170138902	165.7201195523673	97.83611271619607	73.43878065828928	48.521368239584945	32.35876339368616	21.387452485140415	14.16783101353522	9.867757579369353	7.01876251996724
676.0324162147645	161.01083458429827	97.74664917821615	68.79058133342589	45.389171040543374	30.28733737937101	19.975339319180605	13.29010752910726	9.234634984368611	6.601723159284006
676.7855895083242	156.19630592401515	97.65636927672301	63.98094354807489	42.166834073171685	28.145282723660628	18.55025060356347	12.42397176583897	8.614011273135077	6.20087605249266
677.5386900174161	151.38651587761072	97.55922054814296	59.11138958261033	38.932865459795735	25.987780010712115	17.157662730662864	11.589055359324405	8.024916937293526	5.831730929000443
678.2917177398749	146.6770492846807	97.45863650368483	54.27226634966222	35.74741919197544	23.85919378616292	15.820759639291978	10.78852516577777	7.471933501077089	5.494794923819882
679.0446726735356	142.1409424450171	97.36552485019956	49.538472149164335	32.65165316008881	21.793847527787435	14.544613093650426	10.017058860767747	6.951135825504821	5.179413439585602
679.797554816233	137.8260737125419	97.29312342732807	44.97005641816261	29.672606751925713	19.817403126667088	13.325714957835814	9.269686852676372	6.456357109961857	4.870110585837409
680.5503641658016	133.7597317735825	97.2514643948456	40.61636433019321	26.829794810042543	17.946824597435437	12.160531454293618	8.546499142073898	5.982695603493042	4.552175817420917
681.3031007200765	129.95712142141127	97.2438104710615	36.51862521773808	24.140049245278874	16.19019030032817	11.048505975944977	7.851795697364437	5.526353372601463	4.215598394434622
682.0557644768925	126.42928589348904	97.26579534154175	32.70882660524431	21.61993817443752	14.549193482043307	9.991590466891509	7.190986117109958	5.084615087556443	3.857859648678115
682.8083554340842	123.18568182129692	97.307104721781	29.20607654240041	19.286397613509408	13.025107424248674	8.993960093798364	6.569706172094442	4.658101719458287	3.486397919496085
683.5608735894867	120.2317895502161	97.35485075986637	26.014617324906524	17.156735464986866	11.624914565174379	8.064058040555267	5.995639062303013	4.254636705452668	3.1197739293856444
684.3133189409347	117.56486513090084	97.3978499114607	23.126413014562758	15.246603028618225	10.362581753223509	7.216220800112737	5.479671817791456	3.8900371837633543	2.7851057054729154
685.0656914862628	115.17177531054865	97.42952897839257	20.527698781737485	13.565519002197348	9.254067018397748	6.468451041041135	5.033019076929605	3.5832523706589683	2.511168863191571
685.8179912233061	113.0311868434902	97.4484881049415	18.20508378500034	12.110701635064018	8.308321023113024	5.83525763807053	4.660478312396847	3.3470505565954483	2.318458132955584
686.5702181498993	111.11876140850632	97.45643759186498	16.14714105772191	10.863580979035959	7.520422218148596	5.319270854452753	4.354854089057142	3.180499956738174	2.2113143841377365
687.3223722638772	109.41274626925423	97.45561483483294	14.341055891266066	9.792108333951745	6.870431630023603	4.907080059619759	4.097105675318488	3.0683308017603537	2.1761071659372107
688.0744535630747	107.89682730824173	97.44767998636354	12.76729533992146	8.859345803276398	6.328855231469788	4.572699394609415	3.86342925426257	2.9875776697699763	2.1871876813680444
688.8264620453265	106.5590485371282	97.43483982997859	11.3961128410037	8.034054512924982	5.864825805096288	4.287221060199286	3.6345611071968307	2.9169606112232884	2.2169072115009953
689.5783977084674	105.38796778762035	97.42166213049101	10.189518107733534	7.297371512786867	5.452652896670472	4.0283076390609125	3.40167922372855	2.8427043578158333	2.2445863857896597
690.3302605503324	104.36929314001765	97.41548053183237	9.108298336309474	6.64201796924047	5.073797431010732	3.7843139351765984	3.165912575751463	2.7581059175848424	2.2596005254484055
691.082050568756	103.48558507609263	97.42420119734486	8.121816633772	6.065329559106317	4.715166932931339	3.551498852683565	2.9334885370897865	2.659062854696842	2.258333030445229
691.8337677615733	102.71900849276047	97.45278064314991	7.215660541340142	5.560491178591448	4.36583890944847	3.3279589261092752	2.7104576267684024	2.5406385567302436	2.2377781852834033
692.585412126619	102.05466929417813	97.50042912941358	6.392445835787029	5.111371087874431	4.015951100139105	3.1096996915867265	2.500083739069808	2.397353980554655	2.19073358829111
693.3369836617278	101.48151896128863	97.5604172366262	5.664882393453837	4.694358349568688	3.6583156688233203	2.891418204674764	2.3032127924434036	2.2266629771329463	2.1061050797607805
694.0884823647348	100.99069467965246	97.6226673507448	5.043737260546024	4.28572318842744	3.2917562151106523	2.670168261035087	2.1198666447524204	2.0320276020189993	1.9742222601809516
694.8399082334745	100.57296734682733	97.67723036975028	4.527897205635838	3.8708577440583554	2.923552439025599	2.4478919644410695	1.9510396385866073	1.8233586582998242	1.7939523053063056
695.5912612657819	100.21750795435956	97.7168354097116	4.101840505562819	3.4498974226250994	2.568641001853294	2.2304090579571323	1.7992318288196856	1.614205297834161	1.5769011855000912
696.3425414594917	99.91216251871256	97.73706203280086	3.7417252291666045	3.0375070064649066	2.245723785159271	2.024313112090468	1.6684444845823947	1.4183454613500999	1.345830244239977
697.0937488124388	99.64444721917255	97.73491602626623	3.4260473723375213	2.657445878815963	1.971851936259867	1.8346728057726267	1.5630440359329185	1.2471268037007235	1.1282102184187863
697.8448833224579	99.40283662182046	97.70744217645333	3.1438743515751497	2.3355287633771695	1.758610946979772	1.665326283596201	1.486537161336571	1.1086283024550738	0.9486037054568754
698.5959449873841	99.17845252363782	97.65219996111982	2.8961287996471015	2.093433996401245	1.6111578887474138	1.5209604235817977	1.4410014230865897	1.0083335688526063	0.8235418508929371
699.3469338050518	98.96697476825743	97.56980482789176	2.689576798145339	1.944238718907954	1.52938384077963	1.4079161132761158	1.4270030630125063	0.9495965279667331	0.7600328851687408
700.0978497732962	98.76960599116087	97.4669200215784	2.5276651137018717	1.888901365564493	1.5084761823215729	1.3320729742867599	1.44284424862839	0.9331543055973697	0.7557051647282975
700.8486928899517	98.5914485876316	97.35727942485903	2.403275166697213	1.9137413123837916	1.537389617394254	1.2942076009751133	1.4827365281234393	0.9548714336645219	0.798835810301199
701.5994631528534	98.43776149534295	97.25851678491189	2.2980795440940227	1.9911166408375038	1.5972212784917161	1.2866962086027627	1.5353316015932847	1.003964620393191	0.8691359869170157
702.3501605598362	98.3100527026434	97.18548608519953	2.1890183655635127	2.0852016189848968	1.6630874177008366	1.2947891485355285	1.5849055405424508	1.0639123533744623	0.9416981281919163
703.1007851087347	98.20464511666603	97.14328200247233	2.058918597286663	2.161978138664864	1.711005406953845	1.3030184353369947	1.6163307193155845	1.1173500905312324	0.9949427066216003
703.8513367973837	98.1138411977482	97.12425819954754	1.9050773049567766	2.199396005140983	1.7266042661628092	1.3031380016284402	1.6214811834894505	1.1525778786031253	1.0194120772159607
704.6018156236181	98.02843330276795	97.11111778777102	1.7410219972044132	2.1928581978892936	1.7104318968147822	1.29825934755479	1.602613931911037	1.1681788362211165	1.0222488611633338
705.3522215852728	97.93983069756499	97.08491115592955	1.5896534589857083	2.153862132582333	1.6757354457828342	1.3002161725321457	1.5704864918322698	1.1726729076016085	1.0233596377654806
706.1025546801824	97.84150897709043	97.03358006339428	1.4714845078245418	2.103198039382292	1.6402941108852644	1.321845199624235	1.5378815419785496	1.1799906144769636	1.044861366006785
706.8528149061818	97.7303788633366	96.95641401754699	1.3948670241531431	2.0625262344563	1.6174702095672018	1.3693054357511159	1.5129004980846616	1.2034946497561663	1.0993445042942795
707.603002261106	97.60807992002837	96.86219893662084	1.3536009701799827	2.0479343401470516	1.6121629356504457	1.4389299641695175	1.4962122135587634	1.251335931084924	1.1838152019799253
708.3531167427894	97.48178983625398	96.76260813378528	1.3325416757427462	2.0672991802278347	1.6232887384881138	1.520217603517466	1.4834225121061309	1.3246315167420448	1.2824632818462334
709.1031583490673	97.36289416464095	96.66520510601886	1.317205837888821	2.12080278713087	1.6496421187702595	1.6019457940577695	1.470420509056794	1.4184453825222079	1.3765104073506933
709.8531270777742	97.26343237911567	96.57039249653539	1.3011332248348566	2.202482838435671	1.6937929013924844	1.677509598503704	1.457747148388691	1.52478314881904	1.4545822002812372
710.6030229267449	97.19157429233785	96.47380520710533	1.287484828576524	2.30120940715085	1.760894812486356	1.7462171470662895	1.4505855233348939	1.6356539687369036	1.5174770887847586
711.3528458938142	97.14841313383313	96.37252949431955	1.2850051445904	2.3997536836583464	1.8521020976474034	1.8095233844540388	1.4541890970507012	1.7438174003894886	1.57379360613497
712.1025959768172	97.12796149091724	96.27122322352467	1.300447873896914	2.473617187487207	1.9568931463229546	1.8640012921140965	1.4670665018402929	1.8397110186475203	1.6289560417554014
712.8522731735884	97.11962266061441	96.18382549148691	1.3324967509471293	2.4929821280255453	2.0496553874351235	1.8958969675608728	1.477140982692518	1.9071947302823844	1.6754234454973727
713.6018774819628	97.11155393613956	96.12973828185667	1.3691194204308914	2.429252943889395	2.0939809622096135	1.8819655892998526	1.4636099174793742	1.922697482148962	1.6911698455912898
714.351408899775	97.09264064493115	96.12571781735453	1.3904536793381652	2.2655583430863686	2.0545714459653794	1.798701156902979	1.4050343158640004	1.8619717475407214	1.6489508709969414
715.1008674248601	97.05326116373061	96.1772419619744	1.3759628250112854	2.0065550756386017	1.9123213072975176	1.6364086510258176	1.2899690418079501	1.712330495534161	1.5317684789666544
715.8502530550527	96.9856837075084	96.27366463797964	1.3128484495169204	1.6819296666911043	1.6754657823938572	1.410053664321424	1.1250107471377788	1.4835114661577222	1.3452745813263078
716.5995657881876	96.88553200605685	96.3900797294712	1.2013359444104736	1.3396148431385626	1.3802923112102974	1.1584721390830026	0.9352321320020991	1.2089301157204346	1.1188989858983405
717.3488056220998	96.7539055428364	96.49541023099472	1.0539028006700306	1.0307185953687963	1.079811036219951	0.9307129418003512	0.7559378781992763	0.9349919378411471	0.8947172849413931
718.097972554624	96.59852910376716	96.56337142148996	0.8888798133879163	0.7919887303333155	0.8243926598314317	0.7662550045114926	0.6188959269165792	0.7040134231807116	0.7099641709098847
718.8470665835949	96.43254993134201	96.58063203722024	0.7226851140498809	0.6349573433846558	0.6446294341859016	0.6804458036143473	0.5400127431076385	0.5403226719077026	0.5838360052948559
719.5960877068475	96.27130751144976	96.5486369451306	0.5651464217369693	0.5465523690722875	0.5442076923797998	0.66219269073963	0.5144005835721686	0.44637736744842016	0.5144601454242661
720.3450359222164	96.12844463267122	96.47888239477501	0.41986262753678716	0.5003306644910168	0.5053859307676873	0.6838386797530092	0.5213586738829434	0.40907426729273766	0.486219902588644
721.0939112275368	96.01301634099248	96.38604048411634	0.28705096271102093	0.4706291336424471	0.5013082244917655	0.7150284885529601	0.5356401338520129	0.4096913066486536	0.4798604699197142
721.842713620643	95.92826777248318	96.28357274705891	0.16555581231334315	0.441678368463684	0.5067438137958931	0.7324071181784007	0.5379993517623234	0.4306917352384403	0.47901844917302583
722.5914430993702	95.87177938353227	96.1836718861513	0.05276872194734494	0.40791922423112226	0.5023669437143923	0.7220154880099017	0.5195637139778881	0.4562869631616451	0.4702656263497147
723.340099661553	95.83619071758571	96.09890958441459	-0.055500387757859926	0.368678472285481	0.47428733715896954	0.6770433393182316	0.4801168910485103	0.47035248643153693	0.44095460310171575
724.0886833050263	95.81036349689842	96.04169257505725	-0.16243939800828855	0.3236733723510383	0.41386320032900414	0.5966734388981649	0.4243709568822993	0.45674660737191175	0.38002668119435157
724.837194027625	95.78108932579806	96.02014596576032	-0.2657267753498047	0.273529950471314	0.3208917033913963	0.4880144158385349	0.36083443845174656	0.40488671716074975	0.28363973479351046
725.5856318271836	95.73593977880826	96.03324274736147	-0.3548370714482729	0.2237435051381027	0.20807325475395544	0.36880206464329035	0.3030483227927334	0.3172446087499736	0.16205179994830132
726.3339967015373	95.6664442247722	96.06897415537041	-0.4130793928702161	0.18795899015586315	0.10164498604261496	0.2667362849554564	0.269850436750815	0.21315256024512053	0.04191762752195416
727.0822886485207	95.57087412385997	96.10785527597362	-0.42456745087359593	0.18620178388118802	0.03491386342152225	0.21258921475343584	0.2806891033148986	0.12388373493017468	-0.03982121924170201
727.8305076659686	95.45510115691008	96.12947574690114	-0.38176842665529875	0.23860812427493272	0.036797276161053105	0.23013863262978873	0.3470800057872623	0.08158959867081705	-0.048225663800735674
728.5786537517159	95.33088663686569	96.11826311046259	-0.28903671017204147	0.3580930727270868	0.12107484924500511	0.3279924274809929	0.46569626542010667	0.1082716599197795	0.037729729696607706
729.3267269035974	95.21154015134643	96.06599448006854	-0.16076634590530148	0.5453299174105979	0.2819540928928319	0.49778108603847215	0.618355191887602	0.21059722359389355	0.21888487110673793
730.0747271194479	95.10698213955386	95.97116702375784	-0.016022154156374313	0.7880329233704231	0.4977509685378294	0.7190821337979827	0.7799516364797086	0.3818122299367559	0.4777672192080331
730.822654397102	95.02033422374056	95.83785256022415	0.12681626613307628	1.0633692632452352	0.7394392433090218	0.9669727752857114	0.9297052308986622	0.6066427671828194	0.7851451627511921
731.5705087343949	94.94818430954884	95.67607833072705	0.2524125472155845	1.341965734596812	0.978609131711039	1.2173982859012256	1.0583241746032428	0.864460420134904	1.1067044239104007
732.3182901291611	94.88457218823595	95.50237406688981	0.34870484189490014	1.592930534107694	1.1918281488284492	1.449028276494829	1.1675070448843172	1.1298959515340528	1.4078748922952258
733.0659985792356	94.82636997824086	95.33842280171041	0.4070385419203433	1.7887977387564717	1.3610868916615857	1.6425453657128628	1.2627588234383893	1.3731390516213224	1.6572059043909064
733.8136340824532	94.7765024519415	95.20616448741704	0.42371327770899825	1.9098131746587228	1.4731325964291813	1.7801988824699322	1.3447798087330227	1.5635204164929917	1.8295194241257065
734.5611966366486	94.74334131646154	95.12062098646899	0.4028096836971713	1.947212114468968	1.5200121374522837	1.8476619786918604	1.4052451913980804	1.6762676514856878	1.909729356609276
735.3086862396566	94.73631621205924	95.08437797697326	0.35730295580179927	1.9042283194391274	1.5005224908760084	1.8376329588994906	1.428930851535469	1.6993905156620883	1.8954889998664584
736.056102889312	94.76053382563936	95.08736501045938	0.3065577000242712	1.7947172882840619	1.4205467110183463	1.752815450180833	1.4002580796599773	1.636081492936981	1.79674622390435
736.8034465834498	94.81264803400458	95.11222832236925	0.26994595543931155	1.6395797260688028	1.2915284437113854	1.6059364729901233	1.3102761258083007	1.5013221849498137	1.6318864219228288
737.5507173199047	94.87984619885259	95.14166053399184	0.26047305909439444	1.4618467416732273	1.1279354514588533	1.4169196513257987	1.1614319465153073	1.315651851849836	1.4230335540613055
738.2979150965115	94.94241391796561	95.16311127028445	0.28202399605594053	1.2826311578313323	0.9462484905303654	1.2087058334571594	0.969086928459248	1.1007394992113149	1.1934974970094743
739.045039911105	94.9796781534815	95.1692871710213	0.3314476310912653	1.1183021056351947	0.7652744225865291	1.0033144631919413	0.7595095465635211	0.8788952865307067	0.9674661513724345
739.79209176152	94.97741433803903	95.15644948369055	0.40330847771178924	0.979577539705673	0.6054810566957656	0.8194243920234499	0.5641706282383012	0.674198203783476	0.7699417274954214
740.5390706455914	94.93362373727308	95.12382352033406	0.49345087152860856	0.8717563391826673	0.48554716985970003	0.6709891250154527	0.41105565866710947	0.5112281696284526	0.6237211936722531
741.285976561154	94.85954041485564	95.07511736402662	0.5995108310250004	0.7958895338597216	0.4170373101683822	0.5663464367689812	0.31634517284730634	0.409699530392146	0.5438378543599356
742.0328095060426	94.7748962245798	95.0196834983276	0.7194732905335997	0.7507398283815547	0.4010189835211264	0.5083304216211246	0.2806395315104879	0.3778729939088237	0.5326445260870116
742.7795694780918	94.69920389504793	94.97026670060677	0.8506038557757449	0.7349814408013629	0.4294779787333738	0.495047677810561	0.29218200383564863	0.4096057345460906	0.5793549039163821
743.5262564751367	94.64351631593279	94.93727713060468	0.989959095727059	0.7485457496185859	0.49039175710203153	0.5210459939662684	0.33496920379150197	0.48735769444031973	0.664533366185168
744.272870495012	94.60666216037288	94.92272332785514	1.1354101743009437	0.792289407848628	0.5732507472130521	0.5784204474824577	0.3965024847799299	0.5897716927757273	0.7667643440085072
745.0194115355524	94.57774250122382	94.91858081254826	1.2849283799915554	0.8656049628514069	0.6710428401015491	0.656599685022087	0.4702794446204166	0.6984754098564707	0.867220501847612
745.765879594593	94.54286083096099	94.91104871811316	1.4343801738456676	0.9636946845828049	0.7786224862133508	0.74186272237948	0.552529903366775	0.800794617368652	0.9510547198194246
746.5122746699683	94.49275444936144	94.88816157924072	1.575502090349616	1.0767422930601356	0.8895217042514645	0.8178011442061575	0.637025632862688	0.8877067531887661	1.0070585174382956
747.2585967595134	94.42701631870902	94.84576243356928	1.6965256154387447	1.1916624026181637	0.9943102250285278	0.8683198139828789	0.7126433179099934	0.9506187620641668	1.0278555051893363
748.0048458610628	94.35356541299454	94.78854979836751	1.7856587386756502	1.2952573600164925	1.0811915747169536	0.8823926956845725	0.7658455457668367	0.9801790355896429	1.01087756581137
748.7510219724516	94.28376873741735	94.72673729780325	1.8349030051920039	1.3764745226840347	1.1385200200837602	0.8576947026180477	0.7859931293908602	0.9683170904162921	0.9584940071887473
749.4971250915144	94.22703664128193	94.67116734274502	1.8420278759964361	1.426538572528898	1.1576643376756692	0.8008409882307177	0.769570689947372	0.9119180886321772	0.8763514504961734
750.243155216086	94.18760606234767	94.62989723609448	1.8095361158522252	1.4382477406594063	1.1354383361629345	0.7236573712909262	0.7207850337746322	0.8156583605410788	0.7709748341965508
750.9891123440015	94.16484455704665	94.60713285254026	1.742162878436062	1.406449822762113	1.074868710576638	0.638218235851653	0.6487668586412525	0.6918845284471757	0.6484678737374736
751.7349964730954	94.15565856436302	94.60331200037676	1.6447132050854236	1.330959419732764	0.9845770345445146	0.5543862056842386	0.5638418534193192	0.557902551538831	0.5155763078578559
752.4808076012027	94.15661653689581	94.61551326239439	1.5213844323652808	1.2192700651840482	0.8768993586785854	0.4805461224968184	0.47502216685030874	0.4316776290286555	0.38172943804850945
753.2265457261582	94.16455832224828	94.63735138642315	1.37650338578932	1.087043447576292	0.7661507831836616	0.42590659135314013	0.38969790001289084	0.3285646347439837	0.2600560678086765
753.9722108457964	94.1763998098373	94.65881847786626	1.216985265896568	0.9553803226475566	0.6675973070602623	0.40122668923821436	0.31490511090065354	0.25984168017789955	0.1661495590462181
754.7178029579526	94.18874598744146	94.6664982994138	1.055314609783295	0.8460085918805191	0.5965847960689956	0.41636722442849816	0.25896451090665096	0.23301312515023653	0.11522900960758875
755.4633220604613	94.19809827947631	94.64532733333775	0.9106741084902836	0.7768497575176951	0.5663891195686688	0.4756861613048926	0.23200090146788455	0.2524001782492462	0.11863395783952058
756.2087681511574	94.2006073250401	94.58265276004973	0.8048058219691683	0.7583943618887474	0.5842021837029137	0.5743062831715662	0.2440906089623951	0.31833876021194385	0.1806259945953883
756.9541412278757	94.19154754587292	94.47352079207587	0.7531157689030152	0.7914769916586977	0.6470683025467423	0.6979213786144385	0.30122208107600557	0.4250576980014671	0.2961882795280246
757.699441288451	94.16518264114787	94.32455951902385	0.7562995044815324	0.8667827018816041	0.7404449379819056	0.8266915897017668	0.40062084615418314	0.5590140386339328	0.4506737584280245
758.4446683307182	94.11608766164602	94.1526427565444	0.7996411224582971	0.9679959336869217	0.8422351149385889	0.9422436306402204	0.5290956122231307	0.7007218068071239	0.6228190121290567
759.1898223525119	94.04235557282495	93.9779468642695	0.8623132895019694	1.0783108918687532	0.9311045109172653	1.0344687543643971	0.6665948143025417	0.8304954710031183	0.7908282026373001
759.9349033516671	93.94884646774258	93.81508946351161	0.9309776788153528	1.1870987287967125	0.9947786084771479	1.1043780901915738	0.7934556475970425	0.9351916203194008	0.9393304686815895
760.6799113260186	93.84795360922203	93.6687910923213	1.007451116855819	1.2916109127592676	1.0330153653446672	1.1603737255754396	0.8968758239283545	1.0114183834127033	1.0630132477510017
761.424846273401	93.75652900307584	93.53722492822483	1.104729659363727	1.3918118590550819	1.0535146821957966	1.209932103937831	0.9726251786496221	1.063078869483462	1.1644230105585933
762.1697081916495	93.68974534704243	93.42014315249779	1.2340573067023826	1.4825235627902913	1.0641673025452292	1.252208006021334	1.0220978196260972	1.095415200295463	1.247656839047309
762.9144970785986	93.65508910295112	93.3249096903076	1.3923509369893168	1.549919921979054	1.0675463146277195	1.2772775134279328	1.048441078574811	1.1104307373974507	1.312758377738291
763.6592129320832	93.6495374094939	93.26483193642022	1.5584142813180364	1.5767518771093592	1.0617712385639209	1.2736794934839253	1.0556496467207097	1.1076155427690964	1.3555868866859555
764.4038557499381	93.66112220431611	93.25067983201865	1.6999803449963338	1.553396494299676	1.0461077886262018	1.2391100412859544	1.0508090439785605	1.0889057381419605	1.3735949266960858
765.1484255299982	93.67382851026022	93.28152899640719	1.7870195540633205	1.4867668099453653	1.0265411561009046	1.1867885734437635	1.0461721169701264	1.063803885549035	1.3728873634793786
765.8929222700982	93.67347234343863	93.34168438306706	1.804070263006281	1.4009401354608144	1.0167006935540854	1.1425901497862583	1.0576669262960365	1.0501218927055902	1.3707434986454103
766.637345968073	93.6519923188896	93.40650637078355	1.7552505034442873	1.3283541203082905	1.0334025797432673	1.1340843056926388	1.0992815614903009	1.0688807238845897	1.3903525662490068
767.3816966217572	93.6091797473699	93.45444988256753	1.6599293553161374	1.2955046825781267	1.0878993488274347	1.1771339481141752	1.175367521167729	1.134655591366041	1.44923656903957
768.1259742289859	93.55137761100184	93.47872979942217	1.5413408966433622	1.310242277508749	1.17746376903213	1.2661724138555712	1.2754845164190272	1.2461761827041755	1.5476387831888871
768.8701787875938	93.48837196428894	93.49197804391653	1.4148297293806706	1.3562343761424245	1.2814074521575378	1.372927792537908	1.3746586856909033	1.3818561110082754	1.663379379232211
769.6143102954156	93.42944828992694	93.52091896606063	1.2822860427706644	1.3976881844577633	1.3649058878618234	1.4543391688544602	1.4399749428182957	1.5039501528541876	1.7569631202751452
770.3583687502863	93.3800721601946	93.59294656586029	1.1358260761988817	1.3931234381163762	1.390800658136854	1.4675529094351276	1.4419989515223364	1.5703420340320093	1.7854253160167417
771.1023541500406	93.34042171046165	93.72121975119848	0.9679145161809402	1.3132169689900621	1.3349430998985383	1.3865053246661034	1.3665362589215277	1.5499847383865841	1.7191900135378972
771.8462664925133	93.30620233146028	93.89661406958666	0.7805745055903373	1.153985101994067	1.1973620300804697	1.2125070665310602	1.2213115969096577	1.4343167844752287	1.554222429631693
772.5901057755393	93.27150401472014	94.09089479178961	0.5880919194353424	0.9388795381566126	1.0029843810204966	0.973963755950507	1.03390304858317	1.240100433846493	1.3146222995389394
773.3338719969533	93.23235138233173	94.26923464818825	0.4120213576205458	0.7091647869676194	0.7914138964870716	0.7154156239401601	0.8416149980074863	1.002654751692802	1.0445788356833674
774.0775651545903	93.18873794998186	94.40444357793214	0.2727660205088398	0.5079427491622397	0.6015521315624142	0.4818854532677648	0.6780388102077808	0.7634583729693389	0.7938843927864241
774.8211852462848	93.1445970769705	94.48545011010214	0.18268545856815877	0.3657139567214074	0.4588507001974733	0.3054516108515486	0.5624933762997557	0.5576190535055474	0.602166693174766
775.5647322698719	93.10501326167116	94.51605597972163	0.14470616114351742	0.2932201415981268	0.3707544060988397	0.19935748383174712	0.496767591181964	0.405777505609791	0.48817142786086265
776.3082062231862	93.07271066534115	94.50694001892997	0.1551791292579594	0.2826555590123263	0.3301501651163079	0.15935965716498401	0.46888895564477195	0.3121003531304751	0.44705557587192857
777.0516071040627	93.04596412963744	94.4668830349892	0.20825611263252597	0.3145982767210995	0.3232676365161069	0.16998991351471204	0.46106630289727946	0.2679707727206875	0.4565674587155115
777.7949349103361	93.0191351927906	94.39841369039564	0.297951912918208	0.36733937007483064	0.33768864354890127	0.21260883780097117	0.45826594528752196	0.2592189871476478	0.48916548207196797
778.5381896398412	92.98617402588499	94.29894998221243	0.41719688084333484	0.42550695908836644	0.36789086100131385	0.27299653890682407	0.45492225442663425	0.27446768596448123	0.5252221839187996
779.281371290413	92.94458889330622	94.16522719923235	0.5555310891174514	0.4850009823933874	0.41644559992035113	0.34637156418403947	0.4575206348022789	0.3103349226293517	0.5611360352725256
780.024479859886	92.8975734435521	93.99787693475245	0.697919702028031	0.5522095338350823	0.4907489221312318	0.4373537271183068	0.4814210878852947	0.371083786865924	0.6084715523284103
780.7675153460953	92.8531402265164	93.80426694035508	0.8263095466539454	0.6371078852068877	0.5958407344936205	0.5538314012083134	0.5419815033527016	0.46233225675561584	0.6837734657539016
781.5104777468754	92.82078718140879	93.59873675747616	0.923366122081589	0.7438073516893269	0.7269720236449331	0.6971235901509374	0.6436445195969185	0.5826394747426349	0.7948843062794992
782.2533670600615	92.8081246836709	93.40052694878624	0.9768831358606889	0.8641369963808074	0.8663645829178961	0.8541309645352868	0.773033112373696	0.718239703380803	0.9315017333819924
782.996183283488	92.81915074923845	93.22973520953063	0.9829763498292579	0.9784126944355762	0.9871089360054413	0.9973254193934622	0.9012522938098186	0.8446599195527398	1.0658935462904964
783.73892641499	92.85429383432063	93.1029754463437	0.946929340237233	1.063053236458984	1.0628997379660348	1.0935913047858463	0.994466485522878	0.9343955926530185	1.163733933459639
784.4815964524023	92.91081853655335	93.02987212001315	0.8815486310940486	1.1004095170278987	1.0788326450781653	1.1182584039934085	1.0275623740278803	0.9674525582110505	1.1992294189711856
785.2241933935596	92.98226728635268	93.01116153065013	0.8041206706431296	1.0857942394455193	1.0375737495926387	1.066693349130773	0.9939026874087631	0.9394964737192737	1.1667345953848383
785.9667172362967	93.05709915810814	93.03798092465212	0.7332246213379534	1.029051600158681	0.9592429956005049	0.9580291020860443	0.907842958465011	0.8654571945838256	1.0842329193442168
786.7091679784486	93.1185072682909	93.092123131634	0.6867637179429096	0.9512903329460869	0.8754286143367125	0.8297921690300427	0.8005026202693131	0.7768770543689527	0.9875886630848072
787.4515456178499	93.14714593714103	93.1479116808671	0.6811181996139481	0.8792225980626256	0.8203927777643116	0.7264687725821517	0.7114741558317661	0.7136615320152231	0.9188637866272558
788.1938501523355	93.12692255820053	93.17737239858413	0.7296488648972854	0.8388008565504066	0.8218730394169995	0.6862140288861269	0.6783540866566398	0.7118842650932606	0.9127395323497893
788.9360815797401	93.05163220610396	93.15840626600101	0.8399012569221043	0.8493422492619658	0.8938373041932692	0.7302130124767388	0.7260699238552775	0.7920444200243395	0.9859485243082418
789.6782398978987	92.9287424877796	93.08278269685276	1.0100853059745134	0.9191001078355185	1.0333035631172436	0.8579638528071314	0.8588912771297004	0.9523793726916381	1.1332905379388478
790.420325104646	92.77778907911132	92.95899883032364	1.2272386233136245	1.043805310797353	1.222756167406743	1.0501558529653323	1.058714687419453	1.1711192896777192	1.3321449052066043
791.1623371978169	92.62366457594104	92.80801798263029	1.468291900249767	1.2088973520992568	1.4366743444994796	1.277304455827604	1.2907785617483825	1.4158713289264426	1.5529033410405475
791.9042761752461	92.4883283064071	92.65428106132421	1.7037137471542962	1.3943643558240808	1.6487157545525264	1.5097918948441276	1.5145768773108443	1.6552735276052317	1.7697285702579677
792.6461420347684	92.3854288542413	92.51744003168689	1.9019720900487584	1.5804655733485617	1.8367119056650125	1.724483608061803	1.695428747334887	1.866901637189656	1.9664863038789804
793.3879347742187	92.31972104986994	92.40878700600311	2.0340848715427313	1.7521393237110914	1.9848369555847256	1.9062144819315279	1.8129113393690517	2.0391490275070367	2.136011464491631
794.1296543914318	92.28968906058739	92.33250754862826	2.0783576122260286	1.900656341928439	2.0841874800342026	2.0456563752462813	1.8639787847646403	2.1682642820802585	2.275130101381521
794.8713008842426	92.28963933158082	92.2882148486226	2.026029072582162	2.0227987022394984	2.133540946044576	2.1372438502760502	1.8612195705747183	2.2545276694974348	2.380370591042862
795.6128742504857	92.30970392238015	92.27199856382202	1.8861489148257107	2.1179782411411736	2.1391010237885126	2.1785232515031936	1.8267486585407369	2.299868696858411	2.4472593860383967
796.354374487996	92.33523228329692	92.27592713477452	1.6863941627970718	2.1848238489605762	2.111855179612064	2.170791890962107	1.783009746798399	2.3070894208422885	2.472562268620422
797.0958015946084	92.3482131665646	92.28832224570726	1.466946619389418	2.2182982550587127	2.062476766017923	2.119356883992367	1.7432418538214876	2.2792819816318968	2.4561473874093878
797.8371555681575	92.33206777526937	92.29673588375945	1.2681563126268287	2.2089994206981913	1.9966702159340173	2.032598973707792	1.7055820435662241	2.218935362997513	2.400676799355921
798.5784364064783	92.27777752308538	92.29312315571771	1.1174821273405229	2.145271959306939	1.9141721902225015	1.9203191346849309	1.6545592706159766	2.1273589904424597	2.309572844202748
799.3196441074057	92.18804303912825	92.2783708848759	1.0221491428798402	2.017792010671158	1.8119648788825629	1.7919841853562133	1.5701952046265717	2.005184384822144	2.185947696048146
slope	23446.951547473243	91.26141891381465
intercept	-0.45131591957250805	0.17292675638847213
pearsons_r2	0.9997951675284569
rmse	0.4891107283635311
mae	0.3964310542402396
slope	73953.31089032204	43281.42920791347
intercept	481.54600541632885	82.01184305330574
pearsons_r2	0.17755496817143443
rmse	231.96452144239734
mae	149.81441923015717
slope	23472.39974959906	86.0966517025656
intercept	-0.5293416796026023	0.16314029402603306
pearsons_r2	0.9998180866223579
rmse	0.4614304327623006
mae	0.36479531161806866
Lambda_Range	350	800
FOLD	<class 'function'>:take_signal_near(669; 5)
FOLD	<class 'function'>:find_wavelength_of_max_signal(669; 5)
FOLD	<class 'function'>:take_signal_at(669)
