# Supplementary material for: Roblonski: A Material-Efficient Robo-Fluidic Toolbox for Rapid Photochemical Characterization
Source: ACS Cent Sci. 2026 Feb 6;12(3):333–44. doi: 10.1021/acscentsci.5c02027 (PMC13022720; doi:10.1021/acscentsci.5c02027)
Supplement: Supplementary file 2 [file oc5c02027_si_002.zip › BeerLambertStudy/Raw Data (Automataed)/BLEC Study (2025 Jun 12)/ZnPc3/blec_ZnPc3__13062025_aABS_i17_eCHK_d400e-03_t-1_m0_v0.csv]

name	C:/Users/cbe.mabolha.shared/Documents/Gilson Spectroscopy Project\BLEC Study (2025 Jun 12)\ZnPc3\blec_ZnPc3__13062025_aABS_i17_eCHK_d400e-03_t-1_m0_v0.csv
2025-06-13 06:04:29.538705
count	30
interval	0.1 (Sec)
integration_time	40000 (uSec)
NLC=False	DCC=False	WCAL=-5	Slit=S5
Conc_0=0.004	FRAC=1.0	Conc_(17;None)=0.004
wavelength (nm)	dark reference (int)	light reference (int)	abs (mOD)
W	D	L	S
344.6678771972656	1603.4	1678.7	83.0045915098829
345.45221902608614	1590.0	1663.6666666666667	78.86693846603693
346.236489003635	1586.8333333333333	1661.1666666666667	84.66879446005287
347.02068712774695	1584.9666666666667	1660.1	84.3759398272445
347.8048133962569	1585.4333333333334	2384.0666666666666	157.79369045514164
348.5888678069997	1586.3666666666666	2401.133333333333	158.90794575132108
349.3728503578101	1587.0333333333333	2410.9	153.95413994244686
350.15676104652283	1587.9	2424.266666666667	156.33104630340208
350.94059987097285	1588.4333333333334	2430.633333333333	155.1279298823392
351.72436682899485	1587.2	2443.0	155.69530699932687
352.5080619184237	1586.6	2441.866666666667	151.47224938376846
353.2916851370942	1585.5333333333333	2447.133333333333	152.02161276976338
354.0752364828412	1586.3	2452.233333333333	152.34451975590483
354.8587159534994	1585.8666666666666	2454.733333333333	151.89431588656348
355.6421235469038	1585.5666666666666	2457.5333333333333	149.37088241694565
356.42545926088906	1586.6333333333334	2460.9333333333334	150.25056272123234
357.20872309329	1586.7666666666667	2455.6666666666665	144.55146634874927
357.9919150419415	1586.5666666666666	2453.1	148.39260838591355
358.77503510467835	1586.8	2448.733333333333	146.01048405161606
359.5580832793353	1586.3666666666666	2441.1	144.15767644310503
360.34105956374725	1586.2	2440.0666666666666	145.75181916910603
361.12396395574893	1586.1333333333334	2433.7	146.8254614915935
361.9067964531752	1586.4333333333334	2434.3333333333335	143.0148002540951
362.6895570538609	1586.5666666666666	2438.0666666666666	143.90657568427983
363.47224575564076	1586.7666666666667	2434.1	142.39233636722574
364.2548625563497	1586.9333333333334	2427.1666666666665	141.5452332276245
365.0374074538224	1587.3333333333333	2427.4666666666667	139.87357246091042
365.8198804458938	1587.3666666666666	2422.6666666666665	140.06317934191193
366.6022815303986	1586.6	2423.633333333333	142.68960328428932
367.3846107051717	1586.4333333333334	2426.3	144.54171775102475
368.1668679680479	1587.1	2426.9333333333334	139.2193980177244
368.9490533168619	1586.5333333333333	2430.3333333333335	139.01526871543237
369.7311667494487	1586.8666666666666	2435.5	139.02188615984315
370.5132082636429	1586.8333333333333	2443.8	136.1584041686228
371.2951778572795	1587.1	2444.2	134.33482194452884
372.07707552819323	1587.1333333333334	2445.8333333333335	134.77674354771332
372.8589012742189	1586.5	2450.8	129.73873611634372
373.6406550931913	1586.4333333333334	2464.8	135.59997818887638
374.4223369829453	1587.1	2475.4333333333334	134.972733343368
375.2039469413157	1586.3666666666666	2478.1666666666665	132.0195742232444
375.9854849661373	1586.7	2470.8333333333335	132.5144726277561
376.7669510552448	1586.9	2471.7	131.1788334819561
377.5483452064732	1586.4666666666667	2482.9333333333334	132.66132386972325
378.3296674176572	1587.1333333333334	2496.733333333333	129.3322653750791
379.11091768663164	1586.7666666666667	2499.3333333333335	129.5476518098275
379.89209601123133	1587.0666666666666	2507.4333333333334	130.30388435006367
380.67320238929113	1586.5	2511.366666666667	130.87489962494593
381.45423681864577	1586.4666666666667	2512.5666666666666	129.95408511202646
382.23519929713007	1586.0666666666666	2521.4	129.8155864807143
383.01608982257886	1586.6	2533.2	128.94355591259693
383.796908392827	1586.8333333333333	2544.366666666667	127.9425669161966
384.57765500570923	1586.4	2545.6	127.54239204992265
385.3583296590604	1587.3	2536.133333333333	126.87051190481097
386.1389323507153	1587.1333333333334	2543.266666666667	126.23266460989923
386.91946307850884	1587.1333333333334	2550.733333333333	124.97880067492443
387.69992184027564	1586.9666666666667	2571.1666666666665	124.73286105009359
388.48030863385065	1586.4666666666667	2599.6666666666665	126.29343349634594
389.2606234570687	1586.9666666666667	2582.733333333333	124.54638715925384
390.04086630776453	1586.4666666666667	2569.366666666667	121.83237446261839
390.82103718377294	1586.9666666666667	2576.4666666666667	125.3046431780142
391.6011360829288	1586.8	2586.5333333333333	124.55276566047844
392.3811630030669	1586.6666666666667	2611.7	122.09055527738431
393.161117942022	1586.3666666666666	2654.6	123.2120607130913
393.941000897629	1587.1666666666667	2691.733333333333	118.70588932252683
394.72081186772266	1586.4666666666667	2703.0	122.59398896994153
395.5005508501378	1586.7333333333333	2693.0333333333333	121.9091317778624
396.28021784270925	1587.0666666666666	2693.133333333333	118.14266908729313
397.0598128432718	1586.9	2703.2	120.05136496954198
397.83933584966024	1586.9666666666667	2707.133333333333	119.4551637864441
398.6187868597095	1586.9	2720.6	119.2428648526296
399.3981658712542	1587.0	2740.5666666666666	122.09103043837919
400.1774728821293	1586.1	2760.6666666666665	118.92895732621301
400.9567078901696	1586.8333333333333	2789.8333333333335	121.97256584197913
401.7358708932098	1586.8	2786.633333333333	119.1737074718992
402.5149618890848	1586.5333333333333	2775.5333333333333	121.29335900466296
403.2939808756294	1586.6333333333334	2776.266666666667	117.27944886919747
404.07292785067847	1587.3	2803.6	117.60194186058115
404.8518028120667	1586.7333333333333	2817.5333333333333	119.28298942163708
405.630605757629	1587.0666666666666	2822.1	117.53557938364726
406.4093366852001	1586.8666666666666	2816.0333333333333	120.62999561724043
407.1879955926149	1586.3333333333333	2819.266666666667	118.67502684336044
407.9665824777082	1586.7666666666667	2833.0333333333333	116.19919666358399
408.74509733831474	1586.2666666666667	2857.0	118.044490445279
409.52354017226935	1586.9	2871.633333333333	118.66660789198941
410.3019109774069	1586.3333333333333	2868.766666666667	115.87908674279659
411.08020975156217	1586.8333333333333	2885.266666666667	118.31119840870042
411.8584364925699	1587.0333333333333	2903.3333333333335	114.36037134098623
412.6365911982651	1586.4333333333334	2928.5666666666666	114.88816946123882
413.4146738664823	1586.7	2955.4333333333334	115.44676460108782
414.19268449505654	1586.4666666666667	2983.633333333333	114.24393441153599
414.97062308182257	1586.9	3023.2	116.40556578985466
415.74848962461516	1587.2666666666667	3064.133333333333	114.98362612087273
416.52628412126916	1586.8333333333333	3135.0333333333333	115.46172355980825
417.3040065696194	1586.6666666666667	3206.0	115.06316115472552
418.0816569675006	1586.4	3204.0333333333333	116.24130464679185
418.8592353127476	1587.0666666666666	3193.766666666667	118.15337587513935
419.63674160319533	1585.9333333333334	3202.4	114.82996884425839
420.4141758366785	1586.4666666666667	3243.5666666666666	116.56067678506743
421.1915380110319	1586.9666666666667	3266.766666666667	117.30180437638595
421.9688281240904	1586.2	3258.4666666666667	116.12949398159193
422.7460461736888	1587.1666666666667	3311.5666666666666	116.44809883798483
423.52319215766187	1586.7666666666667	3374.233333333333	113.99842820081963
424.3002660738445	1586.4666666666667	3465.633333333333	117.0327014639464
425.0772679200714	1585.9666666666667	3606.3	115.87657255142128
425.8541976941775	1586.7333333333333	3746.3333333333335	117.29314901799633
426.6310553939975	1586.8666666666666	3818.9	118.83120041042974
427.40784101736625	1586.1666666666667	3872.7	117.66426057015005
428.18455456211865	1586.5333333333333	3994.5666666666666	118.59481214355972
428.96119602608934	1586.4	4186.6	117.7059411823481
429.7377654071133	1587.4666666666667	4401.5	121.16717561920524
430.5142627030252	1587.3666666666666	4517.933333333333	120.66384530456985
431.29068791166	1586.1666666666667	4658.7	121.48478580150233
432.06704103085235	1586.4333333333334	4786.666666666667	120.67291821953752
432.8433220584372	1586.5666666666666	4879.566666666667	121.78208625711412
433.6195309922492	1586.5333333333333	4926.9	118.57303805751789
434.3956678301234	1586.8333333333333	4974.3	120.14473780255321
435.1717325698944	1586.7666666666667	4993.733333333334	121.14112904769222
435.9477252093971	1586.7333333333333	5008.833333333333	120.26134053406919
436.72364574646633	1586.5666666666666	5058.4	119.20177002155505
437.49949417893686	1587.1333333333334	5116.733333333334	118.63026177392767
438.27527050464346	1586.4666666666667	5225.133333333333	119.13720258249332
439.0509747214211	1586.8333333333333	5399.0	119.73338383900037
439.8266068271044	1586.7	5664.566666666667	118.48332704271759
440.6021668195283	1587.3	6035.433333333333	117.55553969252846
441.37765469652754	1586.6666666666667	6491.3	118.9675789164201
442.1530704559369	1586.9666666666667	6991.333333333333	120.62525744196944
442.9284140955914	1586.5	7426.066666666667	120.41173353069037
443.7036856133256	1586.9666666666667	7731.533333333334	120.73643005731137
444.47888500697445	1586.1666666666667	7887.666666666667	120.35840536519946
445.2540122743727	1587.1666666666667	7915.933333333333	119.05664669934178
446.0290674133552	1586.3	7867.8	119.39326647116356
446.8040504217568	1586.4666666666667	7770.833333333333	117.12632952688091
447.5789612974122	1586.6333333333334	7695.2	117.73051024615735
448.35380003815635	1587.6333333333334	7645.066666666667	117.83784931938095
449.1285666418239	1586.3333333333333	7610.366666666667	117.52939546698019
449.90326110624983	1587.3	7621.433333333333	117.76896187638269
450.67788342926883	1586.8	7644.333333333333	117.55984412870914
451.4524336087157	1586.2	7664.8	117.62266858113334
452.22691164242536	1586.3666666666666	7715.966666666666	117.36882258887941
453.00131752823256	1586.2	7778.833333333333	117.41228149491614
453.7756512639721	1586.9	7857.033333333334	117.33130550898721
454.5499128474788	1586.7	7921.833333333333	117.73670213112227
455.32410227658755	1586.6666666666667	7957.2	116.53685957756336
456.09821954913303	1586.6	7976.266666666666	117.89276603174159
456.8722646629501	1587.4	7934.766666666666	116.6220761866736
457.6462376158736	1586.4	7868.533333333334	116.43786074757311
458.4201384057383	1587.3333333333333	7768.933333333333	116.2581222904446
459.1939670303791	1587.2	7640.6	116.60915017082785
459.96772348763074	1586.9	7503.866666666667	116.78777316477147
460.741407775328	1586.2	7362.566666666667	115.41444913879928
461.51501989130577	1587.1	7235.966666666666	116.1225123401069
462.2885598333988	1586.5	7126.766666666666	116.9302818111428
463.0620275994419	1586.3666666666666	7025.533333333334	115.2713528240982
463.83542318726995	1586.3666666666666	6964.4	115.88090438104707
464.6087465947177	1586.5666666666666	6917.066666666667	114.33378581151153
465.38199781962	1586.7333333333333	6897.333333333333	114.71766959827845
466.1551768598116	1587.1	6885.566666666667	114.43132445405926
466.92828371312737	1586.8666666666666	6911.1	115.3096112820465
467.7013183774021	1585.9333333333334	6949.633333333333	115.48883201878036
468.4742808504707	1586.6333333333334	6988.766666666666	113.93504509476152
469.24717113016777	1586.7333333333333	7059.466666666666	115.2377247479084
470.0199892143283	1586.4	7124.9	115.29967326558769
470.792735100787	1587.1	7185.5	113.41538930455403
471.5654087873788	1586.8	7261.733333333334	114.84963012836332
472.33801027193834	1587.1333333333334	7319.633333333333	114.00396457565385
473.11053955230057	1587.4333333333334	7399.4	113.73392600673226
473.88299662630027	1586.8666666666666	7444.7	114.19005843307899
474.65538149177223	1586.5666666666666	7498.433333333333	113.94237282152548
475.4276941465513	1587.2666666666667	7537.133333333333	114.76529304440471
476.1999345884722	1586.3666666666666	7550.566666666667	112.73143005237434
476.97210281536985	1586.1666666666667	7548.966666666666	113.36325305147534
477.74419882507897	1586.9	7523.866666666667	112.13056017549908
478.51622261543446	1586.5333333333333	7507.866666666667	113.81990739296776
479.2881741842711	1587.2333333333333	7468.6	112.7637228674269
480.06005352942367	1586.6333333333334	7428.366666666667	112.27852863956349
480.831860648727	1587.0333333333333	7386.8	112.52367799560115
481.60359554001593	1586.8333333333333	7346.766666666666	112.77698601881298
482.37525820112523	1587.0	7299.2	113.4329889379946
483.14684862988975	1586.7333333333333	7242.766666666666	113.19816063157903
483.91836682414424	1587.0666666666666	7186.666666666667	112.63304745846449
484.68981278172356	1586.5333333333333	7145.766666666666	112.26750290575669
485.46118650046253	1587.0666666666666	7092.9	112.34898327713098
486.23248797819593	1586.9333333333334	7067.766666666666	112.297516078992
487.0037172127586	1587.4333333333334	7023.033333333334	111.794887053919
487.7748742019853	1587.3333333333333	6992.9	113.15671275271184
488.54595894371096	1586.6	6954.733333333334	111.9077735388194
489.31697143577026	1586.5	6916.9	111.65883688277532
490.08791167599804	1586.7333333333333	6881.533333333334	111.66636305905071
490.8587796622292	1586.1333333333334	6849.933333333333	111.23571657408475
491.6295753922984	1586.3	6825.866666666667	111.92614238406249
492.4002988640406	1586.8	6798.666666666667	111.2430486719566
493.17095007529053	1586.6666666666667	6775.366666666667	110.58770150254459
493.94152902388305	1586.5666666666666	6747.133333333333	110.84736126299126
494.71203570765294	1586.9	6723.533333333334	112.27840653838113
495.482470124435	1587.0	6689.633333333333	111.50889718285949
496.25283227206404	1586.9666666666667	6661.433333333333	111.2041833438258
497.02312214837485	1587.7333333333333	6622.6	111.53998305711112
497.7933397512024	1586.6	6600.6	110.04869510371041
498.56348507838123	1586.6666666666667	6585.7	110.74136381621283
499.3335581277464	1587.3333333333333	6561.466666666666	110.10386593382933
500.10355889713264	1586.8	6544.533333333334	109.13862950411027
500.8734873843747	1586.8333333333333	6548.5	111.05515217932313
501.6433435873074	1586.8	6544.466666666666	110.72373066521409
502.4131275037657	1587.1	6543.366666666667	109.99861258115706
503.1828391315842	1586.5	6555.5	108.84241750150086
503.95247846859786	1587.0333333333333	6581.7	110.45901266143565
504.72204551264144	1586.9666666666667	6606.6	110.35784316627864
505.49154026154974	1586.5666666666666	6639.033333333334	109.42412409959826
506.2609627131576	1586.6666666666667	6677.233333333334	109.64892493735033
507.03031286529983	1586.7666666666667	6734.3	109.9628199654577
507.7995907158112	1586.9666666666667	6786.133333333333	109.25148255399338
508.5687962625266	1586.5666666666666	6859.8	109.57569182637296
509.33792950328075	1586.1666666666667	6933.533333333334	109.72226435308855
510.1069904359085	1586.8333333333333	7018.1	110.67061263791079
510.8759790582447	1587.1666666666667	7096.933333333333	109.67590906093406
511.6448953681241	1586.5	7182.633333333333	109.4953170877033
512.4137393633815	1586.9333333333334	7285.766666666666	108.73568102228103
513.1825110418519	1586.7666666666667	7381.066666666667	108.33360358706047
513.9512104013698	1586.5333333333333	7488.733333333334	109.5704014758518
514.7198374397702	1586.5333333333333	7603.6	110.23536904662696
515.4883921548881	1586.9333333333334	7700.866666666667	109.07580907315977
516.2568745445578	1587.4666666666667	7806.433333333333	109.6841881290458
517.0252846066146	1586.8333333333333	7906.866666666667	108.74249675301547
517.793622338893	1586.8	8014.133333333333	108.8437264971799
518.561887739228	1586.9333333333334	8104.3	108.04888881950409
519.3300808054544	1586.8333333333333	8205.366666666667	108.85053807761683
520.0982015354069	1586.8333333333333	8295.766666666666	109.10224040606298
520.8662499269203	1586.5666666666666	8379.7	108.1084952694472
521.6342259778296	1586.8666666666666	8482.233333333334	109.56005953456673
522.4021296859694	1587.2	8556.0	108.52616282101846
523.1699610491747	1587.1666666666667	8641.1	110.1133350171105
523.9377200652801	1586.6333333333334	8700.133333333333	109.56767975732737
524.7054067321207	1586.7333333333333	8749.0	108.48634090814286
525.4730210475309	1586.7	8809.233333333334	109.10782000502967
526.2405630093459	1587.1333333333334	8867.0	108.73700495587954
527.0080326154003	1587.6333333333334	8937.866666666667	108.65208555051187
527.7754298635291	1587.0	8996.8	109.4443254167863
528.5427547515668	1586.6666666666667	9028.933333333332	108.62930472669291
529.3100072773485	1587.3333333333333	9074.1	108.27080485603454
530.077187438709	1587.1666666666667	9113.433333333332	108.36342254237618
530.8442952334829	1586.6	9167.8	108.78780773467669
531.6113306595051	1586.9333333333334	9201.0	108.20083013738522
532.3782937146104	1587.0666666666666	9228.333333333334	107.95310280751812
533.1451843966338	1586.3333333333333	9261.733333333334	108.50878421898805
533.9120027034099	1587.0333333333333	9306.4	108.90234939945678
534.6787486327736	1586.8666666666666	9349.733333333334	108.61863738253525
535.4454221825597	1586.7666666666667	9375.633333333333	107.587357504524
536.212023350603	1586.7333333333333	9417.4	107.42121547177567
536.9785521347383	1586.7	9437.666666666666	107.45557425327206
537.7450085328004	1587.0	9469.666666666666	107.68272045132194
538.5113925426242	1587.0	9503.8	108.0533966458982
539.2777041620444	1586.5333333333333	9520.766666666666	107.19734387797756
540.0439433888959	1586.7333333333333	9538.1	107.67899818721075
540.8101102210134	1587.5666666666666	9556.633333333333	108.0781469240457
541.5762046562318	1587.5333333333333	9583.633333333333	108.08355357771232
542.3422266923859	1587.2333333333333	9596.366666666667	107.80511598981401
543.1081763273105	1586.4	9634.333333333334	108.74249910501855
543.8740535588404	1587.4333333333334	9632.0	107.78281549195339
544.6398583848105	1587.0333333333333	9628.8	108.16474421633967
545.4055908030555	1587.2	9654.533333333333	109.28933189699995
546.1712508114102	1587.2	9656.066666666668	108.04913438431632
546.9368384077096	1587.1333333333334	9647.2	107.89747623129936
547.7023535897882	1586.9333333333334	9643.533333333333	107.21816335041932
548.4677963554811	1587.9	9650.666666666666	107.65626628528207
549.2331667026231	1587.2666666666667	9654.5	106.79621633154983
549.9984646290487	1586.5666666666666	9657.266666666666	107.03099442868489
550.7636901325931	1586.9	9664.066666666668	107.69336351309869
551.5288432110908	1587.1666666666667	9643.166666666666	107.36755757093037
552.2939238623768	1586.5	9640.666666666666	107.90885384348573
553.0589320842859	1587.1666666666667	9639.366666666667	107.44116013343502
553.8238678746528	1587.0	9632.8	108.27398667790823
554.5887312313124	1587.6	9633.133333333333	108.00340205946323
555.3535221520995	1586.9333333333334	9625.2	107.02069547429154
556.1182406348488	1586.7	9630.566666666668	107.52135598569282
556.8828866773954	1586.9666666666667	9632.866666666667	106.2800406233462
557.6474602775738	1587.3666666666666	9643.733333333334	107.30219633165778
558.411961433219	1586.9	9635.733333333334	106.42455627678753
559.1763901421657	1587.0333333333333	9643.8	106.88228320012189
559.9407464022488	1587.3666666666666	9643.2	105.90908141854551
560.7050302113031	1586.7666666666667	9673.966666666667	107.129210154901
561.4692415671633	1586.4	9685.233333333334	106.374306157598
562.2333804676643	1586.7333333333333	9697.566666666668	106.09573682620466
562.997446910641	1587.2333333333333	9730.5	108.31227645930596
563.7614408939281	1586.4	9721.466666666667	107.41188489358363
564.5253624153604	1586.8	9744.666666666666	107.19634137377413
565.2892114727728	1586.9333333333334	9765.066666666668	107.44114130799481
566.0529880639999	1587.1333333333334	9803.7	107.67655066856535
566.8166921868768	1587.2333333333333	9813.366666666667	107.11537223206793
567.5803238392382	1586.7666666666667	9824.766666666666	107.16076856066644
568.3438830189189	1587.1666666666667	9829.566666666668	107.70765107732656
569.1073697237535	1587.1	9848.166666666666	107.13763765150793
569.8707839515772	1587.2333333333333	9835.166666666666	106.44665268586651
570.6341257002246	1586.7	9867.133333333333	105.8552129333115
571.3973949675305	1586.8666666666666	9893.4	106.89638200099272
572.1605917513298	1586.5	9899.7	106.3496030110581
572.9237160494572	1587.1	9916.366666666667	106.86347598409185
573.6867678597476	1586.9666666666667	9920.333333333334	106.88607332765994
574.4497471800358	1586.8333333333333	9925.433333333332	106.87441074763703
575.2126540081566	1586.8333333333333	9953.466666666667	106.79594191181349
575.9754883419448	1587.4	9957.166666666666	106.48973241812793
576.7382501792351	1586.8	9964.633333333333	106.93683199700644
577.5009395178625	1586.9	9982.233333333334	106.79659862844932
578.2635563556619	1586.3333333333333	10007.1	107.38982900390754
579.0261006904677	1586.8333333333333	10009.966666666667	106.2896075532574
579.7885725201152	1586.4	10047.366666666667	108.12616888857009
580.5509718424388	1587.0	10037.966666666667	106.95247972711135
581.3132986552736	1587.2	10068.2	107.6918645868484
582.0755529564542	1587.2666666666667	10080.966666666667	107.13818714287497
582.8377347438156	1587.0666666666666	10105.666666666666	107.08097059284204
583.5998440151925	1586.9	10125.6	106.94048521883296
584.3618807684197	1586.2666666666667	10161.2	107.76352236421057
585.123845001332	1587.4333333333334	10171.8	107.23175819162171
585.8857367117644	1587.4333333333334	10205.3	107.68595600665417
586.6475558975515	1586.2	10271.733333333334	108.04747765731663
587.4093025565281	1586.4666666666667	10313.533333333333	107.91254298041963
588.1709766865292	1587.2	10358.966666666667	108.03096899092249
588.9325782853895	1586.6666666666667	10394.5	107.21121877944039
589.6941073509438	1586.8	10446.0	107.86199208610034
590.4555638810269	1587.0	10500.6	108.86475213177557
591.2169478734736	1587.3	10565.766666666666	109.16013259235002
591.9782593261189	1587.3333333333333	10654.2	109.7838221688772
592.7394982367973	1586.9	10720.0	108.8178441323588
593.5006646033439	1586.8666666666666	10827.1	110.29503957031321
594.2617584235933	1586.7	10927.0	110.4583300893005
595.0227796953804	1586.4333333333334	11020.7	110.09226326909614
595.78372841654	1586.3666666666666	11128.866666666667	111.50969986457977
596.544604584907	1586.3666666666666	11218.6	111.87007029562801
597.3054081983161	1586.6	11344.033333333333	112.3042124008701
598.0661392546021	1587.4333333333334	11469.1	112.7574569370268
598.8267977515999	1587.4	11592.933333333332	113.83788991675183
599.5873836871442	1587.3666666666666	11716.4	114.54932977149281
600.34789705907	1587.7333333333333	11834.0	115.22231274794058
601.1083378652119	1587.4	11978.6	116.15838529080904
601.8687061034049	1586.8666666666666	12103.566666666668	116.50821623972296
602.6290017714836	1587.0666666666666	12241.566666666668	116.46961673684919
603.3892248672829	1586.7	12368.533333333333	117.0413162949835
604.1493753886377	1587.3666666666666	12524.9	116.80663060287968
604.9094533333828	1586.5666666666666	12661.6	116.94901222163553
605.6694586993528	1587.1333333333334	12801.0	117.09225270607129
606.4293914843829	1587.4333333333334	12931.066666666668	116.31752094905751
607.1892516863076	1586.3	13056.366666666667	115.79616351706105
607.9490393029618	1587.1333333333334	13222.7	114.97498823770962
608.7087543321802	1586.6333333333334	13373.3	113.81563741636974
609.4683967717978	1586.9333333333334	13530.7	114.02590098659218
610.2279666196492	1587.1666666666667	13659.266666666666	113.41508023028119
610.9874638735695	1586.9333333333334	13758.533333333333	113.12940007775117
611.7468885313933	1586.3	13897.9	114.10364899931925
612.5062405909555	1586.3333333333333	14007.066666666668	112.7530184900104
613.2655200500909	1587.0333333333333	14132.166666666666	112.54908000136523
614.0247269066342	1587.0333333333333	14245.7	112.4978454786697
614.7838611584203	1587.0333333333333	14359.233333333334	112.0409707851615
615.5429228032841	1586.1666666666667	14465.1	111.58858170443638
616.3019118390603	1586.4666666666667	14577.866666666667	111.31563396803536
617.0608282635836	1586.5333333333333	14687.533333333333	110.85409347417281
617.8196720746892	1586.9333333333334	14776.866666666667	111.3558321661051
618.5784432702114	1586.8666666666666	14867.133333333333	111.09399900633088
619.3371418479854	1586.3333333333333	14926.633333333333	109.97215656898145
620.0957678058459	1587.0333333333333	14972.033333333333	109.24970107207832
620.8543211416277	1586.9	15047.066666666668	108.83422012193664
621.6128018531655	1587.0666666666666	15118.233333333334	109.45713452589118
622.3712099382943	1586.1666666666667	15180.466666666667	109.83689769559862
623.1295453948488	1587.1	15246.0	109.92279878431931
623.8878082206638	1587.0333333333333	15287.333333333334	109.05300297380458
624.6459984135743	1586.9333333333334	15317.5	110.02225325153198
625.4041159714149	1586.7333333333333	15399.166666666666	110.2699132897273
626.1621608920203	1586.8333333333333	15428.666666666666	109.44054590328145
626.9201331732256	1586.6666666666667	15484.0	109.53184702923237
627.6780328128656	1587.0333333333333	15524.566666666668	109.48662300849584
628.4358598087749	1587.2	15566.366666666667	110.00618288458978
629.1936141587885	1586.4666666666667	15572.8	109.29058319339605
629.9512958607411	1586.6666666666667	15589.233333333334	110.47914431975784
630.7089049124675	1587.0666666666666	15611.933333333332	110.4268801392805
631.4664413118026	1587.0333333333333	15640.533333333333	109.91994223116791
632.2239050565811	1587.0333333333333	15659.166666666666	110.99454117532943
632.9812961446379	1587.2	15670.1	111.78254283157584
633.7386145738079	1586.5333333333333	15689.4	112.22634996735832
634.4958603419257	1586.8666666666666	15697.866666666667	112.06090938761862
635.2530334468262	1586.7666666666667	15700.6	112.66230471836532
636.0101338863443	1586.7	15690.133333333333	112.9168836042611
636.7671616583146	1586.8333333333333	15663.8	112.6366027705586
637.5241167605723	1586.9666666666667	15684.5	113.87353004271478
638.2809991909518	1587.1666666666667	15671.566666666668	113.49678076765476
639.037808947288	1587.0333333333333	15660.966666666667	114.34078037474424
639.7945460274159	1586.7666666666667	15661.033333333333	114.43673280344431
640.5512104291702	1586.6333333333334	15620.0	115.05909257514395
641.3078021503857	1586.5333333333333	15594.766666666666	115.19176758629614
642.0643211888971	1586.5333333333333	15552.833333333334	115.04055617721419
642.8207675425394	1586.8	15521.933333333332	114.96418024187923
643.5771412091474	1586.4666666666667	15507.666666666666	114.30913076634899
644.3334421865558	1587.3333333333333	15517.366666666667	114.94872125614039
645.0896704725996	1586.5	15499.166666666666	114.25260247488016
645.8458260651132	1586.7	15499.133333333333	115.66354617760842
646.6019089619319	1586.4333333333334	15461.2	114.57849706532326
647.3579191608902	1586.9333333333334	15444.3	114.47656963318532
648.1138566598231	1586.9	15397.633333333333	114.84532550380302
648.8697214565653	1587.3666666666666	15393.366666666667	116.05314753824413
649.6255135489516	1587.5666666666666	15354.433333333332	116.11675233360465
650.3812329348169	1587.0666666666666	15351.766666666666	116.89690081999959
651.1368796119959	1586.5	15380.566666666668	118.09649163193278
651.8924535783235	1586.7333333333333	15373.3	119.53709771348774
652.6479548316345	1586.7666666666667	15380.1	121.35300114458089
653.4033833697637	1586.4	15356.266666666666	122.11359725990653
654.1587391905458	1587.1666666666667	15344.4	123.31110477711938
654.9140222918159	1586.5	15350.366666666667	124.51823048814691
655.6692326714084	1586.9	15355.9	126.75440889523543
656.4243703271585	1586.5666666666666	15357.333333333334	128.99758814973376
657.1794352569008	1586.8666666666666	15393.1	131.99195642681002
657.9344274584702	1586.4	15421.166666666666	135.8771637760411
658.6893469297014	1586.7333333333333	15440.966666666667	140.12571432932302
659.4441936684294	1586.3666666666666	15457.966666666667	144.95722847970652
660.1989676724888	1586.8666666666666	15468.0	150.50659900741354
660.9536689397146	1586.3333333333333	15455.1	154.83501161053127
661.7082974679414	1586.7	15491.066666666668	159.8678054467086
662.4628532550042	1587.1666666666667	15522.0	163.98776331034054
663.2173362987378	1587.0333333333333	15584.533333333333	168.98109087170786
663.9717465969768	1586.6	15650.933333333332	173.60745816015694
664.7260841475563	1586.6333333333334	15717.0	178.50036816583562
665.480348948311	1586.8666666666666	15772.133333333333	182.89559822799615
666.2345409970756	1587.2333333333333	15824.233333333334	185.6038365549829
666.988660291685	1587.2666666666667	15899.566666666668	189.41748172520067
667.742706829974	1587.1333333333334	15972.433333333332	190.2539654700325
668.4966806097776	1587.1	16078.133333333333	191.15099777359947
669.2505816289303	1586.6666666666667	16163.4	191.72599385219794
670.0044098852671	1586.6	16260.933333333332	190.22215924672358
670.7581653766227	1587.7	16355.333333333334	188.6410614347588
671.511848100832	1586.6333333333334	16464.733333333334	186.5689385448086
672.2654580557298	1586.5333333333333	16523.9	183.72060907916264
673.0189952391509	1587.3333333333333	16591.2	180.2829522226487
673.7724596489301	1586.5333333333333	16681.933333333334	176.65695759723565
674.5258512829022	1587.0333333333333	16818.733333333334	172.37350007711777
675.279170138902	1586.8333333333333	16962.266666666666	167.49086575656935
676.0324162147645	1586.7	17069.4	161.95642861221387
676.7855895083242	1587.3666666666666	17205.666666666668	156.9449942106463
677.5386900174161	1586.5	17303.766666666666	150.99144639639172
678.2917177398749	1586.6666666666667	17391.633333333335	145.37450053276245
679.0446726735356	1587.0	17535.733333333334	140.94711417664482
679.797554816233	1586.8	17659.7	136.50383742566078
680.5503641658016	1587.3666666666666	17776.8	132.19822345707885
681.3031007200765	1586.6333333333334	17881.066666666666	129.25748064259406
682.0557644768925	1586.8333333333333	17970.566666666666	125.42321338078882
682.8083554340842	1587.3	18037.333333333332	121.61064322925417
683.5608735894867	1586.8333333333333	18153.266666666666	118.91477311140376
684.3133189409347	1586.0	18309.2	116.1795401879444
685.0656914862628	1586.8	18487.2	114.22877165336304
685.8179912233061	1586.1666666666667	18621.366666666665	112.42919007825256
686.5702181498993	1587.3	18749.233333333334	110.12720003675855
687.3223722638772	1587.0333333333333	18847.466666666667	108.31541848205391
688.0744535630747	1586.9666666666667	18975.466666666667	107.32184305570827
688.8264620453265	1586.3	19088.333333333332	105.7597192986334
689.5783977084674	1586.1333333333334	19232.333333333332	104.16891625291457
690.3302605503324	1586.7666666666667	19323.533333333333	103.39420555027898
691.082050568756	1587.5333333333333	19405.466666666667	102.89980966335797
691.8337677615733	1587.1333333333334	19518.6	102.75196397990707
692.585412126619	1587.4333333333334	19648.833333333332	101.86609920005898
693.3369836617278	1586.7666666666667	19695.066666666666	101.08227703038274
694.0884823647348	1587.4666666666667	19770.566666666666	100.49791601498517
694.8399082334745	1586.5666666666666	19835.933333333334	100.65122753572624
695.5912612657819	1586.2666666666667	19910.9	99.8530393691398
696.3425414594917	1586.6333333333334	19999.333333333332	99.56848991588602
697.0937488124388	1586.9333333333334	20043.6	99.22214525843378
697.8448833224579	1587.1333333333334	20128.8	98.9810137152664
698.5959449873841	1587.1333333333334	20214.966666666667	99.33367677516328
699.3469338050518	1586.7	20276.033333333333	99.219566186503
700.0978497732962	1586.7666666666667	20273.266666666666	99.02817172591794
700.8486928899517	1586.6333333333334	20316.866666666665	98.99758482295265
701.5994631528534	1586.3	20354.933333333334	97.98945551758631
702.3501605598362	1587.2666666666667	20364.5	98.43688044428362
703.1007851087347	1586.7666666666667	20360.266666666666	98.75398963994323
703.8513367973837	1587.1666666666667	20349.466666666667	98.62648536220787
704.6018156236181	1586.6333333333334	20364.833333333332	98.91885008060346
705.3522215852728	1586.7333333333333	20338.0	98.26742540042065
706.1025546801824	1587.2333333333333	20377.7	98.43251746414566
706.8528149061818	1586.4	20348.166666666668	97.87983239737665
707.603002261106	1586.0666666666666	20320.733333333334	98.07062892952493
708.3531167427894	1586.6333333333334	20308.633333333335	97.27261767224195
709.1031583490673	1586.9666666666667	20253.5	97.24730622910066
709.8531270777742	1587.2666666666667	20216.066666666666	96.3850093322487
710.6030229267449	1587.0	20151.2	95.84765743083888
711.3528458938142	1587.5	20115.2	96.42175306726938
712.1025959768172	1587.1333333333334	20042.933333333334	95.79878344135882
712.8522731735884	1586.8333333333333	20012.033333333333	97.16720597666469
713.6018774819628	1586.5333333333333	19957.4	97.5811303897294
714.351408899775	1587.3333333333333	19866.066666666666	96.85022225608127
715.1008674248601	1586.8666666666666	19768.666666666668	96.0829444527492
715.8502530550527	1586.9666666666667	19681.466666666667	97.21814107127784
716.5995657881876	1586.9333333333334	19531.733333333334	96.86483887008394
717.3488056220998	1587.1666666666667	19380.7	96.08785440937612
718.097972554624	1587.6666666666667	19301.2	96.10147883749929
718.8470665835949	1587.2	19251.0	95.71122361412732
719.5960877068475	1586.9666666666667	19205.866666666665	95.75877216355131
720.3450359222164	1587.2	19156.966666666667	95.34158962653072
721.0939112275368	1586.4666666666667	19109.666666666668	95.52308836897606
721.842713620643	1586.5666666666666	19089.4	96.18897266477711
722.5914430993702	1587.0	19040.333333333332	95.10971883147647
723.340099661553	1586.8	19036.033333333333	95.78586281249197
724.0886833050263	1586.2666666666667	18999.1	94.84172044810748
724.837194027625	1586.7333333333333	18963.2	94.94230124044834
725.5856318271836	1587.6333333333334	18926.166666666668	95.39808261605654
726.3339967015373	1587.5333333333333	18896.0	95.72939383974268
727.0822886485207	1587.2	18856.133333333335	95.4260423442752
727.8305076659686	1587.0666666666666	18801.2	96.0753169727561
728.5786537517159	1586.5666666666666	18757.466666666667	95.89591599062159
729.3267269035974	1586.8	18719.633333333335	95.54965495097062
730.0747271194479	1586.5333333333333	18665.633333333335	95.27550261735703
730.822654397102	1587.5333333333333	18635.8	96.20303710215323
731.5705087343949	1587.3	18584.266666666666	95.23983187617982
732.3182901291611	1587.3666666666666	18586.1	95.68816654793085
733.0659985792356	1586.6666666666667	18555.366666666665	95.40557018030445
733.8136340824532	1586.7333333333333	18489.266666666666	94.88256782600259
734.5611966366486	1586.4	18479.5	95.46140699492031
735.3086862396566	1586.6	18433.633333333335	94.6258085718614
736.056102889312	1586.9333333333334	18442.4	94.95963415773976
736.8034465834498	1587.2	18435.233333333334	94.0099057322083
737.5507173199047	1587.5666666666666	18458.533333333333	94.59852620959478
738.2979150965115	1587.3666666666666	18489.633333333335	94.77023453123486
739.045039911105	1587.0333333333333	18495.4	95.6103629682355
739.79209176152	1586.9333333333334	18479.533333333333	95.17746274609426
740.5390706455914	1587.1333333333334	18484.433333333334	95.03375597463103
741.285976561154	1588.0333333333333	18480.9	94.42105345498761
742.0328095060426	1586.7333333333333	18458.866666666665	94.55814829513388
742.7795694780918	1587.2666666666667	18443.366666666665	94.66291711170263
743.5262564751367	1586.7666666666667	18424.2	94.87966792864053
744.272870495012	1587.0	18436.133333333335	95.66619583144207
745.0194115355524	1586.9333333333334	18385.2	95.05189318804497
745.765879594593	1587.1	18356.9	95.0592754686552
746.5122746699683	1587.0666666666666	18324.833333333332	94.9095744699517
747.2585967595134	1587.2666666666667	18334.833333333332	95.2444996338276
748.0048458610628	1587.0333333333333	18337.1	95.35883947326094
748.7510219724516	1586.8	18322.8	94.18198503295159
749.4971250915144	1586.7666666666667	18305.166666666668	94.2109608433721
750.243155216086	1587.3333333333333	18317.766666666666	93.89892335029606
750.9891123440015	1587.2333333333333	18371.066666666666	93.78385529725138
751.7349964730954	1587.0333333333333	18437.433333333334	92.82229711756787
752.4808076012027	1586.5666666666666	18513.766666666666	93.6678188414987
753.2265457261582	1586.7	18573.266666666666	94.4853781817014
753.9722108457964	1587.3666666666666	18637.966666666667	94.39083049732174
754.7178029579526	1586.9	18683.066666666666	94.27399674203082
755.4633220604613	1587.1	18706.266666666666	94.30064248925103
756.2087681511574	1586.7333333333333	18748.333333333332	94.45530497763343
756.9541412278757	1587.1333333333334	18782.133333333335	94.0193068482982
757.699441288451	1587.2666666666667	18816.3	93.38673268193466
758.4446683307182	1586.9	18866.3	93.59416979605436
759.1898223525119	1587.3333333333333	18936.2	93.3395846257925
759.9349033516671	1587.2333333333333	18995.5	93.48948140005943
760.6799113260186	1586.7333333333333	19095.533333333333	94.00441603640716
761.424846273401	1587.4	19156.9	93.69308194723484
762.1697081916495	1586.6333333333334	19219.333333333332	93.45383679234651
762.9144970785986	1586.3666666666666	19283.633333333335	93.7562151101778
763.6592129320832	1586.7	19306.833333333332	93.42462619621658
764.4038557499381	1586.6333333333334	19340.3	93.66461422638886
765.1484255299982	1586.3666666666666	19384.433333333334	94.0458285385028
765.8929222700982	1586.9666666666667	19464.566666666666	93.46243396443312
766.637345968073	1586.4666666666667	19526.433333333334	93.5532363589375
767.3816966217572	1586.6333333333334	19617.1	93.60587508292946
768.1259742289859	1586.7666666666667	19692.966666666667	93.15133568931105
768.8701787875938	1586.8666666666666	19786.133333333335	93.5537169817813
769.6143102954156	1587.0333333333333	19841.366666666665	93.49455612398452
770.3583687502863	1586.5333333333333	19916.9	93.30086958704523
771.1023541500406	1587.8	20008.566666666666	94.20462239935247
771.8462664925133	1587.0666666666666	20093.466666666667	94.11624533846921
772.5901057755393	1586.9333333333334	20210.8	94.21993645052977
773.3338719969533	1586.8333333333333	20288.2	93.92919427269311
774.0775651545903	1587.5333333333333	20375.333333333332	93.0907934081848
774.8211852462848	1586.6666666666667	20467.333333333332	93.46477785106579
775.5647322698719	1586.1666666666667	20568.5	92.69980100149618
776.3082062231862	1587.1333333333334	20590.666666666668	93.0901638499467
777.0516071040627	1586.8666666666666	20670.433333333334	91.9963115708987
777.7949349103361	1586.0666666666666	20785.933333333334	92.80310117693507
778.5381896398412	1586.4666666666667	20874.966666666667	92.81277677734555
779.281371290413	1585.9	20952.666666666668	91.82278882486558
780.024479859886	1586.6666666666667	21099.0	92.39673880231268
780.7675153460953	1586.2666666666667	21219.4	92.2494376052747
781.5104777468754	1586.6666666666667	21375.533333333333	92.83780600669878
782.2533670600615	1586.5	21483.766666666666	92.9036794864706
782.996183283488	1587.4666666666667	21590.2	92.90068404079099
783.73892641499	1587.0	21700.1	93.76834180832923
784.4815964524023	1586.9666666666667	21827.1	93.23870898997372
785.2241933935596	1586.6333333333334	21954.2	92.4565491555955
785.9667172362967	1586.7	22084.6	92.86414008543981
786.7091679784486	1586.9	22136.233333333334	92.23901883006471
787.4515456178499	1587.0666666666666	22235.866666666665	93.33453550874594
788.1938501523355	1587.1333333333334	22332.466666666667	93.56640897090737
788.9360815797401	1587.1333333333334	22430.933333333334	93.32737928150173
789.6782398978987	1587.0333333333333	22521.666666666668	94.0567330120047
790.420325104646	1587.7666666666667	22609.7	92.76566184563426
791.1623371978169	1586.1333333333334	22736.766666666666	92.62112794385318
791.9042761752461	1587.3333333333333	22808.366666666665	91.81162690773597
792.6461420347684	1586.6666666666667	22913.5	92.05000585639502
793.3879347742187	1587.3	23049.533333333333	92.39963067562297
794.1296543914318	1587.0	23210.933333333334	92.89377089523582
794.8713008842426	1587.1	23278.466666666667	91.84155378665203
795.6128742504857	1587.8	23385.8	91.82206057567561
796.354374487996	1586.6	23481.8	92.30286495928885
797.0958015946084	1586.8333333333333	23574.1	92.62966423424571
797.8371555681575	1586.7333333333333	23698.2	92.48084671202763
798.5784364064783	1586.5666666666666	23812.566666666666	92.0168762974443
799.3196441074057	1587.1333333333334	23929.566666666666	92.13466653099775
800.0607786687742	1587.4	24016.4	92.35062806124735
800.8018400884189	1586.4333333333334	24105.0	91.661968962862
801.5428283641745	1586.7333333333333	24197.666666666668	91.70368026250452
802.2837434938757	1587.5	24313.1	91.94228823692654
803.0245854753575	1587.3333333333333	24419.2	92.28776562544998
803.7653543064547	1587.0333333333333	24547.666666666668	92.2124986505966
804.5060499850019	1586.9	24663.9	92.51681481707254
805.2466725088342	1586.5666666666666	24749.933333333334	92.56930880227158
805.9872218757862	1587.3666666666666	24841.8	92.08695149013884
806.7276980836928	1587.7666666666667	24953.3	91.839770256926
807.4681011303886	1586.6666666666667	25033.866666666665	91.63082531088145
808.2084310137088	1587.0666666666666	25068.6	91.49462932201375
808.948687731488	1586.5333333333333	25164.666666666668	92.10103669590822
809.688871281561	1587.4	25248.8	92.91764352802993
810.4289816617627	1587.4333333333334	25384.233333333334	93.22562578910618
811.1690188699278	1586.9333333333334	25496.233333333334	92.52976826827991
811.9089829038911	1587.5333333333333	25488.866666666665	91.99335527411209
812.6488737614875	1586.3	25542.9	91.50855044123757
813.3886914405518	1586.9666666666667	25692.433333333334	92.24725800685741
814.1284359389189	1586.7666666666667	25836.8	92.04211369877666
814.8681072544233	1586.5666666666666	25935.866666666665	91.43937914603532
815.6077053849002	1586.7	26015.433333333334	91.25038142782226
816.3472303281842	1587.2	26045.333333333332	90.81086901078125
817.0866820821101	1586.7333333333333	26114.533333333333	91.40973298200089
817.8260606445127	1587.0666666666666	26220.766666666666	91.84442606957434
818.5653660132269	1586.7	26303.966666666667	91.68029087369987
819.3045981860876	1587.4	26348.466666666667	91.39007229754762
820.0437571609293	1587.0666666666666	26444.666666666668	91.04407233967251
820.7828429355872	1586.7	26524.7	90.86502223730338
821.5218555078957	1586.5	26610.133333333335	90.74666101263799
822.26079487569	1586.7	26712.9	91.11233166084463
822.9996610368046	1587.2	26773.0	90.39236187296385
823.7384539890745	1586.6666666666667	26841.133333333335	90.67191419026615
824.4771737303345	1587.7666666666667	27006.333333333332	90.7121815146518
825.2158202584193	1586.6333333333334	27105.733333333334	90.26884500585183
825.9543935711638	1586.4	27204.5	90.93620748911295
826.6928936664028	1586.1666666666667	27266.433333333334	90.68861642537935
827.4313205419711	1586.2333333333333	27332.366666666665	91.02658772099838
828.1696741957036	1586.7666666666667	27408.633333333335	90.8208823596842
828.907954625435	1586.9333333333334	27472.433333333334	90.90827293065473
829.646161829	1586.7	27527.566666666666	91.06261188985417
830.3842958042337	1587.2666666666667	27595.533333333333	91.28406964269354
831.1223565489707	1587.2333333333333	27701.166666666668	91.11314077458721
831.8603440610459	1585.9	27782.2	90.3288813629143
832.598258338294	1586.6	27778.566666666666	90.17539738911918
833.3360993785501	1587.0666666666666	27859.933333333334	90.43313536572606
834.0738671796487	1586.9666666666667	27975.333333333332	90.21473815971574
834.8115617394246	1587.3333333333333	28127.666666666668	91.36625302667464
835.5491830557129	1586.5666666666666	28274.9	91.3184793654767
836.2867311263482	1586.5	28403.366666666665	91.21375521948288
837.0242059491653	1586.9333333333334	28555.666666666668	91.71729777407778
837.7616075219992	1587.2333333333333	28628.933333333334	91.71218273141768
838.4989358426844	1587.2	28623.466666666667	91.1642927101327
839.2361909090561	1586.8	28639.833333333332	91.0374125650109
839.9733727189487	1586.3333333333333	28669.633333333335	91.09561425812599
840.7104812701973	1586.6	28774.766666666666	90.8210104175369
841.4475165606366	1586.8333333333333	28942.9	91.0216277072499
842.1844785881015	1585.8333333333333	29077.4	90.59221897878297
842.9213673504267	1586.9333333333334	29166.633333333335	90.4843689679087
843.6581828454471	1586.5	29229.566666666666	90.73306814662931
844.3949250709974	1586.9666666666667	29303.133333333335	90.45028743348581
845.1315940249126	1587.0333333333333	29424.5	90.41110983040828
845.8681897050272	1587.3333333333333	29546.533333333333	91.36131321295309
846.6047121091764	1586.2333333333333	29626.133333333335	90.26341403190871
847.3411612351948	1586.6666666666667	29692.766666666666	90.26867834770103
848.0775370809172	1586.8333333333333	29739.833333333332	90.5649910206961
848.8138396441784	1586.9	29812.233333333334	91.23494500188286
849.5500689228132	1586.4666666666667	29848.933333333334	91.28229512443389
850.2862249146566	1586.7	29903.866666666665	91.13340154457308
851.0223076175432	1586.6333333333334	29985.933333333334	89.94075957106963
851.7583170293079	1586.6666666666667	30222.5	90.03568608217903
852.4942531477856	1586.4666666666667	30351.866666666665	91.3591972027445
853.2301159708109	1586.7333333333333	30376.133333333335	91.8015210185777
853.9659054962187	1586.6666666666667	30442.466666666667	92.15707795727172
854.7016217218439	1586.2333333333333	30533.2	92.50600125178546
855.4372646455213	1586.5666666666666	30632.966666666667	91.56329703234915
856.1728342650856	1587.6666666666667	30729.8	90.72080255517211
856.9083305783716	1586.7	30818.733333333334	90.27892575165343
857.6437535832143	1586.6	30916.6	89.9323426903906
858.3791032774483	1586.4	31011.2	90.85139718357581
859.1143796589085	1586.4	31107.666666666668	92.72187650713043
859.8495827254299	1586.9666666666667	31238.833333333332	92.9006819429052
860.5847124748469	1587.1666666666667	31343.466666666667	93.60299343873369
861.3197689049947	1586.9666666666667	31454.0	94.12456123128923
862.0547520137079	1586.6666666666667	31581.466666666667	93.75314888308678
862.7896617988213	1587.1	31655.466666666667	93.87055351090223
863.5244982581698	1586.3666666666666	31721.0	93.63362884601386
864.2592613895882	1586.0333333333333	31738.466666666667	93.58326260567578
864.9939511909114	1586.4	31716.066666666666	93.25165033054803
865.728567659974	1586.8666666666666	31797.866666666665	92.94617813106704
866.4631107946109	1587.0333333333333	31841.7	92.45904053815347
867.197580592657	1586.9666666666667	31871.333333333332	91.43243342886372
867.931977051947	1587.2	32010.566666666666	91.71170974227422
868.6663001703158	1586.0666666666666	32026.833333333332	92.12579180444479
869.4005499455982	1586.3	32045.3	91.82237743834996
870.1347263756289	1586.4666666666667	32013.0	91.76278885207226
870.8688294582428	1586.6333333333334	32107.066666666666	90.93536717206712
871.6028591912748	1586.7333333333333	32271.6	91.33577693889187
872.3368155725594	1586.7666666666667	32495.7	91.55492647967505
873.0706985999318	1586.8	32587.9	91.68261994270037
873.8045082712266	1586.5	32666.0	91.28321241911858
874.5382445842787	1586.6333333333334	32737.5	91.03162984625892
875.2719075369228	1586.4333333333334	32911.1	91.71209284915383
876.0054971269938	1587.4	33045.73333333333	91.7044914643968
876.7390133523264	1586.8666666666666	33195.63333333333	90.80033121833665
877.4724562107556	1586.8666666666666	33437.333333333336	90.79583992379129
878.2058257001161	1586.7666666666667	33639.0	90.69568107601182
878.9391218182427	1586.4666666666667	33757.96666666667	90.40337484395191
879.6723445629702	1586.2333333333333	33813.0	90.16415640093662
880.4054939321335	1586.8666666666666	33918.03333333333	89.69425152090196
881.1385699235674	1586.8666666666666	34132.0	88.77390644782605
881.8715725351066	1587.1333333333334	34343.166666666664	89.59897992372774
882.604501764586	1586.6333333333334	34578.8	89.68873881269599
883.3373576098403	1586.2	34784.96666666667	89.66383084560586
884.0701400687044	1587.3333333333333	34924.23333333333	89.56240354059952
884.8028491390132	1587.0	35093.8	89.7409476652115
885.5354848186014	1587.4	35182.933333333334	89.01890783200972
886.2680471053038	1586.0333333333333	35227.4	88.40512070814114
887.0005359969554	1586.5666666666666	35310.73333333333	87.04630688399679
887.7329514913906	1586.1	35425.166666666664	86.02655393918911
888.4652935864447	1586.5	35692.9	85.38118327056874
889.1975622799522	1586.7666666666667	35966.23333333333	85.6323604490685
889.929757569748	1586.9333333333334	36173.3	85.35014847998642
890.6618794536669	1586.4	36343.566666666666	86.1939190322323
891.3939279295437	1586.3666666666666	36480.0	86.05329675297787
892.1259029952132	1586.6	36602.933333333334	86.13109554691874
892.8578046485103	1586.2333333333333	36722.0	85.83098472687777
893.5896328872698	1586.8	36807.833333333336	85.13852403886212
894.3213877093264	1587.3666666666666	37041.03333333333	85.83981029686704
895.0530691125149	1586.4666666666667	37305.53333333333	85.92429238226077
895.7846770946703	1586.9666666666667	37560.2	86.30912019704628
896.5162116536272	1586.8333333333333	37687.36666666667	86.79743489224452
897.2476727872206	1586.7666666666667	37806.86666666667	87.16376508263751
897.9790604932853	1586.5333333333333	37942.6	86.88024516013238
898.7103747696559	1586.6333333333334	38107.7	86.88388518762325
899.4416156141674	1586.3	38262.46666666667	86.487917459662
900.1727830246544	1586.8333333333333	38458.9	86.45284299450395
900.9038769989521	1585.9666666666667	38723.7	87.026105444318
901.634897534895	1587.4	39005.6	87.21199549826804
902.365844630318	1587.1666666666667	39276.5	87.79936334444629
903.0967182830558	1586.4	39410.96666666667	88.5816774782946
903.8275184909435	1586.6666666666667	39583.36666666667	88.68736406700712
904.5582452518156	1587.3	39828.76666666667	88.65100093692408
905.288898563507	1587.0	40048.4	88.20379711263539
906.0194784238527	1587.2333333333333	40147.8	87.59577980585226
906.7499848306873	1586.8666666666666	40320.3	86.76970244543135
907.4804177818455	1586.1666666666667	40540.76666666667	86.39428906295244
908.2107772751625	1586.2	40723.13333333333	87.03392153983121
908.9410633084728	1587.3333333333333	40838.76666666667	86.73263304510736
909.6712758796114	1586.6	40822.166666666664	86.9670445727815
910.4014149864129	1587.5	40834.433333333334	85.76466836434454
911.1314806267123	1586.6333333333334	40965.933333333334	85.8029106193721
911.8614727983444	1585.7666666666667	41089.1	85.65778023948552
912.5913914991438	1586.0333333333333	41280.7	86.36444045556262
913.3212367269456	1586.5666666666666	41531.433333333334	87.31760187488672
914.0510084795844	1586.7	41732.76666666667	87.52118637519864
914.7807067548952	1587.1666666666667	41968.73333333333	87.87896449432345
915.5103315507125	1586.5666666666666	42114.8	87.87020270340774
916.2398828648716	1586.7666666666667	42187.9	87.3861198546089
916.9693606952068	1587.5666666666666	42277.86666666667	86.87975436822674
917.6987650395532	1586.0	42364.666666666664	87.11889727970193
918.4280958957455	1586.2666666666667	42484.46666666667	87.42060959349564
919.1573532616186	1586.9	42540.166666666664	87.22688936017921
919.8865371350073	1586.4	42539.13333333333	87.07520251075495
920.6156475137464	1587.4	42592.933333333334	86.89629844134744
921.3446843956707	1586.9666666666667	42672.73333333333	87.75342255881824
922.0736477786149	1586.7333333333333	42581.8	87.52001833992496
922.802537660414	1586.7333333333333	42536.5	87.13273584398031
923.5313540389027	1586.5666666666666	42570.933333333334	87.3237197187446
924.2600969119159	1587.2	42566.53333333333	86.50704618986212
924.9887662772883	1587.3666666666666	42544.03333333333	86.12882215229531
925.7173621328548	1587.1666666666667	42543.833333333336	86.47331982469697
926.4458844764501	1586.2	42542.566666666666	86.27651374566557
927.1743333059092	1587.1666666666667	42323.666666666664	85.65294509488409
927.9027086190666	1586.5666666666666	42051.26666666667	86.0176075173039
928.6310104137575	1587.5666666666666	41576.1	85.2410438927053
929.3592386878165	1586.1666666666667	41046.26666666667	85.2165895694303
930.0873934390784	1586.2333333333333	40303.73333333333	84.93788528012868
930.815474665378	1587.0	39545.73333333333	85.8676030428233
931.5434823645503	1586.3333333333333	38632.86666666667	85.42421496474802
932.2714165344298	1587.3666666666666	37512.8	85.31704861857297
932.9992771728516	1586.9	36384.6	85.74418562581748
933.7270642776504	1586.0	35279.86666666667	85.8305870630457
934.4547778466609	1586.6333333333334	34227.1	86.02958317575666
935.1824178777181	1586.0	33385.36666666667	86.10255724952708
935.9099843686568	1586.2666666666667	32685.433333333334	86.62887656239374
936.6374773173115	1586.6	32128.766666666666	86.31639699974826
937.3648967215174	1586.6333333333334	31835.833333333332	86.75340641450526
938.0922425791092	1586.7666666666667	31664.466666666667	87.10771618754661
938.8195148879216	1586.4666666666667	31727.833333333332	86.62895116368215
939.5467136457895	1586.8333333333333	31953.233333333334	86.88694329736275
940.2738388505477	1587.2	32202.333333333332	86.2987706251018
941.000890500031	1586.4666666666667	32612.1	86.02376790757107
941.7278685920743	1587.0666666666666	33180.5	86.90113267767937
942.4547731245123	1586.5333333333333	33843.73333333333	87.18727669759598
943.1816040951798	1586.7333333333333	34558.03333333333	87.16066457628763
943.9083615019116	1585.9333333333334	35288.8	86.60515452195413
944.6350453425426	1587.1	36006.53333333333	85.95850375735449
945.3616556149077	1586.3333333333333	36727.36666666667	85.18776549273423
946.0881923168415	1586.9	37547.566666666666	85.9664619608684
946.8146554461789	1586.9666666666667	38222.2	85.607173536514
947.5410450007547	1587.0666666666666	38915.03333333333	85.12424673152772
948.2673609784038	1586.6333333333334	39648.333333333336	85.01646404457128
948.9936033769609	1586.6666666666667	40483.73333333333	85.38165358315104
949.7197721942608	1586.6333333333334	41308.566666666666	85.6613787201515
950.4458674281384	1587.1666666666667	42110.96666666667	85.59122902629812
951.1718890764284	1586.6333333333334	42879.36666666667	85.50229922885593
951.8978371369658	1587.7666666666667	43582.63333333333	85.17281051415857
952.6237116075853	1587.0	44197.8	85.13038455909451
953.3495124861216	1587.5666666666666	44789.333333333336	84.88918715428161
954.0752397704097	1586.6333333333334	45272.6	85.04673206201412
954.8008934582843	1586.3333333333333	45758.2	85.13305937731914
955.5264735475803	1586.8666666666666	46239.36666666667	84.93009689887153
956.2519800361324	1587.1666666666667	46769.03333333333	84.81523100053136
956.9774129217755	1586.7	47308.23333333333	85.85101195991182
957.7027722023442	1586.4333333333334	47836.433333333334	86.2720416367835
958.4280578756737	1587.5	48204.8	86.52771557931943
959.1532699395985	1587.4	48411.8	86.52532132156172
959.8784083919536	1586.5	48661.23333333333	86.25457274315771
960.6034732305736	1586.7	48978.066666666666	86.1379536110185
961.3284644532936	1586.5	49250.86666666667	85.47167449577805
962.053382057948	1587.3333333333333	49531.666666666664	85.18227854033918
962.7782260423721	1586.3666666666666	49702.23333333333	84.99507171810822
963.5029964044004	1587.1	49932.933333333334	85.10605317372442
964.2276931418677	1586.5333333333333	50218.566666666666	85.6466840194393
964.952316252609	1587.1666666666667	50391.53333333333	85.73436587187715
965.6768657344589	1587.2333333333333	50418.26666666667	85.83141459986416
966.4013415852523	1586.8333333333333	50351.7	85.29022763504909
967.1257438028242	1586.3	50333.3	85.17046144749763
967.8500723850091	1587.1	50360.53333333333	84.86065345344815
968.574327329642	1586.8333333333333	50420.566666666666	85.09964396031317
969.2985086345576	1586.9333333333334	50531.86666666667	84.66644119456365
970.0226162975908	1587.0333333333333	50574.5	84.82591716083756
970.7466503165765	1586.5	50505.833333333336	84.24014779349945
971.4706106893493	1586.5333333333333	50433.933333333334	83.78649401578448
972.1944974137441	1587.3	50245.0	83.44727809308075
972.9183104875957	1586.9333333333334	49950.53333333333	83.49964932924406
973.6420499087391	1587.3	49669.566666666666	84.25830912514543
974.3657156750087	1587.3666666666666	49541.1	84.88515055289463
975.0893077842397	1587.3	49322.566666666666	84.80646928940658
975.8128262342667	1586.4333333333334	49284.566666666666	84.74139624123751
976.5362710229247	1586.4	49302.86666666667	84.91197928226447
977.2596421480483	1586.8333333333333	49198.333333333336	84.84515277736205
977.9829396074724	1586.2	49093.8	84.77668015284934
978.7061633990318	1586.9333333333334	48916.96666666667	85.13399537489809
979.4293135205613	1587.3	48675.8	85.7118001856498
980.1523899698958	1586.6	48440.4	84.83799218596226
980.87539274487	1586.9	48398.8	85.00121148648788
981.5983218433189	1586.6666666666667	48375.566666666666	83.83539925579069
982.3211772630771	1586.2333333333333	48423.0	84.3567850517026
983.0439590019795	1586.4666666666667	48441.23333333333	83.82270066576824
983.7666670578608	1587.1	48516.03333333333	83.72036641885613
984.4893014285559	1586.4666666666667	48508.3	83.44336270180997
985.2118621118997	1586.5333333333333	48473.433333333334	83.30464544669935
985.9343491057269	1586.5333333333333	48461.3	83.93010083761239
986.6567624078724	1586.3666666666666	48369.4	84.14549146127801
987.3791020161709	1587.1333333333334	48348.833333333336	84.10894152725345
988.1013679284573	1586.9	48326.4	83.87566027115324
988.8235601425663	1587.0	48291.066666666666	84.23665064455747
989.5456786563328	1586.7333333333333	48371.566666666666	84.24221000400166
990.2677234675917	1586.6666666666667	48441.86666666667	83.60230492707478
990.9896945741776	1587.2	48299.73333333333	83.57655476005053
991.7115919739255	1587.2	48120.566666666666	83.24027340987911
992.4334156646702	1587.1	47827.833333333336	82.37397192008208
993.1551656442463	1587.3666666666666	47491.0	82.24255341758077
993.8768419104888	1586.7333333333333	47152.4	82.27717941406782
994.5984444612325	1586.9666666666667	46907.73333333333	82.4775814568917
995.3199732943121	1587.4333333333334	46635.433333333334	83.02518156808152
996.0414284075626	1587.0	46347.566666666666	82.89422140717927
996.7628097988187	1586.9666666666667	46111.26666666667	82.91099203083677
997.4841174659151	1587.3666666666666	45857.53333333333	82.83065279945885
998.2053514066869	1587.0333333333333	45576.333333333336	83.41410600461361
998.9265116189687	1586.7	45059.96666666667	83.2375229751927
999.6475981005952	1586.9333333333334	44451.53333333333	82.78237807588009
1000.3686108494015	1587.5666666666666	43934.933333333334	83.35851942663344
1001.0895498632223	1587.4	43519.36666666667	82.82569936841914
1001.8104151398923	1587.2	43177.73333333333	82.86676752186779
1002.5312066772464	1587.2666666666667	42840.96666666667	83.10012046091836
1003.2519244731194	1587.1	42537.53333333333	83.45103130629663
1003.9725685253462	1586.8	42190.666666666664	83.16319935833124
1004.6931388317614	1586.2666666666667	41800.63333333333	83.30463551404024
1005.4136353902	1586.8	41314.63333333333	82.95012836274421
1006.1340581984969	1586.9	40766.9	82.79921150288783
1006.8544072544867	1586.9666666666667	40128.7	82.7572684304808
1007.5746825560042	1587.1333333333334	39482.0	82.46106732605921
1008.2948841008844	1587.3333333333333	38949.46666666667	82.93630603187621
1009.0150118869618	1586.2333333333333	38435.46666666667	82.57263138492506
1009.7350659120716	1587.2333333333333	38102.96666666667	83.08901064706625
1010.4550461740483	1587.3	37722.13333333333	82.42242043370574
1011.174952670727	1586.6333333333334	37393.5	82.26300589268388
1011.8947853999423	1587.1333333333334	37026.03333333333	82.74751707633493
1012.614544359529	1586.7	36462.5	81.81171433259861
1013.334229547322	1586.9666666666667	35909.066666666666	82.26672660125142
1014.0538409611561	1586.2333333333333	35262.96666666667	82.34157136096144
1014.7733785988661	1586.5666666666666	34651.833333333336	82.51951387980942
1015.4928424582868	1586.8333333333333	34145.566666666666	82.88616110307959
1016.2122325372529	1586.9666666666667	33696.666666666664	82.92137082856377
1016.9315488335994	1586.6333333333334	33284.666666666664	82.60175191593683
1017.6507913451611	1586.6	32894.066666666666	82.496306492215
1018.3699600697728	1586.5666666666666	32547.266666666666	83.05230267699488
1019.0890550052692	1586.4333333333334	32076.033333333333	82.5254804785697
1019.8080761494851	1587.1333333333334	31543.233333333334	82.29109173553557
1020.5270235002555	1587.0333333333333	30878.333333333332	82.44677558831714
1021.2458970554151	1586.8333333333333	30124.433333333334	82.11977958399504
1021.9646968127987	1587.0333333333333	29421.466666666667	81.28323400238328
1022.6834227702411	1587.0	28903.0	82.04355716476287
1023.4020749255772	1586.6333333333334	28426.5	81.706762015885
1024.1206532766416	1586.4666666666667	27996.133333333335	81.4543364927901
1024.8391578212693	1587.2333333333333	27659.066666666666	81.41968005272136
1025.5575885572953	1586.8	27354.233333333334	81.71735756949838
1026.2759454825539	1587.0	26930.733333333334	82.08649737555103
1026.9942285948803	1586.1666666666667	26369.166666666668	82.33575912021188
1027.7124378921092	1587.2333333333333	25801.9	82.68746123211042
1028.4305733720753	1586.7	25190.2	82.23562004252926
1029.1486350326138	1586.4333333333334	24627.733333333334	82.24663055473147
1029.866622871559	1586.8333333333333	24126.9	83.11159806292864
1030.584536886746	1586.7333333333333	23699.133333333335	82.65810663562937
1031.3023770760096	1587.1333333333334	23337.833333333332	81.89763715849452
1032.0201434371845	1586.6	23002.966666666667	81.78809808089699
1032.7378359681059	1586.6	22689.466666666667	82.46058349339752
1033.455454666608	1586.5	22296.0	82.43337855854374
1034.1729995305259	1586.7333333333333	21837.1	81.92486323329769
1034.8904705576945	1586.5333333333333	21315.533333333333	81.97086843741775
1035.6078677459486	1587.1	20793.3	82.51711417609975
1036.3251910931228	1587.1333333333334	20295.9	82.63158541822274
1037.042440597052	1586.2333333333333	19804.833333333332	82.24231545979211
1037.7596162555712	1586.5666666666666	19404.433333333334	82.17460315980654
1038.4767180665153	1586.5333333333333	19103.2	83.25013632645128
1039.1937460277186	1586.9333333333334	18783.633333333335	82.79602785656613
1039.9107001370162	1586.3666666666666	18528.566666666666	83.34460027292116
1040.627580392243	1587.2666666666667	18251.0	82.29308148713808
1041.3443867912338	1587.2333333333333	17910.566666666666	82.55551315527549
1042.0611193318232	1587.4333333333334	17519.066666666666	82.62067006953244
1042.7777780118463	1587.2333333333333	17079.1	82.38739929068436
1043.4943628291376	1586.9	16605.933333333334	81.99619156357905
1044.2108737815322	1587.0666666666666	16187.266666666666	82.37576570399524
1044.9273108668647	1586.3	15824.533333333333	81.81339440973187
1045.64367408297	1587.0666666666666	15453.0	81.32932158754883
1046.359963427683	1586.8333333333333	15201.933333333332	82.59559740986508
1047.0761788988382	1587.2333333333333	14931.066666666668	82.58043025133703
1047.7923204942708	1586.5333333333333	14679.033333333333	82.35536331993151
1048.5083882118154	1587.4666666666667	14408.9	82.59930316893106
1049.224382049307	1586.9666666666667	14108.066666666668	82.97496527612002
1049.9403020045802	1587.0666666666666	13749.7	82.35193373739551
1050.6561480754697	1586.4333333333334	13421.0	82.66846903540409
1051.3719202598106	1587.0666666666666	13096.466666666667	82.18010039868065
1052.0876185554378	1587.6	12805.666666666666	82.20003738965502
1052.8032429601856	1587.7333333333333	12571.333333333334	83.10869278612958
1053.5187934718892	1586.7666666666667	12360.033333333333	82.65009008249731
1054.2342700883835	1587.1666666666667	12196.866666666667	82.21848097852991
1054.949672807503	1586.9333333333334	12040.033333333333	81.91949532050994
1055.6650016270826	1586.4666666666667	11876.1	82.28495716843581
1056.3802565449573	1587.2666666666667	11658.633333333333	82.02478055412999
1057.0954375589617	1586.5666666666666	11459.3	83.33131242248857
1057.8105446669308	1586.8	11239.3	83.31410428218574
1058.5255778666992	1587.1666666666667	11009.8	82.96202528004946
1059.240537156102	1586.8	10781.233333333334	82.94763539652693
1059.9554225329737	1586.5333333333333	10597.1	82.56279916172416
1060.6702339951491	1586.4	10435.033333333333	82.93505861611463
1061.3849715404633	1586.7333333333333	10309.733333333334	83.20873533066839
1062.0996351667509	1586.3333333333333	10201.7	82.81003796091693
1062.8142248718468	1587.2	10103.666666666666	82.86572836587837
1063.528740653586	1587.4	9947.9	82.29563998109026
1064.2431825098029	1586.7	9784.333333333334	83.25594647849876
1064.9575504383324	1587.1666666666667	9579.0	82.5172377028234
1065.6718444370097	1586.0333333333333	9375.566666666668	82.83917586792745
1066.386064503669	1587.2333333333333	9192.666666666666	82.20182534535327
1067.1002106361457	1586.8	9040.1	82.15495232530138
1067.8142828322743	1586.6666666666667	8939.366666666667	83.48000995903908
1068.5282810898898	1586.7666666666667	8837.766666666666	83.32891282361211
1069.2422054068265	1586.8	8741.266666666666	83.73016026865784
1069.95605578092	1587.0333333333333	8646.266666666666	84.05100745779306
1070.6698322100044	1587.1	8485.9	82.95711682756209
1071.383534691915	1586.9	8325.066666666668	82.65016914832334
1072.0971632244864	1587.0	8156.233333333334	83.81732224912251
1072.8107178055534	1587.1666666666667	8000.2	83.03352434092838
1073.524198432951	1586.5	7867.366666666667	81.42643605168463
1074.2376051045137	1586.3666666666666	7765.033333333334	83.51481286118155
1074.9509378180765	1586.6333333333334	7675.2	82.5357174689211
1075.6641965714741	1586.6	7595.5	82.28715002000598
1076.3773813625414	1587.2	7494.766666666666	82.7752743803461
1077.0904921891133	1586.4	7385.533333333334	83.47510128906073
1077.8035290490245	1587.3666666666666	7262.366666666667	83.3706143715821
1078.51649194011	1587.1666666666667	7129.4	83.93018977679658
1079.2293808602042	1586.9666666666667	6999.733333333334	82.30612246791561
1079.9421958071423	1586.5333333333333	6879.2	83.08711257277288
1080.6549367787588	1586.9	6789.666666666667	83.78043142263296
1081.367603772889	1587.0	6697.1	82.34920706901187
1082.080196787367	1586.5333333333333	6648.3	82.34038738778713
1082.7927158200282	1586.8333333333333	6576.4	82.92323536814325
1083.5051608687072	1587.2333333333333	6475.733333333334	84.00350435720947
1084.217531931239	1587.0	6355.166666666667	83.99203048272445
1084.9298290054578	1587.2	6232.966666666666	82.83551059900229
1085.6420520891993	1586.3	6133.2	82.34279108803143
1086.3542011802977	1586.8	6059.3	83.29257794406305
1087.0662762765878	1587.0333333333333	6009.9	85.00035130021487
1087.7782773759047	1586.9	5942.7	84.77264121296706
1088.4902044760831	1587.2666666666667	5867.233333333334	84.22788015114779
1089.202057574958	1586.7666666666667	5776.233333333334	82.82749426606995
1089.9138366703637	1586.8666666666666	5695.633333333333	84.67915332420432
1090.6255417601355	1586.6666666666667	5592.5	83.67036379446685
1091.337172842108	1586.4666666666667	5514.166666666667	84.31325101908688
1092.048729914116	1586.8	5467.066666666667	85.17527836821458
1092.7602129739944	1586.5	5423.6	85.63282375058259
1093.471622019578	1586.6666666666667	5371.666666666667	83.79530784823118
1094.1829570487016	1586.8666666666666	5315.566666666667	85.59008031564612
1094.8942180592	1587.0	5222.766666666666	84.71667497981205
1095.605405048908	1586.2	5144.933333333333	85.43196396957747
1096.3165180156604	1586.0	5072.033333333334	84.87859654684478
1097.027556957292	1587.1	5033.933333333333	86.555591851043
1097.7385218716379	1587.4	4990.0	85.92659475273135
1098.4494127565324	1587.0666666666666	4939.8	85.77162462695713
1099.1602296098106	1586.8	4854.266666666666	86.08177346131755
1099.8709724293074	1586.2	4770.366666666667	86.52726124704414
1100.5816412128574	1586.8	4696.4	85.7557916728562
1101.2922359582956	1586.9333333333334	4649.3	86.18741589682742
1102.0027566634565	1587.0	4616.833333333333	85.77205927309922
1102.7132033261753	1586.8	4565.066666666667	86.87050507440003
1103.4235759442865	1587.2666666666667	4485.533333333334	86.90771443203917
1104.1338745156252	1586.2	4411.266666666666	85.91526924428284
1104.844099038026	1587.4	4362.1	85.50982338119087
1105.5542495093239	1587.3666666666666	4330.633333333333	86.03403942798073
1106.2643259273534	1586.6666666666667	4280.933333333333	86.1334685176854
1106.9743282899494	1586.7666666666667	4203.933333333333	86.68763193314032
1107.684256594947	1587.7666666666667	4130.266666666666	88.17309996794826
1108.394110840181	1587.1	4068.0666666666666	87.78860661001015
1109.1038910234856	1587.4666666666667	4028.133333333333	89.39075168657374
1109.8135971426964	1586.3333333333333	3974.0666666666666	89.0513310696638
1110.5232291956477	1586.3	3897.0	89.38555453758532
1111.2327871801745	1586.9333333333334	3829.2	89.34507604787447
1111.9422710941117	1586.2666666666667	3781.866666666667	89.7933675807766
1112.6516809352938	1586.0	3735.7	89.77017928658302
1113.3610167015559	1586.7	3676.0333333333333	90.22353523625559
1114.0702783907325	1586.8	3619.9	91.74649973362273
1114.7794660006589	1586.2666666666667	3579.4333333333334	92.21450131292696
1115.4885795291696	1587.0	3542.133333333333	91.38464763435039
1116.1976189740992	1586.8	3496.5666666666666	91.99560936165419
1116.906584333283	1586.4333333333334	3450.1	93.07227734495854
1117.6154756045555	1587.3666666666666	3408.8333333333335	92.7888731570684
1118.3242927857516	1586.6666666666667	3371.3	92.5737010292753
1119.0330358747062	1586.6333333333334	3326.9666666666667	92.5029946697307
1119.741704869254	1586.6	3290.266666666667	93.20828666253344
1120.4502997672296	1586.0333333333333	3247.8333333333335	94.97822342984584
1121.1588205664682	1586.3666666666666	1662.4666666666667	81.81438264519495
1121.8672672648045	1585.9	1661.5333333333333	81.9077157844105
1122.5756398600731	1586.1	1661.6	94.51983371187114
1123.2839383501089	1585.8666666666666	1662.3333333333333	79.78748517158154
