# Supplementary material for: Roblonski: A Material-Efficient Robo-Fluidic Toolbox for Rapid Photochemical Characterization
Source: ACS Cent Sci. 2026 Feb 6;12(3):333–44. doi: 10.1021/acscentsci.5c02027 (PMC13022720; doi:10.1021/acscentsci.5c02027)
Supplement: Supplementary file 2 [file oc5c02027_si_002.zip › BeerLambertStudy/Raw Data (Automataed)/BLEC Study (2025 Jun 12)/ZnPc3/blec_ZnPc3__13062025_aABS_i17_eEXP_s0_d400e-03_t250-0_m7_v175-0.csv]

name	C:/Users/cbe.mabolha.shared/Documents/Gilson Spectroscopy Project\BLEC Study (2025 Jun 12)\ZnPc3\blec_ZnPc3__13062025_aABS_i17_eEXP_s0_d400e-03_t250-0_m7_v175-0.csv
2025-06-13 06:07:37.441732
mix_iter=7	mix_disp=175.0
droplet_volume=50.0	working_volume=250.0
dilution_scheme=Fractional(value=0.3333333333333333)	n_dil=6
calibration=Calibration(y = f(x); f(x) = -0.244 + 0.9765x; s.t. y > 0.0; Set Feb 4	2025 from "Manuscript Figures Data.xlsx")
count	30
interval	0.1 (Sec)
integration_time	40000 (uSec)
NLC=False	DCC=False	WCAL=-5	Slit=S5
Conc_0=0.004	nFRAC=1.0	nConc_(17;0)=0.004	aFRAC=1.0	aConc_(17;0)=0.004
wavelength (nm)	dark reference (int)	light reference (int)	abs (mOD)
W	D	L	S
344.6678771972656	1602.0666666666666	1678.1333333333334	84.15779081851639
345.45221902608614	1590.4333333333334	1665.6666666666667	84.95358719491959
346.236489003635	1587.1	1661.9333333333334	77.75207271799538
347.02068712774695	1585.4666666666667	1659.9	72.42691889819416
347.8048133962569	1585.3666666666666	2381.8333333333335	150.83923888708767
348.5888678069997	1585.9	2396.5	150.6519774382842
349.3728503578101	1587.2	2408.9666666666667	151.54522061892723
350.15676104652283	1587.9	2424.9666666666667	153.45658778324173
350.94059987097285	1588.0	2431.8333333333335	152.20223171611974
351.72436682899485	1586.9666666666667	2437.9	151.96148762801238
352.5080619184237	1586.6	2443.366666666667	150.19887069347084
353.2916851370942	1586.4333333333334	2447.9	148.79467140727402
354.0752364828412	1586.1666666666667	2450.4	147.49704538489803
354.8587159534994	1586.4	2457.4666666666667	150.72926822150117
355.6421235469038	1586.5333333333333	2457.233333333333	144.49839849060396
356.42545926088906	1586.7	2456.733333333333	145.16404446918767
357.20872309329	1586.9333333333334	2455.0666666666666	146.00798929048597
357.9919150419415	1587.0666666666666	2452.9333333333334	142.56812937450317
358.77503510467835	1587.0333333333333	2447.633333333333	143.7425981547113
359.5580832793353	1585.7	2442.4666666666667	141.7569785619125
360.34105956374725	1586.5	2438.133333333333	141.66009567098217
361.12396395574893	1586.4666666666667	2435.1	141.28322826864152
361.9067964531752	1585.9333333333334	2432.733333333333	137.75385167591563
362.6895570538609	1586.3	2431.233333333333	137.5943864662042
363.47224575564076	1586.8333333333333	2432.8333333333335	141.02125169750127
364.2548625563497	1586.4	2430.3333333333335	141.52448369176275
365.0374074538224	1586.7	2425.9666666666667	138.3566045324101
365.8198804458938	1586.7666666666667	2424.1666666666665	139.0769999023944
366.6022815303986	1586.6	2425.366666666667	137.50519059286972
367.3846107051717	1586.7	2426.1	134.15330843596064
368.1668679680479	1587.0	2425.366666666667	134.27651058780424
368.9490533168619	1587.1	2430.866666666667	136.85321081930581
369.7311667494487	1586.9	2433.3333333333335	132.640225168889
370.5132082636429	1586.5333333333333	2446.5333333333333	132.56905776420388
371.2951778572795	1585.7666666666667	2446.6666666666665	130.4952275137688
372.07707552819323	1586.4666666666667	2445.866666666667	130.3287150629002
372.8589012742189	1586.6666666666667	2456.0666666666666	132.8587435255097
373.6406550931913	1586.7	2461.1666666666665	128.80763190436295
374.4223369829453	1587.0	2472.133333333333	129.22304031436292
375.2039469413157	1586.3666666666666	2475.266666666667	129.24317344812837
375.9854849661373	1586.5333333333333	2470.3333333333335	128.17210730878548
376.7669510552448	1586.5333333333333	2477.866666666667	130.64977826466665
377.5483452064732	1587.2333333333333	2482.766666666667	129.21657427924214
378.3296674176572	1587.1	2492.1666666666665	124.49110918542497
379.11091768663164	1586.3333333333333	2499.0333333333333	126.28903237067665
379.89209601123133	1586.5666666666666	2507.4666666666667	126.03527481585755
380.67320238929113	1586.8666666666666	2508.2	126.51283938955571
381.45423681864577	1586.3666666666666	2510.366666666667	126.82288048285135
382.23519929713007	1587.2333333333333	2521.633333333333	128.8814246625071
383.01608982257886	1587.1333333333334	2530.4333333333334	123.08575217523364
383.796908392827	1586.8666666666666	2538.266666666667	122.21854107737188
384.57765500570923	1587.4333333333334	2540.4333333333334	122.14259061722368
385.3583296590604	1586.6666666666667	2532.6666666666665	123.04531838679583
386.1389323507153	1586.2666666666667	2538.8	123.32064799320717
386.91946307850884	1586.4666666666667	2547.5333333333333	119.80760316601521
387.69992184027564	1586.3666666666666	2570.5333333333333	120.85408816830439
388.48030863385065	1586.5	2592.8333333333335	121.07195063137398
389.2606234570687	1586.8	2582.766666666667	121.29605397219659
390.04086630776453	1586.6333333333334	2568.5	119.43013741498862
390.82103718377294	1586.9	2570.4333333333334	117.03350409990725
391.6011360829288	1586.9333333333334	2580.6	116.4271290321769
392.3811630030669	1587.2	2608.266666666667	118.29784670175057
393.161117942022	1586.9666666666667	2650.9666666666667	116.79766689451657
393.941000897629	1586.0666666666666	2693.1666666666665	116.90205456575667
394.72081186772266	1586.7	2704.4666666666667	119.18777101149912
395.5005508501378	1586.9	2689.8333333333335	119.33979518038542
396.28021784270925	1586.9666666666667	2690.4	116.42080525380658
397.0598128432718	1586.7333333333333	2699.5	114.82759355233603
397.83933584966024	1586.8	2705.9666666666667	117.82695289579803
398.6187868597095	1586.7	2718.4333333333334	117.63267582672992
399.3981658712542	1586.2333333333333	2735.7	114.12600496639486
400.1774728821293	1586.9	2757.9333333333334	115.3735322300284
400.9567078901696	1585.9333333333334	2787.633333333333	116.22858401986372
401.7358708932098	1587.0	2783.1666666666665	115.7856081254886
402.5149618890848	1586.6666666666667	2771.233333333333	115.72882619868624
403.2939808756294	1586.9	2780.733333333333	116.17176462512708
404.07292785067847	1586.9333333333334	2803.0333333333333	111.96465646269604
404.8518028120667	1586.5666666666666	2819.4666666666667	114.76135244963253
405.630605757629	1586.7	2819.5666666666666	113.66515290949158
406.4093366852001	1586.8333333333333	2816.5666666666666	116.52911381037134
407.1879955926149	1586.4	2819.6666666666665	115.48733544177779
407.9665824777082	1587.1333333333334	2837.2	114.5262458989884
408.74509733831474	1586.9	2858.2	114.67958583663204
409.52354017226935	1587.1	2862.8333333333335	112.8972318636079
410.3019109774069	1586.8	2867.5666666666666	111.51324095163497
411.08020975156217	1587.0	2884.1666666666665	112.3737369988437
411.8584364925699	1586.5	2908.133333333333	111.70258444139728
412.6365911982651	1586.8	2925.9666666666667	111.60065446901133
413.4146738664823	1586.6	2951.4666666666667	111.71428923777417
414.19268449505654	1587.1666666666667	2986.9333333333334	112.90005753435695
414.97062308182257	1586.8666666666666	3022.7	112.01586985758682
415.74848962461516	1586.4666666666667	3062.6	110.69956291865819
416.52628412126916	1587.0333333333333	3136.8333333333335	110.67238488116233
417.3040065696194	1587.5333333333333	3209.7	111.47481787945102
418.0816569675006	1586.2666666666667	3196.5	109.41169199923972
418.8592353127476	1587.0	3191.9666666666667	111.82257142304688
419.63674160319533	1586.3	3204.233333333333	111.5529038977708
420.4141758366785	1586.7333333333333	3240.8333333333335	112.17818966177174
421.1915380110319	1587.0666666666666	3253.8333333333335	110.46665606229381
421.9688281240904	1586.4	3255.3333333333335	112.21976515058286
422.7460461736888	1587.4333333333334	3311.4	112.06811463856535
423.52319215766187	1587.2666666666667	3376.366666666667	111.47760632275654
424.3002660738445	1586.7666666666667	3460.8	113.04974353431567
425.0772679200714	1586.8	3599.5666666666666	113.60185091910515
425.8541976941775	1586.5	3739.1	111.1232722997284
426.6310553939975	1586.7333333333333	3802.9333333333334	113.3075894629148
427.40784101736625	1586.9	3854.5333333333333	114.05125465078895
428.18455456211865	1586.4	3980.0	114.42261792314474
428.96119602608934	1586.5	4177.533333333334	115.53020386939826
429.7377654071133	1586.8333333333333	4383.033333333334	115.63388735506744
430.5142627030252	1586.8333333333333	4508.5	117.78045930612042
431.29068791166	1586.1666666666667	4651.4	117.10541538946732
432.06704103085235	1587.1333333333334	4783.433333333333	117.09754740379931
432.8433220584372	1586.8333333333333	4883.133333333333	117.76511971211615
433.6195309922492	1586.6333333333334	4940.866666666667	117.60219104780273
434.3956678301234	1586.7333333333333	4987.533333333334	117.55531622995792
435.1717325698944	1587.3	4990.666666666667	116.07322826319002
435.9477252093971	1586.2	5009.266666666666	114.43208796723843
436.72364574646633	1586.4	5061.533333333334	114.83991000940324
437.49949417893686	1586.2666666666667	5136.933333333333	116.38546754612808
438.27527050464346	1587.0	5228.3	115.32030772788421
439.0509747214211	1586.4333333333334	5396.766666666666	114.90144430269918
439.8266068271044	1586.6333333333334	5663.833333333333	115.13229698293611
440.6021668195283	1586.6666666666667	6029.2	114.57500415304477
441.37765469652754	1587.1	6499.033333333334	116.79290339952573
442.1530704559369	1586.9666666666667	6994.633333333333	117.30178809122816
442.9284140955914	1586.7666666666667	7434.366666666667	117.05245576708667
443.7036856133256	1586.9	7740.833333333333	117.61895410200928
444.47888500697445	1587.0666666666666	7922.2	116.6980883917758
445.2540122743727	1586.7	7947.233333333334	117.17610160879103
446.0290674133552	1587.2	7898.7	114.93144062909
446.8040504217568	1586.9333333333334	7801.6	114.87821670607809
447.5789612974122	1586.4	7720.5	115.05586454319
448.35380003815635	1586.7666666666667	7673.966666666666	115.07589212051157
449.1285666418239	1587.2	7648.166666666667	114.91463719560879
449.90326110624983	1586.5666666666666	7638.066666666667	114.33848652831577
450.67788342926883	1586.5666666666666	7653.433333333333	114.18728581573046
451.4524336087157	1587.4	7679.2	113.77347376686379
452.22691164242536	1587.9	7739.366666666667	114.72394975268601
453.00131752823256	1586.5	7790.7	113.6093470732896
453.7756512639721	1586.3666666666666	7872.833333333333	114.95730698480195
454.5499128474788	1587.1666666666667	7942.8	114.70044942247954
455.32410227658755	1587.3333333333333	7980.266666666666	114.3151077418246
456.09821954913303	1587.0666666666666	7982.1	113.51888833964087
456.8722646629501	1586.9333333333334	7962.6	114.20545670458135
457.6462376158736	1587.0666666666666	7892.833333333333	113.66496671073025
458.4201384057383	1586.8666666666666	7800.3	113.52836806587605
459.1939670303791	1586.7666666666667	7673.933333333333	113.24543686778267
459.96772348763074	1587.0666666666666	7540.266666666666	114.33722543652269
460.741407775328	1586.9666666666667	7398.966666666666	114.57223422002828
461.51501989130577	1587.0666666666666	7268.333333333333	113.17272404566113
462.2885598333988	1587.3666666666666	7147.3	112.00194174597365
463.0620275994419	1586.6333333333334	7055.633333333333	111.42042046384823
463.83542318726995	1586.1666666666667	6989.0	112.07953077490754
464.6087465947177	1586.4666666666667	6935.133333333333	111.32212700910053
465.38199781962	1586.6666666666667	6907.566666666667	111.75248025339813
466.1551768598116	1586.6666666666667	6906.2	111.96479498369196
466.92828371312737	1586.7333333333333	6930.466666666666	112.32607983522693
467.7013183774021	1587.1666666666667	6968.7	111.87186675565297
468.4742808504707	1587.5	7005.666666666667	111.88371200352019
469.24717113016777	1586.6666666666667	7062.8	110.7941584130335
470.0199892143283	1587.0	7133.8	111.10293315630396
470.792735100787	1586.6666666666667	7205.466666666666	111.13767747840227
471.5654087873788	1587.1666666666667	7276.366666666667	109.80910661514203
472.33801027193834	1587.0	7351.466666666666	110.51638562994434
473.11053955230057	1586.2333333333333	7417.766666666666	110.38498136328776
473.88299662630027	1586.5	7484.5	110.8519271776124
474.65538149177223	1586.7666666666667	7532.3	111.1529884323126
475.4276941465513	1587.2666666666667	7566.633333333333	111.06168852046888
476.1999345884722	1587.5	7577.566666666667	110.50827352128708
476.97210281536985	1587.1333333333334	7572.3	109.89111531679119
477.74419882507897	1586.7	7553.2	110.04486396612559
478.51622261543446	1586.3	7529.133333333333	110.4245351525541
479.2881741842711	1586.8333333333333	7484.933333333333	109.45489061334733
480.06005352942367	1587.1333333333334	7437.066666666667	109.37184235291475
480.831860648727	1587.2333333333333	7398.366666666667	110.04578167920437
481.60359554001593	1587.1666666666667	7356.766666666666	109.17673043444282
482.37525820112523	1586.7333333333333	7304.366666666667	109.67033802274935
483.14684862988975	1587.4333333333334	7266.4	108.58511142286903
483.91836682414424	1586.7333333333333	7209.3	108.20938555876114
484.68981278172356	1586.8666666666666	7165.433333333333	109.9645275338623
485.46118650046253	1587.3333333333333	7115.366666666667	109.1459658505776
486.23248797819593	1586.9333333333334	7077.866666666667	109.2386379868976
487.0037172127586	1586.8333333333333	7036.766666666666	109.30539317447928
487.7748742019853	1587.1666666666667	7001.7	109.0554847102809
488.54595894371096	1586.0666666666666	6962.166666666667	108.71307471043019
489.31697143577026	1587.6666666666667	6923.4	107.89899717709041
490.08791167599804	1586.5666666666666	6898.533333333334	108.23402008603684
490.8587796622292	1586.4666666666667	6860.166666666667	108.03063111917788
491.6295753922984	1587.0	6846.466666666666	108.6807306325679
492.4002988640406	1586.7333333333333	6811.6	107.72029787339007
493.17095007529053	1586.8666666666666	6785.133333333333	108.76827748308304
493.94152902388305	1586.4	6761.766666666666	108.6432625835105
494.71203570765294	1587.0	6724.466666666666	108.48278483959743
495.482470124435	1586.8	6690.966666666666	107.24593426533349
496.25283227206404	1586.8	6680.633333333333	109.35320081546328
497.02312214837485	1587.1333333333334	6642.8	107.46729526573891
497.7933397512024	1586.7	6608.566666666667	107.36866187227315
498.56348507838123	1587.4	6594.033333333334	107.38754162251513
499.3335581277464	1587.1333333333334	6576.4	106.95726231346067
500.10355889713264	1586.4	6564.366666666667	107.2065962514855
500.8734873843747	1586.7666666666667	6559.4	108.0607653808415
501.6433435873074	1586.6	6561.5	107.51631599396148
502.4131275037657	1586.7	6558.733333333334	106.7035333132654
503.1828391315842	1587.0333333333333	6586.5	108.75828468483651
503.95247846859786	1586.9666666666667	6593.033333333334	106.8166333323695
504.72204551264144	1587.1	6620.233333333334	106.74656761254903
505.49154026154974	1586.9333333333334	6652.566666666667	106.08032941170539
506.2609627131576	1587.7666666666667	6690.4	106.81783791817469
507.03031286529983	1586.3666666666666	6740.0	107.2864931618159
507.7995907158112	1586.2666666666667	6802.633333333333	106.66182435465582
508.5687962625266	1587.1	6867.533333333334	106.3446175519062
509.33792950328075	1586.2	6927.833333333333	106.15506278695784
510.1069904359085	1586.0666666666666	7016.2	106.4215634832856
510.8759790582447	1586.3666666666666	7097.666666666667	105.9412416306847
511.6448953681241	1586.0666666666666	7199.6	106.60364033822695
512.4137393633815	1586.5666666666666	7289.933333333333	107.58914431860718
513.1825110418519	1587.4666666666667	7382.366666666667	106.44950195554327
513.9512104013698	1587.0	7483.866666666667	105.7099404695476
514.7198374397702	1587.2	7605.933333333333	107.28405727995367
515.4883921548881	1586.7	7706.466666666666	105.99757962688798
516.2568745445578	1588.1	7815.466666666666	106.96576351060119
517.0252846066146	1587.4333333333334	7924.333333333333	105.45056409348308
517.793622338893	1586.9666666666667	8021.1	106.36121817508034
518.561887739228	1586.7	8116.933333333333	105.29132697065226
519.3300808054544	1587.3666666666666	8223.0	106.17702015013563
520.0982015354069	1586.9	8317.0	106.1367404704649
520.8662499269203	1587.0333333333333	8412.233333333334	105.62903197204731
521.6342259778296	1586.5	8500.733333333334	106.04132030351651
522.4021296859694	1586.8333333333333	8578.3	105.1330864695736
523.1699610491747	1587.0666666666666	8637.2	106.1009282177081
523.9377200652801	1587.4666666666667	8712.9	105.99032900498325
524.7054067321207	1586.0333333333333	8777.1	104.5681107238443
525.4730210475309	1587.3	8836.233333333334	105.31960816240749
526.2405630093459	1587.1666666666667	8904.5	105.36277085067996
527.0080326154003	1587.3666666666666	8972.666666666666	106.13485162704609
527.7754298635291	1587.2666666666667	9011.8	105.46270931638213
528.5427547515668	1587.2	9043.633333333333	105.59061784089813
529.3100072773485	1587.9	9094.566666666668	105.19422129077103
530.077187438709	1587.0	9139.7	104.66199825037992
530.8442952334829	1587.6	9177.633333333333	104.85413963669382
531.6113306595051	1586.4	9204.966666666667	104.94943019710729
532.3782937146104	1586.8333333333333	9248.7	105.5010684150298
533.1451843966338	1586.8333333333333	9278.266666666666	104.70438159135058
533.9120027034099	1586.2666666666667	9327.066666666668	104.93465257818625
534.6787486327736	1586.4333333333334	9360.466666666667	105.20503765520108
535.4454221825597	1587.2	9390.433333333332	104.6677256664414
536.212023350603	1587.1666666666667	9429.033333333333	104.0005730179981
536.9785521347383	1586.1	9476.333333333334	104.75653387955417
537.7450085328004	1586.8333333333333	9492.933333333332	104.91266586879625
538.5113925426242	1586.3333333333333	9522.866666666667	105.126532557047
539.2777041620444	1586.5666666666666	9540.833333333334	104.29415059351308
540.0439433888959	1587.1333333333334	9563.4	103.43450040834178
540.8101102210134	1586.4333333333334	9592.0	103.5210487744824
541.5762046562318	1587.0666666666666	9599.433333333332	104.2341797301693
542.3422266923859	1587.3	9615.833333333334	103.72677022021676
543.1081763273105	1586.6	9627.733333333334	105.61380461300224
543.8740535588404	1586.7333333333333	9635.766666666666	104.43607903031298
544.6398583848105	1587.3333333333333	9650.0	104.56301713648652
545.4055908030555	1587.3333333333333	9655.166666666666	104.06755196435711
546.1712508114102	1587.0	9658.0	104.28358784206806
546.9368384077096	1586.6333333333334	9667.1	104.71515544289437
547.7023535897882	1587.6	9682.366666666667	103.85133012236417
548.4677963554811	1587.9	9672.033333333333	104.23326030692373
549.2331667026231	1587.3333333333333	9676.8	104.98433162902708
549.9984646290487	1587.3	9647.333333333334	103.64747195092781
550.7636901325931	1586.9	9653.733333333334	104.84450661281949
551.5288432110908	1586.4333333333334	9657.7	104.33442536635624
552.2939238623768	1586.8	9674.8	105.26808261570228
553.0589320842859	1586.4666666666667	9662.166666666666	104.83069459979335
553.8238678746528	1587.0333333333333	9644.133333333333	105.14569017023581
554.5887312313124	1586.5	9643.033333333333	105.3532571849302
555.3535221520995	1587.0666666666666	9636.766666666666	104.92749353930256
556.1182406348488	1587.4666666666667	9653.233333333334	104.19349425115604
556.8828866773954	1586.8	9661.1	104.55006848577823
557.6474602775738	1585.9	9669.9	105.64894586402633
558.411961433219	1586.9	9655.866666666667	105.21529104553883
559.1763901421657	1587.0666666666666	9653.466666666667	104.08844807982018
559.9407464022488	1587.2333333333333	9677.8	105.06389336275483
560.7050302113031	1587.2	9681.766666666666	103.68843683850695
561.4692415671633	1586.5	9715.0	105.15115935978696
562.2333804676643	1587.3666666666666	9709.9	105.12503055712125
562.997446910641	1587.5666666666666	9720.233333333334	103.94896101049291
563.7614408939281	1587.0	9737.1	104.31168327289484
564.5253624153604	1587.1666666666667	9752.5	103.9746286092302
565.2892114727728	1587.1666666666667	9777.566666666668	104.4979285102935
566.0529880639999	1587.0666666666666	9801.166666666666	103.75864125037882
566.8166921868768	1587.2	9818.6	104.23169798622472
567.5803238392382	1587.1666666666667	9829.766666666666	104.00024275314983
568.3438830189189	1587.1333333333334	9838.466666666667	104.31958743296674
569.1073697237535	1587.5666666666666	9855.2	104.14058304456883
569.8707839515772	1587.2666666666667	9857.133333333333	104.61855947969494
570.6341257002246	1586.9666666666667	9886.133333333333	104.4761570601603
571.3973949675305	1586.7666666666667	9901.9	103.40254072660551
572.1605917513298	1586.7	9915.5	103.82868112619289
572.9237160494572	1587.0333333333333	9939.133333333333	103.00034638883292
573.6867678597476	1586.2666666666667	9955.966666666667	103.93652494063363
574.4497471800358	1586.5666666666666	9964.766666666666	103.80862814881787
575.2126540081566	1587.0666666666666	9979.933333333332	103.7220049877854
575.9754883419448	1586.7333333333333	9979.8	104.69050765930922
576.7382501792351	1587.0333333333333	10006.5	105.3153338009069
577.5009395178625	1586.6666666666667	10013.1	104.61307846628196
578.2635563556619	1587.0333333333333	10052.033333333333	105.76203571018817
579.0261006904677	1586.6	10044.766666666666	105.03621880628202
579.7885725201152	1586.5666666666666	10059.233333333334	104.9547293077408
580.5509718424388	1586.9	10062.733333333334	104.11734944237968
581.3132986552736	1587.6333333333334	10080.3	104.07478360390397
582.0755529564542	1587.0666666666666	10098.466666666667	104.75452398665772
582.8377347438156	1587.8666666666666	10128.166666666666	105.03980092845568
583.5998440151925	1586.6666666666667	10139.3	104.8878682838282
584.3618807684197	1586.9	10166.733333333334	104.19009166523689
585.123845001332	1587.4666666666667	10188.166666666666	104.12264819644635
585.8857367117644	1586.7	10212.1	104.06513626542218
586.6475558975515	1586.3	10247.166666666666	103.81943317096905
587.4093025565281	1586.2333333333333	10298.1	104.17556848604798
588.1709766865292	1586.6333333333334	10353.9	105.63994694290811
588.9325782853895	1587.2	10390.9	105.02799630742363
589.6941073509438	1586.7666666666667	10456.933333333332	104.26720693093984
590.4555638810269	1587.1	10540.966666666667	105.09030648605788
591.2169478734736	1586.4	10610.933333333332	105.00317619051191
591.9782593261189	1587.2333333333333	10683.066666666668	105.618980907771
592.7394982367973	1587.3	10758.0	106.57856362566106
593.5006646033439	1587.1	10835.4	106.94563746194805
594.2617584235933	1587.0666666666666	10936.466666666667	107.08425887741087
595.0227796953804	1586.9666666666667	11043.433333333332	108.28497975699233
595.78372841654	1586.1666666666667	11151.633333333333	108.28764355421322
596.544604584907	1586.6333333333334	11269.0	109.96201144158523
597.3054081983161	1586.8	11384.933333333332	109.112388327446
598.0661392546021	1587.3666666666666	11493.933333333332	110.78254263646613
598.8267977515999	1586.5	11591.233333333334	110.84778053054961
599.5873836871442	1587.3666666666666	11734.533333333333	112.9326046321348
600.34789705907	1586.6333333333334	11872.133333333333	113.03437799316094
601.1083378652119	1586.9666666666667	12011.9	114.23839971093993
601.8687061034049	1586.8333333333333	12131.4	114.49367877235186
602.6290017714836	1586.7666666666667	12269.166666666666	114.5355592329242
603.3892248672829	1586.8666666666666	12406.233333333334	114.5973313343245
604.1493753886377	1587.0	12546.433333333332	114.57573835963392
604.9094533333828	1587.3666666666666	12678.4	114.32347456339656
605.6694586993528	1586.9666666666667	12821.0	114.2599545608091
606.4293914843829	1587.3	12952.133333333333	113.36479742373417
607.1892516863076	1586.7	13097.133333333333	113.66121977809692
607.9490393029618	1587.0	13251.6	112.90891963745112
608.7087543321802	1587.2333333333333	13377.166666666666	112.29659202368354
609.4683967717978	1586.4666666666667	13515.1	110.69160322042293
610.2279666196492	1586.5666666666666	13666.7	111.62876562969134
610.9874638735695	1586.7	13797.7	111.31942273279375
611.7468885313933	1587.1	13928.3	110.34865108316555
612.5062405909555	1587.2333333333333	14062.366666666667	110.16086578642773
613.2655200500909	1587.4666666666667	14188.766666666666	109.83232969112285
614.0247269066342	1587.6333333333334	14309.8	109.57562024974507
614.7838611584203	1587.5	14412.666666666666	108.80484672361351
615.5429228032841	1586.7666666666667	14514.733333333334	108.36851539622454
616.3019118390603	1586.9666666666667	14584.733333333334	107.4854247210772
617.0608282635836	1587.0333333333333	14708.566666666668	108.10612412990102
617.8196720746892	1586.4	14770.866666666667	106.60035150670818
618.5784432702114	1586.9	14858.2	107.45870218433275
619.3371418479854	1586.6333333333334	14934.5	107.1178357101824
620.0957678058459	1586.9333333333334	15012.566666666668	107.30836231803897
620.8543211416277	1586.7333333333333	15071.8	107.41097901858144
621.6128018531655	1587.0666666666666	15124.9	107.44130708393604
622.3712099382943	1587.1	15169.3	105.60148375538876
623.1295453948488	1587.0	15248.5	105.99691873976093
623.8878082206638	1587.1666666666667	15313.333333333334	105.77197832968012
624.6459984135743	1586.8	15362.233333333334	106.03552766365387
625.4041159714149	1587.1666666666667	15431.266666666666	106.2407873760365
626.1621608920203	1586.8666666666666	15485.6	106.74168303747356
626.9201331732256	1586.3666666666666	15527.266666666666	106.52710307244222
627.6780328128656	1587.2666666666667	15540.0	106.30675791801292
628.4358598087749	1586.8666666666666	15585.833333333334	105.92234417749131
629.1936141587885	1586.2666666666667	15617.133333333333	106.22513755867269
629.9512958607411	1586.4333333333334	15659.266666666666	107.315360708836
630.7089049124675	1586.7666666666667	15694.133333333333	108.17304565304765
631.4664413118026	1586.3666666666666	15711.233333333334	108.95373472774587
632.2239050565811	1586.7	15711.4	108.6681496684595
632.9812961446379	1586.5	15729.966666666667	109.05528389727061
633.7386145738079	1587.8	15737.466666666667	109.67344031756825
634.4958603419257	1587.2333333333333	15753.033333333333	110.31850274038118
635.2530334468262	1587.0333333333333	15771.933333333332	111.81500198026093
636.0101338863443	1586.5	15757.833333333334	111.13019219343155
636.7671616583146	1586.8333333333333	15745.033333333333	111.53575729655412
637.5241167605723	1586.9666666666667	15714.733333333334	111.28914803703385
638.2809991909518	1586.9333333333334	15684.366666666667	111.59802067876198
639.037808947288	1586.6666666666667	15648.166666666666	111.67427474168899
639.7945460274159	1586.4333333333334	15636.733333333334	112.4373534412244
640.5512104291702	1587.1666666666667	15638.533333333333	112.59581176230482
641.3078021503857	1586.7333333333333	15611.633333333333	112.33548315432354
642.0643211888971	1586.8333333333333	15564.566666666668	111.56954436612196
642.8207675425394	1587.3333333333333	15520.6	111.73375866053546
643.5771412091474	1586.8666666666666	15532.433333333332	112.79613992985315
644.3334421865558	1587.0	15533.566666666668	112.28117614495957
645.0896704725996	1587.0666666666666	15527.466666666667	112.70789556934943
645.8458260651132	1587.3	15497.066666666668	112.72686874150389
646.6019089619319	1586.3666666666666	15462.866666666667	112.77441458524152
647.3579191608902	1586.5666666666666	15435.366666666667	112.54143376386564
648.1138566598231	1587.3333333333333	15416.166666666666	112.79889320622382
648.8697214565653	1586.5666666666666	15394.733333333334	113.38763661001825
649.6255135489516	1586.7	15352.133333333333	114.02107654413862
650.3812329348169	1587.0666666666666	15368.1	114.45007661965788
651.1368796119959	1586.9333333333334	15406.133333333333	114.91080595400179
651.8924535783235	1586.0	15397.7	116.03795097654705
652.6479548316345	1587.0666666666666	15372.966666666667	116.76898005458594
653.4033833697637	1586.6	15391.1	119.1168693422378
654.1587391905458	1586.8666666666666	15361.8	120.71915189179106
654.9140222918159	1587.1	15369.166666666666	122.69601218804867
655.6692326714084	1586.3	15345.566666666668	124.74869409034824
656.4243703271585	1586.6	15353.633333333333	127.13462084990965
657.1794352569008	1586.6666666666667	15370.533333333333	129.7983669890855
657.9344274584702	1586.9333333333334	15367.9	132.41304730897647
658.6893469297014	1586.5	15393.233333333334	135.72369941588792
659.4441936684294	1586.7666666666667	15436.433333333332	140.14993462020647
660.1989676724888	1587.6666666666667	15477.766666666666	146.23748213477938
660.9536689397146	1587.2333333333333	15492.633333333333	151.33448240488897
661.7082974679414	1586.2333333333333	15533.066666666668	156.54432269278706
662.4628532550042	1586.7666666666667	15569.133333333333	163.17074282092779
663.2173362987378	1586.4333333333334	15632.6	168.33429857143156
663.9717465969768	1586.7	15659.066666666668	171.94990731150935
664.7260841475563	1586.8333333333333	15713.366666666667	177.32684110294653
665.480348948311	1586.8	15807.766666666666	182.01378474708272
666.2345409970756	1586.6	15894.333333333334	186.55896310743083
666.988660291685	1586.3	15976.166666666666	188.6579438378837
667.742706829974	1586.7666666666667	16052.766666666666	190.4621622219445
668.4966806097776	1587.3333333333333	16142.733333333334	191.87977982542665
669.2505816289303	1587.0333333333333	16237.1	193.08614120780328
670.0044098852671	1586.5666666666666	16281.966666666667	192.3029726520621
670.7581653766227	1586.4	16368.033333333333	191.34254082044316
671.511848100832	1587.0333333333333	16453.233333333334	188.83834010044953
672.2654580557298	1586.8	16559.1	185.82387061359748
673.0189952391509	1586.8333333333333	16660.2	182.45371755877153
673.7724596489301	1586.6666666666667	16765.766666666666	177.69071385011932
674.5258512829022	1587.0666666666666	16890.433333333334	173.3772633407279
675.279170138902	1586.6	17016.7	167.90939368191007
676.0324162147645	1586.5666666666666	17095.2	161.6296794937953
676.7855895083242	1586.9	17217.033333333333	158.57564232899682
677.5386900174161	1587.4333333333334	17340.066666666666	153.48417752987265
678.2917177398749	1587.1333333333334	17442.6	148.07917000024958
679.0446726735356	1587.0333333333333	17582.3	142.61692439184046
679.797554816233	1587.1	17697.9	138.09933479730762
680.5503641658016	1587.5333333333333	17824.833333333332	134.06392486715438
681.3031007200765	1586.1333333333334	17916.133333333335	128.95952674822584
682.0557644768925	1586.8	18011.3	125.02247726725443
682.8083554340842	1586.3666666666666	18097.2	121.20423702935514
683.5608735894867	1586.7	18215.466666666667	118.29028064249772
684.3133189409347	1587.2333333333333	18349.066666666666	115.66630753150655
685.0656914862628	1587.1666666666667	18471.733333333334	112.20677702085258
685.8179912233061	1586.2666666666667	18609.4	110.78373000756248
686.5702181498993	1586.9	18744.1	108.74832611610694
687.3223722638772	1586.9333333333334	18889.633333333335	106.23014175272394
688.0744535630747	1587.4	19014.266666666666	104.99354812756972
688.8264620453265	1586.9333333333334	19149.433333333334	104.11914872489187
689.5783977084674	1586.9333333333334	19244.066666666666	102.20591647851353
690.3302605503324	1587.0	19343.633333333335	101.93887474700817
691.082050568756	1587.0	19465.033333333333	100.98973778894425
691.8337677615733	1587.1666666666667	19566.333333333332	99.94505444319176
692.585412126619	1587.1333333333334	19686.466666666667	99.50521830891296
693.3369836617278	1586.8666666666666	19791.833333333332	99.58931789399628
694.0884823647348	1586.8333333333333	19846.833333333332	98.41496885402728
694.8399082334745	1587.5	19935.5	98.76217802894816
695.5912612657819	1586.7333333333333	20012.1	97.81035532535113
696.3425414594917	1587.1	20055.1	97.6425676612944
697.0937488124388	1587.1	20101.866666666665	96.24923377074899
697.8448833224579	1586.3666666666666	20152.966666666667	96.5509121386191
698.5959449873841	1587.3	20193.7	95.56279269531797
699.3469338050518	1587.1	20276.8	95.82194431424887
700.0978497732962	1587.1666666666667	20316.266666666666	95.88553007275561
700.8486928899517	1586.8333333333333	20338.766666666666	96.4435898780792
701.5994631528534	1587.1	20345.4	95.88500567150996
702.3501605598362	1586.3	20355.633333333335	94.9236860520806
703.1007851087347	1587.1666666666667	20409.7	95.16554053893103
703.8513367973837	1587.0	20428.4	94.82573106370543
704.6018156236181	1587.1666666666667	20397.866666666665	94.5401961610507
705.3522215852728	1586.6666666666667	20392.7	94.76455959548636
706.1025546801824	1588.1	20390.633333333335	94.9068758376918
706.8528149061818	1586.3666666666666	20370.166666666668	94.50653634426946
707.603002261106	1586.2666666666667	20374.3	94.05100534894072
708.3531167427894	1586.7	20355.266666666666	94.54045228068878
709.1031583490673	1586.6	20316.9	94.54388775106563
709.8531270777742	1586.2666666666667	20260.833333333332	94.26458445345202
710.6030229267449	1586.6666666666667	20225.1	94.15410974558733
711.3528458938142	1587.5666666666666	20158.1	93.86762410460075
712.1025959768172	1587.3	20095.9	93.86777039007804
712.8522731735884	1587.5666666666666	19975.133333333335	94.0816265927863
713.6018774819628	1587.2666666666667	19872.533333333333	92.92373681608693
714.351408899775	1587.9666666666667	19842.266666666666	93.45343984796564
715.1008674248601	1586.3666666666666	19767.4	92.7505270414201
715.8502530550527	1587.8333333333333	19679.6	93.30366017325947
716.5995657881876	1587.3333333333333	19563.966666666667	93.04493861564335
717.3488056220998	1587.7	19460.066666666666	93.56630909892392
718.097972554624	1586.7	19379.233333333334	93.48375305289576
718.8470665835949	1586.2666666666667	19321.7	93.91899851956771
719.5960877068475	1586.9666666666667	19273.333333333332	93.9284096875783
720.3450359222164	1586.2666666666667	19227.0	93.63332749070787
721.0939112275368	1587.0666666666666	19185.733333333334	93.6708367916839
721.842713620643	1587.3666666666666	19119.066666666666	93.02973854789212
722.5914430993702	1586.6	19072.066666666666	93.22716866993754
723.340099661553	1586.8	19007.666666666668	92.71495912043628
724.0886833050263	1586.9666666666667	18991.066666666666	92.59212285701882
724.837194027625	1586.8666666666666	18976.366666666665	92.72103262187572
725.5856318271836	1587.1	18950.033333333333	92.82552407981723
726.3339967015373	1586.7333333333333	18901.166666666668	93.29374828055654
727.0822886485207	1587.2	18848.466666666667	92.6458385312957
727.8305076659686	1587.7333333333333	18803.266666666666	92.85361078272975
728.5786537517159	1587.0	18738.5	92.05033596726021
729.3267269035974	1586.7666666666667	18685.866666666665	92.25575918896517
730.0747271194479	1587.5	18671.533333333333	92.26047900763962
730.822654397102	1587.0	18627.0	92.17205056885786
731.5705087343949	1586.4666666666667	18596.4	93.39914966432332
732.3182901291611	1586.8666666666666	18540.2	92.64655623251932
733.0659985792356	1586.8	18492.8	91.88387214012117
733.8136340824532	1587.6333333333334	18495.466666666667	92.82593919384587
734.5611966366486	1586.9	18497.766666666666	92.77239747092814
735.3086862396566	1587.2333333333333	18456.366666666665	91.93996957374078
736.056102889312	1587.2666666666667	18460.666666666668	92.36063808755422
736.8034465834498	1586.8333333333333	18461.5	92.0431647472788
737.5507173199047	1587.6333333333334	18465.166666666668	92.0830048080019
738.2979150965115	1587.2	18483.066666666666	92.36262846540397
739.045039911105	1586.6	18450.6	92.17169577611625
739.79209176152	1587.4	18465.933333333334	92.092831638348
740.5390706455914	1587.2333333333333	18471.7	91.3769112157011
741.285976561154	1587.2	18450.366666666665	90.81282439741129
742.0328095060426	1587.0	18453.833333333332	91.02153804989099
742.7795694780918	1586.2333333333333	18448.7	91.37397630465479
743.5262564751367	1586.3333333333333	18400.466666666667	91.42298388119404
744.272870495012	1586.4	18376.666666666668	92.16635201091249
745.0194115355524	1586.9333333333334	18337.766666666666	91.926215930649
745.765879594593	1587.0	18315.633333333335	91.6002339242265
746.5122746699683	1586.1333333333334	18338.833333333332	92.17543173184859
747.2585967595134	1587.0333333333333	18362.066666666666	92.41117546357545
748.0048458610628	1587.0	18366.066666666666	92.36827864853068
748.7510219724516	1586.3333333333333	18377.466666666667	92.11841583219531
749.4971250915144	1586.7333333333333	18398.7	92.42569509916801
750.243155216086	1587.6666666666667	18429.333333333332	92.62481048487417
750.9891123440015	1587.1	18463.933333333334	91.46950038329439
751.7349964730954	1587.7333333333333	18522.7	91.81553073228586
752.4808076012027	1586.9	18528.033333333333	90.98628332798577
753.2265457261582	1586.7333333333333	18583.6	91.94616278003606
753.9722108457964	1586.4333333333334	18655.933333333334	92.45292394998951
754.7178029579526	1586.6	18705.8	91.8623078735045
755.4633220604613	1587.1666666666667	18739.133333333335	91.95470518850186
756.2087681511574	1586.9666666666667	18791.1	91.82304165524305
756.9541412278757	1586.6333333333334	18832.966666666667	91.69004576369625
757.699441288451	1586.9666666666667	18915.066666666666	91.5148057833997
758.4446683307182	1586.7666666666667	18968.566666666666	91.52910900422688
759.1898223525119	1586.9333333333334	19024.466666666667	91.76212035911549
759.9349033516671	1586.8	19039.033333333333	91.75495484241601
760.6799113260186	1587.8	19087.766666666666	92.13552952668695
761.424846273401	1587.1333333333334	19137.3	91.29614207281058
762.1697081916495	1586.7666666666667	19217.8	91.55057283481271
762.9144970785986	1586.7	19288.3	91.03151276040073
763.6592129320832	1587.1	19353.033333333333	90.57458236106766
764.4038557499381	1586.8	19397.533333333333	91.73661975109319
765.1484255299982	1586.9	19467.133333333335	91.72660758485218
765.8929222700982	1586.8666666666666	19497.5	91.47046912613186
766.637345968073	1586.4666666666667	19566.466666666667	92.2302590604702
767.3816966217572	1586.9	19664.0	92.41315263293079
768.1259742289859	1586.5	19727.8	91.06655803408925
768.8701787875938	1587.2333333333333	19791.633333333335	90.3765821659212
769.6143102954156	1586.7666666666667	19867.466666666667	91.13582667147703
770.3583687502863	1587.3	19938.766666666666	90.00287625008049
771.1023541500406	1586.8	20037.2	90.702762479452
771.8462664925133	1586.2	20117.4	89.82199242279695
772.5901057755393	1586.7	20224.333333333332	89.91602468864208
773.3338719969533	1586.5666666666666	20310.333333333332	89.57451775920678
774.0775651545903	1587.2	20383.8	89.62258362320415
774.8211852462848	1586.4	20452.8	89.25918235768866
775.5647322698719	1586.7333333333333	20572.9	89.38139333375284
776.3082062231862	1587.0333333333333	20627.333333333332	90.00851796485489
777.0516071040627	1586.5666666666666	20693.9	90.25333361651664
777.7949349103361	1586.2333333333333	20778.1	90.13462350555514
778.5381896398412	1586.7	20861.366666666665	89.84490291834891
779.281371290413	1586.3	20986.633333333335	89.37205664505795
780.024479859886	1587.2333333333333	21109.133333333335	89.05941053210792
780.7675153460953	1587.1	21253.433333333334	89.39988544047314
781.5104777468754	1587.3666666666666	21372.166666666668	90.14015958936577
782.2533670600615	1586.6333333333334	21447.2	89.71424566222433
782.996183283488	1587.1333333333334	21589.966666666667	90.37803866446586
783.73892641499	1586.6666666666667	21683.4	89.70511905122753
784.4815964524023	1587.1	21786.466666666667	90.1930040399912
785.2241933935596	1586.3	21874.566666666666	90.3263897186759
785.9667172362967	1586.5333333333333	21947.4	90.02100493319392
786.7091679784486	1587.2	22043.0	90.31960842363958
787.4515456178499	1587.3666666666666	22134.6	90.19554512653906
788.1938501523355	1586.6	22245.933333333334	89.6958767281239
788.9360815797401	1587.3	22408.966666666667	89.9970763317848
789.6782398978987	1586.8666666666666	22471.266666666666	88.51385843771729
790.420325104646	1586.9	22571.666666666668	89.1197302564319
791.1623371978169	1586.5666666666666	22659.9	89.04726246236993
791.9042761752461	1586.8666666666666	22740.1	89.59588963408639
792.6461420347684	1586.9333333333334	22861.8	89.66178265882074
793.3879347742187	1586.6	23006.8	90.34499743995714
794.1296543914318	1586.6666666666667	23103.6	89.95911331428974
794.8713008842426	1586.9333333333334	23206.1	89.65294800531214
795.6128742504857	1586.8	23358.933333333334	89.3956049152579
796.354374487996	1586.3666666666666	23531.666666666668	90.39645493993054
797.0958015946084	1587.2666666666667	23622.5	89.88548819495223
797.8371555681575	1586.6333333333334	23754.3	89.9523422182006
798.5784364064783	1586.9	23860.2	88.90953247062555
799.3196441074057	1587.1	23984.066666666666	89.81486969758595
800.0607786687742	1587.3	24054.066666666666	90.71737905375606
800.8018400884189	1587.0666666666666	24152.433333333334	90.23096686608218
801.5428283641745	1586.5666666666666	24302.7	90.14819889491848
802.2837434938757	1587.1333333333334	24419.133333333335	90.01278538374913
803.0245854753575	1587.2	24523.4	89.6827591220696
803.7653543064547	1586.9666666666667	24599.033333333333	89.66988580915277
804.5060499850019	1586.5666666666666	24679.366666666665	89.05393693040601
805.2466725088342	1586.6	24713.7	88.21351036568848
805.9872218757862	1586.9	24836.666666666668	88.36042540199472
806.7276980836928	1586.6666666666667	24972.433333333334	88.04256339294652
807.4681011303886	1586.2333333333333	25071.5	88.72878302471833
808.2084310137088	1586.2666666666667	25174.3	89.31134307418351
808.948687731488	1587.3	25305.4	89.21891187134595
809.688871281561	1587.3	25358.266666666666	89.30752279449773
810.4289816617627	1586.6	25456.2	89.06548509683118
811.1690188699278	1587.0333333333333	25595.433333333334	89.49645004081263
811.9089829038911	1586.9	25602.5	89.13495258259978
812.6488737614875	1586.7	25659.066666666666	88.4237457051533
813.3886914405518	1586.9333333333334	25811.166666666668	89.13909815996399
814.1284359389189	1586.2666666666667	25896.866666666665	88.02349797670384
814.8681072544233	1587.4	26017.233333333334	87.86732108336984
815.6077053849002	1586.4666666666667	26067.6	87.85074640077762
816.3472303281842	1586.9	26132.133333333335	87.7683199963666
817.0866820821101	1586.6666666666667	26220.0	87.9988286736962
817.8260606445127	1586.5666666666666	26292.3	88.21459930618758
818.5653660132269	1586.8333333333333	26358.9	88.21617176217467
819.3045981860876	1587.4	26441.433333333334	88.11911032053085
820.0437571609293	1587.4666666666667	26556.9	88.43826751507656
820.7828429355872	1587.5333333333333	26647.0	87.72246095041444
821.5218555078957	1587.1333333333334	26776.633333333335	88.27037446167992
822.26079487569	1586.6333333333334	26866.666666666668	87.74543429335986
822.9996610368046	1587.0	26931.933333333334	88.16494845657857
823.7384539890745	1587.1333333333334	26983.066666666666	87.91285048436137
824.4771737303345	1586.9	27079.9	87.50794934057481
825.2158202584193	1587.5666666666666	27170.5	88.07011387051521
825.9543935711638	1587.0333333333333	27249.633333333335	87.57660007257218
826.6928936664028	1587.1666666666667	27335.833333333332	87.88036676793372
827.4313205419711	1586.8	27412.7	87.46917854803864
828.1696741957036	1587.2	27423.766666666666	87.58201569999142
828.907954625435	1587.3333333333333	27528.7	88.54766141287914
829.646161829	1586.9	27610.166666666668	88.12143070670457
830.3842958042337	1586.6333333333334	27719.2	87.75842229405907
831.1223565489707	1586.8	27822.3	88.28282061297026
831.8603440610459	1586.7	27944.833333333332	88.51861216215316
832.598258338294	1586.8	27987.233333333334	87.42077569558158
833.3360993785501	1587.0666666666666	28038.566666666666	87.58122368779776
834.0738671796487	1586.1	28121.766666666666	87.57378819619261
834.8115617394246	1586.0	28213.566666666666	87.34007721872112
835.5491830557129	1586.8666666666666	28304.466666666667	87.48780880827222
836.2867311263482	1586.9333333333334	28403.966666666667	87.22029854122988
837.0242059491653	1587.1	28530.133333333335	87.6942636546392
837.7616075219992	1586.3333333333333	28668.1	88.5212537088223
838.4989358426844	1586.7	28654.733333333334	88.208562642808
839.2361909090561	1586.3	28658.633333333335	88.09149421881389
839.9733727189487	1586.9333333333334	28756.733333333334	88.96440673798564
840.7104812701973	1586.6333333333334	28928.633333333335	89.11656242198328
841.4475165606366	1586.7333333333333	29113.133333333335	89.31724985849235
842.1844785881015	1586.6666666666667	29244.766666666666	88.83760354426107
842.9213673504267	1587.2	29315.4	88.3042979651707
843.6581828454471	1586.2666666666667	29306.2	88.46344819032089
844.3949250709974	1587.0666666666666	29293.233333333334	86.98254350727258
845.1315940249126	1586.5	29402.7	87.33230780853144
845.8681897050272	1587.3333333333333	29516.633333333335	87.35000756847998
846.6047121091764	1586.8333333333333	29666.266666666666	87.61448030333122
847.3411612351948	1587.6	29766.966666666667	87.62408987887866
848.0775370809172	1587.4	29824.233333333334	87.60715770368212
848.8138396441784	1586.2666666666667	29828.666666666668	86.81672824086004
849.5500689228132	1586.8	29846.9	86.14333239408607
850.2862249146566	1586.7333333333333	29923.366666666665	86.81346923901748
851.0223076175432	1586.8666666666666	30060.0	87.38326686568695
851.7583170293079	1586.8333333333333	30264.7	87.5466217551433
852.4942531477856	1586.6333333333334	30342.833333333332	87.08557479412832
853.2301159708109	1586.4333333333334	30356.2	86.79853667536851
853.9659054962187	1586.6	30444.3	86.90828028786518
854.7016217218439	1586.8	30539.9	86.9571084259074
855.4372646455213	1586.7333333333333	30694.9	86.85982970393096
856.1728342650856	1586.7666666666667	30762.7	87.25604012099221
856.9083305783716	1587.1	30885.066666666666	88.38506907709983
857.6437535832143	1586.8	30990.966666666667	88.80546825982518
858.3791032774483	1586.6	31057.233333333334	88.23406074555699
859.1143796589085	1586.9666666666667	31064.433333333334	88.2715561310844
859.8495827254299	1587.0	31202.433333333334	88.01629654526656
860.5847124748469	1586.9333333333334	31260.866666666665	88.5531704985867
861.3197689049947	1586.8333333333333	31304.033333333333	88.46273030589671
862.0547520137079	1586.5	31434.433333333334	88.5746601890931
862.7896617988213	1587.3333333333333	31491.633333333335	88.61919233971796
863.5244982581698	1586.7	31680.1	88.92599606669228
864.2592613895882	1586.8333333333333	31722.366666666665	89.0108749375817
864.9939511909114	1586.9333333333334	31737.333333333332	88.72415684707404
865.728567659974	1586.7333333333333	31771.766666666666	88.94424429167563
866.4631107946109	1587.0666666666666	31841.266666666666	88.58249068668981
867.197580592657	1586.9666666666667	31921.866666666665	88.84198430399952
867.931977051947	1586.7	31976.866666666665	88.65573268896352
868.6663001703158	1587.0	31985.666666666668	88.45656076293471
869.4005499455982	1586.3333333333333	32060.233333333334	89.06210718964056
870.1347263756289	1587.1	32130.066666666666	88.55260085899202
870.8688294582428	1586.9	32256.133333333335	88.84051187271544
871.6028591912748	1586.3	32360.466666666667	87.89013381100366
872.3368155725594	1586.8333333333333	32514.0	87.34665901505925
873.0706985999318	1586.7	32584.466666666667	87.50722719044494
873.8045082712266	1587.1333333333334	32654.266666666666	87.34608438957946
874.5382445842787	1587.2	32738.5	88.0654925813409
875.2719075369228	1586.8333333333333	32871.03333333333	88.13023506605215
876.0054971269938	1586.3	32980.03333333333	87.90574793393571
876.7390133523264	1585.8333333333333	33113.53333333333	87.16068567091314
877.4724562107556	1586.7333333333333	33371.36666666667	86.66740839404576
878.2058257001161	1586.0666666666666	33557.1	85.55292145355915
878.9391218182427	1586.8666666666666	33708.36666666667	85.2341158887493
879.6723445629702	1586.5	33790.8	85.50570173388603
880.4054939321335	1586.5666666666666	33883.2	86.13267974725953
881.1385699235674	1586.1	34082.96666666667	86.23826024031918
881.8715725351066	1586.6333333333334	34294.4	86.3259995895836
882.604501764586	1586.7333333333333	34542.86666666667	86.31734702191916
883.3373576098403	1586.1666666666667	34698.03333333333	85.43072756749774
884.0701400687044	1586.8666666666666	34826.36666666667	85.04504415578616
884.8028491390132	1586.6333333333334	34936.53333333333	84.82281563850425
885.5354848186014	1587.1333333333334	35073.933333333334	85.15158010625282
886.2680471053038	1586.7333333333333	35143.6	84.72443353665373
887.0005359969554	1586.7333333333333	35362.26666666667	84.26850676969292
887.7329514913906	1586.3	35634.96666666667	84.24466542318234
888.4652935864447	1586.7333333333333	35863.833333333336	84.61740704507433
889.1975622799522	1586.6666666666667	36107.666666666664	83.81032419029576
889.929757569748	1587.1333333333334	36276.933333333334	82.89985001408377
890.6618794536669	1587.4333333333334	36378.6	82.92883911913505
891.3939279295437	1586.3333333333333	36486.86666666667	83.27624356320281
892.1259029952132	1586.2	36615.03333333333	82.39673257359236
892.8578046485103	1587.1333333333334	36851.76666666667	82.5300096969728
893.5896328872698	1586.9666666666667	36949.73333333333	82.49559975948334
894.3213877093264	1586.6333333333334	37170.6	82.45770204691493
895.0530691125149	1587.2666666666667	37472.2	82.3502200233345
895.7846770946703	1586.7666666666667	37752.666666666664	83.23759373520055
896.5162116536272	1586.5666666666666	37880.76666666667	83.55883948902306
897.2476727872206	1586.7666666666667	38014.53333333333	84.5791889168337
897.9790604932853	1586.3666666666666	38131.666666666664	85.22269297423509
898.7103747696559	1586.7	38248.066666666666	85.51712698256252
899.4416156141674	1587.2333333333333	38434.86666666667	86.00832702163035
900.1727830246544	1587.1333333333334	38639.36666666667	85.6451870919148
900.9038769989521	1587.0333333333333	38887.1	85.5139336441153
901.634897534895	1586.9	39089.46666666667	84.37104272936928
902.365844630318	1587.7666666666667	39287.5	84.59475997327327
903.0967182830558	1586.3666666666666	39378.6	84.09836072877653
903.8275184909435	1586.4666666666667	39521.9	84.33958491769559
904.5582452518156	1587.4	39670.53333333333	84.07281413685779
905.288898563507	1587.2333333333333	39841.46666666667	83.95139960661449
906.0194784238527	1587.0	39969.73333333333	84.13283067802662
906.7499848306873	1587.2666666666667	40170.23333333333	84.26996814457846
907.4804177818455	1586.6	40422.76666666667	83.86476329970276
908.2107772751625	1586.9666666666667	40688.86666666667	84.06738233944225
908.9410633084728	1586.8333333333333	40959.76666666667	84.2307356489756
909.6712758796114	1587.4666666666667	41038.63333333333	84.58960014533292
910.4014149864129	1586.4333333333334	41108.2	84.34807060449681
911.1314806267123	1586.7666666666667	41180.53333333333	83.93921007378962
911.8614727983444	1586.8	41327.13333333333	84.10021603141026
912.5913914991438	1586.0666666666666	41443.333333333336	83.71089116334635
913.3212367269456	1586.9333333333334	41605.36666666667	84.10776662482536
914.0510084795844	1587.0666666666666	41849.666666666664	84.30213805635539
914.7807067548952	1587.0	42001.066666666666	83.93314942606372
915.5103315507125	1586.3333333333333	42111.066666666666	83.87272201437148
916.2398828648716	1586.7666666666667	42276.0	83.85300540471859
916.9693606952068	1586.8	42463.166666666664	84.5414271483804
917.6987650395532	1586.7666666666667	42634.36666666667	84.88747564250019
918.4280958957455	1586.9	42676.1	84.50486005165374
919.1573532616186	1587.2333333333333	42663.7	84.33601517922902
919.8865371350073	1586.6666666666667	42670.833333333336	84.81817634150812
920.6156475137464	1586.3	42716.86666666667	84.60858592043327
921.3446843956707	1586.0	42738.86666666667	84.61738108028376
922.0736477786149	1586.8	42719.666666666664	85.06973964266301
922.802537660414	1586.6333333333334	42738.26666666667	85.060688844923
923.5313540389027	1587.4666666666667	42801.566666666666	85.16395253839214
924.2600969119159	1586.7	42818.833333333336	85.33684405794959
924.9887662772883	1587.0666666666666	42710.2	84.79703780995176
925.7173621328548	1587.1	42684.9	84.87703347833656
926.4458844764501	1586.7	42606.666666666664	85.128344748476
927.1743333059092	1587.0666666666666	42392.166666666664	84.88818075997878
927.9027086190666	1586.3333333333333	42094.86666666667	84.22371780522815
928.6310104137575	1587.1	41624.166666666664	83.60364462472019
929.3592386878165	1586.4666666666667	41077.36666666667	83.46464550860345
930.0873934390784	1587.0	40363.03333333333	83.44823716442501
930.815474665378	1587.0333333333333	39571.166666666664	82.7449621269698
931.5434823645503	1586.8333333333333	38640.13333333333	82.87655211830646
932.2714165344298	1586.9	37466.96666666667	82.55033273515392
932.9992771728516	1586.8666666666666	36332.933333333334	81.38952514185875
933.7270642776504	1586.2333333333333	35260.3	81.92855259446755
934.4547778466609	1586.4666666666667	34233.46666666667	82.64361287460818
935.1824178777181	1586.2333333333333	33378.8	82.56088567006788
935.9099843686568	1586.6666666666667	32703.233333333334	82.96167393019475
936.6374773173115	1586.9	32246.7	83.47797918523747
937.3648967215174	1586.0666666666666	31894.666666666668	82.65066915831534
938.0922425791092	1586.9666666666667	31732.066666666666	83.31515288974391
938.8195148879216	1586.2666666666667	31822.433333333334	84.0792030773983
939.5467136457895	1587.6	31999.133333333335	84.37913399135437
940.2738388505477	1586.6	32263.333333333332	84.19527619731458
941.000890500031	1586.9	32666.1	84.16653592776662
941.7278685920743	1586.0666666666666	33261.066666666666	84.1587676035673
942.4547731245123	1586.7666666666667	33914.46666666667	83.77819823503913
943.1816040951798	1586.5	34584.86666666667	83.74900565331556
943.9083615019116	1586.8666666666666	35273.566666666666	83.35535439894456
944.6350453425426	1586.7666666666667	36002.2	83.54144993577904
945.3616556149077	1587.3333333333333	36772.13333333333	83.47464107180365
946.0881923168415	1586.6	37542.73333333333	82.6569631321543
946.8146554461789	1586.5333333333333	38290.46666666667	83.09944788041545
947.5410450007547	1586.9666666666667	39057.36666666667	82.95892389234983
948.2673609784038	1586.5333333333333	39829.6	82.52354964711593
948.9936033769609	1586.9333333333334	40593.7	82.12122620523839
949.7197721942608	1586.7	41312.53333333333	81.75833055504464
950.4458674281384	1587.2666666666667	42138.96666666667	82.34804072506027
951.1718890764284	1587.3	42938.46666666667	82.39647942117901
951.8978371369658	1586.9666666666667	43634.0	82.5827153338158
952.6237116075853	1587.5	44192.53333333333	82.32273330187923
953.3495124861216	1586.6	44704.86666666667	82.969004636412
954.0752397704097	1587.1666666666667	45251.26666666667	83.85860705874725
954.8008934582843	1587.1	45797.066666666666	83.72178787283478
955.5264735475803	1586.9333333333334	46382.9	84.70164844963772
956.2519800361324	1587.6	46810.63333333333	83.98204107550214
956.9774129217755	1586.5	47260.933333333334	83.23199137488918
957.7027722023442	1587.5666666666666	47723.96666666667	83.05679895920944
958.4280578756737	1586.9333333333334	47999.46666666667	82.55746214261275
959.1532699395985	1587.2333333333333	48279.23333333333	82.19674223939009
959.8784083919536	1587.1333333333334	48550.03333333333	81.78930381774629
960.6034732305736	1586.8	48852.433333333334	82.32985045326761
961.3284644532936	1587.1	49089.066666666666	82.57291327642145
962.053382057948	1587.1333333333334	49362.3	82.32117574995667
962.7782260423721	1586.7333333333333	49635.96666666667	82.25355857911346
963.5029964044004	1587.0	49952.566666666666	82.6065970379577
964.2276931418677	1586.7	50262.1	82.4648850954003
964.952316252609	1587.0333333333333	50470.96666666667	82.70738591661623
965.6768657344589	1586.4333333333334	50480.1	82.05394718499608
966.4013415852523	1586.2666666666667	50477.433333333334	81.61777332413517
967.1257438028242	1586.5666666666666	50667.1	82.94126360245431
967.8500723850091	1586.4333333333334	50716.96666666667	82.57912944533444
968.574327329642	1586.9666666666667	50646.566666666666	82.04538693351344
969.2985086345576	1586.4666666666667	50653.36666666667	81.2664218835835
970.0226162975908	1586.9666666666667	50605.76666666667	81.00165984340191
970.7466503165765	1586.9	50522.566666666666	81.2774373546961
971.4706106893493	1586.8333333333333	50454.73333333333	80.98855179772869
972.1944974137441	1587.0333333333333	50310.76666666667	81.16896159626597
972.9183104875957	1586.8666666666666	50017.7	81.51788645612
973.6420499087391	1587.3	49727.333333333336	81.44678585546181
974.3657156750087	1586.9666666666667	49511.433333333334	81.53529262542234
975.0893077842397	1586.3666666666666	49256.6	80.97672344177627
975.8128262342667	1587.1333333333334	49224.666666666664	81.03160679942161
976.5362710229247	1586.6666666666667	49211.36666666667	81.3399870510038
977.2596421480483	1585.9333333333334	49167.0	81.89680247313464
977.9829396074724	1586.9	49052.23333333333	81.41082919152532
978.7061633990318	1586.5	48824.26666666667	81.20386473045365
979.4293135205613	1587.0333333333333	48582.066666666666	81.10392484237391
980.1523899698958	1586.7666666666667	48315.63333333333	80.92630453016889
980.87539274487	1587.1	48196.26666666667	80.97925886025959
981.5983218433189	1587.1666666666667	48204.4	81.06452095309058
982.3211772630771	1586.4333333333334	48313.166666666664	81.85819624186043
983.0439590019795	1586.9666666666667	48436.3	81.72098129846866
983.7666670578608	1587.1	48580.1	82.20118372342455
984.4893014285559	1586.6666666666667	48557.566666666666	81.16200321835532
985.2118621118997	1586.4	48541.46666666667	81.17834451312524
985.9343491057269	1586.5666666666666	48491.666666666664	80.7423386782637
986.6567624078724	1587.0333333333333	48403.166666666664	80.56839332506065
987.3791020161709	1586.3333333333333	48345.1	80.41874221699703
988.1013679284573	1586.5666666666666	48320.1	80.21411963402649
988.8235601425663	1586.4333333333334	48319.833333333336	80.16928798119329
989.5456786563328	1586.7333333333333	48423.4	79.96108572741561
990.2677234675917	1587.1	48444.23333333333	80.23294635835694
990.9896945741776	1586.7	48336.4	79.89807944086594
991.7115919739255	1587.5333333333333	48176.933333333334	80.19589044353424
992.4334156646702	1587.2333333333333	47866.1	80.47884077475585
993.1551656442463	1587.5333333333333	47506.26666666667	80.8024507302505
993.8768419104888	1587.4666666666667	47088.3	80.63747880520378
994.5984444612325	1587.3	46795.933333333334	80.33548850220136
995.3199732943121	1587.1333333333334	46527.933333333334	80.80352207050912
996.0414284075626	1587.4333333333334	46240.166666666664	80.84850367308928
996.7628097988187	1587.2666666666667	46010.36666666667	80.88389942256615
997.4841174659151	1586.1333333333334	45750.36666666667	79.88032351212505
998.2053514066869	1587.2333333333333	45469.23333333333	79.84286071723544
998.9265116189687	1587.3333333333333	44988.833333333336	79.24749372928567
999.6475981005952	1587.5666666666666	44385.46666666667	79.36617405282983
1000.3686108494015	1587.5666666666666	43825.066666666666	78.86610811723256
1001.0895498632223	1587.0666666666666	43520.666666666664	79.29435613953905
1001.8104151398923	1586.9	43124.3	78.43828641507139
1002.5312066772464	1587.0	42774.0	77.93919986511372
1003.2519244731194	1586.9666666666667	42488.433333333334	78.22568108927248
1003.9725685253462	1586.8666666666666	42133.833333333336	78.59775136865981
1004.6931388317614	1586.8	41768.5	78.98998187099792
1005.4136353902	1586.5666666666666	41267.53333333333	79.4900680510048
1006.1340581984969	1586.4666666666667	40733.13333333333	79.46431012258402
1006.8544072544867	1586.7	40076.63333333333	79.48299177554243
1007.5746825560042	1587.1	39539.13333333333	79.62493657090648
1008.2948841008844	1586.4666666666667	38997.1	79.97780155448126
1009.0150118869618	1586.9	38517.36666666667	79.80009483779041
1009.7350659120716	1587.4666666666667	38147.566666666666	79.50233311581772
1010.4550461740483	1587.2	37798.333333333336	79.50150783606993
1011.174952670727	1586.8333333333333	37454.13333333333	79.46103946650342
1011.8947853999423	1587.3	37027.1	79.35676492133852
1012.614544359529	1587.0333333333333	36471.066666666666	79.40979900345036
1013.334229547322	1587.0	35897.3	80.08671896585345
1014.0538409611561	1586.3666666666666	35258.8	80.40506188970308
1014.7733785988661	1587.1333333333334	34614.03333333333	80.01705701113652
1015.4928424582868	1586.8	34068.433333333334	79.75968077455039
1016.2122325372529	1587.8	33579.96666666667	79.8339710406744
1016.9315488335994	1587.1	33156.26666666667	79.5782687359347
1017.6507913451611	1587.1	32847.76666666667	80.66176279863798
1018.3699600697728	1586.4333333333334	32498.9	80.57303031234466
1019.0890550052692	1587.3333333333333	32066.066666666666	80.47318418010359
1019.8080761494851	1586.9333333333334	31484.0	80.20840562410008
1020.5270235002555	1586.5	30838.4	80.6109595200851
1021.2458970554151	1586.8333333333333	30115.766666666666	80.34115850689635
1021.9646968127987	1587.1	29471.633333333335	80.97938160845386
1022.6834227702411	1587.0333333333333	28922.133333333335	80.58704673052223
1023.4020749255772	1586.8	28409.1	79.67666596565326
1024.1206532766416	1587.0	28043.533333333333	79.99709102079692
1024.8391578212693	1587.3	27728.7	80.29576488126332
1025.5575885572953	1586.0	27426.966666666667	80.20304581197148
1026.2759454825539	1586.5	27022.7	80.93039664520676
1026.9942285948803	1586.7666666666667	26464.9	81.13685564919271
1027.7124378921092	1586.9	25888.266666666666	81.07698407996266
1028.4305733720753	1587.2333333333333	25289.433333333334	80.88053943931891
1029.1486350326138	1586.7333333333333	24730.466666666667	80.96634324350423
1029.866622871559	1587.2333333333333	24202.266666666666	80.14083084137708
1030.584536886746	1586.4	23791.533333333333	80.81102862000962
1031.3023770760096	1587.4333333333334	23418.9	80.75458257869971
1032.0201434371845	1586.7666666666667	23107.1	80.49443401264085
1032.7378359681059	1586.9	22769.333333333332	81.05415703206354
1033.455454666608	1587.6666666666667	22365.8	80.5162551706511
1034.1729995305259	1587.0	21931.1	80.32141392171269
1034.8904705576945	1587.1333333333334	21390.166666666668	80.12338688350432
1035.6078677459486	1586.9333333333334	20845.666666666668	79.3403315268395
1036.3251910931228	1586.9666666666667	20341.0	79.40067915770716
1037.042440597052	1586.3666666666666	19855.066666666666	79.89834388835675
1037.7596162555712	1586.6666666666667	19444.533333333333	79.35995010773927
1038.4767180665153	1586.8333333333333	19103.933333333334	78.95965672929064
1039.1937460277186	1585.8666666666666	18823.7	79.59244303724059
1039.9107001370162	1587.3333333333333	18540.966666666667	79.22411327761237
1040.627580392243	1586.6666666666667	18274.4	78.81739867053807
1041.3443867912338	1587.9666666666667	17959.066666666666	79.29427053868011
1042.0611193318232	1587.2333333333333	17538.266666666666	79.55150585612738
1042.7777780118463	1586.5666666666666	17092.0	79.90093105525527
1043.4943628291376	1586.5	16615.466666666667	80.19286075037725
1044.2108737815322	1586.6666666666667	16175.266666666666	79.06575596982681
1044.9273108668647	1587.0	15815.866666666667	79.62668968804184
1045.64367408297	1586.9333333333334	15467.366666666667	79.0383865339196
1046.359963427683	1586.8666666666666	15182.7	79.11970650094234
1047.0761788988382	1587.1666666666667	14936.933333333332	79.38971769419503
1047.7923204942708	1587.2333333333333	14676.833333333334	79.38169098566524
1048.5083882118154	1587.5666666666666	14405.9	79.45960896094012
1049.224382049307	1587.6666666666667	14093.966666666667	79.55297389551409
1049.9403020045802	1586.7333333333333	13764.133333333333	78.50700729802188
1050.6561480754697	1586.6333333333334	13429.6	78.92047067745924
1051.3719202598106	1587.4666666666667	13132.366666666667	79.79786420034003
1052.0876185554378	1587.1	12853.133333333333	79.69939678491995
1052.8032429601856	1587.6666666666667	12592.533333333333	78.57024935872634
1053.5187934718892	1587.1333333333334	12411.366666666667	79.19702782123615
1054.2342700883835	1586.4	12253.7	79.41825856755429
1054.949672807503	1587.2	12093.0	79.02418798075776
1055.6650016270826	1586.8	11919.933333333332	78.86082073193819
1056.3802565449573	1586.9	11725.8	79.37747227719821
1057.0954375589617	1587.7	11503.833333333334	79.67438542577983
1057.8105446669308	1586.9666666666667	11263.8	79.51857402339276
1058.5255778666992	1587.3	11039.3	79.10406133577973
1059.240537156102	1586.7	10819.5	79.51063847381704
1059.9554225329737	1586.9666666666667	10627.966666666667	79.19277486734855
1060.6702339951491	1586.9333333333334	10458.266666666666	78.55768321153748
1061.3849715404633	1586.3666666666666	10346.033333333333	80.02424362458585
1062.0996351667509	1587.3666666666666	10200.9	78.96617391229108
1062.8142248718468	1587.5666666666666	10099.333333333334	79.87400810130083
1063.528740653586	1586.8	9959.833333333334	80.1196911837519
1064.2431825098029	1586.3666666666666	9769.0	78.9580339596664
1064.9575504383324	1586.8333333333333	9575.4	78.99463467454336
1065.6718444370097	1586.2666666666667	9375.7	79.59141971016948
1066.386064503669	1586.7666666666667	9200.4	79.30409318447373
1067.1002106361457	1587.0666666666666	9054.933333333332	79.07347864692139
1067.8142828322743	1586.6666666666667	8939.633333333333	79.72773341995523
1068.5282810898898	1587.3	8844.566666666668	80.1078009340936
1069.2422054068265	1587.0	8736.433333333332	79.2318700824448
1069.95605578092	1586.7333333333333	8645.3	79.70125776079874
1070.6698322100044	1586.5	8503.0	80.4149576323379
1071.383534691915	1586.7666666666667	8330.9	79.79300838850178
1072.0971632244864	1587.0666666666666	8156.3	80.55277570157386
1072.8107178055534	1586.4	7997.2	80.63339688461271
1073.524198432951	1587.0333333333333	7865.5	80.18863643734441
1074.2376051045137	1586.6333333333334	7755.266666666666	80.19012830362952
1074.9509378180765	1587.3	7665.9	79.26413185592044
1075.6641965714741	1586.3	7595.933333333333	79.8432286313077
1076.3773813625414	1587.6	7489.333333333333	79.29703933089057
1077.0904921891133	1586.9	7386.266666666666	79.46640772819464
1077.8035290490245	1587.2666666666667	7261.733333333334	78.25666940992562
1078.51649194011	1586.9666666666667	7139.5	79.97142012884636
1079.2293808602042	1587.0666666666666	7014.733333333334	79.73102988939547
1079.9421958071423	1587.2666666666667	6888.266666666666	79.47628307113432
1080.6549367787588	1587.0666666666666	6802.466666666666	80.4220977989664
1081.367603772889	1587.2	6729.966666666666	79.64482940690223
1082.080196787367	1586.2	6667.9	79.54889010737521
1082.7927158200282	1586.6333333333334	6602.966666666666	80.66017209545174
1083.5051608687072	1586.6666666666667	6505.9	80.49632726295687
1084.217531931239	1586.4333333333334	6387.966666666666	81.36595278369995
1084.9298290054578	1587.3	6259.066666666667	81.47102620655086
1085.6420520891993	1586.3666666666666	6157.066666666667	80.63744569446736
1086.3542011802977	1586.7333333333333	6076.033333333334	80.80758309134303
1087.0662762765878	1586.1	6022.233333333334	82.47266193136237
1087.7782773759047	1587.1666666666667	5951.533333333334	80.86488342477331
1088.4902044760831	1586.6333333333334	5875.566666666667	80.35067662105563
1089.202057574958	1587.1	5801.233333333334	81.64232864953337
1089.9138366703637	1586.8666666666666	5699.266666666666	81.44711702674275
1090.6255417601355	1586.8333333333333	5607.933333333333	81.66160484923147
1091.337172842108	1587.3666666666666	5525.2	81.73343479820603
1092.048729914116	1586.8333333333333	5464.2	81.4369529933881
1092.7602129739944	1586.6	5435.933333333333	82.47157168815215
1093.471622019578	1587.4666666666667	5379.7	81.18235097995195
1094.1829570487016	1586.7	5323.666666666667	82.57479964790394
1094.8942180592	1586.9666666666667	5233.2	82.86454445377247
1095.605405048908	1586.8666666666666	5144.9	82.63131690491383
1096.3165180156604	1587.5	5078.333333333333	83.46123475104912
1097.027556957292	1586.7333333333333	5032.333333333333	82.91298680672472
1097.7385218716379	1587.4333333333334	4993.033333333334	82.41706824793705
1098.4494127565324	1586.5	4941.033333333334	83.43464742136597
1099.1602296098106	1586.2	4866.033333333334	84.04322122783582
1099.8709724293074	1586.7666666666667	4776.1	82.11791967349393
1100.5816412128574	1587.1666666666667	4703.333333333333	83.1583868047858
1101.2922359582956	1586.8333333333333	4661.266666666666	83.87849639759887
1102.0027566634565	1586.6333333333334	4613.1	82.33047811834511
1102.7132033261753	1587.1	4570.1	83.80054056119039
1103.4235759442865	1586.8333333333333	4495.5	84.08631826791873
1104.1338745156252	1586.2333333333333	4421.233333333334	83.18257007497215
1104.844099038026	1587.0333333333333	4373.666666666667	85.97193952508911
1105.5542495093239	1586.8666666666666	4334.533333333334	84.72751440163523
1106.2643259273534	1587.2333333333333	4277.933333333333	84.45887111425509
1106.9743282899494	1586.9	4208.066666666667	84.95332533261181
1107.684256594947	1587.3333333333333	4132.666666666667	85.93098046328892
1108.394110840181	1586.2333333333333	4081.233333333333	87.29847941775529
1109.1038910234856	1586.9333333333334	4029.3333333333335	85.60134342371911
1109.8135971426964	1586.2666666666667	3976.766666666667	87.71238673337999
1110.5232291956477	1586.3	3909.9666666666667	88.54169640281427
1111.2327871801745	1586.9	3836.633333333333	89.34783327157275
1111.9422710941117	1586.6666666666667	3790.0	88.70939400210348
1112.6516809352938	1587.0	3741.866666666667	88.07227199949976
1113.3610167015559	1585.9666666666667	3684.8333333333335	88.81099493554137
1114.0702783907325	1586.5	3626.7	89.48617532599066
1114.7794660006589	1586.9	3582.4	89.15382606546541
1115.4885795291696	1586.5333333333333	3552.2	89.60709194808365
1116.1976189740992	1587.1333333333334	3508.133333333333	90.46772994208274
1116.906584333283	1586.7	3460.733333333333	92.76619233608189
1117.6154756045555	1585.9333333333334	3418.4	91.69974382430503
1118.3242927857516	1586.6	3383.0666666666666	91.81493334775885
1119.0330358747062	1586.7	3343.266666666667	92.27435766235743
1119.741704869254	1586.9333333333334	3301.2	91.46994500984296
1120.4502997672296	1586.6666666666667	3253.633333333333	91.19656536040411
1121.1588205664682	1585.9666666666667	1662.3333333333333	73.34411983446671
1121.8672672648045	1585.7333333333333	1662.6333333333334	81.78690746608083
1122.5756398600731	1586.0666666666666	1662.5666666666666	82.71535898461737
1123.2839383501089	1586.3666666666666	1661.9666666666667	81.2542546704906
