# Supplementary material for: Roblonski: A Material-Efficient Robo-Fluidic Toolbox for Rapid Photochemical Characterization
Source: ACS Cent Sci. 2026 Feb 6;12(3):333–44. doi: 10.1021/acscentsci.5c02027 (PMC13022720; doi:10.1021/acscentsci.5c02027)
Supplement: Supplementary file 2 [file oc5c02027_si_002.zip › BeerLambertStudy/Raw Data (Automataed)/BLEC Study (2025 Jun 12)/ZnPc3/blec_ZnPc3__13062025_aABS_i17_eEXP_s1_d400e-03_t250-0_m7_v175-0.csv]

name	C:/Users/cbe.mabolha.shared/Documents/Gilson Spectroscopy Project\BLEC Study (2025 Jun 12)\ZnPc3\blec_ZnPc3__13062025_aABS_i17_eEXP_s1_d400e-03_t250-0_m7_v175-0.csv
2025-06-13 06:13:34.163899
mix_iter=7	mix_disp=175.0
droplet_volume=50.0	working_volume=250.0
dilution_scheme=Fractional(value=0.3333333333333333)	n_dil=6
calibration=Calibration(y = f(x); f(x) = -0.244 + 0.9765x; s.t. y > 0.0; Set Feb 4	2025 from "Manuscript Figures Data.xlsx")
count	30
interval	0.1 (Sec)
integration_time	40000 (uSec)
NLC=False	DCC=False	WCAL=-5	Slit=S5
Conc_0=0.004	nFRAC=0.6666666666666667	nConc_(17;1)=0.002666666666666667	aFRAC=0.6670004966404939	aConc_(17;1)=0.0026680019865619755
wavelength (nm)	dark reference (int)	light reference (int)	abs (mOD)
W	D	L	S
344.6678771972656	1602.6333333333334	1678.9	82.30540615719039
345.45221902608614	1589.8	1666.7333333333333	94.65783260085003
346.236489003635	1587.1333333333334	1661.4	82.15426978408206
347.02068712774695	1586.3	1661.8	86.95847654037271
347.8048133962569	1585.1666666666667	2382.133333333333	144.47458687960543
348.5888678069997	1586.3666666666666	2392.5333333333333	143.04676521696257
349.3728503578101	1586.5666666666666	2406.3	140.2030914554774
350.15676104652283	1588.3666666666666	2419.6	143.36081319772785
350.94059987097285	1587.7666666666667	2426.0333333333333	140.2650594680204
351.72436682899485	1587.8	2431.7	140.5104789503878
352.5080619184237	1586.6333333333334	2439.633333333333	139.1414634545724
353.2916851370942	1586.0666666666666	2445.8	138.50691105131247
354.0752364828412	1585.8666666666666	2447.4333333333334	137.83667862791683
354.8587159534994	1586.3666666666666	2452.733333333333	141.33557954323192
355.6421235469038	1586.9333333333334	2451.733333333333	137.80497774308273
356.42545926088906	1586.7	2457.633333333333	138.46686950185364
357.20872309329	1586.8	2455.1666666666665	138.55908943191614
357.9919150419415	1586.7	2451.766666666667	136.7908578638075
358.77503510467835	1586.3	2446.1	136.85292641926193
359.5580832793353	1586.5	2437.233333333333	132.4104816773312
360.34105956374725	1586.6333333333334	2433.133333333333	134.67525419482192
361.12396395574893	1585.9666666666667	2433.4	132.80497108843505
361.9067964531752	1586.2333333333333	2429.9	130.7775555073025
362.6895570538609	1586.3	2429.133333333333	135.19852622970438
363.47224575564076	1586.8333333333333	2427.0666666666666	128.31147798521118
364.2548625563497	1586.7333333333333	2425.9	129.10464900626022
365.0374074538224	1586.8333333333333	2431.0	133.8497566479449
365.8198804458938	1586.5	2419.633333333333	128.18274886572823
366.6022815303986	1586.4666666666667	2420.1	128.63008317430663
367.3846107051717	1586.2333333333333	2422.1666666666665	129.31322139858688
368.1668679680479	1586.8	2423.6666666666665	129.89115421012545
368.9490533168619	1586.8333333333333	2425.0666666666666	126.09738624082537
369.7311667494487	1587.6333333333334	2435.133333333333	128.3398295290081
370.5132082636429	1586.9333333333334	2441.766666666667	125.22672469024957
371.2951778572795	1586.5666666666666	2442.9333333333334	125.32771512234892
372.07707552819323	1586.2	2444.3333333333335	124.73634694316777
372.8589012742189	1587.0	2451.3	123.9739286021166
373.6406550931913	1586.4333333333334	2464.0666666666666	124.55951929205965
374.4223369829453	1587.2333333333333	2471.3	125.58329316648111
375.2039469413157	1586.9666666666667	2474.0666666666666	123.23946169585572
375.9854849661373	1586.5	2471.9666666666667	127.080275577165
376.7669510552448	1587.0666666666666	2476.1666666666665	123.07031130936844
377.5483452064732	1586.8	2480.9666666666667	124.52339411722254
378.3296674176572	1586.7	2494.0333333333333	122.60495507583741
379.11091768663164	1586.4333333333334	2497.5666666666666	124.18733441983106
379.89209601123133	1585.8333333333333	2503.133333333333	119.96455701258205
380.67320238929113	1587.2333333333333	2503.4	120.34392744463746
381.45423681864577	1586.1	2511.9	121.31574529244345
382.23519929713007	1586.4333333333334	2514.9666666666667	119.95760073590134
383.01608982257886	1586.7333333333333	2529.5333333333333	121.04588626973155
383.796908392827	1586.6666666666667	2541.366666666667	119.54888401533411
384.57765500570923	1586.5666666666666	2542.8	120.6054216117054
385.3583296590604	1587.2666666666667	2534.8333333333335	120.80804612983768
386.1389323507153	1586.7333333333333	2540.9666666666667	118.35918976085243
386.91946307850884	1586.8	2549.0	116.78109918203607
387.69992184027564	1586.2333333333333	2571.3333333333335	118.67005389653255
388.48030863385065	1586.6333333333334	2589.366666666667	115.91849033386909
389.2606234570687	1586.6666666666667	2577.6666666666665	116.65279725617752
390.04086630776453	1585.8666666666666	2565.6	114.63985738224851
390.82103718377294	1586.9	2574.7	115.11442088655505
391.6011360829288	1586.5	2584.4	115.69059740712284
392.3811630030669	1586.8666666666666	2607.2	113.96463481859338
393.161117942022	1586.7666666666667	2649.6666666666665	115.37032487690627
393.941000897629	1586.5333333333333	2692.0333333333333	115.64115497117096
394.72081186772266	1587.1	2704.3	115.21767854326416
395.5005508501378	1586.5666666666666	2688.766666666667	115.78076389083373
396.28021784270925	1586.3	2688.7	114.81486368852185
397.0598128432718	1586.2333333333333	2697.0333333333333	111.96302694303306
397.83933584966024	1586.5666666666666	2702.1	114.6537850981595
398.6187868597095	1587.2333333333333	2714.0	112.83087334913246
399.3981658712542	1586.5	2739.9666666666667	118.0161735519562
400.1774728821293	1586.4	2764.733333333333	115.69264839741643
400.9567078901696	1586.2	2783.633333333333	112.67338566131868
401.7358708932098	1587.3666666666666	2783.5666666666666	113.9687673739403
402.5149618890848	1586.3666666666666	2774.2	115.12591036032063
403.2939808756294	1587.1	2777.0666666666666	114.88963813554079
404.07292785067847	1587.1	2804.0	113.66982591845918
404.8518028120667	1586.9333333333334	2816.5666666666666	113.51737840194325
405.630605757629	1586.7	2820.8	114.96980103322382
406.4093366852001	1586.4	2810.366666666667	112.88961744979049
407.1879955926149	1586.8333333333333	2816.233333333333	110.98023510793314
407.9665824777082	1587.1	2834.1	110.24540636436278
408.74509733831474	1586.3666666666666	2855.266666666667	110.57944260247055
409.52354017226935	1586.4	2870.5	113.79794667896287
410.3019109774069	1586.5666666666666	2869.866666666667	112.6637552336274
411.08020975156217	1587.0	2885.3	114.60730463649956
411.8584364925699	1586.9666666666667	2905.5	110.78188936498242
412.6365911982651	1587.0666666666666	2930.0333333333333	112.78932664031244
413.4146738664823	1586.9666666666667	2952.4	111.0448855478712
414.19268449505654	1586.5666666666666	2986.6	110.08199814056744
414.97062308182257	1586.4333333333334	3020.766666666667	110.66248570192573
415.74848962461516	1586.6333333333334	3060.4333333333334	109.75951608153719
416.52628412126916	1587.1333333333334	3135.1666666666665	109.68318444512529
417.3040065696194	1586.6	3206.5	109.8420882905975
418.0816569675006	1587.4666666666667	3201.366666666667	110.37636936028596
418.8592353127476	1586.3	3194.1666666666665	110.04704632256629
419.63674160319533	1586.4333333333334	3203.9333333333334	110.59293227953623
420.4141758366785	1586.5333333333333	3241.7	110.5022567182237
421.1915380110319	1587.7	3253.1666666666665	110.65455856450089
421.9688281240904	1586.4666666666667	3253.133333333333	110.4181978503762
422.7460461736888	1586.8666666666666	3304.8333333333335	109.31664534262202
423.52319215766187	1586.9333333333334	3370.9333333333334	109.10969387298935
424.3002660738445	1586.2666666666667	3463.3	112.62345005200983
425.0772679200714	1586.8333333333333	3594.4	110.36276858641497
425.8541976941775	1586.3666666666666	3736.0666666666666	110.79845292566631
426.6310553939975	1586.2666666666667	3799.8	111.89528667098446
427.40784101736625	1586.5333333333333	3858.0	112.61530072752676
428.18455456211865	1586.9666666666667	3978.0	113.5947537391049
428.96119602608934	1587.1333333333334	4169.333333333333	114.06166049076475
429.7377654071133	1587.4	4376.366666666667	115.55074572915186
430.5142627030252	1586.4666666666667	4501.7	117.01161200552056
431.29068791166	1586.7666666666667	4636.966666666666	115.37237139429008
432.06704103085235	1586.6	4782.633333333333	118.23125425935199
432.8433220584372	1586.1	4868.766666666666	117.79485482174765
433.6195309922492	1586.4666666666667	4922.4	115.55457834840209
434.3956678301234	1587.0	4968.5	116.63764410233995
435.1717325698944	1587.1666666666667	4991.7	115.83327355615491
435.9477252093971	1587.0666666666666	5012.133333333333	115.35776947676648
436.72364574646633	1585.9	5055.733333333334	115.4596331217295
437.49949417893686	1587.7	5119.433333333333	113.97286592168042
438.27527050464346	1586.7333333333333	5218.5	113.85008824135878
439.0509747214211	1586.9666666666667	5395.333333333333	114.54360123064399
439.8266068271044	1587.0	5652.233333333334	114.32811566059745
440.6021668195283	1587.4	6019.833333333333	114.3338189765136
441.37765469652754	1586.7666666666667	6480.1	114.60565321137516
442.1530704559369	1586.1333333333334	6970.2	115.51805493468885
442.9284140955914	1586.8	7402.166666666667	116.18130870643951
443.7036856133256	1587.2	7723.9	117.27473981118877
444.47888500697445	1586.8333333333333	7892.3	115.97096235251283
445.2540122743727	1586.6333333333334	7914.033333333334	115.1583256193816
446.0290674133552	1586.2666666666667	7867.7	115.29412985337926
446.8040504217568	1586.7	7777.933333333333	114.67232014639472
447.5789612974122	1586.4	7690.6	113.56785941570216
448.35380003815635	1586.7	7645.3	113.29105545601686
449.1285666418239	1586.9666666666667	7624.3	114.09636063942203
449.90326110624983	1587.1333333333334	7612.633333333333	114.1057941393424
450.67788342926883	1587.0333333333333	7635.566666666667	113.98236627178474
451.4524336087157	1587.0	7655.266666666666	112.927082084537
452.22691164242536	1586.8	7719.633333333333	113.72836502288138
453.00131752823256	1586.8333333333333	7776.0	112.07407300352253
453.7756512639721	1586.6333333333334	7850.7	113.70722864263232
454.5499128474788	1587.0	7901.266666666666	112.97234968589683
455.32410227658755	1587.0	7947.766666666666	113.10367388490516
456.09821954913303	1587.1	7952.933333333333	112.52912630270323
456.8722646629501	1587.2666666666667	7939.433333333333	112.73762215499545
457.6462376158736	1587.2	7864.066666666667	113.27157893929572
458.4201384057383	1586.6333333333334	7776.933333333333	113.35116125438635
459.1939670303791	1586.9	7652.5	112.79188803334915
459.96772348763074	1586.8333333333333	7504.233333333334	113.62983365307979
460.741407775328	1587.2333333333333	7371.8	112.62123873628029
461.51501989130577	1586.6	7226.866666666667	110.70558347479017
462.2885598333988	1586.6333333333334	7119.166666666667	112.0183980282697
463.0620275994419	1587.3	7033.133333333333	111.49694042958164
463.83542318726995	1586.6333333333334	6966.433333333333	110.47041235376632
464.6087465947177	1587.1333333333334	6915.6	110.86256468329587
465.38199781962	1587.4333333333334	6899.066666666667	109.72342492491829
466.1551768598116	1587.9666666666667	6887.833333333333	110.47243635968604
466.92828371312737	1586.6666666666667	6908.766666666666	110.64854939160423
467.7013183774021	1586.9666666666667	6939.966666666666	111.47802954400866
468.4742808504707	1586.3333333333333	6979.5	110.42173702913742
469.24717113016777	1586.8666666666666	7044.2	112.35466202686574
470.0199892143283	1586.8333333333333	7109.3	110.75022083024427
470.792735100787	1586.6333333333334	7182.433333333333	110.32909385420614
471.5654087873788	1586.5666666666666	7254.333333333333	110.88479249603456
472.33801027193834	1586.6666666666667	7318.9	109.99638191168344
473.11053955230057	1586.2333333333333	7389.933333333333	109.4417556229493
473.88299662630027	1586.4333333333334	7458.666666666667	109.47352792055466
474.65538149177223	1586.8	7511.166666666667	110.23671203599932
475.4276941465513	1586.7666666666667	7536.233333333334	109.27553657720846
476.1999345884722	1586.7666666666667	7557.266666666666	110.38281414070323
476.97210281536985	1586.8	7551.866666666667	109.09108141406072
477.74419882507897	1587.0	7522.466666666666	109.23925154988638
478.51622261543446	1585.9	7490.6	108.28268106151893
479.2881741842711	1587.3	7470.7	109.50632305151221
480.06005352942367	1586.8666666666666	7429.6	109.03121835795027
480.831860648727	1586.3333333333333	7378.533333333334	108.69268707290408
481.60359554001593	1586.7	7332.533333333334	109.25606050493799
482.37525820112523	1587.2	7287.066666666667	108.29917860587825
483.14684862988975	1586.0333333333333	7236.7	108.94651573034756
483.91836682414424	1587.3666666666666	7187.466666666666	108.80559213466312
484.68981278172356	1586.8666666666666	7135.166666666667	107.54501248688406
485.46118650046253	1587.4	7104.933333333333	108.56950507595973
486.23248797819593	1586.7	7050.733333333334	107.96783284463035
487.0037172127586	1586.8	7015.866666666667	108.881329762877
487.7748742019853	1586.8333333333333	6980.666666666667	108.14529366588704
488.54595894371096	1586.4333333333334	6933.166666666667	107.10276438293118
489.31697143577026	1587.4666666666667	6908.733333333334	108.74551715064813
490.08791167599804	1587.2333333333333	6877.866666666667	107.58565471343935
490.8587796622292	1586.5	6843.033333333334	107.94381375108287
491.6295753922984	1586.4666666666667	6817.366666666667	107.46941663749024
492.4002988640406	1586.9666666666667	6797.166666666667	107.81165123951794
493.17095007529053	1586.9	6771.133333333333	109.07785571226763
493.94152902388305	1587.0666666666666	6735.366666666667	106.95551140698274
494.71203570765294	1586.7	6715.466666666666	108.5722609525022
495.482470124435	1587.2333333333333	6680.833333333333	107.76054762091476
496.25283227206404	1586.3666666666666	6662.366666666667	107.59252713770906
497.02312214837485	1587.2333333333333	6620.6	107.14566473793931
497.7933397512024	1587.1666666666667	6597.466666666666	106.96929616390598
498.56348507838123	1587.2	6570.466666666666	107.72830177069217
499.3335581277464	1586.5333333333333	6546.966666666666	106.61327699791703
500.10355889713264	1586.5333333333333	6544.633333333333	106.72240923251873
500.8734873843747	1586.8666666666666	6530.2	106.90410915432447
501.6433435873074	1586.4333333333334	6537.966666666666	106.4642643393892
502.4131275037657	1586.9333333333334	6534.333333333333	105.16489845282153
503.1828391315842	1586.7666666666667	6561.733333333334	106.90384334349267
503.95247846859786	1586.1666666666667	6578.533333333334	106.54829310938929
504.72204551264144	1586.6333333333334	6593.966666666666	106.09153146135147
505.49154026154974	1587.0	6626.766666666666	105.89763575279468
506.2609627131576	1586.7666666666667	6674.733333333334	106.02149061726367
507.03031286529983	1586.4333333333334	6724.6	106.42731393000163
507.7995907158112	1586.6333333333334	6768.333333333333	105.11267345806606
508.5687962625266	1587.0666666666666	6856.5	105.84541067440487
509.33792950328075	1586.7333333333333	6919.733333333334	105.71565392410974
510.1069904359085	1586.8666666666666	6997.6	105.66499073470244
510.8759790582447	1587.3	7086.433333333333	105.86400558285422
511.6448953681241	1586.7	7168.333333333333	105.19135478441426
512.4137393633815	1586.5333333333333	7269.3	105.90712922962776
513.1825110418519	1587.1666666666667	7372.266666666666	105.78465677249346
513.9512104013698	1586.9	7476.6	106.46447998016463
514.7198374397702	1586.5666666666666	7571.3	105.69914210784347
515.4883921548881	1587.0666666666666	7684.333333333333	106.9416664448007
516.2568745445578	1586.9666666666667	7804.833333333333	106.46632536582793
517.0252846066146	1587.4666666666667	7911.166666666667	105.98311351946123
517.793622338893	1587.1	8010.766666666666	105.30650558578769
518.561887739228	1586.8333333333333	8105.466666666666	105.29393416526167
519.3300808054544	1586.4333333333334	8201.433333333332	105.9626052594188
520.0982015354069	1587.4	8300.3	105.50630305678555
520.8662499269203	1587.0666666666666	8393.466666666667	105.70978634246765
521.6342259778296	1587.8333333333333	8467.1	105.25294982910808
522.4021296859694	1586.2666666666667	8549.066666666668	105.24408722676284
523.1699610491747	1586.2333333333333	8608.633333333333	104.81406841221948
523.9377200652801	1586.3333333333333	8693.5	105.22577597355522
524.7054067321207	1586.7666666666667	8753.3	104.34327796438825
525.4730210475309	1586.5333333333333	8806.366666666667	104.63528936489008
526.2405630093459	1587.3333333333333	8868.133333333333	105.98689493695178
527.0080326154003	1586.8	8927.033333333333	106.00425782125839
527.7754298635291	1586.6	8988.766666666666	106.00575066512847
528.5427547515668	1586.8	9024.5	105.4052396907654
529.3100072773485	1587.4	9067.9	105.55155226623232
530.077187438709	1587.6666666666667	9109.266666666666	105.01924237048222
530.8442952334829	1587.1666666666667	9156.666666666666	105.40018355327067
531.6113306595051	1586.6666666666667	9181.933333333332	105.08064474495357
532.3782937146104	1587.1333333333334	9215.233333333334	103.53467962162503
533.1451843966338	1587.3	9254.733333333334	103.72573269283507
533.9120027034099	1586.3	9290.466666666667	104.26976761297428
534.6787486327736	1586.9333333333334	9325.366666666667	103.4157749093033
535.4454221825597	1587.3666666666666	9375.5	104.96590132024892
536.212023350603	1586.9	9410.233333333334	105.01367614767977
536.9785521347383	1587.2333333333333	9434.966666666667	104.33004757123891
537.7450085328004	1586.8333333333333	9466.0	104.45066058395595
538.5113925426242	1586.9	9498.266666666666	104.09355346216651
539.2777041620444	1586.5333333333333	9515.5	104.22692186537579
540.0439433888959	1586.9	9545.966666666667	104.56771642113536
540.8101102210134	1586.6333333333334	9567.833333333334	104.01174369351781
541.5762046562318	1587.2	9579.533333333333	103.70775097653865
542.3422266923859	1586.3333333333333	9605.5	104.5911197608723
543.1081763273105	1586.8	9616.2	103.91562549051633
543.8740535588404	1586.9666666666667	9607.866666666667	102.79880963178438
544.6398583848105	1587.3666666666666	9623.366666666667	104.34804693457842
545.4055908030555	1586.9333333333334	9626.966666666667	103.94334004462536
546.1712508114102	1586.9333333333334	9629.666666666666	103.66619088922764
546.9368384077096	1586.7333333333333	9614.833333333334	102.97585579869668
547.7023535897882	1587.4333333333334	9639.6	103.70021384020544
548.4677963554811	1586.6	9631.3	103.53477815864784
549.2331667026231	1586.5333333333333	9638.833333333334	103.7507787616602
549.9984646290487	1586.8	9630.866666666667	103.42750572154753
550.7636901325931	1586.8	9628.733333333334	103.38996144313745
551.5288432110908	1586.9333333333334	9632.233333333334	103.51464021034403
552.2939238623768	1587.3666666666666	9619.233333333334	103.52256847249029
553.0589320842859	1587.0	9617.033333333333	103.28619535532813
553.8238678746528	1586.7	9601.233333333334	102.43336610102935
554.5887312313124	1587.2666666666667	9624.3	104.80494877175454
555.3535221520995	1587.5	9606.6	102.36072915359563
556.1182406348488	1587.4	9607.266666666666	102.685688196643
556.8828866773954	1586.9666666666667	9626.833333333334	103.43824749794152
557.6474602775738	1586.6	9624.1	103.4840682023103
558.411961433219	1586.8666666666666	9640.333333333334	103.23421827963112
559.1763901421657	1587.4	9635.733333333334	102.19649046323937
559.9407464022488	1586.4666666666667	9655.733333333334	103.32687927483788
560.7050302113031	1586.8	9654.566666666668	103.29166122046448
561.4692415671633	1586.9	9685.1	103.63362672745676
562.2333804676643	1586.9666666666667	9692.933333333332	102.83977799070473
562.997446910641	1586.7333333333333	9712.833333333334	103.27037069598562
563.7614408939281	1587.6	9718.4	103.2616986587104
564.5253624153604	1587.6	9731.766666666666	102.48036118217796
565.2892114727728	1586.9333333333334	9769.7	103.01513428247638
566.0529880639999	1586.9	9788.133333333333	103.6063151158861
566.8166921868768	1586.2	9795.766666666666	103.39357907497214
567.5803238392382	1587.1	9829.5	104.38709557509145
568.3438830189189	1586.2333333333333	9827.366666666667	103.01122825000698
569.1073697237535	1586.5666666666666	9854.2	102.5833214017966
569.8707839515772	1586.7	9859.4	103.34195521958095
570.6341257002246	1586.9	9842.066666666668	102.27180945575016
571.3973949675305	1587.8666666666666	9874.633333333333	102.54845635387737
572.1605917513298	1586.2	9900.566666666668	102.48861080241484
572.9237160494572	1586.7333333333333	9920.9	102.94881045324087
573.6867678597476	1587.2666666666667	9902.466666666667	102.11567449775565
574.4497471800358	1586.7666666666667	9898.233333333334	101.28460046047869
575.2126540081566	1586.4333333333334	9926.866666666667	101.96942531337527
575.9754883419448	1586.6666666666667	9930.6	101.53526482114385
576.7382501792351	1586.8666666666666	9957.233333333334	101.89305377212693
577.5009395178625	1587.3	9979.766666666666	102.59231506967996
578.2635563556619	1587.3	10007.666666666666	103.07572501679068
579.0261006904677	1587.0666666666666	10019.6	103.65919534409846
579.7885725201152	1586.8666666666666	10021.466666666667	102.17095118774421
580.5509718424388	1586.5333333333333	10045.133333333333	102.64340224808141
581.3132986552736	1587.3333333333333	10045.0	102.04305576375467
582.0755529564542	1587.2	10062.1	103.04832971343251
582.8377347438156	1587.1666666666667	10072.066666666668	103.25739831346733
583.5998440151925	1586.7666666666667	10104.366666666667	103.01259996946389
584.3618807684197	1586.8666666666666	10121.7	101.672571215714
585.123845001332	1586.5666666666666	10145.2	102.11094176836392
585.8857367117644	1586.4333333333334	10180.733333333334	102.46014527381018
586.6475558975515	1586.8666666666666	10210.9	101.75202926357906
587.4093025565281	1587.1666666666667	10259.766666666666	102.4354984279801
588.1709766865292	1586.6666666666667	10318.333333333334	102.65106812678593
588.9325782853895	1586.6	10368.833333333334	103.00754052589943
589.6941073509438	1586.8666666666666	10430.0	103.54374005487172
590.4555638810269	1586.5666666666666	10498.333333333334	103.78344862448579
591.2169478734736	1587.8666666666666	10553.2	103.26170792856378
591.9782593261189	1587.1	10642.9	103.44358081833472
592.7394982367973	1586.8333333333333	10724.266666666666	103.65059317547406
593.5006646033439	1586.6	10817.333333333334	104.91217576212244
594.2617584235933	1586.4	10913.666666666666	105.00408121819804
595.0227796953804	1586.7333333333333	10998.066666666668	104.43117377406725
595.78372841654	1586.3333333333333	11086.7	103.28754209774438
596.544604584907	1586.9333333333334	11218.833333333334	105.35679592278292
597.3054081983161	1587.2333333333333	11334.766666666666	106.02122606969326
598.0661392546021	1587.7333333333333	11459.766666666666	106.09978975264117
598.8267977515999	1586.7	11597.633333333333	107.98853559366367
599.5873836871442	1586.6666666666667	11729.166666666666	108.01428902706259
600.34789705907	1586.6333333333334	11853.266666666666	108.27111616738976
601.1083378652119	1587.0	11951.733333333334	107.19823747796826
601.8687061034049	1587.0333333333333	12082.9	108.18183150246352
602.6290017714836	1587.1666666666667	12210.533333333333	108.27904316097339
603.3892248672829	1586.7333333333333	12358.7	108.4502265502787
604.1493753886377	1587.7	12506.966666666667	108.5668161833386
604.9094533333828	1586.7333333333333	12637.533333333333	107.5389551397466
605.6694586993528	1586.9666666666667	12768.266666666666	108.35283203205216
606.4293914843829	1587.0666666666666	12901.266666666666	108.03710702738299
607.1892516863076	1586.4666666666667	13046.533333333333	107.45793295699346
607.9490393029618	1586.2333333333333	13186.166666666666	107.10205776079366
608.7087543321802	1586.7666666666667	13319.466666666667	106.07457856463111
609.4683967717978	1586.9666666666667	13465.4	107.0598980404626
610.2279666196492	1587.1333333333334	13586.8	106.31246220100158
610.9874638735695	1586.6333333333334	13724.133333333333	105.96090405284204
611.7468885313933	1586.6333333333334	13861.033333333333	106.25730163439374
612.5062405909555	1587.2333333333333	13992.066666666668	105.85765312157226
613.2655200500909	1586.3333333333333	14131.533333333333	105.8386642817644
614.0247269066342	1586.4	14224.566666666668	105.36945948249577
614.7838611584203	1586.2333333333333	14326.133333333333	104.72326447601137
615.5429228032841	1586.6	14457.866666666667	105.15374078379834
616.3019118390603	1587.1	14556.133333333333	104.75331211966244
617.0608282635836	1587.1	14649.366666666667	104.48475292602984
617.8196720746892	1586.1	14744.4	104.41471678001732
618.5784432702114	1586.4333333333334	14809.5	104.52858394224039
619.3371418479854	1586.9666666666667	14906.0	103.62960157243536
620.0957678058459	1586.8	14999.766666666666	103.57724780771521
620.8543211416277	1587.0666666666666	15069.266666666666	103.68259762000648
621.6128018531655	1587.1333333333334	15129.2	103.52324154520932
622.3712099382943	1587.1666666666667	15154.766666666666	102.62841296581735
623.1295453948488	1587.1333333333334	15245.333333333334	103.07562130251954
623.8878082206638	1586.6666666666667	15300.0	103.4057332368417
624.6459984135743	1586.9	15354.833333333334	103.70060563434042
625.4041159714149	1587.2	15403.066666666668	103.14026904691106
626.1621608920203	1587.0	15444.7	103.60375780550197
626.9201331732256	1587.2666666666667	15468.8	103.36454485300708
627.6780328128656	1587.5	15516.0	103.68056593365392
628.4358598087749	1586.9	15549.1	103.43879472195282
629.1936141587885	1586.7	15572.766666666666	103.30386550042361
629.9512958607411	1586.4	15628.033333333333	103.47929325561596
630.7089049124675	1586.8	15639.9	103.3852685565445
631.4664413118026	1587.1	15663.033333333333	104.09948226773201
632.2239050565811	1586.6666666666667	15661.033333333333	104.70645799197585
632.9812961446379	1587.1	15682.9	104.58916670012792
633.7386145738079	1586.7333333333333	15702.5	105.20260184002275
634.4958603419257	1587.7333333333333	15710.0	104.47580275393275
635.2530334468262	1586.4	15723.3	105.90719992763371
636.0101338863443	1585.9666666666667	15722.133333333333	106.02452323223163
636.7671616583146	1587.2	15694.666666666666	106.27151660050265
637.5241167605723	1586.4	15681.833333333334	106.53835739421292
638.2809991909518	1586.5	15646.133333333333	105.52974853530054
639.037808947288	1586.9666666666667	15631.333333333334	106.09762999686113
639.7945460274159	1586.7666666666667	15602.433333333332	105.89936701382953
640.5512104291702	1586.7	15557.5	105.61814387325853
641.3078021503857	1587.2333333333333	15541.666666666666	105.5612543293394
642.0643211888971	1586.1	15521.0	106.07613756043695
642.8207675425394	1586.7666666666667	15501.966666666667	106.59984605929053
643.5771412091474	1586.7666666666667	15482.5	106.08362767365696
644.3334421865558	1586.8	15438.633333333333	106.00414235588215
645.0896704725996	1586.2	15417.1	106.06962737727858
645.8458260651132	1587.1333333333334	15408.9	106.67358751445602
646.6019089619319	1586.8333333333333	15402.733333333334	106.75173033052648
647.3579191608902	1586.7	15417.433333333332	107.14273552190475
648.1138566598231	1586.5666666666666	15413.6	108.31038745921448
648.8697214565653	1587.3	15382.166666666666	107.68330190409993
649.6255135489516	1586.6666666666667	15357.8	108.20404628509525
650.3812329348169	1586.3333333333333	15347.0	108.91353752003704
651.1368796119959	1587.2333333333333	15364.9	108.86476754034341
651.8924535783235	1586.8666666666666	15356.0	109.88150554238625
652.6479548316345	1586.9	15326.0	110.54751285058057
653.4033833697637	1587.0	15310.6	111.25766554754475
654.1587391905458	1586.6666666666667	15299.366666666667	110.98482695134604
654.9140222918159	1586.9666666666667	15317.3	112.88355552176107
655.6692326714084	1587.1	15326.5	114.63572879201907
656.4243703271585	1587.3666666666666	15309.733333333334	115.53026336834706
657.1794352569008	1587.3	15368.066666666668	118.31300694290458
657.9344274584702	1587.1333333333334	15384.333333333334	119.72400302666459
658.6893469297014	1586.3666666666666	15405.9	123.156695072499
659.4441936684294	1586.7333333333333	15408.8	125.22580419740589
660.1989676724888	1587.0	15407.8	128.1093665892007
660.9536689397146	1586.9666666666667	15460.166666666666	132.4071590636807
661.7082974679414	1586.5	15538.766666666666	136.39245519663945
662.4628532550042	1586.8	15551.166666666666	138.77204625031456
663.2173362987378	1586.9666666666667	15606.166666666666	142.33449712891542
663.9717465969768	1586.5666666666666	15637.133333333333	144.40137092472278
664.7260841475563	1586.8666666666666	15724.5	149.00650704992287
665.480348948311	1587.4333333333334	15772.933333333332	151.19513994483208
666.2345409970756	1586.9	15847.3	153.5168923936622
666.988660291685	1586.9333333333334	15918.566666666668	154.98609561554304
667.742706829974	1586.9666666666667	15991.533333333333	156.56178628238766
668.4966806097776	1586.8	16083.4	156.779981976007
669.2505816289303	1586.4333333333334	16139.033333333333	156.57297273569975
670.0044098852671	1586.9333333333334	16236.666666666666	157.2181936540352
670.7581653766227	1587.0666666666666	16320.933333333332	156.56167485418575
671.511848100832	1586.6	16426.6	154.76123146480316
672.2654580557298	1587.0333333333333	16538.666666666668	153.18510622885995
673.0189952391509	1587.1	16649.0	150.5872462095903
673.7724596489301	1586.5666666666666	16754.066666666666	147.98245927933837
674.5258512829022	1587.0333333333333	16853.6	144.91464804979208
675.279170138902	1586.9	16941.833333333332	140.21735928906278
676.0324162147645	1587.0666666666666	17050.566666666666	137.64600275602103
676.7855895083242	1586.3	17136.2	133.62944528144703
677.5386900174161	1587.2333333333333	17283.0	130.8892204298951
678.2917177398749	1587.3	17408.1	127.38201234844229
679.0446726735356	1586.6666666666667	17544.033333333333	124.35217612695672
679.797554816233	1587.4333333333334	17651.766666666666	120.71965467767853
680.5503641658016	1587.1333333333334	17751.066666666666	117.76482089249977
681.3031007200765	1587.0333333333333	17853.4	115.88522812164054
682.0557644768925	1586.5666666666666	17943.033333333333	112.70126443585478
682.8083554340842	1587.7	18066.766666666666	110.35191895049729
683.5608735894867	1587.0333333333333	18196.933333333334	108.01676981863388
684.3133189409347	1587.1	18353.9	107.2949366810006
685.0656914862628	1587.0666666666666	18481.1	105.95252707734882
685.8179912233061	1586.2333333333333	18619.933333333334	104.59004653710915
686.5702181498993	1587.0	18732.166666666668	102.48348958869971
687.3223722638772	1586.8333333333333	18868.133333333335	101.3665177690474
688.0744535630747	1586.5333333333333	19004.933333333334	100.31903641457222
688.8264620453265	1587.3333333333333	19128.6	99.28339368732347
689.5783977084674	1586.9	19257.366666666665	98.366822491397
690.3302605503324	1586.6666666666667	19344.3	97.0661568353153
691.082050568756	1587.6	19447.6	97.37024580499806
691.8337677615733	1586.5333333333333	19502.133333333335	96.87203688999233
692.585412126619	1587.0333333333333	19614.166666666668	97.11704552967507
693.3369836617278	1587.8	19668.133333333335	95.89933607047779
694.0884823647348	1586.8333333333333	19789.566666666666	96.99412324962057
694.8399082334745	1586.3666666666666	19860.0	97.21531767353044
695.5912612657819	1587.0	19926.5	97.50144945689006
696.3425414594917	1586.1666666666667	19996.066666666666	96.93910864700742
697.0937488124388	1586.8666666666666	20074.6	95.57855297011903
697.8448833224579	1586.7666666666667	20132.933333333334	94.47563252322739
698.5959449873841	1586.2	20175.566666666666	93.96447081403053
699.3469338050518	1586.5666666666666	20246.666666666668	94.8246379593493
700.0978497732962	1586.5	20259.933333333334	94.40969483384013
700.8486928899517	1587.2333333333333	20300.8	94.77111214977963
701.5994631528534	1586.6666666666667	20291.4	94.38231795297817
702.3501605598362	1586.9666666666667	20318.8	94.370981698238
703.1007851087347	1587.1	20349.3	94.36721659093985
703.8513367973837	1587.2	20376.9	94.93043581442903
704.6018156236181	1587.3	20346.7	94.32924765563317
705.3522215852728	1586.7666666666667	20328.733333333334	93.79603276061033
706.1025546801824	1587.0333333333333	20339.6	93.7588905061715
706.8528149061818	1586.9333333333334	20324.4	93.02027557749338
707.603002261106	1586.7333333333333	20310.033333333333	92.74348657091909
708.3531167427894	1587.2666666666667	20321.833333333332	93.12537275397573
709.1031583490673	1586.9	20302.033333333333	94.15268616784613
709.8531270777742	1586.4666666666667	20255.6	93.57611492182869
710.6030229267449	1587.0	20176.833333333332	92.7000274869312
711.3528458938142	1587.2	20160.833333333332	92.35899767696787
712.1025959768172	1586.9333333333334	20119.733333333334	93.07331700331909
712.8522731735884	1586.6333333333334	20005.7	92.68998424840461
713.6018774819628	1586.8	19903.833333333332	93.12585514828359
714.351408899775	1587.4	19835.333333333332	92.67495492703232
715.1008674248601	1587.1333333333334	19794.633333333335	92.45365345364532
715.8502530550527	1586.3666666666666	19710.6	92.58905045616908
716.5995657881876	1586.6666666666667	19592.6	92.6043848613267
717.3488056220998	1586.9666666666667	19464.166666666668	92.27539393041259
718.097972554624	1586.5333333333333	19353.433333333334	91.23810757056167
718.8470665835949	1587.4333333333334	19255.1	91.16440899353555
719.5960877068475	1586.8666666666666	19176.1	91.26648673067838
720.3450359222164	1586.8666666666666	19150.7	92.77874132416991
721.0939112275368	1586.2	19100.266666666666	92.16122183568909
721.842713620643	1587.2333333333333	19067.3	91.69048656861548
722.5914430993702	1587.4666666666667	19021.033333333333	91.9146391815043
723.340099661553	1586.3333333333333	18992.6	92.71516393276693
724.0886833050263	1586.5333333333333	18970.766666666666	92.39473740144952
724.837194027625	1587.0333333333333	18927.066666666666	91.69106899264291
725.5856318271836	1587.8	18919.4	91.6871004836384
726.3339967015373	1586.3666666666666	18866.033333333333	91.22123845592583
727.0822886485207	1587.6	18819.7	91.6664619439685
727.8305076659686	1586.7	18754.4	91.90878589212149
728.5786537517159	1587.2666666666667	18705.666666666668	91.80231093244264
729.3267269035974	1586.9	18655.366666666665	91.444559635995
730.0747271194479	1587.3666666666666	18606.1	91.75996588887189
730.822654397102	1586.9	18591.066666666666	90.60808568096004
731.5705087343949	1587.5	18591.933333333334	91.9584591312095
732.3182901291611	1586.9333333333334	18547.4	90.89617168268548
733.0659985792356	1586.7333333333333	18521.433333333334	91.39596340399372
733.8136340824532	1586.3666666666666	18478.133333333335	91.27374046541163
734.5611966366486	1586.1666666666667	18455.033333333333	91.02838109361731
735.3086862396566	1587.3	18429.7	91.32117470266729
736.056102889312	1586.7	18390.066666666666	91.89039499058477
736.8034465834498	1587.4333333333334	18413.9	91.55124437405988
737.5507173199047	1587.7666666666667	18401.066666666666	92.03529184345722
738.2979150965115	1587.9666666666667	18388.233333333334	91.73043370999073
739.045039911105	1586.2666666666667	18376.3	92.25200536666492
739.79209176152	1586.4666666666667	18370.866666666665	91.67997285972447
740.5390706455914	1587.2666666666667	18387.666666666668	91.36365057333364
741.285976561154	1586.3666666666666	18409.666666666668	91.11486210437084
742.0328095060426	1587.0666666666666	18402.0	90.83514486534557
742.7795694780918	1586.7	18390.933333333334	90.01887593614282
743.5262564751367	1586.7666666666667	18365.1	90.46118476009288
744.272870495012	1587.1666666666667	18338.533333333333	90.84676691919978
745.0194115355524	1587.3333333333333	18298.1	90.76444379934381
745.765879594593	1586.5333333333333	18284.666666666668	91.3305414348026
746.5122746699683	1586.4333333333334	18284.766666666666	91.08974572338828
747.2585967595134	1587.1	18285.833333333332	91.39750245866699
748.0048458610628	1586.7666666666667	18261.133333333335	91.13904703866108
748.7510219724516	1586.8666666666666	18289.7	91.6143429276934
749.4971250915144	1587.2	18306.066666666666	90.58538339519984
750.243155216086	1588.1666666666667	18339.5	90.98654109213646
750.9891123440015	1587.4	18408.033333333333	90.55488008343448
751.7349964730954	1586.3333333333333	18446.4	90.16196791543564
752.4808076012027	1587.2666666666667	18470.8	90.57584946964084
753.2265457261582	1586.8	18496.233333333334	90.61775545504334
753.9722108457964	1586.2	18567.333333333332	90.38036098698285
754.7178029579526	1586.1666666666667	18631.133333333335	89.79637074258395
755.4633220604613	1587.1333333333334	18700.0	90.45692260679823
756.2087681511574	1586.2	18741.366666666665	90.37316333224781
756.9541412278757	1587.2666666666667	18806.866666666665	90.91992571280939
757.699441288451	1587.2	18829.333333333332	90.57568787522446
758.4446683307182	1587.1666666666667	18858.933333333334	89.43484894646737
759.1898223525119	1587.1333333333334	18915.766666666666	89.7505884117699
759.9349033516671	1587.1	18958.4	90.36276510906993
760.6799113260186	1586.8333333333333	19034.0	90.53796960471489
761.424846273401	1586.0666666666666	19103.866666666665	90.21057711228367
762.1697081916495	1587.3666666666666	19182.133333333335	89.46981172195932
762.9144970785986	1586.9	19279.4	89.13928828218413
763.6592129320832	1586.9333333333334	19338.0	89.50891323809347
764.4038557499381	1587.2	19391.133333333335	89.45057114234767
765.1484255299982	1587.1666666666667	19431.033333333333	90.28573084187956
765.8929222700982	1587.0666666666666	19476.833333333332	90.80060170043387
766.637345968073	1586.9	19557.2	91.28459713403356
767.3816966217572	1587.0666666666666	19597.366666666665	89.62601303549175
768.1259742289859	1587.0	19668.633333333335	89.30427907452142
768.8701787875938	1587.6666666666667	19707.733333333334	88.4980903477176
769.6143102954156	1587.5	19761.1	89.15675297355908
770.3583687502863	1586.6666666666667	19897.966666666667	89.57954761904736
771.1023541500406	1587.3666666666666	19978.433333333334	90.44531240151748
771.8462664925133	1587.1	20047.833333333332	91.35606429650709
772.5901057755393	1587.3666666666666	20124.0	90.65502523137971
773.3338719969533	1586.2666666666667	20224.733333333334	90.64301971840982
774.0775651545903	1586.9666666666667	20341.566666666666	91.6072174412542
774.8211852462848	1586.7333333333333	20418.333333333332	91.47880469856423
775.5647322698719	1586.9666666666667	20509.9	91.14139496695819
776.3082062231862	1586.6333333333334	20561.666666666668	90.71259131388943
777.0516071040627	1586.5666666666666	20643.566666666666	90.2386916274802
777.7949349103361	1586.9666666666667	20739.7	89.93657081510811
778.5381896398412	1586.7333333333333	20851.866666666665	89.30410949452077
779.281371290413	1586.6	20986.133333333335	88.86215989542175
780.024479859886	1587.9333333333334	21088.2	88.72628680114136
780.7675153460953	1586.4333333333334	21170.766666666666	87.7191472557166
781.5104777468754	1586.5666666666666	21282.766666666666	88.2143536648876
782.2533670600615	1587.4	21350.666666666668	89.25770290714455
782.996183283488	1587.1333333333334	21446.7	89.1487490638842
783.73892641499	1587.0	21575.833333333332	88.7739503954506
784.4815964524023	1586.8333333333333	21688.966666666667	89.32083203494257
785.2241933935596	1587.2333333333333	21838.133333333335	90.03208847267558
785.9667172362967	1586.7666666666667	21937.2	90.22462243563548
786.7091679784486	1587.0	22014.6	89.44524215421359
787.4515456178499	1586.5	22095.166666666668	89.48976358102637
788.1938501523355	1587.6333333333334	22203.166666666668	89.5518948240648
788.9360815797401	1587.0666666666666	22304.3	89.96388157322843
789.6782398978987	1586.7	22380.733333333334	89.21850649598204
790.420325104646	1586.8666666666666	22522.9	89.1691687066551
791.1623371978169	1587.0333333333333	22640.033333333333	89.0456455548838
791.9042761752461	1586.6333333333334	22738.033333333333	88.81697181639575
792.6461420347684	1587.2333333333333	22870.466666666667	89.10373924351119
793.3879347742187	1587.3	22974.933333333334	89.09131121471812
794.1296543914318	1586.5333333333333	23075.2	89.35427623095931
794.8713008842426	1586.8666666666666	23246.666666666668	89.61896171912139
795.6128742504857	1587.2333333333333	23364.833333333332	88.43258167045472
796.354374487996	1586.9666666666667	23510.6	89.2767425874565
797.0958015946084	1586.7666666666667	23589.566666666666	89.27406787699573
797.8371555681575	1587.1333333333334	23687.933333333334	89.15237892274753
798.5784364064783	1586.9333333333334	23752.8	88.60080420105189
799.3196441074057	1586.8	23861.566666666666	88.69891354173488
800.0607786687742	1587.2	23956.433333333334	88.49136326471213
800.8018400884189	1587.2	24090.833333333332	88.08123515367895
801.5428283641745	1587.2666666666667	24218.566666666666	88.74137888090861
802.2837434938757	1587.4	24355.933333333334	89.30263451324461
803.0245854753575	1586.7333333333333	24464.333333333332	88.9808639967318
803.7653543064547	1587.0	24591.566666666666	89.00275787582254
804.5060499850019	1586.6333333333334	24738.333333333332	89.12794256384997
805.2466725088342	1586.8333333333333	24810.133333333335	88.37125268657773
805.9872218757862	1587.0333333333333	24893.933333333334	88.29226743673995
806.7276980836928	1586.5	25015.633333333335	88.63039892309736
807.4681011303886	1587.1666666666667	25121.833333333332	89.65343702125134
808.2084310137088	1586.7	25163.966666666667	88.78451321062313
808.948687731488	1587.3666666666666	25242.266666666666	88.80657837751126
809.688871281561	1586.6333333333334	25323.966666666667	89.11845060561218
810.4289816617627	1587.0666666666666	25418.666666666668	89.04115829106884
811.1690188699278	1587.4666666666667	25528.5	88.98803044259586
811.9089829038911	1586.4	25495.466666666667	88.77455298314877
812.6488737614875	1586.6666666666667	25561.9	88.4828139406216
813.3886914405518	1586.4333333333334	25735.066666666666	89.03815450767829
814.1284359389189	1586.3666666666666	25829.666666666668	88.97992588333531
814.8681072544233	1587.2	25896.166666666668	88.38100591192678
815.6077053849002	1587.1	25969.733333333334	88.52880488027343
816.3472303281842	1586.9	26045.133333333335	88.63169106627366
817.0866820821101	1586.7	26086.5	87.51050035872039
817.8260606445127	1586.1333333333334	26206.433333333334	87.497032117802
818.5653660132269	1586.7333333333333	26299.1	86.79109916262652
819.3045981860876	1586.8	26412.033333333333	87.95318293760613
820.0437571609293	1586.3333333333333	26531.633333333335	87.66310250885896
820.7828429355872	1586.7666666666667	26595.633333333335	87.7328292067454
821.5218555078957	1586.9333333333334	26717.866666666665	88.49924800493854
822.26079487569	1587.3333333333333	26781.466666666667	88.13832963607234
822.9996610368046	1586.6333333333334	26853.6	88.78357915156937
823.7384539890745	1587.0	26891.366666666665	88.15625549117041
824.4771737303345	1586.2666666666667	27007.266666666666	87.85930087797806
825.2158202584193	1586.7333333333333	27104.1	88.31688829315561
825.9543935711638	1586.4666666666667	27113.1	88.34041081860103
826.6928936664028	1586.8666666666666	27227.433333333334	89.01343424839443
827.4313205419711	1586.9666666666667	27328.6	88.99832167127873
828.1696741957036	1587.1333333333334	27385.333333333332	89.03107961389216
828.907954625435	1587.2333333333333	27442.733333333334	88.8313823317828
829.646161829	1586.3666666666666	27555.233333333334	88.8032617117629
830.3842958042337	1586.8333333333333	27653.766666666666	87.99520331917981
831.1223565489707	1586.4333333333334	27764.5	88.09240386191004
831.8603440610459	1587.0333333333333	27880.966666666667	87.97901378453979
832.598258338294	1586.5666666666666	27968.9	88.09707654493965
833.3360993785501	1586.9333333333334	28014.533333333333	87.65357187735856
834.0738671796487	1586.4666666666667	28098.0	86.97644690805689
834.8115617394246	1585.8	28201.4	86.65851802588465
835.5491830557129	1587.0	28307.0	86.67931930850295
836.2867311263482	1586.4333333333334	28385.133333333335	87.49843999988414
837.0242059491653	1586.7333333333333	28498.033333333333	87.31989692909714
837.7616075219992	1587.0666666666666	28560.133333333335	87.7003448228699
838.4989358426844	1586.2666666666667	28582.833333333332	88.02207346227165
839.2361909090561	1586.3	28586.2	87.31260542380534
839.9733727189487	1586.1333333333334	28671.133333333335	87.3845208215461
840.7104812701973	1586.6	28765.033333333333	86.89245155996117
841.4475165606366	1586.5666666666666	28932.833333333332	87.90949509043261
842.1844785881015	1587.7	29062.333333333332	88.2491637558699
842.9213673504267	1586.9333333333334	29137.266666666666	87.99517118034025
843.6581828454471	1586.9	29150.833333333332	87.73038010694816
844.3949250709974	1586.9	29230.066666666666	88.11845375791715
845.1315940249126	1586.4	29309.6	87.92473582478563
845.8681897050272	1587.3333333333333	29400.733333333334	87.34331893225271
846.6047121091764	1586.9333333333334	29539.633333333335	87.95589963238429
847.3411612351948	1586.7	29658.633333333335	87.7994591672645
848.0775370809172	1587.0	29756.033333333333	87.25365622307193
848.8138396441784	1586.4333333333334	29842.2	87.2332392280414
849.5500689228132	1586.5666666666666	29938.8	87.45448291827334
850.2862249146566	1587.1333333333334	30068.866666666665	88.4025560654578
851.0223076175432	1587.3666666666666	30221.766666666666	87.5800604751739
851.7583170293079	1586.4	30467.7	88.1288082405588
852.4942531477856	1586.8	30558.5	88.53843979362898
853.2301159708109	1585.9	30513.133333333335	88.50961862244533
853.9659054962187	1587.1333333333334	30521.9	88.57362140293513
854.7016217218439	1586.3666666666666	30523.033333333333	88.75431379473375
855.4372646455213	1586.6333333333334	30609.333333333332	88.34572199771996
856.1728342650856	1586.8666666666666	30712.733333333334	88.63413912360612
856.9083305783716	1586.3333333333333	30823.266666666666	88.14186954147615
857.6437535832143	1586.5333333333333	30914.033333333333	88.77842291103937
858.3791032774483	1586.6	30953.066666666666	89.02395327612176
859.1143796589085	1586.5666666666666	30940.766666666666	88.64044604596656
859.8495827254299	1587.5666666666666	31091.133333333335	89.32442027425708
860.5847124748469	1587.2333333333333	31135.633333333335	89.29430656249
861.3197689049947	1587.0333333333333	31249.433333333334	89.16748268387195
862.0547520137079	1586.4333333333334	31343.966666666667	89.05177193103664
862.7896617988213	1586.6666666666667	31441.5	88.75534185558907
863.5244982581698	1586.5	31589.966666666667	88.75404766288605
864.2592613895882	1586.6333333333334	31627.1	88.98338302090224
864.9939511909114	1586.8	31616.2	88.88961371195738
865.728567659974	1586.5	31658.233333333334	88.24084157829458
866.4631107946109	1586.7333333333333	31748.466666666667	88.23469606676954
867.197580592657	1586.6666666666667	31826.933333333334	88.01586399081775
867.931977051947	1587.5666666666666	31951.4	87.32391268385743
868.6663001703158	1587.0666666666666	32003.2	87.50680678701715
869.4005499455982	1586.7666666666667	32058.266666666666	87.53347262338197
870.1347263756289	1587.0666666666666	32095.5	87.69007901283686
870.8688294582428	1586.7	32197.066666666666	87.68191392310638
871.6028591912748	1586.8	32306.7	87.66072520418635
872.3368155725594	1587.4666666666667	32450.266666666666	88.00835919077147
873.0706985999318	1586.6	32520.333333333332	88.52025087769394
873.8045082712266	1586.6	32585.866666666665	87.95633307734045
874.5382445842787	1586.8333333333333	32668.9	87.7172086271909
875.2719075369228	1586.4333333333334	32834.166666666664	87.79832604390494
876.0054971269938	1586.7666666666667	32935.23333333333	87.1684425568171
876.7390133523264	1586.3666666666666	33116.7	86.65852316169749
877.4724562107556	1587.1666666666667	33386.1	86.63261141901363
878.2058257001161	1586.7	33596.166666666664	86.39295518883957
878.9391218182427	1586.9	33741.6	86.81999456468448
879.6723445629702	1586.8333333333333	33864.433333333334	86.95801134954462
880.4054939321335	1586.2666666666667	33902.7	86.04045381348165
881.1385699235674	1587.2	34072.46666666667	86.04572007733195
881.8715725351066	1587.3	34221.53333333333	85.66936052301484
882.604501764586	1586.5666666666666	34364.53333333333	84.3635703918783
883.3373576098403	1585.4	34549.46666666667	84.12647567113645
884.0701400687044	1586.4333333333334	34711.36666666667	84.05069991915173
884.8028491390132	1586.2	34888.333333333336	83.75517997601
885.5354848186014	1586.6333333333334	35040.63333333333	83.81652509576789
886.2680471053038	1586.9666666666667	35125.9	83.4344169431722
887.0005359969554	1586.7	35295.5	83.25141372439285
887.7329514913906	1587.0	35441.63333333333	83.29897777889461
888.4652935864447	1586.4333333333334	35634.3	83.18631755083396
889.1975622799522	1587.0333333333333	35857.73333333333	82.97543561639041
889.929757569748	1587.2666666666667	36153.23333333333	83.00558062366882
890.6618794536669	1586.7	36353.26666666667	83.74925989970923
891.3939279295437	1586.6666666666667	36502.6	83.55477090408304
892.1259029952132	1586.8666666666666	36638.76666666667	83.12600697956769
892.8578046485103	1586.4	36785.03333333333	82.82438194641185
893.5896328872698	1587.6333333333334	36862.7	82.25408222398019
894.3213877093264	1587.4333333333334	37033.86666666667	82.46140995553723
895.0530691125149	1586.2	37245.0	81.769465031271
895.7846770946703	1587.3666666666666	37493.2	82.00272711028424
896.5162116536272	1586.9666666666667	37664.7	83.19060931041574
897.2476727872206	1587.5666666666666	37791.86666666667	83.18581006833999
897.9790604932853	1587.3	38036.9	83.81890482569695
898.7103747696559	1586.8	38244.73333333333	83.73174540690317
899.4416156141674	1585.7333333333333	38424.53333333333	83.60812106960547
900.1727830246544	1586.6666666666667	38636.4	83.62984175076622
900.9038769989521	1586.9666666666667	38858.333333333336	84.17941739728293
901.634897534895	1586.2333333333333	39045.1	84.25019624709914
902.365844630318	1586.7	39242.8	84.20381227061893
903.0967182830558	1586.7666666666667	39387.63333333333	84.10505539686656
903.8275184909435	1587.0	39519.333333333336	83.95899678352212
904.5582452518156	1587.5	39645.933333333334	84.18196230940745
905.288898563507	1586.3333333333333	39778.63333333333	83.73741788626445
906.0194784238527	1587.2	39880.7	84.10000438037574
906.7499848306873	1586.7	40138.2	84.57942096635067
907.4804177818455	1586.8666666666666	40394.76666666667	84.610612905845
908.2107772751625	1587.1	40630.933333333334	84.52639671181647
908.9410633084728	1586.5	40839.6	84.53565852785367
909.6712758796114	1587.0	40909.433333333334	84.92275151474719
910.4014149864129	1585.8666666666666	40992.666666666664	84.6210963321515
911.1314806267123	1586.7333333333333	41102.933333333334	84.04720906822371
911.8614727983444	1586.8333333333333	41309.5	83.93186533075381
912.5913914991438	1586.8666666666666	41508.63333333333	83.6118667076101
913.3212367269456	1586.6	41729.96666666667	83.98746639710738
914.0510084795844	1587.1	41946.933333333334	83.68514583170914
914.7807067548952	1586.8333333333333	42041.433333333334	82.99655387573449
915.5103315507125	1587.0	42175.2	83.25646933972041
916.2398828648716	1585.9666666666667	42362.566666666666	83.63808652461081
916.9693606952068	1586.8	42463.03333333333	83.56956576778498
917.6987650395532	1587.2333333333333	42572.333333333336	83.29148068777836
918.4280958957455	1586.4	42582.1	82.98808138415322
919.1573532616186	1586.6	42633.63333333333	83.0193062417529
919.8865371350073	1586.2333333333333	42623.6	83.18523885352208
920.6156475137464	1586.8	42653.36666666667	82.98774207387626
921.3446843956707	1586.6333333333334	42684.86666666667	83.42791734864238
922.0736477786149	1586.6	42704.0	83.77982934241878
922.802537660414	1586.9	42744.8	83.57121688721611
923.5313540389027	1586.5	42728.76666666667	83.53329923274875
924.2600969119159	1586.6333333333334	42688.0	83.91884329630354
924.9887662772883	1587.1	42599.5	83.70263084858024
925.7173621328548	1585.5666666666666	42585.333333333336	84.17231195007716
926.4458844764501	1586.7333333333333	42500.566666666666	83.6023996230565
927.1743333059092	1587.2333333333333	42265.86666666667	83.74114676742612
927.9027086190666	1586.6333333333334	41914.666666666664	83.2019372836741
928.6310104137575	1586.8	41492.5	83.39704561546452
929.3592386878165	1586.8666666666666	40955.9	83.00777560374524
930.0873934390784	1587.0666666666666	40280.0	83.213355141741
930.815474665378	1587.1333333333334	39503.73333333333	83.26978699049292
931.5434823645503	1586.8	38544.066666666666	82.92752116114349
932.2714165344298	1586.8333333333333	37403.03333333333	83.15279528024503
932.9992771728516	1587.5	36304.76666666667	83.5871703700771
933.7270642776504	1586.9333333333334	35209.333333333336	83.63968891643452
934.4547778466609	1586.8	34174.4	84.3939364179159
935.1824178777181	1586.6666666666667	33352.36666666667	84.18513286673628
935.9099843686568	1587.0333333333333	32656.266666666666	83.64689033428726
936.6374773173115	1586.6666666666667	32155.533333333333	83.24964071904868
937.3648967215174	1586.3	31810.0	82.1830042104287
938.0922425791092	1586.9666666666667	31663.233333333334	82.19379563403888
938.8195148879216	1587.2666666666667	31720.9	82.39542412032371
939.5467136457895	1586.7666666666667	31927.833333333332	82.50537388104814
940.2738388505477	1586.6333333333334	32190.6	82.52847474527269
941.000890500031	1587.3	32596.433333333334	82.66308327979007
941.7278685920743	1587.3333333333333	33137.666666666664	82.93678103301352
942.4547731245123	1587.1666666666667	33766.933333333334	82.79051677836847
943.1816040951798	1587.3666666666666	34457.3	82.8626615972584
943.9083615019116	1586.7666666666667	35161.166666666664	82.23954255023072
944.6350453425426	1587.0	35926.96666666667	82.2180759850772
945.3616556149077	1587.4333333333334	36675.833333333336	82.07374342271832
946.0881923168415	1586.8666666666666	37441.433333333334	81.63841543894425
946.8146554461789	1586.9333333333334	38206.63333333333	82.58998806123314
947.5410450007547	1586.7666666666667	38985.666666666664	82.82961229913558
948.2673609784038	1586.4333333333334	39706.76666666667	82.53649540391187
948.9936033769609	1586.3	40484.1	82.25668271677429
949.7197721942608	1586.6666666666667	41284.63333333333	82.45725514444999
950.4458674281384	1587.1666666666667	42024.86666666667	82.05548146932756
951.1718890764284	1587.0666666666666	42786.933333333334	82.49266008745495
951.8978371369658	1587.1666666666667	43469.566666666666	82.79608201712672
952.6237116075853	1587.1333333333334	44037.2	82.8947299530664
953.3495124861216	1587.0333333333333	44537.46666666667	82.82728799074003
954.0752397704097	1586.5333333333333	45100.566666666666	82.58306821283732
954.8008934582843	1587.3	45668.066666666666	82.71606202444293
955.5264735475803	1586.8	46190.46666666667	82.35674972791786
956.2519800361324	1587.1	46694.03333333333	82.29313307678669
956.9774129217755	1587.1	47123.63333333333	82.17723226209603
957.7027722023442	1586.8333333333333	47535.1	82.36212274322106
958.4280578756737	1586.4	47803.7	81.3809590298206
959.1532699395985	1586.7666666666667	48051.46666666667	81.215934637844
959.8784083919536	1586.8666666666666	48384.7	81.43879572349279
960.6034732305736	1586.3	48767.73333333333	81.83287452824966
961.3284644532936	1587.0333333333333	49049.63333333333	81.91330076578083
962.053382057948	1586.7666666666667	49337.03333333333	82.0284793881679
962.7782260423721	1586.5333333333333	49607.066666666666	81.56173027608511
963.5029964044004	1586.5666666666666	49845.933333333334	81.30344864027468
964.2276931418677	1586.5333333333333	50095.9	81.65069031947844
964.952316252609	1587.2666666666667	50182.23333333333	81.4008480607616
965.6768657344589	1586.5	50236.333333333336	81.63911106451906
966.4013415852523	1586.2333333333333	50273.2	82.14790576666087
967.1257438028242	1587.2333333333333	50331.36666666667	82.51063230971104
967.8500723850091	1586.8333333333333	50318.0	82.39472899992597
968.574327329642	1587.0	50313.5	82.41598964774374
969.2985086345576	1586.7	50342.23333333333	81.5411511987413
970.0226162975908	1586.6333333333334	50300.933333333334	80.8109552402996
970.7466503165765	1587.0333333333333	50195.96666666667	80.9260124706964
971.4706106893493	1586.9666666666667	50190.166666666664	80.4376074467322
972.1944974137441	1586.7	50075.03333333333	80.46765671117208
972.9183104875957	1587.1333333333334	49859.666666666664	80.51276047695093
973.6420499087391	1586.6666666666667	49574.6	80.25422016952534
974.3657156750087	1586.7	49385.73333333333	80.31803885246705
975.0893077842397	1586.4	49210.86666666667	80.6444738985625
975.8128262342667	1586.8666666666666	49170.53333333333	80.49959683141911
976.5362710229247	1587.2	49216.566666666666	81.04761427299121
977.2596421480483	1587.1	49159.933333333334	80.82936217896238
977.9829396074724	1586.8666666666666	49021.333333333336	81.24273941008136
978.7061633990318	1587.3333333333333	48750.36666666667	81.5379106233617
979.4293135205613	1587.5666666666666	48452.46666666667	81.1307469521968
980.1523899698958	1586.9333333333334	48170.76666666667	80.38325703174233
980.87539274487	1587.4666666666667	48089.933333333334	80.24896626730651
981.5983218433189	1586.9333333333334	48114.666666666664	80.57400880823651
982.3211772630771	1586.9666666666667	48254.36666666667	81.77010458905347
983.0439590019795	1586.6333333333334	48347.8	82.239091840928
983.7666670578608	1586.7666666666667	48350.73333333333	81.88851544171636
984.4893014285559	1587.0	48386.833333333336	82.15980685151371
985.2118621118997	1586.8666666666666	48364.96666666667	81.74509440695503
985.9343491057269	1587.3	48355.96666666667	81.58914825741654
986.6567624078724	1586.8666666666666	48288.36666666667	81.5910624421127
987.3791020161709	1587.5	48233.066666666666	80.93896228881778
988.1013679284573	1586.5666666666666	48198.36666666667	80.7460078470144
988.8235601425663	1586.8333333333333	48175.23333333333	80.16975053759536
989.5456786563328	1586.5666666666666	48242.76666666667	79.7982724500064
990.2677234675917	1587.4	48312.3	80.01690051970084
990.9896945741776	1586.4333333333334	48251.833333333336	80.42974607965905
991.7115919739255	1586.8	48095.86666666667	80.20575688978494
992.4334156646702	1587.2333333333333	47813.5	79.86561367952235
993.1551656442463	1586.5	47415.96666666667	79.88559125662682
993.8768419104888	1587.0	47047.666666666664	80.05401041980188
994.5984444612325	1586.4666666666667	46679.6	79.5486656850297
995.3199732943121	1586.6666666666667	46279.76666666667	79.27318105922065
996.0414284075626	1587.5333333333333	46019.76666666667	79.49994033870637
996.7628097988187	1586.7666666666667	45771.8	79.39432540096232
997.4841174659151	1587.1666666666667	45555.13333333333	79.50502012135655
998.2053514066869	1587.6333333333334	45224.46666666667	79.06136844813958
998.9265116189687	1587.3	44762.333333333336	79.22061176359645
999.6475981005952	1586.8	44199.53333333333	79.266184851654
1000.3686108494015	1586.8	43693.066666666666	78.92703986252877
1001.0895498632223	1587.0	43342.4	78.27357105215806
1001.8104151398923	1587.0666666666666	43013.7	77.59018881215744
1002.5312066772464	1587.1	42681.96666666667	78.04082671719814
1003.2519244731194	1587.0666666666666	42358.76666666667	78.4900644941775
1003.9725685253462	1586.8666666666666	42006.36666666667	78.54283699647563
1004.6931388317614	1587.1	41631.7	78.77192162421927
1005.4136353902	1586.4333333333334	41135.7	78.7951757818374
1006.1340581984969	1586.8333333333333	40622.6	79.3500163864549
1006.8544072544867	1587.3666666666666	39980.433333333334	79.6301791837298
1007.5746825560042	1587.5666666666666	39426.8	80.45196359845467
1008.2948841008844	1587.1333333333334	38883.833333333336	80.39324564450615
1009.0150118869618	1586.6	38387.5	79.50259334819407
1009.7350659120716	1587.2666666666667	38095.36666666667	79.38328438271152
1010.4550461740483	1586.1666666666667	37763.833333333336	79.1565975251313
1011.174952670727	1586.7	37431.6	79.18051909212753
1011.8947853999423	1587.3666666666666	37029.166666666664	79.56569333798167
1012.614544359529	1587.0666666666666	36481.1	79.77649419322874
1013.334229547322	1587.6333333333334	35874.933333333334	80.63752704108414
1014.0538409611561	1586.6666666666667	35199.36666666667	80.47859595663309
1014.7733785988661	1586.0666666666666	34561.96666666667	80.46617194898636
1015.4928424582868	1586.8	34038.566666666666	80.2366434608383
1016.2122325372529	1587.0	33608.26666666667	80.4795971014
1016.9315488335994	1586.9	33199.4	79.76550650786866
1017.6507913451611	1587.2666666666667	32841.666666666664	79.70403013025428
1018.3699600697728	1587.4666666666667	32480.866666666665	80.17768336719749
1019.0890550052692	1587.3	32041.466666666667	80.37001839551434
1019.8080761494851	1586.8	31447.466666666667	80.46690034672501
1020.5270235002555	1586.6	30763.433333333334	80.36999251149147
1021.2458970554151	1587.5333333333333	30033.3	80.3034276426967
1021.9646968127987	1586.7666666666667	29390.433333333334	80.49448013061512
1022.6834227702411	1586.6333333333334	28854.966666666667	80.32139400244458
1023.4020749255772	1587.3	28379.4	80.01230645752707
1024.1206532766416	1586.8	28012.533333333333	80.36768515607649
1024.8391578212693	1587.0666666666666	27686.733333333334	80.31934852840638
1025.5575885572953	1586.5666666666666	27367.4	80.54845372565815
1026.2759454825539	1586.8666666666666	26924.466666666667	80.67570755822538
1026.9942285948803	1586.8666666666666	26352.1	80.94325473697005
1027.7124378921092	1586.9333333333334	25777.166666666668	80.6428271246862
1028.4305733720753	1586.2333333333333	25148.8	79.66971079997255
1029.1486350326138	1586.1666666666667	24594.766666666666	80.1933862079338
1029.866622871559	1586.8666666666666	24084.766666666666	80.22683812891813
1030.584536886746	1587.0666666666666	23651.1	80.41899244351426
1031.3023770760096	1586.8333333333333	23282.7	80.2793187786783
1032.0201434371845	1587.3333333333333	22955.333333333332	79.37477865485756
1032.7378359681059	1587.0333333333333	22625.666666666668	79.71071021897089
1033.455454666608	1587.3666666666666	22237.633333333335	79.57147511280994
1034.1729995305259	1587.0333333333333	21836.366666666665	79.57720153968388
1034.8904705576945	1586.7	21306.2	79.49541626571711
1035.6078677459486	1587.5333333333333	20763.2	79.61056622147322
1036.3251910931228	1586.8	20278.766666666666	79.61470425624043
1037.042440597052	1587.3333333333333	19813.733333333334	79.32232936424774
1037.7596162555712	1586.6	19386.066666666666	79.2961005937032
1038.4767180665153	1587.5333333333333	19054.933333333334	79.89988789973934
1039.1937460277186	1587.1666666666667	18778.166666666668	79.49563026382091
1039.9107001370162	1586.9	18509.766666666666	79.29383643338673
1040.627580392243	1586.7333333333333	18231.566666666666	78.37610259124337
1041.3443867912338	1586.3	17884.1	78.40170933550527
1042.0611193318232	1587.1333333333334	17480.533333333333	78.31316454041409
1042.7777780118463	1586.7333333333333	17010.566666666666	78.46420097675899
1043.4943628291376	1586.7333333333333	16553.5	78.75799388822145
1044.2108737815322	1586.7666666666667	16146.6	78.25021106060818
1044.9273108668647	1586.7	15770.166666666666	78.10191462873323
1045.64367408297	1586.2333333333333	15440.766666666666	78.5802226301616
1046.359963427683	1586.4666666666667	15184.8	79.08970201235466
1047.0761788988382	1586.5666666666666	14919.533333333333	78.69965019199073
1047.7923204942708	1586.4333333333334	14692.866666666667	79.1425891275359
1048.5083882118154	1586.7333333333333	14405.833333333334	79.1548214631843
1049.224382049307	1587.0	14110.066666666668	80.07087821718501
1049.9403020045802	1586.7666666666667	13779.433333333332	79.53283227001293
1050.6561480754697	1586.4	13415.566666666668	79.09925947820221
1051.3719202598106	1587.5666666666666	13106.6	79.05433339032663
1052.0876185554378	1587.1	12826.1	80.03529480186971
1052.8032429601856	1586.7	12568.433333333332	79.12641101884195
1053.5187934718892	1587.0666666666666	12367.733333333334	79.10336953535281
1054.2342700883835	1585.9333333333334	12231.333333333334	80.79488377656016
1054.949672807503	1586.6666666666667	12088.6	80.42750511313136
1055.6650016270826	1586.2666666666667	11919.066666666668	79.95024708053928
1056.3802565449573	1587.2333333333333	11704.6	79.76399475370249
1057.0954375589617	1587.0333333333333	11480.533333333333	79.08731673135381
1057.8105446669308	1587.3	11247.833333333334	78.75946826653326
1058.5255778666992	1586.9666666666667	11021.166666666666	79.23833202753227
1059.240537156102	1586.8333333333333	10801.333333333334	78.53978708801161
1059.9554225329737	1586.7666666666667	10609.6	78.33077005354072
1060.6702339951491	1587.2	10439.2	77.80968552424407
1061.3849715404633	1586.7	10315.833333333334	78.24558467045773
1062.0996351667509	1587.0	10193.1	78.76461691046644
1062.8142248718468	1586.9	10084.9	78.1154721415954
1063.528740653586	1586.8	9928.433333333332	78.38609730604512
1064.2431825098029	1586.7333333333333	9761.566666666668	78.77095464262679
1064.9575504383324	1587.5	9555.866666666667	78.58031970498
1065.6718444370097	1586.0666666666666	9342.433333333332	78.6667977462547
1066.386064503669	1587.0666666666666	9183.833333333334	78.78391738646349
1067.1002106361457	1586.6666666666667	9027.233333333334	78.88055798893124
1067.8142828322743	1587.1	8909.633333333333	78.99703083116427
1068.5282810898898	1586.9333333333334	8818.8	78.95470557731943
1069.2422054068265	1586.0	8728.433333333332	79.08842725199271
1069.95605578092	1586.9333333333334	8618.433333333332	78.27426107077216
1070.6698322100044	1586.6333333333334	8487.433333333332	79.78835330247823
1071.383534691915	1586.8333333333333	8316.3	79.80295972105982
1072.0971632244864	1586.5	8142.7	80.15476596772758
1072.8107178055534	1586.8333333333333	7972.333333333333	78.44054067514601
1073.524198432951	1586.6	7855.933333333333	79.71173799742901
1074.2376051045137	1587.3333333333333	7753.9	79.51425994101955
1074.9509378180765	1586.0	7672.533333333334	79.9878116074759
1075.6641965714741	1586.9333333333334	7577.533333333334	79.69191794525798
1076.3773813625414	1586.7666666666667	7477.966666666666	78.81575271283599
1077.0904921891133	1587.0666666666666	7373.333333333333	78.74513908469358
1077.8035290490245	1586.7	7256.066666666667	80.47983091553988
1078.51649194011	1586.6666666666667	7120.633333333333	78.82405660826305
1079.2293808602042	1587.2333333333333	7002.7	79.59418030741463
1079.9421958071423	1586.9333333333334	6898.733333333334	80.83595286754915
1080.6549367787588	1586.4666666666667	6802.233333333334	79.89514200803102
1081.367603772889	1587.2	6740.2	80.88704624064883
1082.080196787367	1586.8	6672.9	80.7535294436032
1082.7927158200282	1586.6	6600.433333333333	80.22481715415707
1083.5051608687072	1586.7	6493.433333333333	79.92300203549408
1084.217531931239	1586.8666666666666	6379.5	81.49936573175941
1084.9298290054578	1586.9333333333334	6254.233333333334	80.86126088635804
1085.6420520891993	1587.5	6152.566666666667	80.49481562558634
1086.3542011802977	1586.2	6071.333333333333	79.58941394128956
1087.0662762765878	1586.0666666666666	6006.033333333334	79.76791133639338
1087.7782773759047	1586.5333333333333	5963.733333333334	80.14671170276563
1088.4902044760831	1586.5	5879.233333333334	81.01154752751337
1089.202057574958	1587.0	5794.766666666666	80.64174889112415
1089.9138366703637	1586.8666666666666	5709.233333333334	80.99354358998711
1090.6255417601355	1586.8333333333333	5606.4	80.8056770652833
1091.337172842108	1586.9	5529.066666666667	81.01018248027522
1092.048729914116	1587.2666666666667	5464.3	80.45488058359348
1092.7602129739944	1586.4	5424.866666666667	80.46693976803448
1093.471622019578	1587.3666666666666	5382.533333333334	80.24525482723249
1094.1829570487016	1586.9	5312.333333333333	82.40053065461396
1094.8942180592	1586.7666666666667	5224.533333333334	81.9750653682795
1095.605405048908	1587.2	5135.533333333334	80.84081078086649
1096.3165180156604	1586.8333333333333	5074.1	82.70077627378178
1097.027556957292	1586.6666666666667	5028.7	81.93973606084079
1097.7385218716379	1586.9	4980.8	81.02526695062654
1098.4494127565324	1587.3	4929.3	81.756688742261
1099.1602296098106	1587.2333333333333	4862.366666666667	82.94399319061588
1099.8709724293074	1586.7666666666667	4773.333333333333	83.36726036491335
1100.5816412128574	1585.8333333333333	4701.466666666666	83.25849219216427
1101.2922359582956	1586.4	4651.433333333333	82.50292587419423
1102.0027566634565	1586.6333333333334	4616.333333333333	83.52331944333496
1102.7132033261753	1586.9666666666667	4574.6	84.60997947423736
1103.4235759442865	1586.9	4494.2	83.31479929320535
1104.1338745156252	1586.6666666666667	4419.533333333334	84.1873113150807
1104.844099038026	1586.4666666666667	4371.933333333333	85.29644584988152
1105.5542495093239	1587.1333333333334	4329.033333333334	82.6447939475125
1106.2643259273534	1586.5666666666666	4282.533333333334	84.56373990867337
1106.9743282899494	1586.2666666666667	4209.2	85.85754327660457
1107.684256594947	1586.2333333333333	4124.233333333334	85.16343423250046
1108.394110840181	1586.9	4074.8333333333335	84.61482838641801
1109.1038910234856	1587.5	4028.4333333333334	86.70691622666834
1109.8135971426964	1586.8333333333333	3969.366666666667	85.65533311217537
1110.5232291956477	1586.3666666666666	3897.233333333333	85.88311145725743
1111.2327871801745	1586.6666666666667	3829.3	87.10642650696593
1111.9422710941117	1587.0	3787.266666666667	88.74972413653896
1112.6516809352938	1586.8333333333333	3743.0333333333333	87.20687446398973
1113.3610167015559	1586.3	3674.633333333333	85.48505259783032
1114.0702783907325	1587.2666666666667	3621.5666666666666	87.30517836721522
1114.7794660006589	1586.4333333333334	3581.4666666666667	88.97208846812799
1115.4885795291696	1586.3333333333333	3544.3	88.66357478722918
1116.1976189740992	1586.2333333333333	3498.9333333333334	88.32742749303742
1116.906584333283	1586.6333333333334	3454.366666666667	90.22433038119672
1117.6154756045555	1586.0	3417.9	90.88295322958133
1118.3242927857516	1587.0	3374.9666666666667	89.29748071589862
1119.0330358747062	1585.8666666666666	3338.4	90.32915530888724
1119.741704869254	1585.8	3295.6	90.53498764212145
1120.4502997672296	1586.3	3257.5333333333333	90.76672394192175
1121.1588205664682	1586.9333333333334	1662.3	82.69126096652738
1121.8672672648045	1586.1666666666667	1660.9	69.37492120394283
1122.5756398600731	1585.6666666666667	1661.6	73.12298589856215
1123.2839383501089	1586.1666666666667	1662.6	84.17209680810414
