# Supplementary material for: Roblonski: A Material-Efficient Robo-Fluidic Toolbox for Rapid Photochemical Characterization
Source: ACS Cent Sci. 2026 Feb 6;12(3):333–44. doi: 10.1021/acscentsci.5c02027 (PMC13022720; doi:10.1021/acscentsci.5c02027)
Supplement: Supplementary file 2 [file oc5c02027_si_002.zip › BeerLambertStudy/Raw Data (Automataed)/BLEC Study (2025 Jun 12)/ZnPc3/blec_ZnPc3__13062025_aABS_i17_eEXP_s2_d400e-03_t250-0_m7_v175-0.csv]

name	C:/Users/cbe.mabolha.shared/Documents/Gilson Spectroscopy Project\BLEC Study (2025 Jun 12)\ZnPc3\blec_ZnPc3__13062025_aABS_i17_eEXP_s2_d400e-03_t250-0_m7_v175-0.csv
2025-06-13 06:19:30.903714
mix_iter=7	mix_disp=175.0
droplet_volume=50.0	working_volume=250.0
dilution_scheme=Fractional(value=0.3333333333333333)	n_dil=6
calibration=Calibration(y = f(x); f(x) = -0.244 + 0.9765x; s.t. y > 0.0; Set Feb 4	2025 from "Manuscript Figures Data.xlsx")
count	30
interval	0.1 (Sec)
integration_time	40000 (uSec)
NLC=False	DCC=False	WCAL=-5	Slit=S5
Conc_0=0.004	nFRAC=0.44444444444444453	nConc_(17;2)=0.001777777777777778	aFRAC=0.44488966251866546	aConc_(17;2)=0.001779558650074662
wavelength (nm)	dark reference (int)	light reference (int)	abs (mOD)
W	D	L	S
344.6678771972656	1602.6666666666667	1675.5333333333333	69.43730271744137
345.45221902608614	1590.0333333333333	1665.2333333333333	78.02774076949383
346.236489003635	1586.9666666666667	1661.7333333333333	82.48535963190352
347.02068712774695	1585.1333333333334	1660.5333333333333	75.05381230241639
347.8048133962569	1584.9333333333334	2379.6	136.30796485288144
348.5888678069997	1586.9333333333334	2390.6	137.4007316298312
349.3728503578101	1586.4333333333334	2407.8	135.9758501765933
350.15676104652283	1588.1333333333334	2419.6666666666665	139.92261204112742
350.94059987097285	1587.7666666666667	2423.9333333333334	136.7732016085085
351.72436682899485	1586.9666666666667	2434.0333333333333	135.85291384927248
352.5080619184237	1586.9666666666667	2441.1	137.03762427693326
353.2916851370942	1585.3	2443.233333333333	133.88326769728812
354.0752364828412	1586.1	2449.9666666666667	137.26704670251556
354.8587159534994	1586.1	2448.9333333333334	132.8341399794751
355.6421235469038	1586.6	2456.366666666667	134.03785208254504
356.42545926088906	1587.1	2454.866666666667	133.42348108738173
357.20872309329	1586.8333333333333	2453.133333333333	131.75985932480788
357.9919150419415	1587.0	2449.5333333333333	129.91270233449598
358.77503510467835	1587.6333333333334	2444.6	132.0407477362675
359.5580832793353	1586.3333333333333	2437.733333333333	130.79309638753568
360.34105956374725	1585.8666666666666	2433.0333333333333	127.73306999170622
361.12396395574893	1586.6333333333334	2428.1666666666665	127.11167942196427
361.9067964531752	1585.9666666666667	2431.733333333333	128.461850794369
362.6895570538609	1586.8333333333333	2431.3333333333335	130.0947023537315
363.47224575564076	1587.2333333333333	2431.9666666666667	129.0828322288875
364.2548625563497	1586.4	2424.766666666667	128.0638565303386
365.0374074538224	1586.5333333333333	2425.866666666667	127.73030149672313
365.8198804458938	1586.7	2418.8	124.38816403943838
366.6022815303986	1586.3333333333333	2422.6666666666665	128.10054087354803
367.3846107051717	1586.5333333333333	2420.8333333333335	125.65073763780046
368.1668679680479	1586.5333333333333	2421.1	123.63972325102881
368.9490533168619	1586.9333333333334	2430.9333333333334	125.16749325404369
369.7311667494487	1587.0666666666666	2434.866666666667	124.01764510310825
370.5132082636429	1587.0666666666666	2445.0333333333333	124.49464106863718
371.2951778572795	1586.9	2443.0	122.17994642697595
372.07707552819323	1586.5666666666666	2449.1666666666665	125.308106043403
372.8589012742189	1586.8333333333333	2453.133333333333	122.53349776219154
373.6406550931913	1586.5333333333333	2457.5333333333333	119.90430788501989
374.4223369829453	1586.3	2471.0	119.03916429284367
375.2039469413157	1586.5333333333333	2477.366666666667	121.35140036551178
375.9854849661373	1586.4666666666667	2468.6666666666665	118.54259539826346
376.7669510552448	1587.6666666666667	2475.9	119.7168474627213
377.5483452064732	1586.4	2479.6	117.52534048210738
378.3296674176572	1586.6666666666667	2493.633333333333	118.91011090847819
379.11091768663164	1586.5	2498.1666666666665	119.18640771920852
379.89209601123133	1586.8	2504.133333333333	118.319316170454
380.67320238929113	1586.3333333333333	2503.4	118.02729607437014
381.45423681864577	1586.5	2511.1	117.88799369807131
382.23519929713007	1587.1	2513.0333333333333	114.28275302808264
383.01608982257886	1586.1	2527.4333333333334	117.86100762406814
383.796908392827	1586.4333333333334	2540.7	115.09934696881186
384.57765500570923	1587.0666666666666	2543.8333333333335	117.54267262710692
385.3583296590604	1586.9	2532.3333333333335	115.03340290700918
386.1389323507153	1586.7	2536.3	116.52433233428911
386.91946307850884	1586.4333333333334	2548.866666666667	114.7849895768826
387.69992184027564	1586.5666666666666	2572.5333333333333	118.04884382210653
388.48030863385065	1586.9333333333334	2590.9333333333334	116.52331565863747
389.2606234570687	1586.6666666666667	2575.9333333333334	112.59914815422252
390.04086630776453	1587.3	2572.5666666666666	115.8753595356457
390.82103718377294	1586.7666666666667	2572.4666666666667	112.32205550355295
391.6011360829288	1586.4	2581.4	114.19949425498446
392.3811630030669	1587.0666666666666	2610.2	114.63863258137359
393.161117942022	1586.6333333333334	2645.5	110.97446494727242
393.941000897629	1586.5	2696.4333333333334	113.6695427860817
394.72081186772266	1586.9333333333334	2699.1666666666665	110.67184706103336
395.5005508501378	1586.8333333333333	2686.9	114.7850685335502
396.28021784270925	1586.8333333333333	2690.4	112.56292133394041
397.0598128432718	1587.0666666666666	2700.5333333333333	113.13931832119403
397.83933584966024	1586.3666666666666	2700.366666666667	110.79053020345978
398.6187868597095	1586.7666666666667	2712.3333333333335	109.87635427371536
399.3981658712542	1587.0	2731.6	112.87341668307634
400.1774728821293	1586.4333333333334	2762.7	113.39357112557981
400.9567078901696	1586.8	2784.266666666667	112.09040088314433
401.7358708932098	1586.6	2783.5333333333333	113.93609558097806
402.5149618890848	1586.6	2766.733333333333	109.23034565233097
403.2939808756294	1586.5333333333333	2777.766666666667	112.4451038565466
404.07292785067847	1586.4666666666667	2802.9333333333334	112.17261223216072
404.8518028120667	1586.5666666666666	2821.233333333333	110.8193467542889
405.630605757629	1586.3333333333333	2820.2	112.37285167409563
406.4093366852001	1586.3333333333333	2812.266666666667	109.20689047898857
407.1879955926149	1587.2666666666667	2815.8	109.67168227795051
407.9665824777082	1587.4	2833.8333333333335	111.72719582563153
408.74509733831474	1586.6666666666667	2857.8333333333335	111.06030375965439
409.52354017226935	1586.8666666666666	2868.1666666666665	113.157703262974
410.3019109774069	1587.3	2866.8	110.8205807569314
411.08020975156217	1586.7	2885.366666666667	110.51135263013057
411.8584364925699	1586.7	2904.866666666667	110.26453676694581
412.6365911982651	1586.0666666666666	2929.7	110.59369674634009
413.4146738664823	1587.3666666666666	2952.733333333333	109.6703754204084
414.19268449505654	1586.5333333333333	2983.733333333333	109.1222677062661
414.97062308182257	1587.1666666666667	3019.6	107.82688687091772
415.74848962461516	1586.4666666666667	3060.866666666667	108.6608241555396
416.52628412126916	1586.8666666666666	3127.8	107.40993318404126
417.3040065696194	1587.2333333333333	3201.6666666666665	106.84606549692451
418.0816569675006	1586.2666666666667	3197.233333333333	107.52100382211874
418.8592353127476	1586.8333333333333	3185.8	108.84450924713661
419.63674160319533	1586.8	3199.233333333333	108.34231784252704
420.4141758366785	1586.5666666666666	3233.1	106.49733963726919
421.1915380110319	1586.8666666666666	3253.266666666667	109.01790179562285
421.9688281240904	1586.2333333333333	3252.8333333333335	108.24451564558437
422.7460461736888	1586.9666666666667	3310.1666666666665	111.74452397952737
423.52319215766187	1587.0	3369.4333333333334	108.79073715395641
424.3002660738445	1586.6333333333334	3450.9333333333334	108.71870679238805
425.0772679200714	1587.2666666666667	3591.6	108.69689940028226
425.8541976941775	1586.3666666666666	3736.766666666667	111.13109806738669
426.6310553939975	1587.2666666666667	3797.7	110.17109330123127
427.40784101736625	1587.3333333333333	3850.9	111.36661815821435
428.18455456211865	1586.4333333333334	3979.6666666666665	112.00898695015577
428.96119602608934	1587.1666666666667	4177.533333333334	114.42087985013629
429.7377654071133	1586.7333333333333	4380.566666666667	114.24035861852046
430.5142627030252	1586.4666666666667	4502.833333333333	115.35090410538037
431.29068791166	1586.4333333333334	4648.9	115.16370294249967
432.06704103085235	1586.3	4780.166666666667	115.0325381692458
432.8433220584372	1586.6	4863.266666666666	115.60861191622485
433.6195309922492	1586.8333333333333	4923.933333333333	114.75054413914924
434.3956678301234	1586.8333333333333	4971.533333333334	115.5111461180054
435.1717325698944	1586.5	4987.366666666667	115.15436878447011
435.9477252093971	1587.0	5005.233333333334	113.55982369291937
436.72364574646633	1587.0666666666666	5047.366666666667	113.32963486718421
437.49949417893686	1586.4666666666667	5110.6	113.45315611740014
438.27527050464346	1586.6666666666667	5211.1	112.06657430556045
439.0509747214211	1586.8	5393.333333333333	112.61090392709428
439.8266068271044	1587.2666666666667	5643.8	111.40985389611015
440.6021668195283	1586.1	6017.033333333334	112.85447362723383
441.37765469652754	1586.8333333333333	6474.233333333334	113.39750253220406
442.1530704559369	1586.8	6972.433333333333	115.10800212782594
442.9284140955914	1586.5	7404.366666666667	115.62045246767192
443.7036856133256	1587.1333333333334	7716.466666666666	115.83931579320706
444.47888500697445	1586.5	7880.966666666666	115.0507726269527
445.2540122743727	1587.0666666666666	7909.666666666667	113.40836394461492
446.0290674133552	1587.2666666666667	7859.666666666667	114.52488719047882
446.8040504217568	1586.7	7779.566666666667	114.31823231073417
447.5789612974122	1586.1	7697.666666666667	113.17160455887068
448.35380003815635	1587.2333333333333	7649.2	113.80844654282723
449.1285666418239	1586.4	7610.5	112.74442262813766
449.90326110624983	1586.4666666666667	7613.9	112.57673847531206
450.67788342926883	1587.5333333333333	7627.0	112.63441827327699
451.4524336087157	1586.8333333333333	7658.566666666667	111.40892126745942
452.22691164242536	1587.0	7704.0	111.96512840593255
453.00131752823256	1587.1	7775.933333333333	112.74153459254049
453.7756512639721	1586.8666666666666	7844.333333333333	111.99607823146026
454.5499128474788	1587.3333333333333	7894.5	111.25135891934511
455.32410227658755	1586.4666666666667	7935.6	110.37288396223637
456.09821954913303	1586.6	7956.666666666667	111.82593325879618
456.8722646629501	1586.9666666666667	7947.033333333334	112.5689123573436
457.6462376158736	1586.7666666666667	7870.533333333334	112.75300382976535
458.4201384057383	1586.8	7767.533333333334	111.92113213323384
459.1939670303791	1586.8	7653.4	112.95941976287149
459.96772348763074	1586.6666666666667	7497.366666666667	110.9568044515247
460.741407775328	1586.2666666666667	7372.533333333334	112.31768185661016
461.51501989130577	1587.2333333333333	7228.833333333333	110.54006056706409
462.2885598333988	1586.8	7110.166666666667	109.47333626169656
463.0620275994419	1586.7333333333333	7032.766666666666	111.18312669205787
463.83542318726995	1587.1666666666667	6961.4	109.7328604164486
464.6087465947177	1587.1	6920.666666666667	109.94396155645893
465.38199781962	1586.7333333333333	6884.2	109.80746416285535
466.1551768598116	1587.1	6881.733333333334	110.51920151046252
466.92828371312737	1586.6	6912.3	110.87203596899629
467.7013183774021	1585.8666666666666	6942.0	110.45110651995562
468.4742808504707	1586.7	6974.666666666667	109.98895060740116
469.24717113016777	1587.1333333333334	7034.6	110.5666440666494
470.0199892143283	1586.4666666666667	7098.033333333334	109.57431290381689
470.792735100787	1587.2333333333333	7178.6	110.18170802053851
471.5654087873788	1586.4666666666667	7259.033333333334	110.45855646596986
472.33801027193834	1586.6	7325.766666666666	109.87766545500459
473.11053955230057	1587.3666666666666	7390.4	108.62874152849282
473.88299662630027	1586.5	7444.1	108.25673190385362
474.65538149177223	1586.8666666666666	7500.933333333333	108.48685766292377
475.4276941465513	1587.0333333333333	7536.0	108.8324053493068
476.1999345884722	1586.8333333333333	7547.333333333333	108.7335135623785
476.97210281536985	1586.6333333333334	7541.2	107.8769100780765
477.74419882507897	1587.1333333333334	7524.2	108.90801653127143
478.51622261543446	1586.7333333333333	7503.166666666667	108.24601609350015
479.2881741842711	1587.0666666666666	7467.8	108.07320267372495
480.06005352942367	1586.5	7420.066666666667	108.04687060873862
480.831860648727	1586.4	7375.866666666667	107.71796539524777
481.60359554001593	1587.2666666666667	7341.833333333333	108.28891314242657
482.37525820112523	1586.8	7282.533333333334	107.57693359442374
483.14684862988975	1587.0333333333333	7225.766666666666	107.67295169332482
483.91836682414424	1587.8666666666666	7185.766666666666	107.93808893978544
484.68981278172356	1587.1	7140.5	107.32948080842995
485.46118650046253	1587.0666666666666	7087.133333333333	107.38456268269688
486.23248797819593	1586.8666666666666	7043.5	106.4731653785246
487.0037172127586	1587.0666666666666	7020.333333333333	107.38457728099051
487.7748742019853	1586.9333333333334	6978.433333333333	106.92233425340488
488.54595894371096	1586.3666666666666	6945.5	107.0878892636358
489.31697143577026	1586.9333333333334	6917.1	107.57438612702525
490.08791167599804	1586.7	6875.433333333333	106.76413946330813
490.8587796622292	1586.6333333333334	6841.133333333333	106.67548569154488
491.6295753922984	1586.9333333333334	6815.133333333333	106.47317545071499
492.4002988640406	1586.9666666666667	6786.833333333333	106.4369259023862
493.17095007529053	1587.2333333333333	6761.433333333333	106.78155492703975
493.94152902388305	1587.1333333333334	6739.233333333334	108.08245216719499
494.71203570765294	1586.8333333333333	6701.2	106.33033284104414
495.482470124435	1587.6	6670.466666666666	106.41846548273487
496.25283227206404	1586.8333333333333	6651.066666666667	106.20845211749598
497.02312214837485	1586.8333333333333	6612.966666666666	106.50269748465058
497.7933397512024	1586.7333333333333	6593.8	106.06102038890288
498.56348507838123	1587.3666666666666	6570.533333333334	106.26267021531919
499.3335581277464	1586.7	6558.2	106.89524969294192
500.10355889713264	1586.6666666666667	6540.7	105.95933392115906
500.8734873843747	1586.8666666666666	6527.6	104.43392871628848
501.6433435873074	1587.5333333333333	6538.0	104.95711968503798
502.4131275037657	1586.7333333333333	6539.933333333333	105.5246521411843
503.1828391315842	1586.8666666666666	6554.766666666666	105.67653342857909
503.95247846859786	1586.6666666666667	6569.066666666667	105.42477076451992
504.72204551264144	1586.7333333333333	6602.966666666666	105.07628603941141
505.49154026154974	1586.2666666666667	6627.933333333333	104.15207148077138
506.2609627131576	1586.7	6666.533333333334	104.24209808449707
507.03031286529983	1586.7	6719.9	104.91074906399022
507.7995907158112	1586.4666666666667	6779.7	104.23514381603349
508.5687962625266	1586.6	6850.566666666667	105.07925028387803
509.33792950328075	1586.7	6923.133333333333	104.8885253717038
510.1069904359085	1586.7666666666667	7000.933333333333	104.4823840323267
510.8759790582447	1586.5	7088.033333333334	104.92963575233452
511.6448953681241	1586.6333333333334	7166.966666666666	103.2963072425995
512.4137393633815	1586.6	7267.766666666666	104.09762243801684
513.1825110418519	1586.9333333333334	7372.666666666667	104.24521562343958
513.9512104013698	1587.1	7466.433333333333	104.26956058780127
514.7198374397702	1587.0333333333333	7576.566666666667	104.62110909627596
515.4883921548881	1586.5333333333333	7682.5	105.06383982644695
516.2568745445578	1587.2666666666667	7790.966666666666	104.2606318676207
517.0252846066146	1587.2666666666667	7909.233333333334	104.03874811493198
517.793622338893	1587.3666666666666	7998.6	103.94556829352831
518.561887739228	1587.0666666666666	8101.866666666667	103.50444168969852
519.3300808054544	1586.9666666666667	8191.7	104.25301634617215
520.0982015354069	1586.6666666666667	8287.966666666667	103.3771083803968
520.8662499269203	1586.7666666666667	8386.4	105.07438239242494
521.6342259778296	1586.8666666666666	8465.166666666666	103.56196282650264
522.4021296859694	1587.7333333333333	8547.9	103.92098100752726
523.1699610491747	1587.4	8610.366666666667	104.4425564092931
523.9377200652801	1588.2	8694.8	104.95503684681293
524.7054067321207	1587.0	8758.133333333333	104.6681875214486
525.4730210475309	1587.2	8814.2	103.91957631315933
526.2405630093459	1587.4	8861.333333333334	103.70818261923638
527.0080326154003	1586.7333333333333	8922.566666666668	104.32633322127629
527.7754298635291	1586.1666666666667	8973.1	103.71285723026183
528.5427547515668	1586.6666666666667	9028.033333333333	104.87066577426873
529.3100072773485	1587.0	9066.6	103.89090292142956
530.077187438709	1586.5	9116.966666666667	103.61830771951243
530.8442952334829	1586.9333333333334	9148.533333333333	103.57151911844366
531.6113306595051	1587.5666666666666	9184.666666666666	104.29539659364357
532.3782937146104	1586.3666666666666	9220.766666666666	103.95343416599458
533.1451843966338	1587.0666666666666	9262.6	103.3053339302903
533.9120027034099	1587.1666666666667	9291.5	103.05535703608308
534.6787486327736	1586.6666666666667	9329.7	102.58095899782577
535.4454221825597	1587.4	9357.5	102.49643337659751
536.212023350603	1586.6	9408.666666666666	103.64915752807028
536.9785521347383	1587.1333333333334	9427.4	103.23461887590862
537.7450085328004	1587.1333333333334	9462.333333333334	102.75990195571475
538.5113925426242	1587.4333333333334	9488.7	103.062306032587
539.2777041620444	1586.5	9513.0	101.72850411990363
540.0439433888959	1587.1666666666667	9545.4	103.25830999587122
540.8101102210134	1587.0	9561.233333333334	103.17640633321246
541.5762046562318	1587.0333333333333	9564.3	101.39365281508961
542.3422266923859	1587.1666666666667	9589.566666666668	101.87829820050449
543.1081763273105	1586.7333333333333	9597.9	102.23260000687446
543.8740535588404	1587.0333333333333	9601.433333333332	101.92563177749464
544.6398583848105	1586.5	9605.533333333333	101.97568069233935
545.4055908030555	1587.0333333333333	9609.566666666668	101.87762226672714
546.1712508114102	1586.6333333333334	9619.466666666667	102.07223393284967
546.9368384077096	1586.5333333333333	9617.466666666667	101.75982205224662
547.7023535897882	1586.8	9626.8	102.06988261009325
548.4677963554811	1586.8666666666666	9638.566666666668	103.05686946871063
549.2331667026231	1586.5333333333333	9651.3	103.04137784938892
549.9984646290487	1587.1666666666667	9635.833333333334	102.60610872516112
550.7636901325931	1586.4666666666667	9627.433333333332	101.976353886511
551.5288432110908	1587.0	9626.133333333333	102.86887719069908
552.2939238623768	1586.2666666666667	9609.433333333332	102.22459027077336
553.0589320842859	1585.9666666666667	9598.3	100.7300252448509
553.8238678746528	1586.7333333333333	9599.733333333334	101.43196843148787
554.5887312313124	1587.0666666666666	9615.433333333332	102.37585313084449
555.3535221520995	1587.4	9626.366666666667	101.92069029784926
556.1182406348488	1587.1666666666667	9623.766666666666	101.95452018268537
556.8828866773954	1587.2666666666667	9628.833333333334	102.17272172967422
557.6474602775738	1587.3	9630.333333333334	102.09251438212765
558.411961433219	1586.5	9646.8	102.75071521065908
559.1763901421657	1587.3666666666666	9624.166666666666	101.49859798341252
559.9407464022488	1587.2333333333333	9649.266666666666	102.1824538819264
560.7050302113031	1587.0666666666666	9661.5	102.22103982592849
561.4692415671633	1587.4	9688.033333333333	102.68748088843941
562.2333804676643	1586.6333333333334	9700.166666666666	101.7403938068665
562.997446910641	1586.9333333333334	9713.866666666667	102.19553676374251
563.7614408939281	1587.1333333333334	9713.433333333332	101.9273499183454
564.5253624153604	1587.2666666666667	9739.533333333333	102.04647109911606
565.2892114727728	1587.7333333333333	9763.7	101.6661573332364
566.0529880639999	1586.6	9775.4	101.38842140876578
566.8166921868768	1587.1333333333334	9794.3	101.69657338119441
567.5803238392382	1587.3	9817.6	102.50676351067357
568.3438830189189	1586.9	9831.5	101.72221147541907
569.1073697237535	1586.5666666666666	9842.366666666667	101.18141513177734
569.8707839515772	1586.9333333333334	9835.966666666667	101.19291163709278
570.6341257002246	1586.6666666666667	9850.633333333333	101.03788237008877
571.3973949675305	1587.2333333333333	9876.266666666666	100.54208156981164
572.1605917513298	1586.3	9901.366666666667	100.69264399689929
572.9237160494572	1586.9666666666667	9902.533333333333	100.92077088112175
573.6867678597476	1585.8666666666666	9901.933333333332	100.77560569274522
574.4497471800358	1586.9666666666667	9906.033333333333	100.4889963601596
575.2126540081566	1587.3666666666666	9927.7	101.56928930601235
575.9754883419448	1587.4666666666667	9933.8	100.97681922170902
576.7382501792351	1587.6	9954.3	100.53439609321445
577.5009395178625	1587.0333333333333	9981.666666666666	100.53402328699369
578.2635563556619	1587.1	9996.666666666666	101.08859610729692
579.0261006904677	1586.6666666666667	10007.6	100.61627496745078
579.7885725201152	1587.0333333333333	10018.666666666666	100.45530080928432
580.5509718424388	1587.4333333333334	10042.666666666666	101.53289101078059
581.3132986552736	1586.5666666666666	10039.166666666666	99.93567717761815
582.0755529564542	1586.7	10076.866666666667	101.36387103329061
582.8377347438156	1586.9666666666667	10082.766666666666	101.15264978934506
583.5998440151925	1588.0666666666666	10104.3	101.33213697447785
584.3618807684197	1587.6	10117.266666666666	100.38615956541321
585.123845001332	1586.3333333333333	10124.3	99.50386934116345
585.8857367117644	1587.3666666666666	10161.766666666666	100.6096795600497
586.6475558975515	1586.9	10201.9	101.09111863223832
587.4093025565281	1586.8	10254.866666666667	101.58546567895459
588.1709766865292	1586.8666666666666	10303.8	100.31202489470508
588.9325782853895	1587.1666666666667	10372.2	100.78488224044858
589.6941073509438	1586.9	10435.4	101.13098656123076
590.4555638810269	1586.7333333333333	10490.333333333334	101.47715215810662
591.2169478734736	1587.3	10564.333333333334	101.30599671877238
591.9782593261189	1586.5666666666666	10634.933333333332	100.7946936983649
592.7394982367973	1586.6333333333334	10722.766666666666	100.95588471123244
593.5006646033439	1586.6	10817.3	101.38063592993936
594.2617584235933	1587.2333333333333	10902.833333333334	101.9771523853359
595.0227796953804	1586.7333333333333	11017.633333333333	101.96570146009799
595.78372841654	1586.9666666666667	11111.933333333332	101.83016275722656
596.544604584907	1586.7	11219.733333333334	101.9467993577939
597.3054081983161	1586.7	11332.5	102.39069635650137
598.0661392546021	1586.3666666666666	11461.333333333334	103.84268839623182
598.8267977515999	1587.0333333333333	11598.833333333334	104.15315772181687
599.5873836871442	1586.7	11724.566666666668	103.37805440791178
600.34789705907	1586.9333333333334	11840.5	103.27551680998391
601.1083378652119	1587.0	11963.7	103.18740091437843
601.8687061034049	1587.3666666666666	12106.966666666667	104.76337471689172
602.6290017714836	1587.2666666666667	12225.733333333334	104.49789961339565
603.3892248672829	1586.7666666666667	12373.866666666667	104.21532499227393
604.1493753886377	1587.7	12492.7	103.65778589266945
604.9094533333828	1586.9	12644.666666666666	104.23969653775714
605.6694586993528	1586.8333333333333	12760.933333333332	104.59934022110188
606.4293914843829	1586.7	12891.933333333332	103.82121309704463
607.1892516863076	1586.6	13031.6	103.23917003428832
607.9490393029618	1586.5	13183.166666666666	102.84563561559749
608.7087543321802	1587.0333333333333	13316.166666666666	102.47362754640436
609.4683967717978	1586.7666666666667	13477.366666666667	103.02099512298942
610.2279666196492	1587.0666666666666	13588.333333333334	102.43860065614311
610.9874638735695	1587.1333333333334	13747.1	102.75314712225268
611.7468885313933	1586.7333333333333	13857.0	102.43312757883787
612.5062405909555	1587.0666666666666	14001.733333333334	103.27660010288501
613.2655200500909	1586.4333333333334	14124.333333333334	102.44632814674364
614.0247269066342	1586.6	14214.4	101.1583530591367
614.7838611584203	1587.1	14331.066666666668	101.9388915764462
615.5429228032841	1586.7666666666667	14464.0	101.87290274829618
616.3019118390603	1587.2333333333333	14570.166666666666	101.99554011461584
617.0608282635836	1587.3666666666666	14654.133333333333	101.62099714001386
617.8196720746892	1587.1333333333334	14734.933333333332	101.70840653124807
618.5784432702114	1586.9	14803.833333333334	101.42605120292157
619.3371418479854	1587.1333333333334	14897.166666666666	100.22606572073819
620.0957678058459	1586.9666666666667	14995.633333333333	100.50655739678781
620.8543211416277	1587.4	15073.1	101.7524928523728
621.6128018531655	1586.8333333333333	15130.666666666666	100.58368565015054
622.3712099382943	1586.8	15182.9	100.53380237155066
623.1295453948488	1586.9666666666667	15240.4	100.17386503089882
623.8878082206638	1587.0333333333333	15277.8	100.0797121758269
624.6459984135743	1586.5333333333333	15344.866666666667	101.10214357148433
625.4041159714149	1586.5666666666666	15392.266666666666	100.67604312863914
626.1621608920203	1586.5333333333333	15408.633333333333	100.74498506179762
626.9201331732256	1587.1666666666667	15457.533333333333	100.62288036932073
627.6780328128656	1587.5666666666666	15494.966666666667	99.78935168350449
628.4358598087749	1587.3333333333333	15542.7	99.88803446469623
629.1936141587885	1586.7	15553.066666666668	99.47884763403552
629.9512958607411	1586.7666666666667	15621.633333333333	100.61298657159466
630.7089049124675	1586.2	15639.766666666666	100.25339812398435
631.4664413118026	1586.7666666666667	15659.1	100.88875267166682
632.2239050565811	1586.8333333333333	15656.866666666667	101.48141412804151
632.9812961446379	1586.6	15671.766666666666	101.07444712328264
633.7386145738079	1586.5333333333333	15694.133333333333	101.16026774464164
634.4958603419257	1587.0	15700.566666666668	100.59587086625308
635.2530334468262	1587.1666666666667	15717.966666666667	101.78969370121041
636.0101338863443	1585.9666666666667	15709.433333333332	101.83629867612581
636.7671616583146	1586.8666666666666	15685.233333333334	101.93418439504687
637.5241167605723	1586.6	15676.6	102.47696467574679
638.2809991909518	1586.8	15635.8	101.68254921794794
639.037808947288	1586.7333333333333	15619.166666666666	101.61963915611747
639.7945460274159	1586.4666666666667	15586.1	101.17597755150635
640.5512104291702	1587.1	15575.433333333332	101.99775691396171
641.3078021503857	1586.9	15545.366666666667	101.86208406828982
642.0643211888971	1587.0333333333333	15518.733333333334	101.70430653885593
642.8207675425394	1586.8666666666666	15492.8	101.98910987845831
643.5771412091474	1586.7	15489.466666666667	102.53053758333515
644.3334421865558	1587.1666666666667	15434.2	101.78796579918144
645.0896704725996	1586.2333333333333	15414.633333333333	102.01140011426486
645.8458260651132	1587.3	15411.3	101.44176771252597
646.6019089619319	1586.8	15398.966666666667	102.28449286490627
647.3579191608902	1586.5	15399.133333333333	102.17184694013888
648.1138566598231	1586.9	15394.066666666668	102.43641914567343
648.8697214565653	1586.4666666666667	15380.833333333334	103.31110578719951
649.6255135489516	1587.0	15352.333333333334	103.27828138476397
650.3812329348169	1586.5333333333333	15328.966666666667	103.72133066556172
651.1368796119959	1586.8666666666666	15369.433333333332	103.66826827687993
651.8924535783235	1586.8666666666666	15353.533333333333	103.95980057560794
652.6479548316345	1586.7666666666667	15287.733333333334	103.71769029379283
653.4033833697637	1586.0333333333333	15291.0	105.0643668558594
654.1587391905458	1586.4666666666667	15299.266666666666	105.22239314667057
654.9140222918159	1586.9	15304.7	105.32691671485468
655.6692326714084	1587.2666666666667	15331.833333333334	107.53672683446747
656.4243703271585	1586.8333333333333	15338.066666666668	108.46973588975816
657.1794352569008	1587.2666666666667	15367.1	110.11055362017557
657.9344274584702	1586.2	15393.066666666668	111.08086359225268
658.6893469297014	1586.4	15394.6	112.94244821248436
659.4441936684294	1586.9	15406.0	114.23666634177047
660.1989676724888	1586.5666666666666	15427.2	116.33519460585693
660.9536689397146	1586.8	15433.4	118.6399053844048
661.7082974679414	1587.0333333333333	15502.8	120.40701697159851
662.4628532550042	1586.9333333333334	15550.4	122.96650421055965
663.2173362987378	1587.2	15591.1	124.93425706319883
663.9717465969768	1587.1666666666667	15640.333333333334	126.88280191375861
664.7260841475563	1587.0	15698.8	129.56660344468622
665.480348948311	1586.2666666666667	15781.2	131.64777140111545
666.2345409970756	1586.6666666666667	15847.033333333333	132.77460109771604
666.988660291685	1586.6333333333334	15904.366666666667	132.9993229287221
667.742706829974	1586.7333333333333	15978.3	134.27831093640984
668.4966806097776	1587.2	16068.433333333332	134.95101898054938
669.2505816289303	1587.0	16152.966666666667	135.52914755967
670.0044098852671	1586.8	16234.5	135.32894464173899
670.7581653766227	1587.3666666666666	16321.033333333333	134.76646409434466
671.511848100832	1587.1666666666667	16438.466666666667	133.8388877267932
672.2654580557298	1586.9	16540.433333333334	131.62266842008668
673.0189952391509	1586.7	16654.133333333335	130.62680904070288
673.7724596489301	1586.9333333333334	16760.566666666666	129.18750650431792
674.5258512829022	1586.2333333333333	16860.033333333333	126.86069516315939
675.279170138902	1586.7	16941.133333333335	123.17453531435594
676.0324162147645	1586.9333333333334	17013.433333333334	120.394693102204
676.7855895083242	1586.9333333333334	17139.1	118.99832203903107
677.5386900174161	1587.1	17262.033333333333	116.5302212782627
678.2917177398749	1587.1	17379.566666666666	114.56529979499032
679.0446726735356	1586.7	17528.566666666666	112.58463197234252
679.797554816233	1587.2	17636.133333333335	109.70859908659158
680.5503641658016	1587.3	17769.233333333334	108.24185423705042
681.3031007200765	1587.0666666666666	17843.033333333333	106.82397029347733
682.0557644768925	1587.5666666666666	17953.1	105.05294733695291
682.8083554340842	1586.3333333333333	18053.3	103.2017547307471
683.5608735894867	1586.9333333333334	18203.4	102.8940301984954
684.3133189409347	1586.8333333333333	18339.533333333333	102.52059037792887
685.0656914862628	1587.4333333333334	18430.666666666668	100.98649228250811
685.8179912233061	1587.1	18575.066666666666	99.78940240113523
686.5702181498993	1586.2	18722.6	98.90043306971336
687.3223722638772	1586.9666666666667	18866.033333333333	97.86154403750028
688.0744535630747	1586.6333333333334	18992.1	97.00483949215567
688.8264620453265	1586.9333333333334	19116.666666666668	96.21130848727272
689.5783977084674	1586.7666666666667	19217.466666666667	95.42616328155616
690.3302605503324	1587.4333333333334	19316.766666666666	94.4825381259426
691.082050568756	1587.4333333333334	19432.0	94.34148520750325
691.8337677615733	1586.7	19519.333333333332	94.68282390381877
692.585412126619	1587.5	19613.666666666668	94.85298026653106
693.3369836617278	1586.6	19702.633333333335	94.41581301980698
694.0884823647348	1586.5666666666666	19783.8	94.68287372342087
694.8399082334745	1587.3333333333333	19869.133333333335	95.39842735716138
695.5912612657819	1586.7333333333333	19946.0	96.21510260989392
696.3425414594917	1586.7	19999.0	94.7661269088511
697.0937488124388	1586.4	20083.633333333335	94.05363290646886
697.8448833224579	1587.6666666666667	20146.3	92.97909745601123
698.5959449873841	1587.0666666666666	20182.866666666665	92.35091294602749
699.3469338050518	1586.5	20234.8	93.29324374193385
700.0978497732962	1587.6	20253.8	92.81780034850742
700.8486928899517	1586.7	20256.733333333334	92.98189186298922
701.5994631528534	1586.5	20272.533333333333	92.94781386677883
702.3501605598362	1587.1	20310.466666666667	93.44726262162487
703.1007851087347	1586.5	20341.5	92.68436970027881
703.8513367973837	1586.6	20345.266666666666	92.61545931616217
704.6018156236181	1587.8333333333333	20328.1	92.89665439824073
705.3522215852728	1586.7666666666667	20315.9	92.25127133628598
706.1025546801824	1587.0666666666666	20343.533333333333	92.5635674927878
706.8528149061818	1587.2333333333333	20306.0	91.62386770538339
707.603002261106	1586.9	20289.466666666667	91.66730204238448
708.3531167427894	1586.9666666666667	20297.533333333333	92.06434467279864
709.1031583490673	1586.9666666666667	20277.066666666666	92.41231455625133
709.8531270777742	1586.9666666666667	20231.833333333332	92.31924686225999
710.6030229267449	1586.6333333333334	20208.1	92.76893530789287
711.3528458938142	1587.4666666666667	20166.5	91.6039807313988
712.1025959768172	1586.3	20132.866666666665	92.4483719278042
712.8522731735884	1586.9666666666667	20025.166666666668	91.84880160359202
713.6018774819628	1587.3	19902.333333333332	91.71830205705528
714.351408899775	1587.4	19833.9	91.85494699962828
715.1008674248601	1587.2333333333333	19802.366666666665	92.02228875003354
715.8502530550527	1586.6666666666667	19716.1	91.81795759624653
716.5995657881876	1587.1666666666667	19605.433333333334	92.3975515515471
717.3488056220998	1586.8	19466.2	91.664366647076
718.097972554624	1587.4666666666667	19358.133333333335	90.77259480604667
718.8470665835949	1587.2	19231.533333333333	90.07427415685716
719.5960877068475	1587.5	19168.0	90.73204709828575
720.3450359222164	1586.3333333333333	19124.866666666665	91.43689007983023
721.0939112275368	1586.5	19059.2	90.7348378735101
721.842713620643	1587.1333333333334	19043.3	91.45237824071621
722.5914430993702	1586.6	19019.8	91.1786057187782
723.340099661553	1586.9666666666667	18960.466666666667	92.08221911726052
724.0886833050263	1586.6	18986.6	92.35496465003229
724.837194027625	1586.8	18960.3	91.6889184756885
725.5856318271836	1586.8666666666666	18928.633333333335	90.87126933791244
726.3339967015373	1587.1333333333334	18876.966666666667	90.62996576332337
727.0822886485207	1586.5333333333333	18823.0	90.80233573508463
727.8305076659686	1587.1333333333334	18756.566666666666	90.3696258597064
728.5786537517159	1586.7333333333333	18711.1	91.28346273588309
729.3267269035974	1586.5666666666666	18623.3	89.93237136840087
730.0747271194479	1587.0666666666666	18585.5	90.52771187984973
730.822654397102	1586.9666666666667	18589.366666666665	90.6217017299093
731.5705087343949	1586.9666666666667	18582.8	90.93989383188357
732.3182901291611	1587.4	18551.5	91.05339023731334
733.0659985792356	1586.6666666666667	18515.833333333332	91.30573807832425
733.8136340824532	1587.1	18478.233333333334	90.94244969607962
734.5611966366486	1587.1666666666667	18463.366666666665	90.61221756720384
735.3086862396566	1586.5	18412.866666666665	89.59430255432996
736.056102889312	1587.4	18403.9	90.15669881978559
736.8034465834498	1586.8333333333333	18426.9	90.56999693920967
737.5507173199047	1586.9333333333334	18398.1	91.65358025548716
738.2979150965115	1587.3	18377.333333333332	91.38706335890099
739.045039911105	1586.6	18361.0	90.97717927869974
739.79209176152	1586.5333333333333	18354.366666666665	90.73584231009752
740.5390706455914	1587.4666666666667	18402.8	90.48375254391911
741.285976561154	1586.6666666666667	18417.9	90.49147355579754
742.0328095060426	1586.6666666666667	18399.566666666666	90.24810207249841
742.7795694780918	1587.0333333333333	18394.133333333335	89.75921779732572
743.5262564751367	1586.6333333333334	18356.666666666668	90.01364229366183
744.272870495012	1586.9333333333334	18344.133333333335	90.2103900696531
745.0194115355524	1587.0666666666666	18285.166666666668	89.7065290420474
745.765879594593	1587.6	18269.766666666666	90.08672409769379
746.5122746699683	1587.1	18281.3	90.22479355319363
747.2585967595134	1586.9	18291.933333333334	90.7478246525746
748.0048458610628	1587.0	18279.466666666667	90.5491723788632
748.7510219724516	1586.9333333333334	18306.833333333332	90.52689727218633
749.4971250915144	1586.6666666666667	18338.7	90.49881662752124
750.243155216086	1585.8666666666666	18345.566666666666	89.80437329263802
750.9891123440015	1587.6666666666667	18404.833333333332	89.99066774009
751.7349964730954	1587.7333333333333	18449.033333333333	89.79658550770077
752.4808076012027	1586.3	18478.766666666666	90.23451322363555
753.2265457261582	1587.0333333333333	18513.933333333334	89.96951543413934
753.9722108457964	1586.9	18560.366666666665	88.31659751730537
754.7178029579526	1586.9333333333334	18638.7	89.12341917933993
755.4633220604613	1586.5333333333333	18687.966666666667	89.14687175940087
756.2087681511574	1587.0666666666666	18746.566666666666	90.00306937527584
756.9541412278757	1586.7333333333333	18794.066666666666	89.05230178063464
757.699441288451	1587.2	18828.033333333333	89.35202536939828
758.4446683307182	1586.6666666666667	18856.766666666666	89.61337630995915
759.1898223525119	1586.7333333333333	18905.266666666666	89.02205875555875
759.9349033516671	1587.2333333333333	18944.133333333335	88.86818610283068
760.6799113260186	1586.5333333333333	19012.466666666667	88.67634563713904
761.424846273401	1586.7333333333333	19117.733333333334	89.52679522489044
762.1697081916495	1587.1666666666667	19192.1	88.75423786841883
762.9144970785986	1587.2333333333333	19259.9	87.8732635442761
763.6592129320832	1587.5333333333333	19334.8	89.0462845712806
764.4038557499381	1587.8	19390.333333333332	89.27657150805464
765.1484255299982	1586.7333333333333	19436.066666666666	88.88040720746964
765.8929222700982	1587.1333333333334	19481.266666666666	89.87752516998374
766.637345968073	1586.9	19532.733333333334	89.62961393353018
767.3816966217572	1587.0666666666666	19629.833333333332	89.23009580522059
768.1259742289859	1587.4333333333334	19656.533333333333	88.13959384842954
768.8701787875938	1587.0666666666666	19728.133333333335	88.20454212677156
769.6143102954156	1586.2	19801.633333333335	89.27200068145214
770.3583687502863	1587.1333333333334	19892.7	89.05796129212943
771.1023541500406	1586.8	19969.366666666665	89.48520074424488
771.8462664925133	1587.1	20024.733333333334	89.6370779059145
772.5901057755393	1586.6666666666667	20131.9	89.92696890052513
773.3338719969533	1586.3333333333333	20204.933333333334	88.94235565718232
774.0775651545903	1586.6	20340.233333333334	90.46156578410336
774.8211852462848	1587.4666666666667	20408.333333333332	89.90750357075295
775.5647322698719	1587.1333333333334	20509.133333333335	90.34591835489883
776.3082062231862	1586.9	20556.966666666667	89.93097442748157
777.0516071040627	1587.1333333333334	20654.2	90.12033342013419
777.7949349103361	1586.9333333333334	20759.6	89.19338042819987
778.5381896398412	1587.2	20862.333333333332	88.63879074389689
779.281371290413	1586.7666666666667	20974.033333333333	88.36226718145134
780.024479859886	1586.7333333333333	21100.7	88.73452657579264
780.7675153460953	1586.9	21187.766666666666	87.97708664655742
781.5104777468754	1586.8333333333333	21288.266666666666	88.69910314425022
782.2533670600615	1586.6333333333334	21378.1	89.31774426652431
782.996183283488	1587.2	21459.333333333332	87.98930626126756
783.73892641499	1586.9333333333334	21597.166666666668	87.98946933338577
784.4815964524023	1586.8666666666666	21684.933333333334	88.08187208172274
785.2241933935596	1586.8666666666666	21802.7	88.65538981766953
785.9667172362967	1586.8666666666666	21917.133333333335	88.41625223452617
786.7091679784486	1586.8	21987.1	88.49454200718846
787.4515456178499	1586.9666666666667	22096.5	88.77232372551636
788.1938501523355	1586.7666666666667	22185.5	88.03604119762582
788.9360815797401	1587.3666666666666	22291.833333333332	88.97127694600213
789.6782398978987	1587.1	22369.766666666666	87.95971937629402
790.420325104646	1586.6666666666667	22509.033333333333	88.06446418886098
791.1623371978169	1586.7333333333333	22631.2	87.66250448392886
791.9042761752461	1586.5333333333333	22755.766666666666	88.31556681297171
792.6461420347684	1587.0666666666666	22890.566666666666	88.11391942345467
793.3879347742187	1586.8333333333333	23018.8	88.59182565088969
794.1296543914318	1586.9	23081.933333333334	87.92656899851048
794.8713008842426	1586.7	23232.833333333332	87.80555338228397
795.6128742504857	1586.6333333333334	23400.3	88.58934430395227
796.354374487996	1586.7	23512.1	88.38573903394385
797.0958015946084	1587.4333333333334	23593.9	88.67543175570216
797.8371555681575	1587.2	23695.333333333332	88.9507566777963
798.5784364064783	1587.0	23767.8	87.83738816866504
799.3196441074057	1587.3	23874.366666666665	88.09210040201891
800.0607786687742	1587.6333333333334	23981.1	87.98915701598587
800.8018400884189	1586.8333333333333	24093.6	87.23573051601147
801.5428283641745	1587.0	24224.533333333333	87.61512078608875
802.2837434938757	1586.9333333333334	24350.633333333335	88.48786153996049
803.0245854753575	1586.5666666666666	24473.133333333335	88.16657780671368
803.7653543064547	1587.1	24593.2	88.18210470859437
804.5060499850019	1587.5666666666666	24708.066666666666	87.9906313138142
805.2466725088342	1586.7	24768.633333333335	87.04950852276427
805.9872218757862	1586.9	24874.433333333334	87.68546197827888
806.7276980836928	1586.7666666666667	25030.233333333334	88.1797485734838
807.4681011303886	1586.2666666666667	25085.0	87.13142070978488
808.2084310137088	1586.7666666666667	25132.633333333335	87.41175815528737
808.948687731488	1586.6	25253.366666666665	87.47890807491834
809.688871281561	1586.6	25289.533333333333	87.1511257699951
810.4289816617627	1586.6333333333334	25391.566666666666	87.72429144704154
811.1690188699278	1587.2666666666667	25466.666666666668	87.85222190746751
811.9089829038911	1586.3333333333333	25444.5	87.2291981890944
812.6488737614875	1587.0666666666666	25565.5	88.04064958595357
813.3886914405518	1586.6333333333334	25714.766666666666	87.86427623964114
814.1284359389189	1586.5666666666666	25832.9	87.77548069903938
814.8681072544233	1586.7	25898.566666666666	87.58255471563994
815.6077053849002	1585.9666666666667	25958.8	87.41179479266015
816.3472303281842	1587.0666666666666	26009.566666666666	87.23376177677639
817.0866820821101	1587.0	26099.3	87.36716976893291
817.8260606445127	1587.0666666666666	26209.466666666667	86.17757238753421
818.5653660132269	1587.3666666666666	26295.866666666665	85.93692974758147
819.3045981860876	1586.9	26375.133333333335	86.44015063855142
820.0437571609293	1586.6	26493.7	86.74338375052841
820.7828429355872	1586.4333333333334	26593.8	87.09936512502765
821.5218555078957	1586.2	26713.766666666666	87.54294674983446
822.26079487569	1586.5333333333333	26819.133333333335	87.91913277923317
822.9996610368046	1586.1333333333334	26876.0	87.83794475212525
823.7384539890745	1587.1	26880.0	86.71648470074084
824.4771737303345	1586.6666666666667	26993.433333333334	86.40888083613694
825.2158202584193	1586.4666666666667	27097.8	87.06575952675624
825.9543935711638	1586.4	27121.8	87.21531320432126
826.6928936664028	1587.2666666666667	27193.466666666667	87.00427693490893
827.4313205419711	1587.2333333333333	27307.166666666668	87.21928677692888
828.1696741957036	1586.7333333333333	27379.233333333334	87.39558114464344
828.907954625435	1586.7	27454.3	87.93954646683325
829.646161829	1587.4	27586.066666666666	88.09723857732524
830.3842958042337	1586.9333333333334	27659.233333333334	87.1056967995141
831.1223565489707	1587.2666666666667	27779.466666666667	87.23763427170222
831.8603440610459	1586.4666666666667	27917.4	87.37583147924423
832.598258338294	1586.7333333333333	27957.266666666666	87.12718082095044
833.3360993785501	1586.6333333333334	28000.3	86.95894213228168
834.0738671796487	1587.6	28079.066666666666	85.94103027732086
834.8115617394246	1586.6	28182.066666666666	84.99656402693056
835.5491830557129	1586.8666666666666	28291.933333333334	85.56031581473975
836.2867311263482	1586.2333333333333	28360.566666666666	86.07973800351846
837.0242059491653	1587.0333333333333	28476.5	87.28652437334772
837.7616075219992	1586.5333333333333	28514.133333333335	86.21824791072369
838.4989358426844	1586.7666666666667	28505.633333333335	86.07015958764583
839.2361909090561	1586.7	28569.8	87.11244339550794
839.9733727189487	1586.4333333333334	28656.033333333333	86.51442245857424
840.7104812701973	1586.1666666666667	28726.9	86.0990193243441
841.4475165606366	1586.8666666666666	28861.666666666668	86.07035293268595
842.1844785881015	1586.5666666666666	29043.2	86.90765032127825
842.9213673504267	1587.4	29124.333333333332	87.26619822127604
843.6581828454471	1587.0	29136.333333333332	87.26316751634732
844.3949250709974	1586.9333333333334	29173.933333333334	87.10557362926204
845.1315940249126	1586.0	29272.966666666667	87.09214183450639
845.8681897050272	1586.7333333333333	29368.4	86.93727970825317
846.6047121091764	1586.6	29538.766666666666	87.58439458548493
847.3411612351948	1586.9333333333334	29677.433333333334	87.09228841947385
848.0775370809172	1586.6333333333334	29761.666666666668	86.43298216408449
848.8138396441784	1586.5333333333333	29836.1	86.45266573985639
849.5500689228132	1587.0	29938.266666666666	86.85990500679752
850.2862249146566	1586.4	30049.566666666666	86.94779845489255
851.0223076175432	1586.5333333333333	30239.266666666666	86.98925879526735
851.7583170293079	1586.5666666666666	30412.766666666666	86.4419278479509
852.4942531477856	1586.9	30510.4	86.76462102505033
853.2301159708109	1586.4	30492.4	86.45532606189802
853.9659054962187	1587.0333333333333	30453.666666666668	87.09172758159086
854.7016217218439	1586.9333333333334	30484.6	87.04203817517
855.4372646455213	1586.2666666666667	30566.0	86.88511286759054
856.1728342650856	1586.8333333333333	30686.966666666667	86.9368129277043
856.9083305783716	1587.0	30813.733333333334	86.92954076282601
857.6437535832143	1586.4333333333334	30893.233333333334	87.289495705007
858.3791032774483	1586.5333333333333	30932.833333333332	87.50319194085301
859.1143796589085	1588.0	30936.6	87.8583613059453
859.8495827254299	1586.9666666666667	31081.933333333334	88.45168500748947
860.5847124748469	1586.6333333333334	31116.766666666666	88.17448746510009
861.3197689049947	1586.4666666666667	31238.166666666668	88.3879966042081
862.0547520137079	1586.0666666666666	31366.266666666666	88.35767815594598
862.7896617988213	1586.3333333333333	31474.933333333334	87.81445547245559
863.5244982581698	1586.4666666666667	31632.533333333333	87.49502057859924
864.2592613895882	1586.4333333333334	31682.366666666665	88.51588082644658
864.9939511909114	1586.2666666666667	31646.033333333333	87.81677951256701
865.728567659974	1587.2333333333333	31664.566666666666	87.24949710726182
866.4631107946109	1587.2333333333333	31719.366666666665	87.40327770504031
867.197580592657	1586.3333333333333	31804.966666666667	87.37981173255832
867.931977051947	1587.0666666666666	31921.0	86.56447048668647
868.6663001703158	1587.1333333333334	32003.6	87.00477325196178
869.4005499455982	1586.3	32034.0	86.65920364126004
870.1347263756289	1586.7666666666667	32122.766666666666	87.0603733317059
870.8688294582428	1586.9666666666667	32213.3	87.01285736953767
871.6028591912748	1586.8333333333333	32342.066666666666	87.2463660333313
872.3368155725594	1586.5	32461.966666666667	86.91549313701819
873.0706985999318	1586.9333333333334	32549.933333333334	86.84222712577488
873.8045082712266	1587.0	32602.966666666667	87.70502058109061
874.5382445842787	1586.6	32673.6	86.84609201720068
875.2719075369228	1586.0	32786.333333333336	86.51683441345851
876.0054971269938	1586.5333333333333	32926.73333333333	86.34780259611017
876.7390133523264	1587.5	33107.26666666667	85.66627086463646
877.4724562107556	1586.8333333333333	33356.0	85.53396342213732
878.2058257001161	1586.8666666666666	33578.53333333333	85.77577339615746
878.9391218182427	1586.9666666666667	33749.333333333336	86.28947576241323
879.6723445629702	1587.6666666666667	33815.8	85.88720104565802
880.4054939321335	1586.6333333333334	33892.36666666667	84.90221562411772
881.1385699235674	1587.1666666666667	34066.23333333333	85.360203965749
881.8715725351066	1586.9	34196.833333333336	84.65316651840216
882.604501764586	1586.7	34386.0	83.83754417035217
883.3373576098403	1587.1333333333334	34575.066666666666	83.11293120561353
884.0701400687044	1587.4666666666667	34754.066666666666	82.81304388706445
884.8028491390132	1586.6333333333334	34945.63333333333	83.3873561688089
885.5354848186014	1586.5	35046.3	82.81092788094656
886.2680471053038	1586.9333333333334	35159.46666666667	82.9340218352379
887.0005359969554	1586.5333333333333	35343.566666666666	83.30210804983264
887.7329514913906	1586.7666666666667	35481.566666666666	83.04639854895763
888.4652935864447	1587.0	35656.26666666667	83.14571022593536
889.1975622799522	1587.0333333333333	35844.23333333333	82.03900081012142
889.929757569748	1586.4333333333334	36117.7	82.43757950501696
890.6618794536669	1585.7333333333333	36311.0	82.22481608646132
891.3939279295437	1587.6	36439.96666666667	82.38964055718567
892.1259029952132	1586.7	36594.9	81.85465681737348
892.8578046485103	1586.8333333333333	36749.933333333334	81.71884218279496
893.5896328872698	1586.6	36848.76666666667	81.58815878704121
894.3213877093264	1586.9666666666667	37035.0	81.8099623366956
895.0530691125149	1587.1333333333334	37268.3	81.62590940083639
895.7846770946703	1586.7333333333333	37504.63333333333	81.59726841957477
896.5162116536272	1586.7	37696.1	82.27214089884058
897.2476727872206	1587.3333333333333	37843.13333333333	82.23307599135116
897.9790604932853	1586.8333333333333	38045.3	82.54901651098497
898.7103747696559	1587.2333333333333	38283.2	82.76835595420668
899.4416156141674	1586.1666666666667	38450.833333333336	82.66802212697382
900.1727830246544	1586.6	38678.3	82.712614831577
900.9038769989521	1585.7	38906.86666666667	83.18834150349244
901.634897534895	1586.7	39070.23333333333	82.30467862385777
902.365844630318	1586.3333333333333	39252.433333333334	82.53815046447598
903.0967182830558	1586.6333333333334	39404.96666666667	82.7578715479211
903.8275184909435	1587.2	39555.933333333334	83.05467121506679
904.5582452518156	1587.3	39689.53333333333	83.16226503947897
905.288898563507	1586.9	39809.26666666667	83.18975386119226
906.0194784238527	1586.6	39918.1	83.3737900675287
906.7499848306873	1586.8666666666666	40127.2	83.34406092023264
907.4804177818455	1587.0333333333333	40362.1	83.52790499264569
908.2107772751625	1586.7	40631.3	84.1022671479365
908.9410633084728	1586.4333333333334	40868.8	84.24908216275841
909.6712758796114	1586.4333333333334	40932.96666666667	84.9028824380734
910.4014149864129	1586.7666666666667	41002.36666666667	84.40570896684898
911.1314806267123	1587.0	41129.63333333333	83.72455540376141
911.8614727983444	1587.3666666666666	41310.53333333333	83.57316399638995
912.5913914991438	1586.9666666666667	41518.03333333333	83.40628852470178
913.3212367269456	1586.3	41704.2	82.8564055378807
914.0510084795844	1587.1	41923.0	82.91985594429266
914.7807067548952	1586.7	42052.433333333334	82.35861294676793
915.5103315507125	1585.5333333333333	42152.8	82.43403532519179
916.2398828648716	1586.5666666666666	42343.2	82.8885484632454
916.9693606952068	1586.7	42452.03333333333	82.09284620984522
917.6987650395532	1586.0333333333333	42559.7	82.05538820673215
918.4280958957455	1587.0666666666666	42598.13333333333	82.17941700588827
919.1573532616186	1586.8666666666666	42649.86666666667	82.23795141984104
919.8865371350073	1586.6333333333334	42650.666666666664	82.32813078510353
920.6156475137464	1586.6333333333334	42642.73333333333	81.78851272367139
921.3446843956707	1587.3333333333333	42678.3	82.32705427291923
922.0736477786149	1587.0666666666666	42698.066666666666	82.84161289795954
922.802537660414	1586.9	42699.8	82.77603936020063
923.5313540389027	1586.2666666666667	42675.4	82.42905776576653
924.2600969119159	1587.0333333333333	42657.2	82.56688309720035
924.9887662772883	1586.9	42601.4	83.02478561077798
925.7173621328548	1586.7333333333333	42536.63333333333	82.51245264196665
926.4458844764501	1586.3333333333333	42516.76666666667	82.44362222458565
927.1743333059092	1587.2666666666667	42253.9	82.19722804022331
927.9027086190666	1586.2666666666667	41923.96666666667	82.15931751887875
928.6310104137575	1587.1333333333334	41503.9	82.14073017546332
929.3592386878165	1586.8666666666666	40960.9	82.03049572791961
930.0873934390784	1587.0666666666666	40251.666666666664	81.86371217267546
930.815474665378	1586.9666666666667	39490.333333333336	81.69005221105128
931.5434823645503	1587.1	38541.433333333334	81.53728046691127
932.2714165344298	1586.5333333333333	37414.166666666664	81.77519815496437
932.9992771728516	1586.4333333333334	36325.066666666666	82.39648932444305
933.7270642776504	1586.8333333333333	35219.166666666664	82.55548929102493
934.4547778466609	1586.8666666666666	34190.73333333333	83.10210575096167
935.1824178777181	1587.1333333333334	33359.333333333336	83.00126217403314
935.9099843686568	1586.2666666666667	32699.2	83.23039055974999
936.6374773173115	1587.1	32182.766666666666	82.43241264271897
937.3648967215174	1586.4666666666667	31825.4	81.58597854478892
938.0922425791092	1586.8666666666666	31655.133333333335	81.55222245548299
938.8195148879216	1587.4	31734.833333333332	81.93558965114585
939.5467136457895	1587.3	31905.133333333335	82.02616995436554
940.2738388505477	1586.8333333333333	32207.633333333335	81.86157533756167
941.000890500031	1586.7333333333333	32601.666666666668	81.93468254251499
941.7278685920743	1586.3333333333333	33150.6	82.14660835616009
942.4547731245123	1586.6	33786.73333333333	81.91499619133802
943.1816040951798	1586.2666666666667	34462.6	82.07610032079793
943.9083615019116	1586.9666666666667	35180.4	81.55032332012458
944.6350453425426	1586.0666666666666	35888.066666666666	80.87757128399996
945.3616556149077	1586.7666666666667	36661.566666666666	80.79935851149426
946.0881923168415	1587.3333333333333	37423.3	81.45496736459287
946.8146554461789	1586.7666666666667	38166.86666666667	81.47701916542363
947.5410450007547	1586.7333333333333	38923.933333333334	81.31835053105013
948.2673609784038	1586.8666666666666	39660.066666666666	81.42230049100124
948.9936033769609	1586.8	40484.86666666667	81.27487200930744
949.7197721942608	1586.3333333333333	41266.7	81.54393514475575
950.4458674281384	1586.7333333333333	42047.3	81.67181074150157
951.1718890764284	1586.7333333333333	42800.53333333333	81.45275981738278
951.8978371369658	1586.6	43475.3	82.07832521221813
952.6237116075853	1586.3333333333333	44040.73333333333	82.14237305587399
953.3495124861216	1587.0333333333333	44562.3	82.27189088666789
954.0752397704097	1587.1666666666667	45141.73333333333	82.08506110851584
954.8008934582843	1587.5666666666666	45679.73333333333	81.9210598214332
955.5264735475803	1586.7666666666667	46184.3	81.16937235342581
956.2519800361324	1587.4	46711.9	81.58492897851248
956.9774129217755	1586.7333333333333	47147.73333333333	81.7629675043843
957.7027722023442	1586.0333333333333	47513.333333333336	80.87055514404322
958.4280578756737	1586.7333333333333	47818.53333333333	81.27359114507988
959.1532699395985	1587.3333333333333	48040.26666666667	80.90615331260783
959.8784083919536	1586.5	48339.6	80.96712068837519
960.6034732305736	1587.1666666666667	48745.8	81.19048950540594
961.3284644532936	1587.1	48992.7	80.76168523899138
962.053382057948	1587.0666666666666	49345.2	81.83021782889263
962.7782260423721	1586.8333333333333	49616.566666666666	81.09965046784998
963.5029964044004	1586.7	49803.46666666667	80.60966073586386
964.2276931418677	1587.2333333333333	50017.066666666666	80.56905926827704
964.952316252609	1586.9	50153.166666666664	80.77434512086283
965.6768657344589	1587.4666666666667	50222.0	80.54260532975054
966.4013415852523	1587.7666666666667	50301.96666666667	81.06571241821764
967.1257438028242	1587.2666666666667	50294.066666666666	81.54196486827172
967.8500723850091	1587.1666666666667	50302.333333333336	81.3430310146263
968.574327329642	1586.9333333333334	50298.8	81.32866275740629
969.2985086345576	1587.3333333333333	50351.96666666667	80.87518797528557
970.0226162975908	1586.7666666666667	50244.166666666664	79.92627632947818
970.7466503165765	1586.5666666666666	50142.1	80.00681247122618
971.4706106893493	1586.8333333333333	50196.7	80.36026484941368
972.1944974137441	1587.0333333333333	50060.7	79.95339526204592
972.9183104875957	1586.9333333333334	49812.566666666666	79.2986331997177
973.6420499087391	1586.8666666666666	49572.1	79.96059699447623
974.3657156750087	1586.8	49331.0	79.25402236325311
975.0893077842397	1586.6	49140.933333333334	79.24347392166482
975.8128262342667	1586.4666666666667	49185.666666666664	80.11289128639046
976.5362710229247	1587.3666666666666	49198.36666666667	80.20188848605692
977.2596421480483	1587.1666666666667	49175.1	80.733026462252
977.9829396074724	1586.6333333333334	49030.63333333333	80.65494773330906
978.7061633990318	1586.5	48750.566666666666	80.78556683621797
979.4293135205613	1587.4	48478.76666666667	80.14633863134286
980.1523899698958	1586.9333333333334	48219.03333333333	79.77900644535194
980.87539274487	1587.0333333333333	48111.166666666664	79.88541322468262
981.5983218433189	1586.7666666666667	48123.566666666666	79.8690195118585
982.3211772630771	1587.3333333333333	48184.066666666666	80.84542819410815
983.0439590019795	1586.5333333333333	48312.3	81.48352266983224
983.7666670578608	1587.1333333333334	48330.3	81.28543795710063
984.4893014285559	1587.0	48340.63333333333	80.85195478016149
985.2118621118997	1587.0333333333333	48292.166666666664	80.47207874869547
985.9343491057269	1586.3333333333333	48299.833333333336	80.56180830882887
986.6567624078724	1586.9333333333334	48247.666666666664	80.81585999965147
987.3791020161709	1586.2666666666667	48204.433333333334	80.34625045175393
988.1013679284573	1587.0333333333333	48136.53333333333	79.59138819256815
988.8235601425663	1587.0	48146.7	79.04937252448164
989.5456786563328	1587.0	48192.63333333333	78.38499639173317
990.2677234675917	1586.2	48229.0	78.30316909201005
990.9896945741776	1587.4666666666667	48237.7	79.04751888157637
991.7115919739255	1586.9	48093.5	79.03783281404044
992.4334156646702	1586.7	47842.933333333334	79.03586784143056
993.1551656442463	1587.0	47443.8	79.1013209731802
993.8768419104888	1586.8333333333333	47103.86666666667	79.37243340506105
994.5984444612325	1587.3666666666666	46729.666666666664	79.03984674684679
995.3199732943121	1586.6333333333334	46337.433333333334	78.67068922395428
996.0414284075626	1587.2	46077.63333333333	78.8650227113744
996.7628097988187	1586.6666666666667	45872.433333333334	79.24564774528007
997.4841174659151	1586.4333333333334	45590.5	78.80781631110713
998.2053514066869	1586.7333333333333	45281.933333333334	78.58808344267733
998.9265116189687	1586.7333333333333	44809.23333333333	78.48468305743032
999.6475981005952	1586.8	44223.566666666666	77.61632080889267
1000.3686108494015	1587.5	43721.3	77.46083053821019
1001.0895498632223	1586.2333333333333	43391.8	77.45031591377675
1001.8104151398923	1587.5333333333333	43077.333333333336	77.04527549031009
1002.5312066772464	1586.6333333333334	42725.1	77.41620576555763
1003.2519244731194	1587.3666666666666	42417.2	77.77939633973
1003.9725685253462	1586.5666666666666	42043.96666666667	77.7678678111704
1004.6931388317614	1587.2666666666667	41683.36666666667	77.96961110694076
1005.4136353902	1587.0666666666666	41212.46666666667	78.24276935428742
1006.1340581984969	1586.3666666666666	40657.9	78.40046382849305
1006.8544072544867	1587.0333333333333	40044.96666666667	79.12313009620914
1007.5746825560042	1586.9	39406.1	78.73867021816626
1008.2948841008844	1586.1	38867.333333333336	78.99435632343123
1009.0150118869618	1587.5333333333333	38386.066666666666	78.44228616093545
1009.7350659120716	1586.4333333333334	38078.36666666667	78.19378403548113
1010.4550461740483	1586.9	37809.4	78.51920379515722
1011.174952670727	1586.5666666666666	37444.1	78.15748369800579
1011.8947853999423	1587.6666666666667	37010.73333333333	78.27526257875323
1012.614544359529	1587.0666666666666	36482.933333333334	79.34837900324406
1013.334229547322	1586.9333333333334	35845.03333333333	79.85390828837374
1014.0538409611561	1587.6	35202.2	80.02495392043318
1014.7733785988661	1587.1	34578.7	80.16279345989348
1015.4928424582868	1586.9	34028.13333333333	79.55990940918899
1016.2122325372529	1587.1	33550.3	79.1116844995153
1016.9315488335994	1586.8	33175.066666666666	79.13926901393172
1017.6507913451611	1587.4	32835.86666666667	79.13547736577075
1018.3699600697728	1586.4	32480.766666666666	79.31687427918958
1019.0890550052692	1586.5666666666666	32027.666666666668	79.59489236040885
1019.8080761494851	1587.1	31427.7	79.51553018999334
1020.5270235002555	1587.6333333333334	30750.633333333335	79.93782100043857
1021.2458970554151	1587.1	30027.466666666667	80.00673101769722
1021.9646968127987	1586.7666666666667	29379.966666666667	80.46634654354709
1022.6834227702411	1586.3666666666666	28841.633333333335	80.22566852794733
1023.4020749255772	1586.5	28403.6	80.54925809808138
1024.1206532766416	1586.7666666666667	28012.066666666666	80.07062129443936
1024.8391578212693	1586.6333333333334	27713.2	80.01662009284783
1025.5575885572953	1586.5333333333333	27395.7	80.6768344017781
1026.2759454825539	1586.7666666666667	26917.933333333334	79.76879108851563
1026.9942285948803	1586.6333333333334	26336.766666666666	79.95494558289849
1027.7124378921092	1587.0	25797.3	80.15639611182837
1028.4305733720753	1587.0666666666666	25183.2	79.45692257763552
1029.1486350326138	1586.9333333333334	24618.766666666666	79.85518897084052
1029.866622871559	1586.9333333333334	24085.866666666665	79.84216497392646
1030.584536886746	1586.9	23662.566666666666	79.55256858376494
1031.3023770760096	1586.7333333333333	23309.466666666667	80.05486890898653
1032.0201434371845	1587.0	22975.633333333335	78.76384218222492
1032.7378359681059	1586.4333333333334	22651.033333333333	79.45017845860362
1033.455454666608	1586.7333333333333	22277.666666666668	79.1949594716005
1034.1729995305259	1586.4	21839.5	79.42705648599186
1034.8904705576945	1587.0333333333333	21321.466666666667	79.20398714724112
1035.6078677459486	1586.9666666666667	20790.566666666666	78.70477774892414
1036.3251910931228	1586.7	20294.2	79.57933342166277
1037.042440597052	1586.8666666666666	19823.666666666668	79.12504821328568
1037.7596162555712	1586.9666666666667	19411.466666666667	79.40594974739383
1038.4767180665153	1586.2666666666667	19064.066666666666	78.97257005413582
1039.1937460277186	1587.5666666666666	18765.0	78.29909687779185
1039.9107001370162	1586.7333333333333	18527.833333333332	78.77178298294665
1040.627580392243	1587.3666666666666	18247.866666666665	78.39316460011385
1041.3443867912338	1586.7333333333333	17899.8	78.46905747260845
1042.0611193318232	1586.8666666666666	17482.966666666667	78.143748722461
1042.7777780118463	1587.9333333333334	17027.866666666665	78.03214477649578
1043.4943628291376	1585.7333333333333	16547.566666666666	77.54817507207336
1044.2108737815322	1586.3666666666666	16149.1	78.20100001983786
1044.9273108668647	1586.5333333333333	15787.9	78.25643730419414
1045.64367408297	1586.9333333333334	15443.166666666666	77.42437840688125
1046.359963427683	1587.8333333333333	15200.1	78.00704245688608
1047.0761788988382	1586.9666666666667	14941.7	78.23313447635391
1047.7923204942708	1587.2333333333333	14699.2	78.9774831859187
1048.5083882118154	1586.7666666666667	14440.733333333334	79.21390785520519
1049.224382049307	1586.8333333333333	14126.066666666668	79.01479976228619
1049.9403020045802	1586.7666666666667	13788.5	79.08491874662198
1050.6561480754697	1587.1666666666667	13443.233333333334	78.73848612434664
1051.3719202598106	1586.6666666666667	13104.633333333333	77.95552694233419
1052.0876185554378	1587.7	12826.3	78.56957010426314
1052.8032429601856	1587.3	12579.0	78.8550066833195
1053.5187934718892	1587.6333333333334	12393.366666666667	78.86197802817632
1054.2342700883835	1587.1	12226.0	79.3502794135597
1054.949672807503	1586.9	12079.966666666667	78.70746589009164
1055.6650016270826	1586.8	11921.066666666668	79.28323796749581
1056.3802565449573	1586.7	11695.5	78.33143001538099
1057.0954375589617	1587.2333333333333	11475.0	78.43023702787285
1057.8105446669308	1587.6666666666667	11247.366666666667	77.86592894142058
1058.5255778666992	1586.8333333333333	11016.366666666667	78.28192019603503
1059.240537156102	1587.3666666666666	10795.666666666666	77.67557445200652
1059.9554225329737	1586.3666666666666	10618.5	78.0735392015706
1060.6702339951491	1587.2666666666667	10449.1	77.5764487156867
1061.3849715404633	1587.4	10314.233333333334	77.37123957975663
1062.0996351667509	1586.8333333333333	10202.2	78.27516082020176
1062.8142248718468	1586.8666666666666	10081.733333333334	77.50080630661434
1063.528740653586	1587.0333333333333	9945.4	79.04028615486406
1064.2431825098029	1587.5333333333333	9746.833333333334	77.04148077902241
1064.9575504383324	1586.6666666666667	9552.5	77.58095673773991
1065.6718444370097	1587.1333333333334	9350.966666666667	76.97135436959273
1066.386064503669	1586.7666666666667	9181.333333333334	78.28817442846717
1067.1002106361457	1586.5666666666666	9028.5	78.27725336995603
1067.8142828322743	1586.6333333333334	8917.7	78.86541272868327
1068.5282810898898	1586.8	8816.7	78.50059470531632
1069.2422054068265	1586.7666666666667	8721.133333333333	77.99016439321744
1069.95605578092	1587.3	8621.5	78.35964126862748
1070.6698322100044	1586.2333333333333	8485.6	79.40833428029347
1071.383534691915	1586.9333333333334	8306.333333333334	78.35731198328813
1072.0971632244864	1587.3333333333333	8146.466666666666	78.9941266173582
1072.8107178055534	1586.7333333333333	7978.833333333333	77.47652475929871
1073.524198432951	1587.0	7852.733333333334	78.50620380250898
1074.2376051045137	1587.1666666666667	7752.233333333334	78.38360900095095
1074.9509378180765	1587.2333333333333	7658.0	78.28126906324033
1075.6641965714741	1586.8333333333333	7587.666666666667	78.96948790245621
1076.3773813625414	1586.4333333333334	7489.6	78.5730051298703
1077.0904921891133	1586.6333333333334	7369.933333333333	78.07576013325436
1077.8035290490245	1587.4333333333334	7255.5	78.48812152537705
1078.51649194011	1585.9666666666667	7122.166666666667	78.0280487286057
1079.2293808602042	1586.5666666666666	6999.233333333334	78.4778726722924
1079.9421958071423	1587.5666666666666	6893.933333333333	80.20112811414008
1080.6549367787588	1586.5333333333333	6798.733333333334	78.04620918150562
1081.367603772889	1587.3333333333333	6732.2	78.60649150171687
1082.080196787367	1585.9333333333334	6671.133333333333	78.75785055088528
1082.7927158200282	1586.8	6596.633333333333	79.95809064772776
1083.5051608687072	1587.2333333333333	6492.3	78.79774219741623
1084.217531931239	1587.2666666666667	6368.0	78.99717729105478
1084.9298290054578	1586.6	6247.633333333333	78.68521417482114
1085.6420520891993	1587.0666666666666	6154.066666666667	79.6950576892407
1086.3542011802977	1586.6333333333334	6070.866666666667	78.52252553173076
1087.0662762765878	1586.6	6000.7	78.74265709392134
1087.7782773759047	1587.1333333333334	5952.233333333334	78.59463695826057
1088.4902044760831	1587.1	5881.766666666666	79.87213611122391
1089.202057574958	1587.1666666666667	5784.233333333334	78.17111901544207
1089.9138366703637	1587.1333333333334	5697.033333333334	80.09308084097532
1090.6255417601355	1586.4333333333334	5595.966666666666	77.84164659421694
1091.337172842108	1587.0666666666666	5533.0	81.06664685573898
1092.048729914116	1586.0666666666666	5464.133333333333	79.09017253762461
1092.7602129739944	1586.9333333333334	5432.7	80.51659936039474
1093.471622019578	1586.9333333333334	5378.9	80.33801260411018
1094.1829570487016	1587.1333333333334	5305.533333333334	80.37420285175872
1094.8942180592	1587.2666666666667	5226.3	79.7680159894153
1095.605405048908	1586.9333333333334	5124.4	78.46322669013844
1096.3165180156604	1586.8	5065.433333333333	79.66008739198206
1097.027556957292	1587.2	5022.333333333333	80.99716120915575
1097.7385218716379	1586.7666666666667	4987.133333333333	80.6251756661716
1098.4494127565324	1586.5	4936.666666666667	81.26122227901675
1099.1602296098106	1586.5666666666666	4846.2	79.91109389574619
1099.8709724293074	1586.5333333333333	4758.433333333333	79.79233606925754
1100.5816412128574	1586.7666666666667	4691.5	80.74700681637971
1101.2922359582956	1586.4	4640.5	80.21485051738877
1102.0027566634565	1586.5666666666666	4609.066666666667	80.77334088090764
1102.7132033261753	1586.9666666666667	4565.1	82.8442887236659
1103.4235759442865	1587.1	4489.333333333333	81.30435284855614
1104.1338745156252	1586.7666666666667	4421.733333333334	82.75095452286843
1104.844099038026	1586.4	4366.166666666667	82.92928581100423
1105.5542495093239	1586.5666666666666	4332.3	84.40261490280731
1106.2643259273534	1587.3666666666666	4278.3	83.21100751882005
1106.9743282899494	1586.9333333333334	4210.533333333334	83.42634855230094
1107.684256594947	1587.4	4132.666666666667	84.24532831901371
1108.394110840181	1587.1333333333334	4070.633333333333	85.24243865101232
1109.1038910234856	1587.0333333333333	4025.8333333333335	84.80196027430001
1109.8135971426964	1586.7333333333333	3973.7	84.3070235142899
1110.5232291956477	1587.2	3902.5	86.52467864803761
1111.2327871801745	1587.4	3827.0	83.72707752667232
1111.9422710941117	1587.1666666666667	3784.4333333333334	85.41358140367464
1112.6516809352938	1586.8666666666666	3736.766666666667	85.6899542348885
1113.3610167015559	1587.0	3679.866666666667	86.8827984181824
1114.0702783907325	1586.5666666666666	3623.5	87.46694749583689
1114.7794660006589	1586.6	3575.4333333333334	86.72174185370544
1115.4885795291696	1587.3666666666666	3546.0666666666666	88.4636273987084
1116.1976189740992	1587.2666666666667	3502.1666666666665	87.77978487080348
1116.906584333283	1586.4333333333334	3449.366666666667	87.41187148922586
1117.6154756045555	1586.8666666666666	3408.4333333333334	87.04510785493157
1118.3242927857516	1586.7666666666667	3378.9	87.97759093173573
1119.0330358747062	1587.1333333333334	3338.866666666667	88.85131454139453
1119.741704869254	1586.4	3294.233333333333	88.84785162906375
1120.4502997672296	1586.5666666666666	3258.5666666666666	89.30369772074681
1121.1588205664682	1585.6666666666667	1660.6	77.17668780578428
1121.8672672648045	1585.5666666666666	1661.4333333333334	80.94029980120048
1122.5756398600731	1586.3333333333333	1660.6	77.46927848372788
1123.2839383501089	1586.4666666666667	1662.3	90.2794341090435
