# Supplementary material for: Roblonski: A Material-Efficient Robo-Fluidic Toolbox for Rapid Photochemical Characterization
Source: ACS Cent Sci. 2026 Feb 6;12(3):333–44. doi: 10.1021/acscentsci.5c02027 (PMC13022720; doi:10.1021/acscentsci.5c02027)
Supplement: Supplementary file 2 [file oc5c02027_si_002.zip › BeerLambertStudy/Raw Data (Automataed)/BLEC Study (2025 Jun 12)/ZnPc3/blec_ZnPc3__13062025_aABS_i17_eEXP_s3_d400e-03_t250-0_m7_v175-0.csv]

name	C:/Users/cbe.mabolha.shared/Documents/Gilson Spectroscopy Project\BLEC Study (2025 Jun 12)\ZnPc3\blec_ZnPc3__13062025_aABS_i17_eEXP_s3_d400e-03_t250-0_m7_v175-0.csv
2025-06-13 06:25:27.603502
mix_iter=7	mix_disp=175.0
droplet_volume=50.0	working_volume=250.0
dilution_scheme=Fractional(value=0.3333333333333333)	n_dil=6
calibration=Calibration(y = f(x); f(x) = -0.244 + 0.9765x; s.t. y > 0.0; Set Feb 4	2025 from "Manuscript Figures Data.xlsx")
count	30
interval	0.1 (Sec)
integration_time	40000 (uSec)
NLC=False	DCC=False	WCAL=-5	Slit=S5
Conc_0=0.004	nFRAC=0.2962962962962964	nConc_(17;3)=0.0011851851851851856	aFRAC=0.29674162585017155	aConc_(17;3)=0.0011869665034006862
wavelength (nm)	dark reference (int)	light reference (int)	abs (mOD)
W	D	L	S
344.6678771972656	1602.2666666666667	1678.2	87.3408648468399
345.45221902608614	1590.1666666666667	1665.1666666666667	77.33219809469779
346.236489003635	1586.9333333333334	1662.7333333333333	79.63984638791962
347.02068712774695	1585.1333333333334	1660.7666666666667	84.69017793585849
347.8048133962569	1586.5333333333333	2382.133333333333	137.01725805472907
348.5888678069997	1586.4	2390.9666666666667	134.78363954483262
349.3728503578101	1587.0333333333333	2407.1666666666665	134.5766360484619
350.15676104652283	1588.0333333333333	2420.4666666666667	133.36156086272206
350.94059987097285	1588.5666666666666	2426.3	133.21968137954698
351.72436682899485	1587.6	2430.5666666666666	131.04360376702056
352.5080619184237	1586.3333333333333	2440.0666666666666	131.91275881734066
353.2916851370942	1586.1666666666667	2439.5666666666666	130.00056744478758
354.0752364828412	1585.5666666666666	2448.366666666667	131.83888754484622
354.8587159534994	1586.8	2451.366666666667	131.86437134994728
355.6421235469038	1586.7333333333333	2451.766666666667	129.36254173006117
356.42545926088906	1586.6666666666667	2455.9666666666667	131.18390477802785
357.20872309329	1587.4333333333334	2454.4666666666667	131.20034965200014
357.9919150419415	1586.9	2450.1666666666665	128.6775961289798
358.77503510467835	1586.2666666666667	2445.8	128.89781614187575
359.5580832793353	1585.8666666666666	2437.366666666667	126.63649913139382
360.34105956374725	1586.0	2434.8333333333335	129.04550330685842
361.12396395574893	1586.1333333333334	2432.8	129.43021387453382
361.9067964531752	1586.2666666666667	2428.8333333333335	127.48329788518376
362.6895570538609	1586.1	2429.6666666666665	125.10465836899739
363.47224575564076	1587.4	2429.8	127.23611015168821
364.2548625563497	1586.8	2429.2	126.91374532342839
365.0374074538224	1586.1333333333334	2425.1666666666665	124.00229244929741
365.8198804458938	1586.5666666666666	2420.2	123.82298879157455
366.6022815303986	1587.0	2424.0	126.26676703671636
367.3846107051717	1587.0	2419.9333333333334	121.8445369727584
368.1668679680479	1586.3	2419.9666666666667	119.74884399281396
368.9490533168619	1586.5666666666666	2424.8	119.88505025429079
369.7311667494487	1587.4666666666667	2431.9	120.79273646712457
370.5132082636429	1586.8	2441.6666666666665	120.88224304942678
371.2951778572795	1586.4666666666667	2441.0333333333333	119.45664250082962
372.07707552819323	1586.5	2448.8333333333335	121.6052401540834
372.8589012742189	1586.2333333333333	2454.4	120.79542867514884
373.6406550931913	1587.0666666666666	2457.9666666666667	113.63428492911606
374.4223369829453	1586.5333333333333	2468.1666666666665	117.8110302660611
375.2039469413157	1587.0666666666666	2475.7	116.87414647846691
375.9854849661373	1586.9333333333334	2468.4333333333334	118.60768231509704
376.7669510552448	1587.2333333333333	2473.5	119.95824071846978
377.5483452064732	1586.7666666666667	2479.0	118.16117428294402
378.3296674176572	1586.2666666666667	2495.266666666667	118.41595123500983
379.11091768663164	1586.8333333333333	2492.866666666667	113.86986032383534
379.89209601123133	1586.9333333333334	2502.4333333333334	117.24330816389073
380.67320238929113	1586.3333333333333	2505.6	117.12502267233477
381.45423681864577	1586.9666666666667	2508.5333333333333	115.72205675418176
382.23519929713007	1586.4	2516.4666666666667	116.72592950753689
383.01608982257886	1586.6666666666667	2531.4333333333334	115.80599814098095
383.796908392827	1586.7333333333333	2540.4666666666667	113.63229928830721
384.57765500570923	1587.0666666666666	2543.8	114.22791127158331
385.3583296590604	1587.2	2537.0666666666666	117.10505316549774
386.1389323507153	1586.7666666666667	2537.733333333333	115.69599674293468
386.91946307850884	1586.2	2551.0333333333333	115.6511747644813
387.69992184027564	1587.0666666666666	2568.733333333333	113.82539359574183
388.48030863385065	1586.8333333333333	2593.5	114.01382302270596
389.2606234570687	1586.4	2573.366666666667	112.57554988978605
390.04086630776453	1586.1666666666667	2568.4	112.8320312051241
390.82103718377294	1587.4666666666667	2572.133333333333	112.81864345248977
391.6011360829288	1586.8333333333333	2578.8	110.53309036076007
392.3811630030669	1587.3666666666666	2611.4	113.95324813056925
393.161117942022	1586.5666666666666	2648.766666666667	110.36693700598528
393.941000897629	1586.5333333333333	2691.1666666666665	111.01505243898114
394.72081186772266	1586.4	2696.9333333333334	110.42757754165896
395.5005508501378	1586.8666666666666	2687.6666666666665	110.86122920893902
396.28021784270925	1586.1	2686.733333333333	110.11699060419333
397.0598128432718	1586.0	2699.3333333333335	111.50438160165064
397.83933584966024	1587.6666666666667	2701.4666666666667	111.18240519256177
398.6187868597095	1586.7333333333333	2715.2	110.99386631208431
399.3981658712542	1587.6	2731.2	109.32353644040306
400.1774728821293	1586.7666666666667	2761.0333333333333	111.72871685317932
400.9567078901696	1586.5	2785.9333333333334	111.06949387542714
401.7358708932098	1586.5	2783.133333333333	111.78806423649722
402.5149618890848	1586.9666666666667	2767.6	112.10432930821135
403.2939808756294	1587.0	2774.133333333333	109.39191379545547
404.07292785067847	1586.6666666666667	2803.0666666666666	110.30382128739654
404.8518028120667	1586.6	2817.8333333333335	112.43393705404812
405.630605757629	1586.5333333333333	2816.866666666667	108.40046777560943
406.4093366852001	1586.8	2812.266666666667	112.24206772960477
407.1879955926149	1586.1333333333334	2815.1	109.93103514843979
407.9665824777082	1586.8333333333333	2834.0333333333333	109.22406885379226
408.74509733831474	1586.6	2853.0333333333333	111.11997077144191
409.52354017226935	1586.3	2863.0333333333333	110.02654273459956
410.3019109774069	1587.3333333333333	2866.133333333333	107.96229312688908
411.08020975156217	1587.4	2880.3333333333335	110.04432964277989
411.8584364925699	1586.7333333333333	2908.9666666666667	109.85043966574335
412.6365911982651	1587.0333333333333	2926.866666666667	108.15619390847539
413.4146738664823	1587.1666666666667	2954.5	108.89195812107978
414.19268449505654	1586.8666666666666	2982.133333333333	108.92071436643067
414.97062308182257	1587.0333333333333	3021.1	109.87911984489679
415.74848962461516	1586.3	3059.4666666666667	108.33521653897135
416.52628412126916	1586.5333333333333	3130.1	106.59029940973679
417.3040065696194	1586.8666666666666	3203.133333333333	107.25869705511505
418.0816569675006	1586.4666666666667	3201.633333333333	108.49067436477151
418.8592353127476	1586.9	3188.733333333333	109.21548373739317
419.63674160319533	1587.0333333333333	3198.733333333333	106.77581141023589
420.4141758366785	1586.4	3242.4333333333334	109.92943029426237
421.1915380110319	1587.0333333333333	3252.5666666666666	107.78818526066023
421.9688281240904	1586.4666666666667	3250.6	107.3450008604244
422.7460461736888	1586.5333333333333	3307.7	108.1459280842658
423.52319215766187	1586.3666666666666	3369.0333333333333	106.74506546979603
424.3002660738445	1586.7666666666667	3453.5	109.18546197687633
425.0772679200714	1586.3	3591.6	107.56327221285684
425.8541976941775	1587.0	3733.266666666667	109.34011732658342
426.6310553939975	1586.9333333333334	3797.1	110.60005934467824
427.40784101736625	1586.8333333333333	3853.0	111.55122362998895
428.18455456211865	1586.2333333333333	3971.9	111.22125248551252
428.96119602608934	1587.2333333333333	4165.666666666667	112.19013475805477
429.7377654071133	1587.4666666666667	4378.0	113.10737948977518
430.5142627030252	1586.7333333333333	4496.433333333333	114.30520363121778
431.29068791166	1586.2333333333333	4638.333333333333	114.15352345910141
432.06704103085235	1587.0333333333333	4769.066666666667	114.40217855725021
432.8433220584372	1587.5666666666666	4858.8	113.71904297925879
433.6195309922492	1587.2333333333333	4927.1	114.50632856141601
434.3956678301234	1586.7333333333333	4967.533333333334	114.46949675163849
435.1717325698944	1585.9666666666667	4990.1	115.12207544407711
435.9477252093971	1586.6	5001.833333333333	112.92553897954727
436.72364574646633	1587.3666666666666	5055.133333333333	113.60367405355005
437.49949417893686	1587.1	5112.233333333334	112.46828809410425
438.27527050464346	1587.3333333333333	5211.933333333333	112.70220925753523
439.0509747214211	1586.3	5388.433333333333	111.81790539015141
439.8266068271044	1586.6666666666667	5646.133333333333	111.79297459702045
440.6021668195283	1586.4666666666667	6020.966666666666	113.2039170616269
441.37765469652754	1586.5666666666666	6480.533333333334	114.0921665293228
442.1530704559369	1587.3333333333333	6965.8	114.36155335275109
442.9284140955914	1587.0333333333333	7396.8	114.09736972808275
443.7036856133256	1587.2333333333333	7714.866666666667	114.5239682068031
444.47888500697445	1587.2666666666667	7873.233333333334	113.79299346128529
445.2540122743727	1587.0	7909.833333333333	113.7664056588278
446.0290674133552	1586.6	7859.833333333333	113.65222335455965
446.8040504217568	1586.5666666666666	7768.7	112.40759724705887
447.5789612974122	1586.9333333333334	7693.7	113.1347948149556
448.35380003815635	1587.3333333333333	7642.033333333334	111.89936508939854
449.1285666418239	1586.5	7619.466666666666	112.21335835818606
449.90326110624983	1586.5666666666666	7606.633333333333	112.35075439927499
450.67788342926883	1587.6	7624.0	112.34549812307526
451.4524336087157	1586.9	7657.4	111.28371916555047
452.22691164242536	1586.7666666666667	7712.1	112.50125214669036
453.00131752823256	1586.7	7766.0	110.73978861502788
453.7756512639721	1586.5333333333333	7834.166666666667	111.13645311394134
454.5499128474788	1587.1	7906.233333333334	111.53520681616455
455.32410227658755	1587.2	7949.2	111.02285543218802
456.09821954913303	1586.9333333333334	7964.0	111.85332810951358
456.8722646629501	1587.7333333333333	7929.4	112.15507503397907
457.6462376158736	1586.8333333333333	7862.933333333333	111.45291487581031
458.4201384057383	1587.3	7779.633333333333	112.65666079933743
459.1939670303791	1586.6333333333334	7643.966666666666	111.30004643066646
459.96772348763074	1586.7666666666667	7504.5	111.48908927786316
460.741407775328	1586.5666666666666	7361.9	110.29257867776056
461.51501989130577	1586.6333333333334	7221.833333333333	109.55422487490974
462.2885598333988	1586.5333333333333	7108.766666666666	109.28979921704368
463.0620275994419	1586.4666666666667	7036.4	110.18431402969999
463.83542318726995	1587.1333333333334	6964.9	108.57454244331
464.6087465947177	1586.4333333333334	6911.133333333333	109.96669558916939
465.38199781962	1586.7	6895.833333333333	110.46386346373299
466.1551768598116	1586.5	6890.233333333334	109.89182234853028
466.92828371312737	1587.1	6912.766666666666	109.7864502107302
467.7013183774021	1586.8666666666666	6941.733333333334	109.56486238045179
468.4742808504707	1586.7333333333333	6973.5	108.45818521660736
469.24717113016777	1586.4666666666667	7030.0	109.76302813344822
470.0199892143283	1587.4666666666667	7098.133333333333	109.19588647439053
470.792735100787	1586.6666666666667	7168.366666666667	107.79162801043327
471.5654087873788	1587.4	7240.866666666667	108.16193082523765
472.33801027193834	1586.7333333333333	7319.633333333333	109.74767961623876
473.11053955230057	1586.9333333333334	7392.733333333334	108.41307941277618
473.88299662630027	1587.2333333333333	7445.8	108.92495944750031
474.65538149177223	1586.9666666666667	7499.166666666667	107.91318260159369
475.4276941465513	1586.8	7533.566666666667	107.97200360402068
476.1999345884722	1587.1	7546.966666666666	107.96730993854072
476.97210281536985	1586.6	7547.6	108.82298134510116
477.74419882507897	1586.9666666666667	7530.733333333334	109.078366022706
478.51622261543446	1587.3666666666666	7492.266666666666	107.41742497721681
479.2881741842711	1586.8333333333333	7465.033333333334	107.77874249861071
480.06005352942367	1586.4666666666667	7417.633333333333	107.01607184673233
480.831860648727	1586.6	7381.666666666667	108.57385699851609
481.60359554001593	1586.6333333333334	7323.2	106.52501437907381
482.37525820112523	1587.5	7276.7	107.39769659749143
483.14684862988975	1587.2666666666667	7231.366666666667	107.58963634038368
483.91836682414424	1586.5666666666666	7185.933333333333	107.58459741649929
484.68981278172356	1586.2333333333333	7133.766666666666	106.64021232794487
485.46118650046253	1586.5	7093.9	107.28294435907505
486.23248797819593	1586.6	7044.433333333333	106.92816158071392
487.0037172127586	1586.4333333333334	7015.366666666667	106.6867892342275
487.7748742019853	1587.1	6979.0	106.41222617599338
488.54595894371096	1587.0666666666666	6951.2	107.44450081499456
489.31697143577026	1586.9666666666667	6904.3	106.36398525172748
490.08791167599804	1586.6333333333334	6879.633333333333	107.45750516202583
490.8587796622292	1586.9666666666667	6838.3	106.28337594100621
491.6295753922984	1586.3333333333333	6821.4	106.47745380573384
492.4002988640406	1586.8	6787.233333333334	106.73332661897823
493.17095007529053	1587.4	6750.066666666667	106.20973261526133
493.94152902388305	1587.2333333333333	6733.833333333333	106.72216239476008
494.71203570765294	1586.8333333333333	6703.733333333334	106.7009077697514
495.482470124435	1585.8666666666666	6676.033333333334	105.98048300370061
496.25283227206404	1586.7	6657.766666666666	106.78311316232978
497.02312214837485	1586.7666666666667	6613.9	105.98955425365348
497.7933397512024	1586.4	6591.033333333334	105.33348188173626
498.56348507838123	1586.7666666666667	6570.933333333333	105.51207269524949
499.3335581277464	1587.3666666666666	6555.166666666667	106.11403399476558
500.10355889713264	1586.6333333333334	6547.466666666666	105.51200862094757
500.8734873843747	1587.0333333333333	6541.266666666666	105.19435374122196
501.6433435873074	1587.0333333333333	6545.566666666667	105.46690520552096
502.4131275037657	1587.0333333333333	6532.066666666667	104.69623051312361
503.1828391315842	1587.0	6555.7	105.97324662836913
503.95247846859786	1585.8	6571.066666666667	104.85310453168866
504.72204551264144	1587.1666666666667	6595.033333333334	104.27045173594868
505.49154026154974	1587.0666666666666	6624.566666666667	104.53449617966103
506.2609627131576	1587.1666666666667	6670.7	105.62111765510662
507.03031286529983	1586.7333333333333	6712.433333333333	104.89020077414752
507.7995907158112	1586.8666666666666	6778.366666666667	105.2220891713314
508.5687962625266	1586.3	6860.766666666666	105.84309926022469
509.33792950328075	1586.8	6917.5	104.20759472679043
510.1069904359085	1586.3666666666666	6996.233333333334	104.15433040439581
510.8759790582447	1587.1333333333334	7083.533333333334	104.7621683400443
511.6448953681241	1586.8333333333333	7164.033333333334	102.91419336814603
512.4137393633815	1586.6666666666667	7264.566666666667	103.91260334271585
513.1825110418519	1586.7666666666667	7375.333333333333	104.16211916815266
513.9512104013698	1586.6333333333334	7463.766666666666	104.17276470471995
514.7198374397702	1586.7333333333333	7579.8	104.76653404445287
515.4883921548881	1586.2666666666667	7685.033333333334	105.09392325184399
516.2568745445578	1586.9	7792.666666666667	103.72644392798051
517.0252846066146	1586.8	7906.733333333334	104.42893379468731
517.793622338893	1586.3333333333333	8004.366666666667	103.77245953693372
518.561887739228	1586.7	8100.366666666667	104.07517036977113
519.3300808054544	1587.1666666666667	8192.166666666666	104.25661833634585
520.0982015354069	1586.8333333333333	8297.6	104.75280460018232
520.8662499269203	1587.1	8378.833333333334	104.16293956277185
521.6342259778296	1586.7	8475.166666666666	104.31562476544913
522.4021296859694	1586.9666666666667	8547.7	104.43748334519573
523.1699610491747	1587.2666666666667	8609.966666666667	103.6664338568182
523.9377200652801	1586.4666666666667	8687.7	103.38364906065848
524.7054067321207	1587.2333333333333	8742.766666666666	103.20379570396865
525.4730210475309	1587.3666666666666	8807.633333333333	103.04934154698795
526.2405630093459	1587.5333333333333	8853.233333333334	103.21380120438138
527.0080326154003	1587.4666666666667	8913.033333333333	103.404562282959
527.7754298635291	1587.0666666666666	8967.766666666666	104.44747721069088
528.5427547515668	1587.4333333333334	9023.166666666666	103.76476562834662
529.3100072773485	1587.1	9053.633333333333	102.27435763031005
530.077187438709	1586.0666666666666	9107.133333333333	103.4396261382121
530.8442952334829	1586.9333333333334	9147.6	103.45716275842292
531.6113306595051	1587.3333333333333	9174.4	103.24685196898396
532.3782937146104	1586.9333333333334	9214.433333333332	102.22338215050605
533.1451843966338	1587.2	9267.1	103.04063424166735
533.9120027034099	1586.6333333333334	9294.633333333333	102.92623410494505
534.6787486327736	1586.8	9327.533333333333	102.60586645299186
535.4454221825597	1587.3	9358.6	102.69562544078534
536.212023350603	1587.3	9397.7	102.61576006347904
536.9785521347383	1587.1333333333334	9426.0	102.34752238548353
537.7450085328004	1586.7333333333333	9450.8	102.02906423786067
538.5113925426242	1586.9666666666667	9481.433333333332	101.8413536282459
539.2777041620444	1586.8	9508.333333333334	101.5186253267318
540.0439433888959	1587.0666666666666	9538.433333333332	102.14801565362254
540.8101102210134	1587.5666666666666	9550.366666666667	101.7919012156094
541.5762046562318	1586.5	9555.166666666666	100.94124708508811
542.3422266923859	1586.5666666666666	9592.233333333334	102.2934890124754
543.1081763273105	1587.4666666666667	9600.0	101.81076222792437
543.8740535588404	1586.9333333333334	9605.8	101.71559060610618
544.6398583848105	1587.0666666666666	9610.2	101.69112848891777
545.4055908030555	1586.5333333333333	9606.866666666667	101.56690284976192
546.1712508114102	1587.5	9616.333333333334	101.68725968711117
546.9368384077096	1587.6333333333334	9617.4	101.71951281605405
547.7023535897882	1587.1666666666667	9622.4	101.55275804560559
548.4677963554811	1587.1666666666667	9628.933333333332	101.330226930806
549.2331667026231	1587.3333333333333	9623.933333333332	101.82014160366586
549.9984646290487	1586.8666666666666	9631.2	101.6188758502226
550.7636901325931	1586.9666666666667	9619.0	101.2318373767971
551.5288432110908	1586.4	9611.6	101.34258756386096
552.2939238623768	1587.1	9609.666666666666	101.51681241876683
553.0589320842859	1586.8666666666666	9598.933333333332	100.70873559438249
553.8238678746528	1587.5333333333333	9593.466666666667	100.27363537917878
554.5887312313124	1587.6666666666667	9599.733333333334	100.83406488759664
555.3535221520995	1587.1666666666667	9619.633333333333	101.8450118394392
556.1182406348488	1587.4666666666667	9615.433333333332	101.36701285144676
556.8828866773954	1587.4333333333334	9612.4	101.62391903019108
557.6474602775738	1586.6	9622.566666666668	101.46266591665999
558.411961433219	1586.5666666666666	9632.1	101.49722758568552
559.1763901421657	1587.2	9619.7	99.3566725891019
559.9407464022488	1587.3	9630.6	100.72932517318948
560.7050302113031	1587.2666666666667	9655.1	101.31723229098927
561.4692415671633	1586.9666666666667	9677.166666666666	101.69786148901713
562.2333804676643	1586.9333333333334	9697.2	101.5993331427377
562.997446910641	1587.2333333333333	9701.333333333334	101.49567223109969
563.7614408939281	1587.0333333333333	9720.566666666668	101.33044683171586
564.5253624153604	1587.0	9732.033333333333	100.46094997133798
565.2892114727728	1587.2666666666667	9764.566666666668	100.86740553250978
566.0529880639999	1586.9	9763.6	100.38690443364112
566.8166921868768	1587.4333333333334	9795.7	102.28120876095305
567.5803238392382	1587.2	9810.666666666666	102.12376288773315
568.3438830189189	1586.1333333333334	9826.066666666668	100.80882388811256
569.1073697237535	1587.0666666666666	9839.3	100.09819546151371
569.8707839515772	1586.9333333333334	9845.066666666668	100.64722109211691
570.6341257002246	1587.2	9853.1	100.79696289066892
571.3973949675305	1587.1	9874.166666666666	100.35978449110097
572.1605917513298	1587.3333333333333	9898.6	101.15980511344488
572.9237160494572	1587.1666666666667	9901.033333333333	100.25253953269574
573.6867678597476	1586.1666666666667	9900.633333333333	100.30581510667368
574.4497471800358	1586.8666666666666	9893.033333333333	99.84135204375035
575.2126540081566	1586.9	9918.666666666666	100.53125927409366
575.9754883419448	1587.2666666666667	9935.266666666666	101.0744767489309
576.7382501792351	1587.0333333333333	9956.0	99.8915561264555
577.5009395178625	1587.0333333333333	9973.7	99.8326707846617
578.2635563556619	1587.5	9996.933333333332	100.28076317132158
579.0261006904677	1587.2666666666667	10003.433333333332	100.42889416185503
579.7885725201152	1587.0666666666666	10025.533333333333	100.81578297998477
580.5509718424388	1587.1666666666667	10043.0	100.3778041063966
581.3132986552736	1587.0666666666666	10039.766666666666	99.97962127508478
582.0755529564542	1587.4666666666667	10057.666666666666	99.80117042412675
582.8377347438156	1587.0	10082.0	100.28231484850808
583.5998440151925	1586.5	10091.766666666666	100.4806824288436
584.3618807684197	1586.9	10107.233333333334	99.4554155232268
585.123845001332	1586.9333333333334	10129.966666666667	99.98971253128813
585.8857367117644	1587.0333333333333	10160.0	99.56969606314951
586.6475558975515	1586.8	10190.433333333332	99.57500007179648
587.4093025565281	1586.4	10250.033333333333	100.22736845836145
588.1709766865292	1586.8666666666666	10296.6	99.86110996380513
588.9325782853895	1585.9333333333334	10362.5	100.6530223124073
589.6941073509438	1587.7	10440.7	100.84615997176041
590.4555638810269	1587.6666666666667	10480.733333333334	100.16483496636891
591.2169478734736	1586.7333333333333	10550.966666666667	99.8034663688031
591.9782593261189	1586.8666666666666	10637.733333333334	100.10828119137562
592.7394982367973	1586.8666666666666	10727.466666666667	99.79089721137355
593.5006646033439	1587.2333333333333	10821.666666666666	100.71726249526769
594.2617584235933	1586.8	10904.2	100.36439249284592
595.0227796953804	1587.0	11002.266666666666	101.08603536797864
595.78372841654	1586.8666666666666	11106.3	99.71988682694031
596.544604584907	1586.6	11213.8	100.04866073286476
597.3054081983161	1587.2333333333333	11338.133333333333	100.95511073365587
598.0661392546021	1586.8	11462.033333333333	101.64617047684055
598.8267977515999	1586.9	11604.066666666668	102.28849352725612
599.5873836871442	1587.2	11708.9	101.18018713716131
600.34789705907	1587.3333333333333	11840.1	101.73811657297266
601.1083378652119	1587.2	11972.333333333334	101.87676524349737
601.8687061034049	1587.1333333333334	12099.0	102.06836763326386
602.6290017714836	1586.4333333333334	12228.333333333334	101.91688705431739
603.3892248672829	1586.9333333333334	12350.8	101.06680041983077
604.1493753886377	1586.1666666666667	12499.6	101.54149653635506
604.9094533333828	1586.7666666666667	12616.6	101.08733272393934
605.6694586993528	1587.1666666666667	12762.5	101.86881678508324
606.4293914843829	1586.4333333333334	12897.233333333334	102.22058093528626
607.1892516863076	1586.8666666666666	13042.766666666666	101.51291323243562
607.9490393029618	1586.9333333333334	13180.1	100.3733422330254
608.7087543321802	1587.4	13322.433333333332	100.46312525979333
609.4683967717978	1587.2333333333333	13461.6	100.64408372837006
610.2279666196492	1587.7666666666667	13579.1	100.38718127863618
610.9874638735695	1586.7333333333333	13716.066666666668	100.71152157282573
611.7468885313933	1587.6333333333334	13861.6	101.04025537715111
612.5062405909555	1586.7	13977.5	100.8434133302702
613.2655200500909	1587.3	14125.533333333333	100.77860621015425
614.0247269066342	1586.2	14224.4	99.99332755505614
614.7838611584203	1587.0	14340.066666666668	100.6644862315315
615.5429228032841	1586.4	14453.2	99.74919007908363
616.3019118390603	1586.9333333333334	14554.433333333332	100.25802994949856
617.0608282635836	1587.0333333333333	14642.866666666667	100.16127375544839
617.8196720746892	1586.1666666666667	14736.4	100.26762749417699
618.5784432702114	1586.7333333333333	14794.166666666666	99.57122605170979
619.3371418479854	1587.2333333333333	14917.933333333332	98.90840919980633
620.0957678058459	1586.8333333333333	15001.966666666667	99.82420882431222
620.8543211416277	1587.1	15067.333333333334	99.66605558376844
621.6128018531655	1586.3666666666666	15125.133333333333	99.18735236738567
622.3712099382943	1587.8333333333333	15173.333333333334	99.18699617638777
623.1295453948488	1586.7333333333333	15233.4	98.65589344648811
623.8878082206638	1586.8666666666666	15294.333333333334	99.36737275503226
624.6459984135743	1586.5666666666666	15338.733333333334	99.94703126565771
625.4041159714149	1586.4	15381.466666666667	99.2335454484406
626.1621608920203	1586.9333333333334	15409.533333333333	98.29124642440382
626.9201331732256	1586.7333333333333	15431.466666666667	98.73664530152308
627.6780328128656	1586.9333333333334	15497.433333333332	98.3459311572554
628.4358598087749	1587.6666666666667	15524.4	97.43046805675912
629.1936141587885	1586.4	15573.466666666667	98.58163081951477
629.9512958607411	1586.8	15612.666666666666	99.05282671482726
630.7089049124675	1586.4333333333334	15641.233333333334	98.67774299026644
631.4664413118026	1587.4	15644.066666666668	98.67466409292796
632.2239050565811	1586.8	15663.266666666666	98.84413860677853
632.9812961446379	1586.7666666666667	15672.566666666668	98.98223976553699
633.7386145738079	1586.7666666666667	15698.7	99.11911057871423
634.4958603419257	1586.4666666666667	15706.166666666666	99.42637721417
635.2530334468262	1586.8333333333333	15712.666666666666	99.66526083393538
636.0101338863443	1586.9	15699.666666666666	99.66962650779107
636.7671616583146	1586.7666666666667	15692.866666666667	101.15942648627994
637.5241167605723	1586.6666666666667	15680.2	100.18850676680566
638.2809991909518	1587.1333333333334	15644.7	99.81291641075856
639.037808947288	1587.2666666666667	15620.9	98.98348311687529
639.7945460274159	1586.3333333333333	15591.266666666666	98.67522805997426
640.5512104291702	1586.4	15561.633333333333	98.9835816933335
641.3078021503857	1586.9	15530.933333333332	98.8046742728379
642.0643211888971	1587.4333333333334	15527.8	100.0206635017301
642.8207675425394	1586.8	15499.0	99.77683282901621
643.5771412091474	1586.9	15468.066666666668	98.97854322949128
644.3334421865558	1586.8666666666666	15428.766666666666	99.65696591411977
645.0896704725996	1586.5	15399.533333333333	99.18995167645643
645.8458260651132	1587.0333333333333	15397.333333333334	99.09742003756351
646.6019089619319	1586.8666666666666	15385.266666666666	99.69600921503914
647.3579191608902	1586.5333333333333	15419.066666666668	100.77164390017688
648.1138566598231	1586.0333333333333	15397.9	100.57392785886488
648.8697214565653	1586.5333333333333	15368.033333333333	99.86650590943532
649.6255135489516	1586.6666666666667	15341.8	99.78636969166057
650.3812329348169	1587.1666666666667	15338.733333333334	101.4067255732539
651.1368796119959	1587.0333333333333	15377.1	101.35300726022014
651.8924535783235	1587.1666666666667	15347.566666666668	100.5980345621009
652.6479548316345	1586.6333333333334	15312.666666666666	100.99599475021631
653.4033833697637	1587.0666666666666	15287.333333333334	100.59937163183382
654.1587391905458	1586.7333333333333	15296.2	101.32672295195798
654.9140222918159	1586.8666666666666	15312.666666666666	102.59920563028736
655.6692326714084	1587.0666666666666	15306.866666666667	102.73402784690325
656.4243703271585	1587.1	15331.633333333333	103.56303489603366
657.1794352569008	1587.3333333333333	15352.566666666668	103.88385508464275
657.9344274584702	1587.2	15392.533333333333	105.46656456724523
658.6893469297014	1586.3	15386.966666666667	106.29539247186246
659.4441936684294	1586.4333333333334	15398.966666666667	107.47466666105502
660.1989676724888	1587.4333333333334	15406.733333333334	108.86890014249568
660.9536689397146	1586.4666666666667	15444.266666666666	110.10944964811074
661.7082974679414	1586.6	15500.666666666666	111.6512264258872
662.4628532550042	1587.4333333333334	15542.633333333333	112.88881472303225
663.2173362987378	1586.5	15596.133333333333	114.27424516814112
663.9717465969768	1586.8666666666666	15644.8	114.57413433251158
664.7260841475563	1586.4666666666667	15684.933333333332	116.5370064708698
665.480348948311	1586.4333333333334	15759.433333333332	117.80084295216872
666.2345409970756	1587.1333333333334	15832.2	118.8609567751443
666.988660291685	1586.9	15924.7	120.29159739929145
667.742706829974	1586.3333333333333	15969.266666666666	119.91392466034074
668.4966806097776	1587.1	16059.033333333333	120.6473204677922
669.2505816289303	1586.5	16123.1	119.55540116327454
670.0044098852671	1586.0666666666666	16232.433333333332	120.18917882104877
670.7581653766227	1586.5666666666666	16336.866666666667	120.75416033803958
671.511848100832	1586.6666666666667	16440.6	119.12188444991526
672.2654580557298	1586.6666666666667	16545.033333333333	118.69230357956098
673.0189952391509	1587.2	16658.9	117.47824790381621
673.7724596489301	1586.0333333333333	16753.066666666666	116.49881441113196
674.5258512829022	1586.9666666666667	16855.433333333334	115.02965427651424
675.279170138902	1586.2333333333333	16940.566666666666	112.48329582975302
676.0324162147645	1586.2333333333333	17027.7	110.64035737922549
676.7855895083242	1586.6	17129.766666666666	109.20900504981807
677.5386900174161	1587.4	17266.8	107.85445415838859
678.2917177398749	1586.9333333333334	17399.266666666666	106.88497237338902
679.0446726735356	1586.7666666666667	17542.533333333333	105.96134138280799
679.797554816233	1586.8	17648.366666666665	103.66762614437863
680.5503641658016	1587.0	17743.5	102.4773241392067
681.3031007200765	1586.7	17857.366666666665	101.27486334631296
682.0557644768925	1586.1333333333334	17962.7	100.4565998121545
682.8083554340842	1586.6333333333334	18065.5	99.1899526887324
683.5608735894867	1586.3333333333333	18178.566666666666	98.27607213725155
684.3133189409347	1587.4333333333334	18334.566666666666	98.3312742157924
685.0656914862628	1587.1666666666667	18465.666666666668	98.28125960155533
685.8179912233061	1586.9333333333334	18554.3	97.24267336938871
686.5702181498993	1587.2333333333333	18701.1	96.56312439308113
687.3223722638772	1587.0	18850.366666666665	95.71439682338345
688.0744535630747	1586.6	18984.633333333335	95.00230689853147
688.8264620453265	1586.8333333333333	19109.333333333332	94.35436916769878
689.5783977084674	1587.1	19235.466666666667	94.59869740214927
690.3302605503324	1586.7333333333333	19353.6	93.95805834502607
691.082050568756	1586.1666666666667	19438.8	93.23826864110676
691.8337677615733	1586.9	19509.733333333334	93.33549471961749
692.585412126619	1587.2333333333333	19624.7	94.03049829069917
693.3369836617278	1587.4666666666667	19695.366666666665	93.50234184759252
694.0884823647348	1586.2666666666667	19797.833333333332	94.5551408381465
694.8399082334745	1586.6333333333334	19865.1	94.82435619573204
695.5912612657819	1586.8666666666666	19940.433333333334	94.9235460948253
696.3425414594917	1587.2333333333333	20003.5	94.32994818741484
697.0937488124388	1586.3	20056.4	93.46372912093317
697.8448833224579	1586.5333333333333	20126.966666666667	93.03638779039093
698.5959449873841	1586.6666666666667	20175.1	92.61912104931591
699.3469338050518	1586.7	20207.0	92.51558750370323
700.0978497732962	1587.3	20247.066666666666	92.69210347515329
700.8486928899517	1587.5	20284.3	93.30738610192941
701.5994631528534	1587.3333333333333	20303.2	92.59113583474051
702.3501605598362	1586.5333333333333	20329.366666666665	92.82316784590212
703.1007851087347	1587.5	20383.133333333335	93.39978109658844
703.8513367973837	1587.0666666666666	20378.766666666666	92.90415376454476
704.6018156236181	1587.5	20346.1	92.46684599023004
705.3522215852728	1586.9	20336.9	92.30111585564384
706.1025546801824	1587.4	20357.6	92.64653251474319
706.8528149061818	1586.4	20339.133333333335	91.5277711751301
707.603002261106	1587.0333333333333	20316.5	91.81379575398402
708.3531167427894	1587.0333333333333	20325.8	92.18792843172278
709.1031583490673	1586.7333333333333	20269.9	91.42119722869384
709.8531270777742	1586.8	20246.166666666668	92.25562891774963
710.6030229267449	1586.7333333333333	20172.366666666665	91.49948979983843
711.3528458938142	1587.2	20144.666666666668	91.17268570218785
712.1025959768172	1586.5666666666666	20097.6	91.11073558874209
712.8522731735884	1586.8333333333333	20000.066666666666	91.53882984064688
713.6018774819628	1586.7666666666667	19878.433333333334	91.15215198914751
714.351408899775	1586.9333333333334	19821.866666666665	91.5276050936473
715.1008674248601	1587.1666666666667	19778.666666666668	90.6968327985988
715.8502530550527	1587.4	19686.4	91.51962225031157
716.5995657881876	1587.0333333333333	19587.166666666668	91.51025497783648
717.3488056220998	1587.0333333333333	19470.633333333335	91.51845891710532
718.097972554624	1587.7	19354.966666666667	90.97773724979623
718.8470665835949	1587.5	19275.066666666666	91.18658139863585
719.5960877068475	1587.1333333333334	19167.633333333335	91.16861379412094
720.3450359222164	1586.6333333333334	19113.8	91.67423423564199
721.0939112275368	1586.9333333333334	19057.966666666667	91.00800059148396
721.842713620643	1586.9333333333334	19028.933333333334	91.21342456569158
722.5914430993702	1586.9333333333334	19016.4	91.82685614193406
723.340099661553	1587.1666666666667	18965.833333333332	91.4816622765831
724.0886833050263	1587.6666666666667	18957.8	91.34754897368124
724.837194027625	1587.4333333333334	18936.0	90.81930992447278
725.5856318271836	1586.8666666666666	18939.1	90.8596658747739
726.3339967015373	1587.1	18884.8	90.8512465515885
727.0822886485207	1586.7	18810.1	90.41708347254003
727.8305076659686	1586.4666666666667	18733.633333333335	90.47930173997935
728.5786537517159	1587.2333333333333	18689.5	89.98159635318586
729.3267269035974	1587.4666666666667	18628.7	90.33355432422867
730.0747271194479	1586.8	18594.066666666666	90.44818062523785
730.822654397102	1586.7666666666667	18594.6	90.0466833517218
731.5705087343949	1587.0333333333333	18578.666666666668	90.83255798063188
732.3182901291611	1587.3333333333333	18543.5	90.65243475091276
733.0659985792356	1586.8666666666666	18508.533333333333	90.92867317780708
733.8136340824532	1586.8	18478.8	91.00805869050174
734.5611966366486	1587.0	18449.166666666668	90.02483117936201
735.3086862396566	1586.5333333333333	18429.0	89.83414644681801
736.056102889312	1586.9	18409.7	89.5128106700235
736.8034465834498	1587.0666666666666	18398.8	89.92976526041913
737.5507173199047	1587.4666666666667	18377.266666666666	90.00939208851896
738.2979150965115	1587.1666666666667	18369.666666666668	90.21531609240442
739.045039911105	1587.0	18375.0	91.20997907492465
739.79209176152	1586.1333333333334	18385.766666666666	91.23005996993302
740.5390706455914	1587.1	18406.0	90.60236918448342
741.285976561154	1586.2666666666667	18410.466666666667	89.52674453343533
742.0328095060426	1586.9	18379.8	89.01949866591329
742.7795694780918	1587.1666666666667	18380.166666666668	89.40954910409815
743.5262564751367	1587.0666666666666	18359.1	89.57186313118733
744.272870495012	1586.6	18338.733333333334	89.7325475372528
745.0194115355524	1587.2333333333333	18281.133333333335	89.7262680273662
745.765879594593	1586.9	18276.833333333332	90.07856097545339
746.5122746699683	1586.8333333333333	18284.1	89.9428708070171
747.2585967595134	1586.0333333333333	18285.1	90.24252002854266
748.0048458610628	1586.3666666666666	18256.266666666666	89.8697855306151
748.7510219724516	1587.1	18291.033333333333	89.98400985824921
749.4971250915144	1586.6666666666667	18302.233333333334	89.15556189517802
750.243155216086	1587.0333333333333	18343.666666666668	89.35647666939742
750.9891123440015	1587.0	18425.6	90.02415600021988
751.7349964730954	1586.3333333333333	18468.433333333334	90.41858006416822
752.4808076012027	1586.5	18477.2	89.96973062208663
753.2265457261582	1586.6	18522.966666666667	89.86212782290076
753.9722108457964	1587.3666666666666	18566.0	88.65264158831836
754.7178029579526	1586.5	18646.266666666666	89.45639650880074
755.4633220604613	1586.8666666666666	18669.733333333334	89.50533536758071
756.2087681511574	1586.7666666666667	18709.8	89.1331173317366
756.9541412278757	1587.2666666666667	18794.433333333334	89.5182580514913
757.699441288451	1586.9333333333334	18815.333333333332	88.28536705468623
758.4446683307182	1586.4666666666667	18863.633333333335	89.24530832089081
759.1898223525119	1586.1333333333334	18900.4	88.8770882896927
759.9349033516671	1586.7	18943.1	88.28190891833248
760.6799113260186	1586.3333333333333	18993.9	88.08388688477048
761.424846273401	1586.8666666666666	19095.333333333332	88.39219135052849
762.1697081916495	1587.3	19183.0	88.60408244767747
762.9144970785986	1587.8	19263.666666666668	88.39839027779418
763.6592129320832	1586.8	19318.833333333332	88.51716900938577
764.4038557499381	1587.0	19359.2	88.751739947531
765.1484255299982	1587.0666666666666	19419.7	88.72774376746354
765.8929222700982	1586.9666666666667	19467.2	89.6305939363064
766.637345968073	1586.9	19547.466666666667	89.08362479949342
767.3816966217572	1587.1333333333334	19617.6	88.77433318774119
768.1259742289859	1586.9	19692.9	89.00301580893021
768.8701787875938	1587.2333333333333	19729.7	88.08751721225912
769.6143102954156	1586.3666666666666	19776.833333333332	88.05207728556593
770.3583687502863	1586.5333333333333	19889.6	88.95787299245218
771.1023541500406	1586.5666666666666	19962.033333333333	88.85994589049818
771.8462664925133	1586.8333333333333	20020.533333333333	89.0910352891765
772.5901057755393	1587.2	20104.866666666665	88.995845946123
773.3338719969533	1587.3666666666666	20202.433333333334	89.20645781723105
774.0775651545903	1586.4666666666667	20303.133333333335	89.20364488805791
774.8211852462848	1586.2333333333333	20394.966666666667	89.7968172423221
775.5647322698719	1587.4	20490.3	89.6888325253166
776.3082062231862	1586.9333333333334	20577.766666666666	90.012065979747
777.0516071040627	1586.5666666666666	20650.4	89.20566592064633
777.7949349103361	1587.1	20748.566666666666	89.36261630214885
778.5381896398412	1586.9666666666667	20837.5	88.43524499823006
779.281371290413	1586.1333333333334	20953.0	88.91108295949601
780.024479859886	1587.4	21065.266666666666	87.7638542165645
780.7675153460953	1586.6	21180.066666666666	87.95511004147389
781.5104777468754	1586.6666666666667	21285.266666666666	88.20963995241873
782.2533670600615	1587.4333333333334	21357.1	88.32010732765809
782.996183283488	1587.2333333333333	21457.8	88.0683762796004
783.73892641499	1587.0666666666666	21566.9	88.01365621048659
784.4815964524023	1587.7333333333333	21692.5	88.38546037606184
785.2241933935596	1586.7666666666667	21816.2	88.48836771108081
785.9667172362967	1586.9	21929.633333333335	88.69295737987957
786.7091679784486	1586.8	21990.733333333334	88.44053313996059
787.4515456178499	1586.9666666666667	22099.966666666667	88.96697128756969
788.1938501523355	1586.1666666666667	22198.8	89.03105233201583
788.9360815797401	1587.4333333333334	22295.7	88.7498668395225
789.6782398978987	1586.5666666666666	22395.9	88.52514388819867
790.420325104646	1586.8333333333333	22516.4	88.45717970043938
791.1623371978169	1586.9	22636.466666666667	87.8258256275877
791.9042761752461	1587.1	22761.566666666666	88.25366276782373
792.6461420347684	1586.8	22873.033333333333	87.89331463548378
793.3879347742187	1586.7666666666667	22995.233333333334	88.19820244496476
794.1296543914318	1586.4666666666667	23091.833333333332	88.9466522146887
794.8713008842426	1586.9333333333334	23228.966666666667	88.46641966955906
795.6128742504857	1586.6	23392.633333333335	88.143656942724
796.354374487996	1587.1333333333334	23509.933333333334	88.26949769384082
797.0958015946084	1586.9666666666667	23565.466666666667	88.42825576532113
797.8371555681575	1587.2333333333333	23660.466666666667	88.31366055943944
798.5784364064783	1586.9666666666667	23728.1	86.95777510459783
799.3196441074057	1586.9	23843.166666666668	87.14873028743717
800.0607786687742	1587.5666666666666	23955.933333333334	87.50051625780871
800.8018400884189	1586.8	24087.5	86.95120266830347
801.5428283641745	1587.5333333333333	24201.866666666665	87.21910361114344
802.2837434938757	1587.6333333333334	24313.366666666665	87.75667710852021
803.0245854753575	1586.7	24468.433333333334	87.98652070659853
803.7653543064547	1587.0333333333333	24564.2	87.9772222367484
804.5060499850019	1586.9666666666667	24695.066666666666	87.73311230388856
805.2466725088342	1587.4333333333334	24769.833333333332	86.62428258182632
805.9872218757862	1587.0666666666666	24871.266666666666	86.47081120153481
806.7276980836928	1586.8	25021.966666666667	87.74765181587391
807.4681011303886	1586.7	25107.5	87.49087258452565
808.2084310137088	1587.5	25155.933333333334	87.68570646328456
808.948687731488	1586.5	25234.2	86.9777812199514
809.688871281561	1587.2	25306.4	87.40428195891597
810.4289816617627	1587.0666666666666	25409.766666666666	87.5521705765958
811.1690188699278	1586.3	25474.833333333332	87.00051918144112
811.9089829038911	1586.5333333333333	25467.933333333334	87.4553947201181
812.6488737614875	1586.5333333333333	25571.166666666668	87.66371766505303
813.3886914405518	1586.6333333333334	25724.333333333332	87.53945183687082
814.1284359389189	1587.2333333333333	25806.533333333333	86.78047413231639
814.8681072544233	1586.3333333333333	25901.6	86.94958371325991
815.6077053849002	1586.6	25982.6	87.52523186991047
816.3472303281842	1587.2333333333333	26014.533333333333	87.1343723957407
817.0866820821101	1587.1	26094.566666666666	86.75970380739035
817.8260606445127	1586.8333333333333	26220.2	86.55383117969227
818.5653660132269	1586.2666666666667	26315.566666666666	85.73361381074216
819.3045981860876	1587.0	26407.7	86.72079767415322
820.0437571609293	1587.3333333333333	26527.533333333333	86.22148557978815
820.7828429355872	1586.8	26631.666666666668	87.4707750845023
821.5218555078957	1586.2333333333333	26714.666666666668	87.20145161846126
822.26079487569	1587.3666666666666	26820.9	88.04830710181903
822.9996610368046	1587.1333333333334	26862.433333333334	87.77486099228376
823.7384539890745	1587.1	26892.033333333333	86.74698195631626
824.4771737303345	1586.7666666666667	27015.5	86.4332647141558
825.2158202584193	1587.1333333333334	27081.533333333333	86.23894515712908
825.9543935711638	1586.5333333333333	27111.566666666666	86.96967098338477
826.6928936664028	1587.0666666666666	27204.166666666668	86.78934586310986
827.4313205419711	1587.5333333333333	27309.1	87.46709361529375
828.1696741957036	1586.7	27372.7	87.83557241587802
828.907954625435	1586.3666666666666	27435.566666666666	87.63394280854048
829.646161829	1586.9333333333334	27548.4	87.08339106319605
830.3842958042337	1586.6666666666667	27649.966666666667	86.98289841488207
831.1223565489707	1587.2	27758.466666666667	86.37382544691184
831.8603440610459	1586.7333333333333	27865.066666666666	86.7420964727755
832.598258338294	1587.6	27958.033333333333	86.91223346603175
833.3360993785501	1587.0	27969.566666666666	86.30469939512199
834.0738671796487	1586.8666666666666	28049.533333333333	85.68981390714359
834.8115617394246	1586.6666666666667	28183.966666666667	85.70358287690703
835.5491830557129	1586.8333333333333	28311.2	85.72688698534726
836.2867311263482	1586.8333333333333	28372.133333333335	86.05196198062224
837.0242059491653	1586.6666666666667	28480.366666666665	86.89767372293817
837.7616075219992	1587.2666666666667	28522.433333333334	86.55800387814605
838.4989358426844	1587.1333333333334	28526.433333333334	85.97307207475349
839.2361909090561	1586.2	28555.3	86.14481749660042
839.9733727189487	1586.5333333333333	28638.866666666665	86.29018389471291
840.7104812701973	1586.9	28747.733333333334	86.03310213900106
841.4475165606366	1586.6666666666667	28843.666666666668	85.29660690878968
842.1844785881015	1586.4	28991.766666666666	86.6244303844894
842.9213673504267	1586.3333333333333	29081.833333333332	86.83017938246076
843.6581828454471	1586.9666666666667	29121.8	86.98955910048934
844.3949250709974	1587.0333333333333	29161.933333333334	86.9406978312728
845.1315940249126	1587.2666666666667	29273.3	86.37584156611717
845.8681897050272	1586.7666666666667	29381.1	85.91856759930917
846.6047121091764	1586.9	29518.066666666666	86.0545089186797
847.3411612351948	1587.6333333333334	29664.633333333335	86.00710807176905
848.0775370809172	1585.9	29741.1	86.14722313503584
848.8138396441784	1587.8666666666666	29836.7	86.55333882212722
849.5500689228132	1586.7666666666667	29958.366666666665	86.86453216638222
850.2862249146566	1587.2666666666667	30061.366666666665	86.71711443758285
851.0223076175432	1586.7666666666667	30252.933333333334	86.71283947568982
851.7583170293079	1586.9333333333334	30423.0	86.2665038517133
852.4942531477856	1587.1333333333334	30523.266666666666	86.47170010983164
853.2301159708109	1586.5333333333333	30487.666666666668	86.8059178798532
853.9659054962187	1586.3666666666666	30460.366666666665	86.52647706245654
854.7016217218439	1587.3333333333333	30481.233333333334	86.5962872855352
855.4372646455213	1587.1333333333334	30581.433333333334	86.85569613421995
856.1728342650856	1586.9333333333334	30675.266666666666	86.18432686464146
856.9083305783716	1587.1	30822.933333333334	86.77258608728015
857.6437535832143	1586.2666666666667	30905.133333333335	87.23884211518623
858.3791032774483	1586.5666666666666	30921.133333333335	87.55826901391825
859.1143796589085	1586.5333333333333	30948.633333333335	88.51665496557214
859.8495827254299	1586.8	31070.666666666668	88.15285656328086
860.5847124748469	1587.0666666666666	31135.0	87.79344287089592
861.3197689049947	1586.5666666666666	31256.066666666666	88.59477271362972
862.0547520137079	1586.4666666666667	31373.966666666667	88.42301586211023
862.7896617988213	1587.2666666666667	31454.2	87.95568473023927
863.5244982581698	1587.0	31600.133333333335	87.23743411753871
864.2592613895882	1586.7	31642.966666666667	87.51456000173008
864.9939511909114	1586.6	31639.133333333335	87.05721642899465
865.728567659974	1586.4333333333334	31656.4	86.95780815245809
866.4631107946109	1586.7	31737.066666666666	87.24904304783044
867.197580592657	1586.7	31813.166666666668	86.97247434846692
867.931977051947	1587.1666666666667	31950.133333333335	86.75399262280389
868.6663001703158	1586.7	32000.466666666667	86.14299769814906
869.4005499455982	1586.4	32071.933333333334	86.58134473892824
870.1347263756289	1587.0333333333333	32103.866666666665	86.73555739846032
870.8688294582428	1587.7	32229.033333333333	86.8900914188571
871.6028591912748	1586.5333333333333	32337.033333333333	86.67516482399041
872.3368155725594	1587.4	32464.166666666668	86.82096148412055
873.0706985999318	1586.5666666666666	32536.3	86.78689235563085
873.8045082712266	1586.7666666666667	32586.3	87.42687779478909
874.5382445842787	1586.7666666666667	32691.9	86.71901115011381
875.2719075369228	1586.8333333333333	32805.26666666667	86.056360500397
876.0054971269938	1586.6666666666667	32873.166666666664	85.30839975603821
876.7390133523264	1587.1	33082.53333333333	85.00483930668128
877.4724562107556	1586.4333333333334	33330.566666666666	84.72854556171727
878.2058257001161	1586.9666666666667	33588.26666666667	85.58027098047494
878.9391218182427	1586.9	33752.0	86.14468845147675
879.6723445629702	1586.8	33845.5	85.58129835265443
880.4054939321335	1586.9333333333334	33920.9	84.78061501565287
881.1385699235674	1586.9666666666667	34090.03333333333	84.95191819219322
881.8715725351066	1586.2333333333333	34220.46666666667	84.45100616609565
882.604501764586	1587.1333333333334	34386.63333333333	83.49930962106602
883.3373576098403	1586.7333333333333	34561.23333333333	83.38264682166853
884.0701400687044	1586.3	34732.03333333333	83.17028924649249
884.8028491390132	1586.9333333333334	34865.0	82.36975510625504
885.5354848186014	1587.2	35024.9	82.49780791372314
886.2680471053038	1586.6666666666667	35112.166666666664	82.13679560977512
887.0005359969554	1587.8	35274.76666666667	81.9173777346244
887.7329514913906	1586.6666666666667	35451.7	82.11033379827735
888.4652935864447	1586.8333333333333	35599.86666666667	82.13713931876369
889.1975622799522	1586.9666666666667	35822.4	81.93042565271381
889.929757569748	1586.5333333333333	36109.26666666667	82.18327924108253
890.6618794536669	1587.6	36296.4	81.77103565004951
891.3939279295437	1586.7	36445.86666666667	81.65916326138537
892.1259029952132	1586.5666666666666	36570.36666666667	81.31625861769515
892.8578046485103	1586.3666666666666	36727.76666666667	81.52678267775806
893.5896328872698	1587.0666666666666	36843.6	81.50391093638342
894.3213877093264	1586.9	37011.76666666667	81.07465258838829
895.0530691125149	1586.2333333333333	37268.73333333333	81.52464739885325
895.7846770946703	1587.1666666666667	37513.166666666664	81.30337527526254
896.5162116536272	1586.8666666666666	37683.333333333336	82.24449449399683
897.2476727872206	1586.5	37834.63333333333	82.57813381669537
897.9790604932853	1586.1333333333334	38028.03333333333	82.14903578924589
898.7103747696559	1587.1333333333334	38225.63333333333	81.4852665297506
899.4416156141674	1586.4333333333334	38432.333333333336	82.18616684879781
900.1727830246544	1587.0666666666666	38654.96666666667	82.5722270622432
900.9038769989521	1587.0333333333333	38864.23333333333	83.00961694682721
901.634897534895	1587.0	39054.13333333333	82.55223049180718
902.365844630318	1586.9333333333334	39268.0	83.30322159426859
903.0967182830558	1586.4	39375.566666666666	82.58261600688282
903.8275184909435	1586.8333333333333	39505.333333333336	82.30017523306923
904.5582452518156	1587.3	39650.3	82.67803937506886
905.288898563507	1586.9	39791.333333333336	82.86440159417909
906.0194784238527	1587.4	39871.13333333333	83.00068553390021
906.7499848306873	1587.0333333333333	40080.1	82.64685196084677
907.4804177818455	1586.9	40329.36666666667	83.17800584203746
908.2107772751625	1587.4333333333334	40596.9	83.78780719776948
908.9410633084728	1587.2333333333333	40863.666666666664	83.80334019686329
909.6712758796114	1586.3	40911.63333333333	84.46442403591557
910.4014149864129	1587.2333333333333	41017.433333333334	84.37165916245054
911.1314806267123	1586.4666666666667	41156.1	84.21104057726636
911.8614727983444	1586.9333333333334	41334.833333333336	83.64871491157696
912.5913914991438	1587.1666666666667	41509.9	83.29148418215959
913.3212367269456	1586.9666666666667	41673.166666666664	82.50087561989004
914.0510084795844	1586.3666666666666	41870.23333333333	82.12256992971174
914.7807067548952	1586.8	42039.73333333333	82.24067709301626
915.5103315507125	1586.2333333333333	42157.166666666664	82.47112999742413
916.2398828648716	1586.9333333333334	42342.53333333333	82.42252649756651
916.9693606952068	1586.4666666666667	42478.8	82.65495676270328
917.6987650395532	1586.5666666666666	42541.23333333333	82.19680090691529
918.4280958957455	1587.4666666666667	42572.566666666666	81.486986566857
919.1573532616186	1587.2	42629.03333333333	82.02808829632924
919.8865371350073	1587.0333333333333	42566.9	81.51505457411831
920.6156475137464	1587.0	42629.0	81.11522618766249
921.3446843956707	1586.7333333333333	42654.03333333333	81.68823129590744
922.0736477786149	1587.0333333333333	42643.46666666667	81.78395106395739
922.802537660414	1587.1666666666667	42696.933333333334	82.3162464303978
923.5313540389027	1586.8666666666666	42712.53333333333	83.03146760585426
924.2600969119159	1586.6333333333334	42606.433333333334	81.8860595064834
924.9887662772883	1587.3	42551.166666666664	82.21661920927181
925.7173621328548	1586.3666666666666	42552.433333333334	82.34629121637028
926.4458844764501	1586.5666666666666	42508.36666666667	82.78369349882057
927.1743333059092	1587.0333333333333	42264.26666666667	82.78340938564864
927.9027086190666	1586.8	41950.3	82.22631440516015
928.6310104137575	1586.3666666666666	41495.6	81.949229614314
929.3592386878165	1586.7	40956.96666666667	81.40800549251458
930.0873934390784	1587.0666666666666	40273.96666666667	81.95818260013469
930.815474665378	1587.1666666666667	39524.4	81.48965746838559
931.5434823645503	1586.4666666666667	38562.7	81.44779441706147
932.2714165344298	1586.9666666666667	37422.566666666666	81.57480371754
932.9992771728516	1587.2666666666667	36334.96666666667	82.45743326574498
933.7270642776504	1586.1666666666667	35253.6	83.07149039822096
934.4547778466609	1587.1	34211.433333333334	83.25100223573115
935.1824178777181	1586.8333333333333	33385.433333333334	82.9209255393528
935.9099843686568	1587.0666666666666	32687.633333333335	82.54461980325623
936.6374773173115	1586.8666666666666	32187.466666666667	82.0296043272187
937.3648967215174	1586.1	31821.1	81.07047604461046
938.0922425791092	1587.1333333333334	31636.9	80.29851189366478
938.8195148879216	1586.5	31713.933333333334	80.87796359728303
939.5467136457895	1586.6	31874.866666666665	81.20868422446674
940.2738388505477	1586.5666666666666	32196.866666666665	81.5682319921011
941.000890500031	1586.6	32605.466666666667	82.21190033890902
941.7278685920743	1587.1	33139.433333333334	82.11650679827419
942.4547731245123	1587.0	33768.433333333334	81.55577120825778
943.1816040951798	1586.9666666666667	34402.0	81.13899368651563
943.9083615019116	1586.8666666666666	35135.96666666667	81.38775776356823
944.6350453425426	1586.5333333333333	35863.333333333336	81.03759345817228
945.3616556149077	1586.5666666666666	36660.433333333334	81.17175346238473
946.0881923168415	1586.2333333333333	37413.0	80.81262316775198
946.8146554461789	1587.3	38166.566666666666	81.41604506721552
947.5410450007547	1586.8	38924.53333333333	81.21562565308379
948.2673609784038	1586.5	39693.066666666666	81.37642163043986
948.9936033769609	1586.5	40518.4	81.55688044183435
949.7197721942608	1586.8333333333333	41281.63333333333	81.51396002545529
950.4458674281384	1585.9	42011.26666666667	81.04947607503554
951.1718890764284	1587.0666666666666	42799.166666666664	81.73790699707322
951.8978371369658	1587.2	43453.433333333334	81.85326473291855
952.6237116075853	1586.2333333333333	44054.666666666664	82.20969492797644
953.3495124861216	1587.3333333333333	44587.8	82.3827919186742
954.0752397704097	1587.1	45193.9	82.53732771172855
954.8008934582843	1587.0666666666666	45726.066666666666	81.6733827602128
955.5264735475803	1586.7333333333333	46240.03333333333	80.94267628259784
956.2519800361324	1586.5333333333333	46751.666666666664	81.45585700705243
956.9774129217755	1586.2333333333333	47139.53333333333	80.98055764295617
957.7027722023442	1586.6	47520.36666666667	80.53810994226525
958.4280578756737	1587.1	47802.26666666667	80.19362955056032
959.1532699395985	1586.8333333333333	48021.13333333333	80.13310227364612
959.8784083919536	1586.4333333333334	48361.03333333333	80.76440720109046
960.6034732305736	1587.1	48739.066666666666	80.66230384159411
961.3284644532936	1587.6333333333334	49070.36666666667	80.96784758757978
962.053382057948	1587.1	49374.666666666664	81.34198831419738
962.7782260423721	1587.0	49598.63333333333	80.4951464442327
963.5029964044004	1587.3	49828.03333333333	80.18903083838735
964.2276931418677	1586.7333333333333	50060.7	80.39034723700597
964.952316252609	1587.1666666666667	50186.86666666667	80.07703587829343
965.6768657344589	1587.0	50194.73333333333	79.74139453490059
966.4013415852523	1587.0	50270.6	80.33712861864446
967.1257438028242	1586.8666666666666	50356.5	81.40528987460623
967.8500723850091	1586.9666666666667	50335.566666666666	81.16460412820061
968.574327329642	1586.1666666666667	50360.96666666667	81.65040675734745
969.2985086345576	1586.4666666666667	50394.76666666667	80.1588079661779
970.0226162975908	1586.0	50286.86666666667	79.86082240630053
970.7466503165765	1587.4333333333334	50204.8	79.50765804773114
971.4706106893493	1587.4666666666667	50221.86666666667	79.38596484310573
972.1944974137441	1587.4666666666667	50133.86666666667	79.34158736772967
972.9183104875957	1586.7333333333333	49909.53333333333	79.50994835159844
973.6420499087391	1587.0666666666666	49616.3	79.19203665334952
974.3657156750087	1586.8666666666666	49393.1	79.12123210309154
975.0893077842397	1586.8	49224.86666666667	79.47185709416333
975.8128262342667	1586.9666666666667	49218.03333333333	79.56387934595587
976.5362710229247	1587.0333333333333	49203.166666666664	79.64567926947652
977.2596421480483	1587.2666666666667	49190.066666666666	79.92049698711885
977.9829396074724	1587.3	49043.23333333333	80.32168073360265
978.7061633990318	1587.2	48760.833333333336	80.12751740748052
979.4293135205613	1587.1666666666667	48481.6	80.10123054687129
980.1523899698958	1587.1	48202.166666666664	78.99296708505086
980.87539274487	1587.2333333333333	48128.166666666664	79.69602506610836
981.5983218433189	1586.9333333333334	48169.333333333336	79.77983137142189
982.3211772630771	1587.1	48265.166666666664	80.73058552494314
983.0439590019795	1586.6666666666667	48350.26666666667	80.83115047497111
983.7666670578608	1587.5333333333333	48382.73333333333	81.11296160920108
984.4893014285559	1587.2333333333333	48382.666666666664	80.89368998783878
985.2118621118997	1586.7	48378.333333333336	80.87668431407386
985.9343491057269	1586.6333333333334	48329.26666666667	80.28042039809024
986.6567624078724	1586.8	48279.86666666667	80.30726330937915
987.3791020161709	1586.7666666666667	48210.333333333336	79.84018586052815
988.1013679284573	1587.0666666666666	48178.433333333334	79.66031691166702
988.8235601425663	1587.0	48148.86666666667	78.832795199659
989.5456786563328	1586.6666666666667	48178.833333333336	77.84001135626147
990.2677234675917	1587.4333333333334	48238.433333333334	77.86502651608716
990.9896945741776	1586.9	48244.5	78.71385775326823
991.7115919739255	1587.2666666666667	48096.6	78.84683286993172
992.4334156646702	1587.9	47819.066666666666	78.32242169682075
993.1551656442463	1586.7666666666667	47476.2	78.79106572035563
993.8768419104888	1586.7333333333333	47061.7	78.92429468196416
994.5984444612325	1587.2666666666667	46716.6	78.67778871310475
995.3199732943121	1586.8666666666666	46317.63333333333	78.53943268407927
996.0414284075626	1587.0333333333333	46081.23333333333	78.63265098541788
996.7628097988187	1587.4333333333334	45825.13333333333	78.30035073141858
997.4841174659151	1587.1	45591.933333333334	78.2095553061142
998.2053514066869	1586.8333333333333	45253.96666666667	78.02684136035896
998.9265116189687	1586.6333333333334	44841.433333333334	77.69420452748278
999.6475981005952	1587.4666666666667	44225.13333333333	77.54551909266542
1000.3686108494015	1586.2666666666667	43725.13333333333	77.70405577441414
1001.0895498632223	1587.5666666666666	43398.63333333333	77.54511368837031
1001.8104151398923	1587.4333333333334	43072.666666666664	77.52901980754001
1002.5312066772464	1586.3	42714.833333333336	77.49178699967929
1003.2519244731194	1586.4666666666667	42401.5	77.24296770864244
1003.9725685253462	1586.6	42046.96666666667	77.38433371353685
1004.6931388317614	1586.6	41693.0	77.6786787572527
1005.4136353902	1587.3333333333333	41225.566666666666	78.19358649642612
1006.1340581984969	1586.3666666666666	40688.6	78.95776388957567
1006.8544072544867	1587.3333333333333	40042.73333333333	78.93827878771825
1007.5746825560042	1586.5333333333333	39425.933333333334	79.16517811242555
1008.2948841008844	1586.9666666666667	38888.23333333333	78.59142992572673
1009.0150118869618	1586.9333333333334	38422.0	78.3626745008205
1009.7350659120716	1587.4666666666667	38117.566666666666	77.82828452262277
1010.4550461740483	1586.5666666666666	37789.433333333334	77.91518175792655
1011.174952670727	1586.9666666666667	37449.333333333336	78.11018398380754
1011.8947853999423	1586.6	37042.76666666667	77.77060288769353
1012.614544359529	1586.5	36511.1	79.02956306580425
1013.334229547322	1587.0666666666666	35877.9	79.66472823400208
1014.0538409611561	1587.8666666666666	35211.46666666667	79.86221342395461
1014.7733785988661	1587.1666666666667	34577.166666666664	79.42143162035129
1015.4928424582868	1586.4666666666667	34023.46666666667	78.92693216501948
1016.2122325372529	1586.9	33554.4	79.09240596271127
1016.9315488335994	1587.4	33155.9	78.63652714279036
1017.6507913451611	1586.8666666666666	32807.7	78.42230863331916
1018.3699600697728	1587.0333333333333	32477.833333333332	79.16325087041987
1019.0890550052692	1587.2666666666667	32006.466666666667	78.87810869189485
1019.8080761494851	1586.7	31430.566666666666	79.01460660729654
1020.5270235002555	1586.8333333333333	30757.733333333334	79.70949337808501
1021.2458970554151	1586.9	30029.2	79.90225056761795
1021.9646968127987	1586.5666666666666	29381.2	79.71021795571659
1022.6834227702411	1586.5333333333333	28840.766666666666	79.38643026133417
1023.4020749255772	1586.9333333333334	28366.9	78.93492349401431
1024.1206532766416	1587.1	27998.466666666667	79.4300521745175
1024.8391578212693	1586.9666666666667	27692.2	79.74980313324907
1025.5575885572953	1587.5	27374.066666666666	79.35183173663954
1026.2759454825539	1586.8666666666666	26926.966666666667	80.1911989538475
1026.9942285948803	1587.1	26349.966666666667	79.82689524242649
1027.7124378921092	1586.7333333333333	25778.7	79.7943209077794
1028.4305733720753	1587.5666666666666	25142.1	78.68616530904997
1029.1486350326138	1586.6333333333334	24575.433333333334	78.63750940608654
1029.866622871559	1587.4	24058.033333333333	79.41001151857525
1030.584536886746	1586.9666666666667	23632.0	79.30485038664334
1031.3023770760096	1587.0	23272.166666666668	79.29995716779423
1032.0201434371845	1586.9	22958.533333333333	79.18273626206708
1032.7378359681059	1586.6666666666667	22643.866666666665	79.75416023445477
1033.455454666608	1587.2	22252.433333333334	79.21725445110862
1034.1729995305259	1587.1333333333334	21808.166666666668	78.92259244816528
1034.8904705576945	1587.1666666666667	21290.5	78.81492099442083
1035.6078677459486	1587.3666666666666	20775.4	78.74132064938422
1036.3251910931228	1586.5	20261.566666666666	78.3055592973161
1037.042440597052	1587.4	19783.9	77.8595995059121
1037.7596162555712	1586.8	19397.433333333334	78.88857412675199
1038.4767180665153	1586.6666666666667	19039.933333333334	78.12615065105187
1039.1937460277186	1586.7666666666667	18776.066666666666	78.85140525446188
1039.9107001370162	1586.9666666666667	18501.766666666666	78.24766515653707
1040.627580392243	1587.1	18207.466666666667	77.11057671136896
1041.3443867912338	1586.2333333333333	17874.9	77.51608891650686
1042.0611193318232	1587.1333333333334	17452.733333333334	77.15596872671398
1042.7777780118463	1587.1	17012.433333333334	77.8390327666972
1043.4943628291376	1586.5333333333333	16544.033333333333	77.48831172379883
1044.2108737815322	1586.2666666666667	16145.0	77.91271836188807
1044.9273108668647	1587.1666666666667	15783.1	77.88522784334758
1045.64367408297	1586.7333333333333	15440.6	77.28776565165535
1046.359963427683	1587.3	15176.066666666668	77.76475580227927
1047.0761788988382	1586.9666666666667	14924.6	77.8376647474268
1047.7923204942708	1586.3666666666666	14678.0	77.78600332408215
1048.5083882118154	1586.5666666666666	14427.733333333334	78.79879207992843
1049.224382049307	1586.7666666666667	14109.733333333334	78.73503021647475
1049.9403020045802	1587.4666666666667	13767.3	78.55532532766283
1050.6561480754697	1587.0	13419.633333333333	78.67332739992275
1051.3719202598106	1587.2333333333333	13092.466666666667	77.88140568808552
1052.0876185554378	1587.0	12818.8	78.12615972111867
1052.8032429601856	1587.0666666666666	12571.433333333332	78.63465463115197
1053.5187934718892	1587.0333333333333	12383.366666666667	79.35559417826848
1054.2342700883835	1586.7666666666667	12228.466666666667	79.70965693193234
1054.949672807503	1587.0333333333333	12084.466666666667	78.99897392662007
1055.6650016270826	1586.3	11905.6	78.06908491466322
1056.3802565449573	1586.7333333333333	11673.866666666667	77.16639332855661
1057.0954375589617	1587.1666666666667	11469.066666666668	78.72178807504767
1057.8105446669308	1586.4	11238.233333333334	78.29273342099506
1058.5255778666992	1587.0666666666666	11016.4	77.9492598074383
1059.240537156102	1587.8	10791.733333333334	77.35867270420431
1059.9554225329737	1587.4	10602.4	77.82292030084054
1060.6702339951491	1587.9666666666667	10446.066666666668	77.20794837354866
1061.3849715404633	1587.0333333333333	10319.666666666666	77.87789500650155
1062.0996351667509	1586.8	10189.0	76.8128335487614
1062.8142248718468	1586.6	10064.933333333332	76.17220794010363
1063.528740653586	1586.9	9926.3	77.45985771258903
1064.2431825098029	1586.6333333333334	9758.5	77.63782441586847
1064.9575504383324	1586.5333333333333	9541.966666666667	77.02227302160512
1065.6718444370097	1587.0333333333333	9333.0	76.75955416155126
1066.386064503669	1586.7333333333333	9168.033333333333	76.92436434829953
1067.1002106361457	1586.6666666666667	9014.0	76.83776678839625
1067.8142828322743	1586.6333333333334	8902.333333333334	77.21834184042275
1068.5282810898898	1587.3666666666666	8813.233333333334	77.5391417307055
1069.2422054068265	1586.4666666666667	8721.433333333332	77.89072491667994
1069.95605578092	1586.5	8619.1	77.46293522403484
1070.6698322100044	1587.1	8466.666666666666	77.78247642742271
1071.383534691915	1586.6333333333334	8314.566666666668	77.86468292578982
1072.0971632244864	1587.8	8137.433333333333	78.5579542737324
1072.8107178055534	1587.0333333333333	7967.233333333334	77.0003515760112
1073.524198432951	1587.1	7868.266666666666	79.78504763068472
1074.2376051045137	1586.8666666666666	7740.466666666666	77.97466810862018
1074.9509378180765	1587.7	7653.733333333334	78.18817367731965
1075.6641965714741	1586.6666666666667	7574.233333333334	77.73638269716561
1076.3773813625414	1586.4666666666667	7470.633333333333	76.76757813765843
1077.0904921891133	1586.5333333333333	7372.733333333334	77.99097437839102
1077.8035290490245	1586.7666666666667	7252.433333333333	78.7113574630753
1078.51649194011	1586.4666666666667	7129.366666666667	78.60965646932198
1079.2293808602042	1586.5	6998.0	77.7950665294493
1079.9421958071423	1586.5333333333333	6885.233333333334	78.1448389490365
1080.6549367787588	1586.9333333333334	6799.7	78.59234047413081
1081.367603772889	1586.4	6725.433333333333	78.6671724103524
1082.080196787367	1586.5	6680.066666666667	78.8613421800947
1082.7927158200282	1586.9	6596.833333333333	78.11918913059199
1083.5051608687072	1587.7666666666667	6494.666666666667	78.80790746683256
1084.217531931239	1586.6666666666667	6372.6	79.36035103028624
1084.9298290054578	1586.8333333333333	6253.0	79.26750232936149
1085.6420520891993	1586.5	6150.966666666666	79.56073044527237
1086.3542011802977	1586.8666666666666	6073.9	79.18834394948945
1087.0662762765878	1586.5333333333333	6007.233333333334	79.30504749215041
1087.7782773759047	1587.5	5957.7	78.91499908478009
1088.4902044760831	1586.5	5881.3	79.32688470824631
1089.202057574958	1586.2	5786.8	77.99596293999143
1089.9138366703637	1586.6	5701.8	79.282570731812
1090.6255417601355	1586.8333333333333	5605.933333333333	78.55280546052411
1091.337172842108	1587.2666666666667	5521.433333333333	79.09809319277424
1092.048729914116	1586.9333333333334	5467.2	79.99083671640474
1092.7602129739944	1586.7666666666667	5423.366666666667	79.26275607512271
1093.471622019578	1587.1666666666667	5373.3	79.08184503722161
1094.1829570487016	1586.8	5303.833333333333	79.11971519657136
1094.8942180592	1586.5333333333333	5219.866666666667	79.75696806138743
1095.605405048908	1586.1333333333334	5139.7	80.35690203782343
1096.3165180156604	1586.7666666666667	5064.466666666666	78.81425453735804
1097.027556957292	1586.6333333333334	5026.166666666667	80.39171334991345
1097.7385218716379	1586.9	4984.6	80.04360939173287
1098.4494127565324	1587.4	4928.2	79.55579931094728
1099.1602296098106	1586.7333333333333	4849.6	79.53633016437708
1099.8709724293074	1586.8	4759.7	81.09350401254633
1100.5816412128574	1586.1333333333334	4699.033333333334	81.0968121357807
1101.2922359582956	1586.8	4650.2	81.10789798110179
1102.0027566634565	1585.5333333333333	4616.466666666666	80.95781726998938
1102.7132033261753	1586.4	4565.133333333333	82.54958116333486
1103.4235759442865	1586.7666666666667	4493.2	82.335584314539
1104.1338745156252	1586.6	4420.633333333333	82.23741431648268
1104.844099038026	1587.2	4376.433333333333	83.73183491400967
1105.5542495093239	1586.8	4324.266666666666	81.5398649311968
1106.2643259273534	1586.7666666666667	4288.966666666666	83.66587657765517
1106.9743282899494	1586.7	4208.466666666666	84.368216723411
1107.684256594947	1586.6666666666667	4122.166666666667	81.97531760544175
1108.394110840181	1587.3333333333333	4073.633333333333	84.26599130862081
1109.1038910234856	1586.8	4029.233333333333	84.49704018598159
1109.8135971426964	1586.8	3970.766666666667	84.02603896485522
1110.5232291956477	1586.9333333333334	3895.633333333333	83.81462179310026
1111.2327871801745	1587.2	3831.5333333333333	84.33056116386294
1111.9422710941117	1586.4666666666667	3777.0333333333333	83.1259105194717
1112.6516809352938	1586.6333333333334	3734.6666666666665	84.54238001232774
1113.3610167015559	1586.5333333333333	3683.0	86.52379062844001
1114.0702783907325	1587.2	3620.2	85.57696947281498
1114.7794660006589	1586.6	3578.866666666667	87.55081641327553
1115.4885795291696	1586.7333333333333	3545.5333333333333	87.61684810413689
1116.1976189740992	1587.0333333333333	3500.366666666667	85.99242470091458
1116.906584333283	1586.7666666666667	3449.9666666666667	85.98456152903621
1117.6154756045555	1586.6666666666667	3412.3	87.0532695952602
1118.3242927857516	1587.0333333333333	3378.866666666667	87.1241436960091
1119.0330358747062	1586.5666666666666	3339.4666666666667	87.68272235503821
1119.741704869254	1586.5	3295.6	88.4839312083555
1120.4502997672296	1586.5666666666666	3257.8333333333335	90.58326753454377
1121.1588205664682	1586.3666666666666	1662.5666666666666	80.78001796798786
1121.8672672648045	1586.0333333333333	1661.9333333333334	79.75381631105166
1122.5756398600731	1586.3333333333333	1662.4	78.19274377988938
1123.2839383501089	1586.3	1662.4666666666667	80.81887351720682
