# Supplementary material for: Roblonski: A Material-Efficient Robo-Fluidic Toolbox for Rapid Photochemical Characterization
Source: ACS Cent Sci. 2026 Feb 6;12(3):333–44. doi: 10.1021/acscentsci.5c02027 (PMC13022720; doi:10.1021/acscentsci.5c02027)
Supplement: Supplementary file 2 [file oc5c02027_si_002.zip › BeerLambertStudy/Raw Data (Automataed)/BLEC Study (2025 Jun 12)/ZnPc3/blec_ZnPc3__13062025_aABS_i17_eEXP_s4_d400e-03_t250-0_m7_v175-0.csv]

name	C:/Users/cbe.mabolha.shared/Documents/Gilson Spectroscopy Project\BLEC Study (2025 Jun 12)\ZnPc3\blec_ZnPc3__13062025_aABS_i17_eEXP_s4_d400e-03_t250-0_m7_v175-0.csv
2025-06-13 06:31:24.493484
mix_iter=7	mix_disp=175.0
droplet_volume=50.0	working_volume=250.0
dilution_scheme=Fractional(value=0.3333333333333333)	n_dil=6
calibration=Calibration(y = f(x); f(x) = -0.244 + 0.9765x; s.t. y > 0.0; Set Feb 4	2025 from "Manuscript Figures Data.xlsx")
count	30
interval	0.1 (Sec)
integration_time	40000 (uSec)
NLC=False	DCC=False	WCAL=-5	Slit=S5
Conc_0=0.004	nFRAC=0.1975308641975309	nConc_(17;4)=0.0007901234567901236	aFRAC=0.19792681181597202	aConc_(17;4)=0.0007917072472638881
wavelength (nm)	dark reference (int)	light reference (int)	abs (mOD)
W	D	L	S
344.6678771972656	1603.4333333333334	1676.2333333333333	75.8533026986979
345.45221902608614	1589.4	1664.7	76.07789791831652
346.236489003635	1586.8	1662.4	85.89667709010295
347.02068712774695	1584.8666666666666	1660.3333333333333	86.76669270775446
347.8048133962569	1585.1666666666667	2379.5333333333333	135.49618865769054
348.5888678069997	1585.4666666666667	2391.4666666666667	134.1356198871187
349.3728503578101	1587.3	2408.733333333333	135.14419488471464
350.15676104652283	1588.2333333333333	2417.733333333333	133.1544352292782
350.94059987097285	1587.9666666666667	2429.5333333333333	133.04721461300048
351.72436682899485	1586.5	2430.4666666666667	128.6423591413151
352.5080619184237	1586.1333333333334	2440.633333333333	130.14829905073412
353.2916851370942	1585.4333333333334	2441.8	128.11144602548367
354.0752364828412	1585.2333333333333	2447.1666666666665	129.6331275841443
354.8587159534994	1587.1	2454.7	132.32056310204368
355.6421235469038	1586.9666666666667	2451.6	127.76631221437695
356.42545926088906	1587.3666666666666	2458.766666666667	130.38859453184884
357.20872309329	1587.1	2454.5666666666666	129.38940778654808
357.9919150419415	1587.1	2451.266666666667	126.9031516244922
358.77503510467835	1586.6666666666667	2448.1	129.87942798301088
359.5580832793353	1586.1333333333334	2436.9333333333334	125.02949351410098
360.34105956374725	1586.3	2433.4333333333334	126.27371183043488
361.12396395574893	1586.6	2429.9	124.09839320186347
361.9067964531752	1586.6333333333334	2431.6	122.8592557150595
362.6895570538609	1587.0	2431.133333333333	124.73299109387783
363.47224575564076	1586.3666666666666	2431.6	125.20714571180977
364.2548625563497	1587.2666666666667	2423.2	121.59202175511821
365.0374074538224	1586.4333333333334	2424.0	122.73773568086995
365.8198804458938	1586.5333333333333	2418.3	120.86781857585284
366.6022815303986	1585.9	2421.1	122.42695826846568
367.3846107051717	1586.7	2418.5333333333333	119.18182797891775
368.1668679680479	1586.6	2424.8	123.13479900150391
368.9490533168619	1586.6333333333334	2424.133333333333	120.27948863453072
369.7311667494487	1587.0	2434.8	121.07418549376808
370.5132082636429	1587.1666666666667	2442.9333333333334	119.86537445867107
371.2951778572795	1587.0333333333333	2447.633333333333	120.53154338779213
372.07707552819323	1586.2333333333333	2444.8333333333335	116.6002579610698
372.8589012742189	1586.9	2450.8333333333335	118.91486124951739
373.6406550931913	1586.9333333333334	2459.266666666667	117.62142799298029
374.4223369829453	1586.3666666666666	2470.1666666666665	117.28620154551115
375.2039469413157	1586.8666666666666	2472.4333333333334	115.82078679815386
375.9854849661373	1586.8666666666666	2474.3333333333335	120.02944710462295
376.7669510552448	1586.3	2473.233333333333	116.87485323740528
377.5483452064732	1586.6666666666667	2479.633333333333	116.35096218428826
378.3296674176572	1586.9	2495.233333333333	118.05548640584952
379.11091768663164	1586.7	2499.1	116.22616662703503
379.89209601123133	1586.6666666666667	2506.8	117.90564237005705
380.67320238929113	1586.8333333333333	2502.4666666666667	114.2106294362397
381.45423681864577	1586.3333333333333	2508.1666666666665	113.72041255249938
382.23519929713007	1585.9666666666667	2510.5	111.31293583288267
383.01608982257886	1586.8333333333333	2528.5333333333333	114.53406599410401
383.796908392827	1586.3	2539.3333333333335	115.86456112335321
384.57765500570923	1585.9666666666667	2541.8333333333335	113.952439327874
385.3583296590604	1586.4	2538.266666666667	112.97868349101232
386.1389323507153	1586.5666666666666	2539.1	115.5969857759969
386.91946307850884	1586.7	2547.1	111.61923621063595
387.69992184027564	1587.2333333333333	2568.633333333333	112.61633033398957
388.48030863385065	1587.0666666666666	2593.1	113.66572053056878
389.2606234570687	1586.6666666666667	2575.2	111.5948930830792
390.04086630776453	1587.1333333333334	2567.1	112.09630095000763
390.82103718377294	1586.8666666666666	2573.0666666666666	113.03713292803394
391.6011360829288	1586.5	2580.733333333333	111.46786451676039
392.3811630030669	1586.9666666666667	2607.733333333333	110.56701973925283
393.161117942022	1586.8666666666666	2648.8333333333335	111.83826477581293
393.941000897629	1586.7666666666667	2697.866666666667	113.21174106934669
394.72081186772266	1587.1333333333334	2697.233333333333	109.25067097849343
395.5005508501378	1586.6333333333334	2686.4333333333334	109.87279637261712
396.28021784270925	1586.9	2687.4666666666667	110.7691633291158
397.0598128432718	1587.4333333333334	2698.0666666666666	109.61023478225182
397.83933584966024	1587.0333333333333	2699.6	110.73481598527441
398.6187868597095	1587.1333333333334	2714.0666666666666	109.92326233024691
399.3981658712542	1586.5333333333333	2733.366666666667	108.7785564768773
400.1774728821293	1587.0666666666666	2754.6	107.95754067765047
400.9567078901696	1587.0333333333333	2784.0	109.42791424405691
401.7358708932098	1586.4666666666667	2782.366666666667	109.60124455003155
402.5149618890848	1587.1	2767.866666666667	110.42667971110751
403.2939808756294	1586.8	2774.6666666666665	109.66010969455766
404.07292785067847	1587.1333333333334	2802.5333333333333	110.00801536238846
404.8518028120667	1586.7	2812.7	107.60878734178024
405.630605757629	1587.1333333333334	2814.133333333333	107.0863413297837
406.4093366852001	1586.2666666666667	2809.9666666666667	108.77957993867449
407.1879955926149	1586.7666666666667	2815.0666666666666	108.40764127567888
407.9665824777082	1586.6333333333334	2829.8	106.04472084166223
408.74509733831474	1586.9	2851.6	108.25744875184412
409.52354017226935	1586.6666666666667	2859.733333333333	107.30458956100632
410.3019109774069	1586.5666666666666	2863.0	108.37879326367657
411.08020975156217	1585.8	2881.5666666666666	109.54046275921318
411.8584364925699	1587.6	2907.1666666666665	109.24164876803414
412.6365911982651	1586.7333333333333	2930.6	109.25374467788967
413.4146738664823	1586.9333333333334	2950.5	105.92894723436196
414.19268449505654	1587.0666666666666	2980.4	106.641810494646
414.97062308182257	1586.3333333333333	3020.133333333333	107.58087456624602
415.74848962461516	1586.9	3057.733333333333	106.6265124874839
416.52628412126916	1586.7333333333333	3130.6666666666665	107.18521674923909
417.3040065696194	1586.2	3208.733333333333	108.14888005238014
418.0816569675006	1586.9333333333334	3196.9666666666667	105.94761268935696
418.8592353127476	1586.4666666666667	3188.5666666666666	107.49017422471482
419.63674160319533	1587.0666666666666	3195.9	105.14209255721161
420.4141758366785	1586.6666666666667	3235.633333333333	106.03900986602108
421.1915380110319	1586.3666666666666	3255.0666666666666	107.96746354711857
421.9688281240904	1586.5	3251.633333333333	105.80522511683516
422.7460461736888	1586.8333333333333	3307.4	108.31830060587222
423.52319215766187	1586.1666666666667	3372.0333333333333	108.75092105925043
424.3002660738445	1586.9333333333334	3458.4666666666667	109.3843235022846
425.0772679200714	1586.6333333333334	3594.1666666666665	108.03743560635343
425.8541976941775	1586.8	3736.3	108.9886345483012
426.6310553939975	1586.7	3799.5	109.82632322385723
427.40784101736625	1586.4333333333334	3848.6	110.52802457778115
428.18455456211865	1586.5	3976.0333333333333	109.4544181936067
428.96119602608934	1586.6666666666667	4169.166666666667	111.82902697953645
429.7377654071133	1586.6666666666667	4373.2	112.85477345036279
430.5142627030252	1586.6333333333334	4493.833333333333	113.12350048970487
431.29068791166	1586.3333333333333	4644.633333333333	114.64637336811025
432.06704103085235	1587.1	4781.066666666667	115.77332500172507
432.8433220584372	1587.3333333333333	4866.633333333333	115.02448453631932
433.6195309922492	1586.0666666666666	4929.266666666666	114.31937011968233
434.3956678301234	1586.5333333333333	4975.7	114.76338030843405
435.1717325698944	1585.5333333333333	4974.266666666666	113.12519157718833
435.9477252093971	1586.9	5000.366666666667	112.18985428751331
436.72364574646633	1586.9666666666667	5058.733333333334	114.11518098732269
437.49949417893686	1587.0	5115.7	111.86059352449573
438.27527050464346	1586.9333333333334	5212.166666666667	111.48568215637573
439.0509747214211	1586.6333333333334	5387.066666666667	112.80742208970324
439.8266068271044	1586.8333333333333	5649.733333333334	110.81060685222722
440.6021668195283	1586.4	6018.166666666667	111.66278220776113
441.37765469652754	1586.3666666666666	6469.866666666667	112.20172671969108
442.1530704559369	1586.6	6961.833333333333	113.37600024833245
442.9284140955914	1587.5	7398.466666666666	114.15790061467428
443.7036856133256	1586.3333333333333	7709.666666666667	114.09302883508234
444.47888500697445	1586.8	7879.866666666667	114.71143990556313
445.2540122743727	1587.3333333333333	7912.0	112.73056086443864
446.0290674133552	1586.7666666666667	7862.466666666666	112.85868914228487
446.8040504217568	1586.6	7775.733333333334	112.29886675278627
447.5789612974122	1586.3	7690.5	111.91377704309774
448.35380003815635	1586.6	7646.766666666666	112.46767721489125
449.1285666418239	1586.8	7605.433333333333	111.58753049656812
449.90326110624983	1586.2333333333333	7610.866666666667	111.88966671745162
450.67788342926883	1586.6	7626.8	111.61975766996277
451.4524336087157	1586.9	7662.2	111.51607444451574
452.22691164242536	1586.9333333333334	7701.333333333333	112.06847396285679
453.00131752823256	1586.8666666666666	7767.2	111.17836598328846
453.7756512639721	1586.9666666666667	7844.133333333333	111.47254535170568
454.5499128474788	1587.4333333333334	7909.5	111.53837052971099
455.32410227658755	1586.6	7940.8	110.26681948293526
456.09821954913303	1586.9333333333334	7958.4	110.97572644625514
456.8722646629501	1587.3333333333333	7932.6	112.40745363785831
457.6462376158736	1586.0666666666666	7860.6	110.59084081930413
458.4201384057383	1587.2	7768.133333333333	110.41642805145445
459.1939670303791	1587.0333333333333	7649.533333333334	111.4264386734567
459.96772348763074	1587.1	7501.266666666666	110.57632123797168
460.741407775328	1586.1333333333334	7365.566666666667	110.76237732077125
461.51501989130577	1587.1333333333334	7222.0	109.71701983687204
462.2885598333988	1587.1333333333334	7107.433333333333	109.27261172428886
463.0620275994419	1586.6333333333334	7027.1	109.14180854333328
463.83542318726995	1586.7666666666667	6974.266666666666	109.92018382194227
464.6087465947177	1587.3333333333333	6914.866666666667	109.04006018970993
465.38199781962	1586.7666666666667	6897.333333333333	109.26092319845804
466.1551768598116	1586.4333333333334	6884.0	108.77532600003136
466.92828371312737	1586.9666666666667	6898.633333333333	108.43682834944445
467.7013183774021	1586.6	6939.8	109.22792339955696
468.4742808504707	1586.6	6973.933333333333	108.24865917964378
469.24717113016777	1586.5	7028.033333333334	109.3843488594446
470.0199892143283	1586.4333333333334	7097.733333333334	108.34144481164103
470.792735100787	1586.6	7177.833333333333	108.69234520221907
471.5654087873788	1586.8	7252.966666666666	107.90965549515357
472.33801027193834	1586.6333333333334	7320.833333333333	108.40503482776256
473.11053955230057	1587.0	7393.1	108.97673680027852
473.88299662630027	1586.9333333333334	7444.466666666666	107.63071189187735
474.65538149177223	1586.9666666666667	7499.1	107.64780506741698
475.4276941465513	1586.8333333333333	7543.133333333333	107.83504462871196
476.1999345884722	1586.7	7552.033333333334	108.12261628705308
476.97210281536985	1586.9333333333334	7544.533333333334	107.98590361092945
477.74419882507897	1587.0	7526.766666666666	107.56975393961828
478.51622261543446	1587.3333333333333	7493.4	106.85068595213255
479.2881741842711	1586.7666666666667	7469.6	108.21563212592878
480.06005352942367	1587.0	7417.866666666667	106.90480009121167
480.831860648727	1586.9	7377.966666666666	108.34455773621802
481.60359554001593	1586.0333333333333	7332.333333333333	108.12320730541737
482.37525820112523	1586.4	7289.0	107.83328170607918
483.14684862988975	1587.1	7225.6	107.13880617803545
483.91836682414424	1586.9	7180.366666666667	106.99427873014221
484.68981278172356	1586.9	7147.5	107.4951879811629
485.46118650046253	1586.9333333333334	7088.066666666667	105.87750645204353
486.23248797819593	1586.8	7053.233333333334	105.9695017332177
487.0037172127586	1586.9333333333334	7021.266666666666	107.21401878416133
487.7748742019853	1586.8	6979.433333333333	107.00674744488063
488.54595894371096	1586.6333333333334	6945.233333333334	106.56790975270498
489.31697143577026	1587.3666666666666	6905.5	105.92182497933932
490.08791167599804	1586.7333333333333	6877.966666666666	106.61252375803699
490.8587796622292	1586.9666666666667	6836.0	106.20933167943662
491.6295753922984	1586.4666666666667	6821.433333333333	107.24724808247355
492.4002988640406	1587.3666666666666	6792.3	106.8421038328787
493.17095007529053	1586.6666666666667	6769.666666666667	107.75932282283347
493.94152902388305	1586.7333333333333	6732.933333333333	105.72923541368033
494.71203570765294	1586.8666666666666	6705.4	105.84595689275353
495.482470124435	1586.6666666666667	6671.133333333333	105.68631967134498
496.25283227206404	1586.6666666666667	6642.5	104.08066391745791
497.02312214837485	1587.3	6616.466666666666	105.84184322077878
497.7933397512024	1587.1	6581.066666666667	104.53590656124801
498.56348507838123	1587.3333333333333	6565.4	105.18024609199415
499.3335581277464	1586.6	6551.333333333333	104.41207514228435
500.10355889713264	1586.9	6540.333333333333	104.50665753190616
500.8734873843747	1587.2666666666667	6541.3	105.24756192249032
501.6433435873074	1586.0666666666666	6537.333333333333	104.0193457914741
502.4131275037657	1586.8333333333333	6532.4	104.05810741800344
503.1828391315842	1586.9333333333334	6550.033333333334	104.19130624508388
503.95247846859786	1586.8	6573.333333333333	104.76385477224862
504.72204551264144	1586.9666666666667	6588.266666666666	103.49483825690254
505.49154026154974	1587.3	6636.733333333334	104.73300483839039
506.2609627131576	1586.7333333333333	6673.933333333333	104.5780911590044
507.03031286529983	1587.5333333333333	6720.333333333333	104.35655829750769
507.7995907158112	1586.7333333333333	6775.933333333333	103.36294370988865
508.5687962625266	1586.9	6855.433333333333	104.32238894139732
509.33792950328075	1586.9666666666667	6925.333333333333	103.81456821649357
510.1069904359085	1586.7	7005.166666666667	103.99470888658645
510.8759790582447	1586.9666666666667	7084.8	104.65420997347775
511.6448953681241	1586.3	7162.433333333333	102.66009190566024
512.4137393633815	1588.1333333333334	7264.133333333333	103.14907469569538
513.1825110418519	1586.8	7365.733333333334	103.7949283402464
513.9512104013698	1587.1333333333334	7477.133333333333	104.07804967526224
514.7198374397702	1586.8333333333333	7572.733333333334	104.13006562000825
515.4883921548881	1586.8333333333333	7688.7	104.4658355415166
516.2568745445578	1587.2	7777.966666666666	103.41658452644914
517.0252846066146	1586.4	7909.033333333334	104.30573733014809
517.793622338893	1586.4333333333334	8004.166666666667	102.61362150449247
518.561887739228	1586.5666666666666	8109.6	103.47239686649044
519.3300808054544	1587.1666666666667	8198.633333333333	104.62309814581482
520.0982015354069	1587.0666666666666	8283.266666666666	102.64922659755489
520.8662499269203	1587.3333333333333	8370.733333333334	103.52680252933175
521.6342259778296	1586.5666666666666	8471.9	103.8963043425461
522.4021296859694	1587.0	8553.266666666666	103.76804173058352
523.1699610491747	1586.9666666666667	8616.866666666667	103.68769642640125
523.9377200652801	1586.7666666666667	8690.0	102.82622907070612
524.7054067321207	1586.5	8739.966666666667	102.0071570037097
525.4730210475309	1586.9	8818.566666666668	104.13122177493922
526.2405630093459	1586.5666666666666	8855.4	102.92371618416668
527.0080326154003	1586.8	8914.366666666667	102.63639620430452
527.7754298635291	1586.2	8977.9	103.59257001371887
528.5427547515668	1587.4333333333334	9017.1	102.47429031108192
529.3100072773485	1587.0666666666666	9069.533333333333	103.25167053385287
530.077187438709	1587.6333333333334	9114.5	104.09204357564968
530.8442952334829	1586.8	9152.933333333332	102.89238464692116
531.6113306595051	1586.9333333333334	9175.6	102.44632302926344
532.3782937146104	1587.4666666666667	9211.566666666668	102.37812437496568
533.1451843966338	1587.4	9257.733333333334	102.02401151026534
533.9120027034099	1587.0333333333333	9289.666666666666	102.22641003573995
534.6787486327736	1587.3333333333333	9327.933333333332	101.60472256899008
535.4454221825597	1587.4333333333334	9348.033333333333	101.35456609735377
536.212023350603	1587.1	9395.833333333334	102.48551740313015
536.9785521347383	1587.5	9435.8	102.7599903862144
537.7450085328004	1587.1333333333334	9461.633333333333	102.3883841265804
538.5113925426242	1586.9666666666667	9484.5	101.51417920549608
539.2777041620444	1586.8	9509.9	101.20297594855508
540.0439433888959	1587.4	9547.433333333332	101.81337956603217
540.8101102210134	1587.1333333333334	9553.533333333333	100.858953910364
541.5762046562318	1587.0333333333333	9568.6	102.11843985981233
542.3422266923859	1587.3666666666666	9599.233333333334	101.82030935903194
543.1081763273105	1586.3333333333333	9608.6	101.60316786321866
543.8740535588404	1587.2333333333333	9603.0	101.50431413498356
544.6398583848105	1587.8333333333333	9599.566666666668	101.03711964033384
545.4055908030555	1587.9666666666667	9623.466666666667	101.06214013791663
546.1712508114102	1586.7666666666667	9625.1	101.2197934528953
546.9368384077096	1586.4666666666667	9626.933333333332	100.7193248602409
547.7023535897882	1587.2666666666667	9609.0	99.6722350950921
548.4677963554811	1587.0666666666666	9629.933333333332	101.02152232605536
549.2331667026231	1587.1666666666667	9644.933333333332	101.05151826422161
549.9984646290487	1586.4	9623.966666666667	100.67846269470448
550.7636901325931	1587.8666666666666	9627.6	100.99541249363779
551.5288432110908	1586.6333333333334	9614.733333333334	101.54050217578231
552.2939238623768	1587.4666666666667	9611.366666666667	101.63230057719397
553.0589320842859	1586.9	9591.066666666668	100.16640009341681
553.8238678746528	1587.1333333333334	9595.966666666667	100.15766620292922
554.5887312313124	1587.8	9606.466666666667	100.5107710683914
555.3535221520995	1586.7	9621.733333333334	100.72100329939205
556.1182406348488	1587.1333333333334	9612.633333333333	101.1788990713774
556.8828866773954	1587.4	9618.133333333333	100.89311886554533
557.6474602775738	1587.3666666666666	9622.833333333334	100.42646955540593
558.411961433219	1587.6333333333334	9625.766666666666	100.30729945672292
559.1763901421657	1586.9333333333334	9634.6	100.56803093613068
559.9407464022488	1586.9	9646.7	100.79848729712097
560.7050302113031	1587.4	9649.966666666667	100.718799719962
561.4692415671633	1587.3	9669.3	101.06300180771827
562.2333804676643	1587.3333333333333	9686.1	100.32275020459332
562.997446910641	1587.1	9698.333333333334	101.35122663765051
563.7614408939281	1586.6666666666667	9718.833333333334	101.12937388187561
564.5253624153604	1587.0333333333333	9736.533333333333	100.90740995322096
565.2892114727728	1586.7666666666667	9759.5	100.09363522288777
566.0529880639999	1586.8	9783.533333333333	101.42733877242007
566.8166921868768	1587.0666666666666	9801.7	101.10060126411832
567.5803238392382	1586.8	9815.3	101.14857516598438
568.3438830189189	1586.7333333333333	9835.866666666667	100.50751985593124
569.1073697237535	1587.4333333333334	9826.533333333333	98.95386740545915
569.8707839515772	1586.8666666666666	9848.833333333334	100.05824309207824
570.6341257002246	1587.2333333333333	9843.433333333332	99.59840005914467
571.3973949675305	1587.0666666666666	9872.766666666666	99.7492437085943
572.1605917513298	1586.7	9878.666666666666	98.91844272348128
572.9237160494572	1586.2333333333333	9909.533333333333	100.07875853098396
573.6867678597476	1586.8666666666666	9900.866666666667	99.34582959251189
574.4497471800358	1586.3	9901.966666666667	99.74379744942323
575.2126540081566	1586.3333333333333	9922.833333333334	98.92033702248025
575.9754883419448	1587.2	9940.933333333332	99.79974478100401
576.7382501792351	1586.8333333333333	9963.933333333332	99.88038649648391
577.5009395178625	1587.2	9977.4	98.76619498904122
578.2635563556619	1587.1666666666667	10000.166666666666	100.30447419725873
579.0261006904677	1586.8666666666666	10011.933333333332	99.6087514872075
579.7885725201152	1587.7	10015.833333333334	99.74735242505233
580.5509718424388	1587.2333333333333	10029.133333333333	98.76298338259829
581.3132986552736	1587.3666666666666	10047.833333333334	99.321180377839
582.0755529564542	1587.3333333333333	10065.566666666668	99.48655674364545
582.8377347438156	1586.8	10076.233333333334	99.06908335546561
583.5998440151925	1586.9	10108.8	99.50962876719989
584.3618807684197	1586.8333333333333	10125.866666666667	100.19609675468912
585.123845001332	1587.2666666666667	10136.833333333334	99.63961241465876
585.8857367117644	1586.8333333333333	10164.3	99.41337278705556
586.6475558975515	1586.9333333333334	10192.9	98.98441805486993
587.4093025565281	1587.0333333333333	10247.033333333333	98.515671288484
588.1709766865292	1586.2333333333333	10288.066666666668	98.1470056123805
588.9325782853895	1586.8666666666666	10363.933333333332	98.91985757637039
589.6941073509438	1586.8	10440.166666666666	100.01517868581344
590.4555638810269	1586.8333333333333	10489.733333333334	99.44712307431914
591.2169478734736	1586.6666666666667	10554.1	99.2579480181321
591.9782593261189	1586.7666666666667	10634.533333333333	98.98376421816438
592.7394982367973	1587.3	10727.066666666668	98.6307617834043
593.5006646033439	1586.3333333333333	10821.3	99.1519323189144
594.2617584235933	1587.2666666666667	10914.166666666666	100.42344464248356
595.0227796953804	1586.6	11001.866666666667	99.38173275768548
595.78372841654	1587.6333333333334	11108.133333333333	98.57250106769625
596.544604584907	1587.4	11203.933333333332	98.34398881019838
597.3054081983161	1587.0666666666666	11336.066666666668	99.49215363530892
598.0661392546021	1587.1333333333334	11468.3	100.67685024133651
598.8267977515999	1586.9	11606.4	101.0073152187695
599.5873836871442	1587.2333333333333	11737.833333333334	101.0700456111455
600.34789705907	1586.2333333333333	11852.166666666666	100.57311777328574
601.1083378652119	1586.8	11983.333333333334	100.60835433430755
601.8687061034049	1586.7333333333333	12107.9	100.77809676303372
602.6290017714836	1587.2	12236.066666666668	100.10246497295984
603.3892248672829	1587.1	12373.933333333332	100.52337795696073
604.1493753886377	1587.0666666666666	12513.366666666667	100.30210509921
604.9094533333828	1586.5666666666666	12638.833333333334	100.7754158447639
605.6694586993528	1587.0333333333333	12760.966666666667	100.00835442675137
606.4293914843829	1587.6666666666667	12906.733333333334	100.20393032973396
607.1892516863076	1586.9666666666667	13045.6	100.42881560721676
607.9490393029618	1586.4333333333334	13191.966666666667	99.68146687403002
608.7087543321802	1586.5333333333333	13319.866666666667	98.5556112242048
609.4683967717978	1586.5	13465.0	98.80007827867682
610.2279666196492	1586.9333333333334	13602.9	99.36594138363336
610.9874638735695	1586.5666666666666	13730.8	98.5904684748707
611.7468885313933	1586.7333333333333	13868.266666666666	99.75234617768125
612.5062405909555	1587.5666666666666	13994.366666666667	100.0031527583691
613.2655200500909	1586.9333333333334	14120.4	98.8028887175799
614.0247269066342	1586.9	14226.466666666667	98.97881845228648
614.7838611584203	1587.1333333333334	14342.833333333334	98.80488925050342
615.5429228032841	1586.8	14462.9	98.63133630748835
616.3019118390603	1587.2666666666667	14557.266666666666	98.41663724181164
617.0608282635836	1587.8333333333333	14648.233333333334	98.93288284786564
617.8196720746892	1586.5666666666666	14735.766666666666	98.91670163315541
618.5784432702114	1587.3666666666666	14794.166666666666	98.07649941362547
619.3371418479854	1587.0	14917.733333333334	97.97772531891596
620.0957678058459	1586.6333333333334	15005.466666666667	98.2078808468462
620.8543211416277	1586.5	15077.466666666667	98.03306941747793
621.6128018531655	1586.1666666666667	15123.1	97.83523230522061
622.3712099382943	1586.7333333333333	15183.8	97.58074479218676
623.1295453948488	1587.2	15233.7	97.47925072743732
623.8878082206638	1586.4333333333334	15302.366666666667	98.12071706015914
624.6459984135743	1586.6333333333334	15326.233333333334	97.47591854398445
625.4041159714149	1586.9	15363.133333333333	97.26297265456289
626.1621608920203	1586.7333333333333	15377.6	97.27336643434968
626.9201331732256	1586.2	15441.9	97.87334457561923
627.6780328128656	1587.4	15484.1	97.2406247703896
628.4358598087749	1586.5333333333333	15523.366666666667	96.61018581374113
629.1936141587885	1587.1	15567.733333333334	97.34279486137834
629.9512958607411	1586.1666666666667	15615.533333333333	97.95060974850026
630.7089049124675	1587.8	15646.966666666667	96.7903288703046
631.4664413118026	1586.4666666666667	15652.7	96.96610615271453
632.2239050565811	1587.1666666666667	15658.133333333333	97.13409622098956
632.9812961446379	1586.6666666666667	15680.2	98.20721227432814
633.7386145738079	1586.8333333333333	15709.866666666667	97.4879998533458
634.4958603419257	1586.3	15692.133333333333	96.75225168135965
635.2530334468262	1586.4666666666667	15711.0	97.81647302743397
636.0101338863443	1586.7666666666667	15695.666666666666	98.04348410343565
636.7671616583146	1586.6333333333334	15681.7	98.20423809300449
637.5241167605723	1586.6666666666667	15684.533333333333	98.67697156115057
638.2809991909518	1587.2	15640.5	97.92870061291859
639.037808947288	1586.8	15621.5	97.23737271492793
639.7945460274159	1586.7666666666667	15606.033333333333	97.58224803063241
640.5512104291702	1586.9333333333334	15558.5	97.34489090535831
641.3078021503857	1587.3333333333333	15554.8	97.6311984533274
642.0643211888971	1586.4	15539.7	98.61640942573257
642.8207675425394	1586.7666666666667	15512.6	98.07846886552225
643.5771412091474	1587.1666666666667	15465.3	97.56532231466335
644.3334421865558	1587.0	15433.966666666667	97.83649611385223
645.0896704725996	1586.6666666666667	15414.566666666668	97.25510491935864
645.8458260651132	1587.2333333333333	15406.133333333333	97.18718786938877
646.6019089619319	1586.7	15384.8	97.13879121198424
647.3579191608902	1587.3666666666666	15398.533333333333	97.36227272724052
648.1138566598231	1585.8333333333333	15406.833333333334	98.08734371578745
648.8697214565653	1587.6	15384.133333333333	98.57869081330303
649.6255135489516	1586.6666666666667	15349.333333333334	97.95788293253871
650.3812329348169	1586.8	15321.733333333334	97.6713973301862
651.1368796119959	1587.2666666666667	15360.766666666666	97.80431612366617
651.8924535783235	1586.9666666666667	15355.866666666667	98.5039502512149
652.6479548316345	1587.3666666666666	15312.433333333332	98.49581736561484
653.4033833697637	1587.0333333333333	15297.466666666667	98.39526013067376
654.1587391905458	1587.0333333333333	15289.133333333333	98.3564116488184
654.9140222918159	1586.9666666666667	15295.1	98.62843447325798
655.6692326714084	1587.3666666666666	15315.566666666668	98.97224460238816
656.4243703271585	1586.5	15311.033333333333	100.41919469735586
657.1794352569008	1586.2333333333333	15358.766666666666	100.74877393480955
657.9344274584702	1585.9333333333334	15379.266666666666	101.75558779694494
658.6893469297014	1586.9666666666667	15391.066666666668	101.74834078858296
659.4441936684294	1585.9666666666667	15394.033333333333	102.26035881769789
660.1989676724888	1586.8	15405.533333333333	103.01252057713629
660.9536689397146	1586.7	15440.3	103.93697402558075
661.7082974679414	1586.5333333333333	15509.766666666666	105.06431512369615
662.4628532550042	1587.1	15542.633333333333	105.88131817186007
663.2173362987378	1586.9	15586.733333333334	106.48405538615862
663.9717465969768	1586.9	15647.033333333333	107.51236900222186
664.7260841475563	1586.4	15695.933333333332	108.21736290118476
665.480348948311	1586.6333333333334	15764.833333333334	109.13484260088202
666.2345409970756	1586.8	15835.566666666668	109.2610326534972
666.988660291685	1587.3333333333333	15909.033333333333	110.0916173693718
667.742706829974	1587.7	15996.0	111.21714634221927
668.4966806097776	1586.7	16075.033333333333	110.44921805304999
669.2505816289303	1586.2666666666667	16155.7	110.84746228848115
670.0044098852671	1587.1666666666667	16238.4	111.32879467672126
670.7581653766227	1587.3333333333333	16321.933333333332	109.98319578569438
671.511848100832	1587.2333333333333	16433.566666666666	109.6580872473883
672.2654580557298	1586.6	16555.133333333335	109.5422791969872
673.0189952391509	1587.2	16668.0	109.30535573428207
673.7724596489301	1586.1666666666667	16735.466666666667	107.06409503968449
674.5258512829022	1587.4	16845.833333333332	106.03181390231373
675.279170138902	1586.6666666666667	16932.566666666666	104.49263557764097
676.0324162147645	1586.5333333333333	17018.366666666665	102.89029558019092
676.7855895083242	1587.2666666666667	17140.8	102.23124543805946
677.5386900174161	1586.9	17259.0	101.75804776529658
678.2917177398749	1587.1	17385.233333333334	101.63322795943759
679.0446726735356	1586.6	17541.766666666666	100.90581407953128
679.797554816233	1586.9666666666667	17669.5	99.51787284350802
680.5503641658016	1587.6333333333334	17763.8	98.65751238100445
681.3031007200765	1587.8666666666666	17856.5	97.99720008648609
682.0557644768925	1587.3	17964.933333333334	97.16996264279797
682.8083554340842	1586.4666666666667	18087.366666666665	97.58453359584817
683.5608735894867	1586.8333333333333	18201.233333333334	96.61995985336493
684.3133189409347	1586.7666666666667	18340.8	96.55243959196791
685.0656914862628	1586.8666666666666	18447.033333333333	96.44446106999543
685.8179912233061	1587.0	18558.866666666665	95.63966890429894
686.5702181498993	1586.6	18707.733333333334	94.76470726831651
687.3223722638772	1587.7666666666667	18860.833333333332	94.54736432593023
688.0744535630747	1587.0333333333333	19005.266666666666	94.156976008369
688.8264620453265	1587.2333333333333	19106.0	93.33268078411385
689.5783977084674	1586.9	19244.733333333334	93.18553895708217
690.3302605503324	1586.8333333333333	19337.3	92.85651457125532
691.082050568756	1586.2	19420.766666666666	91.97716970323873
691.8337677615733	1586.8666666666666	19505.766666666666	92.48480190451517
692.585412126619	1587.4	19612.5	92.48470607983307
693.3369836617278	1586.4	19710.433333333334	92.78794417255835
694.0884823647348	1586.8333333333333	19792.3	93.66809943280883
694.8399082334745	1586.7333333333333	19887.166666666668	94.49849336346959
695.5912612657819	1586.6666666666667	19934.5	94.07689327087995
696.3425414594917	1586.8666666666666	20002.266666666666	93.87408970793716
697.0937488124388	1587.4333333333334	20088.466666666667	93.78048576971656
697.8448833224579	1587.1666666666667	20118.966666666667	92.248298593578
698.5959449873841	1587.2333333333333	20159.3	91.61047263365322
699.3469338050518	1587.3	20207.7	91.69327517146499
700.0978497732962	1586.7333333333333	20237.8	91.77370635314135
700.8486928899517	1587.0	20277.366666666665	92.06603026436807
701.5994631528534	1586.9333333333334	20286.333333333332	92.05572532928457
702.3501605598362	1587.0666666666666	20322.066666666666	91.98791937868278
703.1007851087347	1586.8666666666666	20355.3	91.99320610405388
703.8513367973837	1586.9	20364.366666666665	91.88199400850338
704.6018156236181	1587.0	20338.3	91.9351185210378
705.3522215852728	1587.1333333333334	20337.3	91.63133178453234
706.1025546801824	1586.6666666666667	20328.566666666666	91.51323604417334
706.8528149061818	1586.6333333333334	20327.9	91.56627027583836
707.603002261106	1586.6666666666667	20291.866666666665	91.5277463477676
708.3531167427894	1586.6666666666667	20282.1	90.76904123550352
709.1031583490673	1586.7666666666667	20294.933333333334	91.77151130643772
709.8531270777742	1586.6666666666667	20246.966666666667	91.66086380436985
710.6030229267449	1586.7333333333333	20181.2	91.12064372139551
711.3528458938142	1587.4333333333334	20176.066666666666	90.76068964804944
712.1025959768172	1586.5333333333333	20115.7	91.6343598764203
712.8522731735884	1586.8333333333333	20001.766666666666	91.14622077505933
713.6018774819628	1587.3	19901.7	91.0496695245422
714.351408899775	1586.8666666666666	19845.9	91.19161323692629
715.1008674248601	1587.1666666666667	19789.666666666668	91.05350944993569
715.8502530550527	1587.0333333333333	19688.666666666668	90.62600540036925
716.5995657881876	1586.6666666666667	19584.533333333333	90.83942062424697
717.3488056220998	1586.8333333333333	19476.4	90.3302213696308
718.097972554624	1587.6333333333334	19357.733333333334	90.12368106816653
718.8470665835949	1586.6	19255.966666666667	90.35697644650926
719.5960877068475	1586.7666666666667	19190.7	91.20197391073586
720.3450359222164	1586.7	19105.1	90.72109693908934
721.0939112275368	1587.2	19063.666666666668	90.71717270068197
721.842713620643	1587.2666666666667	19006.5	89.95147061552123
722.5914430993702	1586.9333333333334	18988.866666666665	90.67464156564557
723.340099661553	1586.9333333333334	18981.0	91.69156006264248
724.0886833050263	1586.4333333333334	18969.1	91.49935333700398
724.837194027625	1587.0333333333333	18951.833333333332	90.73824445121102
725.5856318271836	1586.9333333333334	18969.833333333332	91.28727511027574
726.3339967015373	1587.4666666666667	18890.866666666665	90.56332388928432
727.0822886485207	1586.2333333333333	18803.5	89.86512426629086
727.8305076659686	1586.9666666666667	18738.233333333334	89.76350336809547
728.5786537517159	1586.6	18698.133333333335	89.78282983555891
729.3267269035974	1587.1666666666667	18624.333333333332	89.33343574656274
730.0747271194479	1587.3	18594.766666666666	89.72848413166138
730.822654397102	1587.0	18602.7	89.81624887826064
731.5705087343949	1587.2666666666667	18598.8	90.05214320281709
732.3182901291611	1586.8666666666666	18564.2	90.54357524472717
733.0659985792356	1587.2666666666667	18526.466666666667	90.95357766155094
733.8136340824532	1586.4666666666667	18484.8	90.42118279550193
734.5611966366486	1587.2	18478.4	90.47102544775164
735.3086862396566	1587.0333333333333	18436.4	89.76686709840004
736.056102889312	1586.5666666666666	18408.233333333334	88.82734447327661
736.8034465834498	1586.8666666666666	18419.166666666668	90.06159844565133
737.5507173199047	1587.0333333333333	18374.8	89.63867491525527
738.2979150965115	1587.7333333333333	18350.966666666667	89.08198836606856
739.045039911105	1587.1	18363.433333333334	90.25429928464727
739.79209176152	1586.0666666666666	18375.966666666667	90.41632558289655
740.5390706455914	1587.3333333333333	18417.866666666665	90.78285094203923
741.285976561154	1587.2666666666667	18409.433333333334	89.07366892027557
742.0328095060426	1587.3333333333333	18378.266666666666	88.86600346838125
742.7795694780918	1586.0666666666666	18359.866666666665	88.81211703702914
743.5262564751367	1586.5	18332.066666666666	88.29762828681717
744.272870495012	1587.0	18336.666666666668	89.13449048285209
745.0194115355524	1586.7666666666667	18288.7	88.64065970370467
745.765879594593	1586.7	18286.2	89.20501063354405
746.5122746699683	1586.7666666666667	18285.0	90.08107663077831
747.2585967595134	1586.8333333333333	18285.1	90.05314155533621
748.0048458610628	1587.1	18294.533333333333	89.66471534757164
748.7510219724516	1586.8	18296.733333333334	88.82630846165365
749.4971250915144	1586.8666666666666	18299.9	88.81759160875632
750.243155216086	1586.8	18334.6	88.86117472177148
750.9891123440015	1586.7	18420.9	89.83027689141785
751.7349964730954	1587.3333333333333	18475.7	89.90024264642241
752.4808076012027	1586.8666666666666	18483.633333333335	89.66834167975225
753.2265457261582	1587.5	18520.866666666665	89.15280256094543
753.9722108457964	1587.3333333333333	18596.6	88.92444863865569
754.7178029579526	1586.9333333333334	18623.733333333334	87.8517597975268
755.4633220604613	1587.1666666666667	18682.4	88.61952856575785
756.2087681511574	1587.0666666666666	18722.666666666668	88.0309003376636
756.9541412278757	1587.3666666666666	18780.166666666668	88.11769120578928
757.699441288451	1587.3	18815.2	88.17701289481072
758.4446683307182	1587.3	18843.433333333334	87.8897054354297
759.1898223525119	1587.0333333333333	18912.266666666666	88.03213507615764
759.9349033516671	1586.6	18944.633333333335	87.95294070541517
760.6799113260186	1586.7	19004.733333333334	87.9641431557504
761.424846273401	1587.3333333333333	19062.7	87.25834058032322
762.1697081916495	1586.4666666666667	19173.3	87.69259986044553
762.9144970785986	1587.0	19257.0	87.96720875992906
763.6592129320832	1587.1	19292.166666666668	87.88222240560091
764.4038557499381	1587.0	19345.0	87.98012645195503
765.1484255299982	1587.3333333333333	19413.9	88.45949555468405
765.8929222700982	1586.8666666666666	19446.9	88.20120115723445
766.637345968073	1587.4	19524.3	88.44270507300537
767.3816966217572	1586.6666666666667	19618.233333333334	89.40997661284024
768.1259742289859	1587.3	19704.733333333334	89.20161090370969
768.8701787875938	1586.9333333333334	19713.8	87.57516082441785
769.6143102954156	1587.4333333333334	19796.0	88.50251674885678
770.3583687502863	1587.2	19893.366666666665	88.67628264632414
771.1023541500406	1586.4333333333334	19983.033333333333	88.97070080667487
771.8462664925133	1586.8666666666666	20031.4	89.46479741916426
772.5901057755393	1586.8333333333333	20108.833333333332	88.61698940220069
773.3338719969533	1587.2333333333333	20211.6	89.53225915863806
774.0775651545903	1587.3	20308.666666666668	89.54830580073651
774.8211852462848	1586.8	20380.666666666668	89.51020057811093
775.5647322698719	1586.9666666666667	20487.466666666667	89.62144956392181
776.3082062231862	1586.5666666666666	20550.633333333335	89.12012905932255
777.0516071040627	1587.0	20667.733333333334	89.20273995292636
777.7949349103361	1586.5333333333333	20722.166666666668	88.43901022522563
778.5381896398412	1586.9666666666667	20848.6	88.29582688583326
779.281371290413	1587.4333333333334	20941.733333333334	87.0862703324687
780.024479859886	1586.1	21076.6	87.10676853542296
780.7675153460953	1585.6333333333334	21184.366666666665	87.27551703471534
781.5104777468754	1587.1	21314.566666666666	88.25173636773091
782.2533670600615	1587.2333333333333	21383.466666666667	88.06686079509912
782.996183283488	1586.7333333333333	21480.566666666666	87.55698147990226
783.73892641499	1586.4666666666667	21586.333333333332	87.58903773401286
784.4815964524023	1586.9666666666667	21704.866666666665	87.9820894377814
785.2241933935596	1586.4666666666667	21816.433333333334	88.60598845963088
785.9667172362967	1586.9	21914.833333333332	88.45893602076936
786.7091679784486	1586.6666666666667	22012.433333333334	88.31311395266009
787.4515456178499	1586.7666666666667	22102.8	88.14686714949087
788.1938501523355	1587.5666666666666	22213.866666666665	89.02588735362276
788.9360815797401	1586.9333333333334	22296.7	88.44271595411892
789.6782398978987	1586.3666666666666	22396.433333333334	88.06134774707378
790.420325104646	1587.2	22530.466666666667	88.30490105763757
791.1623371978169	1587.2333333333333	22639.733333333334	87.33358436878143
791.9042761752461	1586.9	22750.4	87.21265501260557
792.6461420347684	1586.9666666666667	22880.466666666667	87.19059117503755
793.3879347742187	1586.7	23031.7	88.58259480122479
794.1296543914318	1587.3333333333333	23113.233333333334	87.8057742824545
794.8713008842426	1587.5	23262.233333333334	87.92324879246014
795.6128742504857	1587.3333333333333	23427.933333333334	88.03203773433222
796.354374487996	1587.3333333333333	23518.966666666667	87.96730778852675
797.0958015946084	1586.7666666666667	23600.666666666668	87.84370023698162
797.8371555681575	1586.5333333333333	23670.533333333333	87.1532348185803
798.5784364064783	1586.5666666666666	23774.966666666667	86.8523326812735
799.3196441074057	1586.9	23875.5	87.53918488446246
800.0607786687742	1586.4666666666667	23993.5	87.56795232960367
800.8018400884189	1587.1666666666667	24103.9	86.40231697846683
801.5428283641745	1586.9	24212.866666666665	86.65985499655844
802.2837434938757	1587.3333333333333	24324.966666666667	87.26111282024263
803.0245854753575	1586.7333333333333	24465.866666666665	87.19636800361258
803.7653543064547	1587.1666666666667	24587.233333333334	87.50425850918623
804.5060499850019	1586.7666666666667	24699.4	86.7515856908468
805.2466725088342	1586.6666666666667	24782.266666666666	86.7442120557504
805.9872218757862	1586.5333333333333	24910.3	87.23776871384374
806.7276980836928	1586.8666666666666	25035.433333333334	87.3424266709443
807.4681011303886	1587.0666666666666	25111.3	86.66757111873238
808.2084310137088	1587.0333333333333	25138.866666666665	86.58368780908786
808.948687731488	1587.0666666666666	25255.5	86.84039029745392
809.688871281561	1587.2666666666667	25307.3	86.63876912353001
810.4289816617627	1587.6333333333334	25413.766666666666	87.0263803462426
811.1690188699278	1587.3333333333333	25475.633333333335	87.49337872345578
811.9089829038911	1586.7	25447.133333333335	86.93976400734638
812.6488737614875	1587.2666666666667	25563.233333333334	87.23209781301799
813.3886914405518	1586.8666666666666	25715.133333333335	86.99274278190695
814.1284359389189	1586.5333333333333	25823.433333333334	86.75010869476392
814.8681072544233	1586.9	25870.333333333332	86.03093009574656
815.6077053849002	1586.5	25940.233333333334	86.53485294763911
816.3472303281842	1586.9	25992.533333333333	86.83446494024045
817.0866820821101	1587.0666666666666	26067.066666666666	86.45955717774626
817.8260606445127	1586.9666666666667	26192.433333333334	85.5268991747343
818.5653660132269	1587.2666666666667	26298.766666666666	85.80474650020943
819.3045981860876	1587.0666666666666	26386.966666666667	85.60603561641412
820.0437571609293	1586.9666666666667	26529.366666666665	86.22652244273819
820.7828429355872	1586.8333333333333	26623.666666666668	87.12364323348449
821.5218555078957	1586.7333333333333	26740.333333333332	87.38978739117684
822.26079487569	1587.4333333333334	26827.933333333334	87.07205360219747
822.9996610368046	1586.8333333333333	26888.4	86.7877062735566
823.7384539890745	1586.7	26891.533333333333	85.660358317779
824.4771737303345	1587.2666666666667	26989.0	85.77048539176639
825.2158202584193	1586.6	27089.2	85.67484617832491
825.9543935711638	1587.1666666666667	27105.266666666666	86.18494382965301
826.6928936664028	1587.2333333333333	27195.366666666665	86.61522145919452
827.4313205419711	1587.4666666666667	27335.066666666666	86.9911517169902
828.1696741957036	1586.5666666666666	27396.433333333334	86.66982150178993
828.907954625435	1586.4	27453.333333333332	87.10615198760838
829.646161829	1586.2	27543.333333333332	86.68121126994863
830.3842958042337	1586.6333333333334	27672.533333333333	86.62433583761891
831.1223565489707	1586.6333333333334	27769.833333333332	85.7297256881676
831.8603440610459	1586.6666666666667	27891.933333333334	86.61894659529631
832.598258338294	1586.3	27949.533333333333	86.00440134936753
833.3360993785501	1586.5333333333333	27985.333333333332	85.54026606029953
834.0738671796487	1587.7	28071.733333333334	85.27933293295904
834.8115617394246	1586.8333333333333	28181.566666666666	84.72516586347605
835.5491830557129	1586.3333333333333	28306.266666666666	85.33160148581125
836.2867311263482	1586.5666666666666	28343.5	85.02747443064979
837.0242059491653	1586.6	28471.533333333333	86.36043375126374
837.7616075219992	1587.1333333333334	28500.833333333332	85.47895853096072
838.4989358426844	1586.5666666666666	28521.366666666665	85.81537718412929
839.2361909090561	1586.5333333333333	28573.466666666667	85.89550220137939
839.9733727189487	1586.9333333333334	28617.533333333333	85.16114860916444
840.7104812701973	1586.8333333333333	28743.466666666667	84.79016771677297
841.4475165606366	1586.8	28882.233333333334	85.34269427631916
842.1844785881015	1587.0666666666666	29012.033333333333	85.58286486304252
842.9213673504267	1587.1333333333334	29087.6	86.34440717603569
843.6581828454471	1587.2	29112.9	86.28058084988143
844.3949250709974	1587.1666666666667	29155.666666666668	86.36875762890698
845.1315940249126	1586.7666666666667	29275.833333333332	86.62952379465467
845.8681897050272	1586.8	29360.933333333334	85.74122678702683
846.6047121091764	1587.0333333333333	29482.533333333333	85.290483780438
847.3411612351948	1586.5333333333333	29668.466666666667	86.22044916370527
848.0775370809172	1586.9	29742.933333333334	85.99395997530428
848.8138396441784	1587.0333333333333	29825.466666666667	85.71280295677975
849.5500689228132	1586.9	29920.2	85.6613106312086
850.2862249146566	1586.8333333333333	30032.466666666667	86.186507582522
851.0223076175432	1586.5	30219.266666666666	85.97166949059809
851.7583170293079	1586.0666666666666	30413.866666666665	85.43102499910601
852.4942531477856	1586.7	30484.966666666667	85.66679358400083
853.2301159708109	1586.2	30452.4	85.5905750321604
853.9659054962187	1586.8	30449.466666666667	85.9792099096041
854.7016217218439	1586.9666666666667	30504.6	86.67163294199383
855.4372646455213	1586.9	30588.033333333333	86.44425843529804
856.1728342650856	1587.1666666666667	30677.1	86.02739121777942
856.9083305783716	1586.7666666666667	30821.733333333334	86.05523530710946
857.6437535832143	1587.5333333333333	30872.966666666667	86.42593666609868
858.3791032774483	1586.7333333333333	30928.6	87.16612840329141
859.1143796589085	1587.1	30911.5	87.29725847712763
859.8495827254299	1586.7333333333333	31046.533333333333	87.35814139935724
860.5847124748469	1586.6666666666667	31121.333333333332	87.63918716141288
861.3197689049947	1586.4	31231.3	87.59299080521549
862.0547520137079	1586.5333333333333	31360.033333333333	87.84012997256596
862.7896617988213	1587.6	31427.266666666666	87.0838780067217
863.5244982581698	1586.8	31605.533333333333	86.82049663738024
864.2592613895882	1586.3333333333333	31661.966666666667	87.34617714337215
864.9939511909114	1587.1	31642.6	87.37623934955927
865.728567659974	1587.0	31674.233333333334	87.17300422973801
866.4631107946109	1586.8666666666666	31726.733333333334	86.99330275140976
867.197580592657	1587.1666666666667	31808.433333333334	86.48602192939055
867.931977051947	1586.7666666666667	31956.466666666667	86.34697970157228
868.6663001703158	1586.7	32001.633333333335	85.65151394606397
869.4005499455982	1586.4333333333334	32064.733333333334	86.17698413784947
870.1347263756289	1586.6333333333334	32126.233333333334	86.02729792602837
870.8688294582428	1586.9666666666667	32215.333333333332	86.38206467718919
871.6028591912748	1586.9	32330.366666666665	86.68561342473507
872.3368155725594	1586.9333333333334	32491.5	86.43719332855825
873.0706985999318	1586.8333333333333	32561.1	86.81068531244912
873.8045082712266	1586.3333333333333	32618.766666666666	87.17308642323391
874.5382445842787	1587.2	32669.233333333334	86.44239751453351
875.2719075369228	1586.5333333333333	32768.333333333336	85.8591821148297
876.0054971269938	1586.2333333333333	32865.5	85.29414931762207
876.7390133523264	1586.4666666666667	33043.9	84.24972600857546
877.4724562107556	1587.5	33309.13333333333	84.84428725332387
878.2058257001161	1586.7333333333333	33546.0	85.09485376764911
878.9391218182427	1586.3666666666666	33721.86666666667	85.60876023141611
879.6723445629702	1586.3	33820.96666666667	85.71966626237528
880.4054939321335	1586.2666666666667	33916.73333333333	84.79401617250352
881.1385699235674	1586.5333333333333	34057.3	84.47950320972843
881.8715725351066	1586.3666666666666	34220.8	83.97815345594783
882.604501764586	1586.7666666666667	34393.76666666667	83.02233528731595
883.3373576098403	1586.7333333333333	34599.566666666666	83.02526686798623
884.0701400687044	1586.7333333333333	34765.13333333333	82.65285321079452
884.8028491390132	1587.0	34886.5	81.81195838524343
885.5354848186014	1586.7	35014.63333333333	81.99888251670781
886.2680471053038	1586.5666666666666	35132.166666666664	81.62617974367889
887.0005359969554	1587.2333333333333	35306.73333333333	81.67493185342309
887.7329514913906	1586.2	35457.833333333336	81.48182820676004
888.4652935864447	1587.1333333333334	35637.933333333334	81.80275553686779
889.1975622799522	1587.2666666666667	35861.3	81.09925467068827
889.929757569748	1586.7	36109.23333333333	81.60048590612266
890.6618794536669	1586.7	36312.53333333333	81.18027386380354
891.3939279295437	1587.2	36467.1	81.88782423673261
892.1259029952132	1586.9666666666667	36575.6	81.34781340468068
892.8578046485103	1586.3666666666666	36740.5	81.12831326945242
893.5896328872698	1587.2333333333333	36837.933333333334	81.1448311910482
894.3213877093264	1586.2	37011.9	81.43519630272698
895.0530691125149	1586.4	37278.46666666667	81.3445465299806
895.7846770946703	1587.3333333333333	37525.86666666667	81.37129029849511
896.5162116536272	1586.3333333333333	37698.433333333334	82.35452188519223
897.2476727872206	1587.5666666666666	37821.23333333333	81.66543120086871
897.9790604932853	1586.6	38048.03333333333	82.12601400674217
898.7103747696559	1586.6666666666667	38275.9	82.07573171418865
899.4416156141674	1586.8	38461.76666666667	81.8654477950673
900.1727830246544	1586.0	38682.26666666667	81.88448969551217
900.9038769989521	1586.7333333333333	38907.76666666667	82.39030105088209
901.634897534895	1587.1333333333334	39100.03333333333	82.46418312316885
902.365844630318	1586.7333333333333	39256.9	82.3452750616845
903.0967182830558	1587.0333333333333	39396.166666666664	82.2688924046619
903.8275184909435	1586.5666666666666	39509.63333333333	81.94291322908215
904.5582452518156	1586.5	39694.2	82.49818226834958
905.288898563507	1587.4333333333334	39833.73333333333	82.5657594587874
906.0194784238527	1587.3666666666666	39934.03333333333	82.99271387583549
906.7499848306873	1586.8666666666666	40142.7	82.41015453382296
907.4804177818455	1586.5	40369.5	82.67336680235518
908.2107772751625	1586.6	40605.566666666666	82.87309740931164
908.9410633084728	1586.8333333333333	40839.066666666666	83.2255426995325
909.6712758796114	1586.6333333333334	40879.23333333333	83.27722709505832
910.4014149864129	1586.9	40967.066666666666	83.90183048289758
911.1314806267123	1586.6666666666667	41119.03333333333	83.58736666302072
911.8614727983444	1586.3666666666666	41296.76666666667	83.18492013370611
912.5913914991438	1586.2	41497.333333333336	82.53757048894504
913.3212367269456	1586.9666666666667	41667.7	82.00997800357835
914.0510084795844	1586.7333333333333	41871.3	81.53745210394267
914.7807067548952	1586.8666666666666	42024.73333333333	81.42160849577839
915.5103315507125	1586.7	42144.36666666667	82.04184956235653
916.2398828648716	1586.5333333333333	42334.6	82.41740113416482
916.9693606952068	1587.2333333333333	42469.96666666667	81.9124023750199
917.6987650395532	1587.2	42518.333333333336	81.29416300369677
918.4280958957455	1586.6333333333334	42565.03333333333	81.11823450039157
919.1573532616186	1586.8666666666666	42600.3	81.14586271371337
919.8865371350073	1586.8666666666666	42596.333333333336	81.5393452956765
920.6156475137464	1585.8666666666666	42610.96666666667	80.98355352262925
921.3446843956707	1586.6333333333334	42647.6	81.27421613708322
922.0736477786149	1586.9333333333334	42647.73333333333	81.92422084621937
922.802537660414	1586.4	42685.4	81.6393181211469
923.5313540389027	1586.8	42703.4	81.8732948347753
924.2600969119159	1586.3333333333333	42662.96666666667	81.87117040392437
924.9887662772883	1586.3333333333333	42545.63333333333	81.47266695121009
925.7173621328548	1586.8666666666666	42548.666666666664	81.76146848998437
926.4458844764501	1586.9	42491.23333333333	81.87933133811927
927.1743333059092	1587.0	42269.86666666667	82.50607446246354
927.9027086190666	1587.2	41945.333333333336	81.95451488125465
928.6310104137575	1586.6333333333334	41481.666666666664	81.60547392190057
929.3592386878165	1586.5333333333333	40930.8	81.12376510464918
930.0873934390784	1586.6666666666667	40251.066666666666	81.62961164945172
930.815474665378	1586.1666666666667	39475.933333333334	81.14807274408379
931.5434823645503	1586.9	38544.76666666667	81.01530327813757
932.2714165344298	1586.4	37379.9	81.08915080487833
932.9992771728516	1586.5666666666666	36297.3	81.47059343000775
933.7270642776504	1587.2666666666667	35226.46666666667	82.59574118890015
934.4547778466609	1586.7333333333333	34203.96666666667	82.63649555580335
935.1824178777181	1586.8666666666666	33363.03333333333	82.17878366740696
935.9099843686568	1586.3	32658.7	81.86750238385673
936.6374773173115	1586.6	32169.6	81.65519328857222
937.3648967215174	1586.8666666666666	31815.0	81.11669936510684
938.0922425791092	1587.1	31625.733333333334	80.48721062670754
938.8195148879216	1586.8333333333333	31712.333333333332	80.66142352456961
939.5467136457895	1586.7666666666667	31872.833333333332	80.660565229515
940.2738388505477	1587.2	32228.533333333333	81.82801993559748
941.000890500031	1586.4333333333334	32621.7	81.06306902217972
941.7278685920743	1587.1666666666667	33160.3	81.41993211480522
942.4547731245123	1586.6333333333334	33777.7	81.1736853416636
943.1816040951798	1587.0333333333333	34468.63333333333	81.20145185100954
943.9083615019116	1586.8666666666666	35193.36666666667	81.16322865368659
944.6350453425426	1586.1333333333334	35933.26666666667	80.92374587131553
945.3616556149077	1587.6	36669.7	80.52350933142986
946.0881923168415	1587.1666666666667	37460.566666666666	80.5290727259799
946.8146554461789	1586.7333333333333	38203.23333333333	80.7718180934625
947.5410450007547	1586.6666666666667	38924.03333333333	80.86652310257261
948.2673609784038	1586.7	39695.26666666667	80.9128959896118
948.9936033769609	1587.1666666666667	40515.2	80.95104502576042
949.7197721942608	1586.6	41252.26666666667	80.78478250518144
950.4458674281384	1587.3666666666666	42057.333333333336	80.60791362219699
951.1718890764284	1586.9666666666667	42814.333333333336	81.57874813812167
951.8978371369658	1586.5	43525.6	81.90348566705609
952.6237116075853	1585.9333333333334	44068.73333333333	81.39377714586132
953.3495124861216	1586.8666666666666	44618.86666666667	81.68854950745016
954.0752397704097	1587.0	45220.86666666667	82.19260370317485
954.8008934582843	1587.2333333333333	45732.833333333336	81.43402661067255
955.5264735475803	1586.9666666666667	46214.6	80.73438000515982
956.2519800361324	1587.1666666666667	46708.8	80.94110774256181
956.9774129217755	1586.6	47086.46666666667	80.61446170928751
957.7027722023442	1586.5666666666666	47493.0	80.2223199776924
958.4280578756737	1586.5333333333333	47769.36666666667	80.35297241900386
959.1532699395985	1586.3	48029.96666666667	80.68586855097293
959.8784083919536	1587.2	48337.7	80.36207454530046
960.6034732305736	1586.9	48739.26666666667	80.45901675662532
961.3284644532936	1587.3	49063.03333333333	80.80757990883184
962.053382057948	1587.4333333333334	49377.76666666667	81.11074232140581
962.7782260423721	1586.8666666666666	49623.46666666667	80.46332918391485
963.5029964044004	1587.0333333333333	49889.4	80.34343904478986
964.2276931418677	1587.2666666666667	50103.066666666666	80.38888431837006
964.952316252609	1587.1	50210.6	79.77990920912853
965.6768657344589	1586.7	50224.0	79.4043559455666
966.4013415852523	1586.4333333333334	50291.4	79.88416449256847
967.1257438028242	1586.6333333333334	50371.53333333333	80.99020276348115
967.8500723850091	1586.6	50368.86666666667	81.11911350075069
968.574327329642	1586.9666666666667	50333.73333333333	80.9564330239045
969.2985086345576	1586.6	50375.36666666667	80.32219814572332
970.0226162975908	1586.5666666666666	50293.76666666667	79.93408847259028
970.7466503165765	1586.6666666666667	50192.833333333336	79.29676074526257
971.4706106893493	1587.0666666666666	50218.03333333333	79.04665585478762
972.1944974137441	1587.0333333333333	50086.46666666667	78.29021986805286
972.9183104875957	1587.0	49853.03333333333	78.53058336473595
973.6420499087391	1587.2333333333333	49576.0	78.73193887234753
974.3657156750087	1587.4666666666667	49382.2	78.12641591077971
975.0893077842397	1587.0666666666666	49211.96666666667	78.57998664455714
975.8128262342667	1587.2	49213.46666666667	78.87520533467716
976.5362710229247	1586.5666666666666	49198.566666666666	78.9197192093798
977.2596421480483	1586.5333333333333	49187.73333333333	79.31082054716933
977.9829396074724	1587.0333333333333	49043.73333333333	79.69934025951711
978.7061633990318	1587.2333333333333	48796.2	80.03474651027906
979.4293135205613	1587.0	48476.76666666667	79.36436413102746
980.1523899698958	1587.0666666666666	48237.433333333334	79.02158537885241
980.87539274487	1586.2	48140.4	79.20886015195356
981.5983218433189	1586.7666666666667	48182.1	79.83243318831566
982.3211772630771	1587.1666666666667	48257.2	80.1392317306916
983.0439590019795	1587.2	48338.1	80.54430082493799
983.7666670578608	1587.0333333333333	48411.1	80.53850798108498
984.4893014285559	1587.4333333333334	48430.666666666664	80.86848403951238
985.2118621118997	1586.7	48387.8	80.13530593519054
985.9343491057269	1586.5333333333333	48366.23333333333	79.77265675768358
986.6567624078724	1587.2	48283.96666666667	79.29627513359544
987.3791020161709	1587.1	48245.63333333333	79.72343012602217
988.1013679284573	1586.6666666666667	48236.53333333333	79.52273453589197
988.8235601425663	1586.8333333333333	48210.36666666667	79.14597498295876
989.5456786563328	1587.2666666666667	48238.833333333336	77.75374479523947
990.2677234675917	1586.7	48320.333333333336	78.42019908070858
990.9896945741776	1586.2666666666667	48276.36666666667	78.59693822956979
991.7115919739255	1586.9666666666667	48144.1	78.52031729887047
992.4334156646702	1587.0	47850.26666666667	78.5106234124169
993.1551656442463	1587.1666666666667	47498.2	78.54445951455179
993.8768419104888	1586.8666666666666	47084.46666666667	78.3233863414924
994.5984444612325	1586.7666666666667	46745.86666666667	78.3090922788948
995.3199732943121	1587.1333333333334	46378.13333333333	78.16203367688941
996.0414284075626	1587.2333333333333	46096.9	78.29722369266959
996.7628097988187	1586.9	45891.46666666667	78.2604632928681
997.4841174659151	1587.9333333333334	45653.5	77.844187326776
998.2053514066869	1586.3333333333333	45299.7	77.44219103810782
998.9265116189687	1586.9666666666667	44858.833333333336	77.26957458848244
999.6475981005952	1586.6666666666667	44245.4	77.3815085689488
1000.3686108494015	1587.0333333333333	43763.13333333333	77.42542565373631
1001.0895498632223	1587.4666666666667	43429.23333333333	77.05624444039722
1001.8104151398923	1587.1	43088.86666666667	76.70703915712686
1002.5312066772464	1586.4333333333334	42704.23333333333	76.62260553485854
1003.2519244731194	1587.4	42387.46666666667	76.72197294714692
1003.9725685253462	1587.3	42034.433333333334	76.66114610649089
1004.6931388317614	1586.9	41674.86666666667	77.18948830035663
1005.4136353902	1586.5333333333333	41199.46666666667	77.58104870822407
1006.1340581984969	1586.9666666666667	40683.433333333334	78.43393189765023
1006.8544072544867	1587.1	40038.0	78.40147715414585
1007.5746825560042	1587.0666666666666	39396.96666666667	78.30297608177064
1008.2948841008844	1586.9666666666667	38851.03333333333	77.95583416372533
1009.0150118869618	1586.9666666666667	38388.333333333336	77.75950465086824
1009.7350659120716	1587.6666666666667	38082.53333333333	77.70749582117305
1010.4550461740483	1586.6	37786.8	77.36820720923596
1011.174952670727	1586.8333333333333	37415.433333333334	77.2915085023094
1011.8947853999423	1586.7333333333333	37015.73333333333	77.72838970329427
1012.614544359529	1587.0	36467.1	78.33017844923734
1013.334229547322	1587.6333333333334	35851.2	79.0449677468431
1014.0538409611561	1586.8333333333333	35203.23333333333	79.2453296366304
1014.7733785988661	1586.2	34562.3	79.25263319032442
1015.4928424582868	1586.4	34052.166666666664	78.96307743509273
1016.2122325372529	1587.1333333333334	33561.566666666666	78.33443022463032
1016.9315488335994	1586.6666666666667	33176.933333333334	78.40199098124171
1017.6507913451611	1587.0333333333333	32816.1	78.06994454738879
1018.3699600697728	1586.9666666666667	32494.8	78.98784988841686
1019.0890550052692	1587.3666666666666	32012.433333333334	78.83632726653084
1019.8080761494851	1587.2	31433.2	78.92987443983452
1020.5270235002555	1587.1	30770.033333333333	79.39103082939445
1021.2458970554151	1588.3333333333333	30034.4	79.40094708874305
1021.9646968127987	1586.9333333333334	29384.4	79.30479364254587
1022.6834227702411	1587.4	28859.233333333334	79.4538554837004
1023.4020749255772	1586.5333333333333	28399.533333333333	79.73683996661393
1024.1206532766416	1587.3	28005.533333333333	79.12656176946125
1024.8391578212693	1587.2333333333333	27720.133333333335	79.72568296936122
1025.5575885572953	1587.2	27381.433333333334	79.30641824610714
1026.2759454825539	1586.8	26928.233333333334	79.46228137480337
1026.9942285948803	1587.3666666666666	26360.066666666666	79.76823559304215
1027.7124378921092	1586.6333333333334	25787.066666666666	79.2177372349629
1028.4305733720753	1586.4	25174.333333333332	78.89509942421729
1029.1486350326138	1586.4333333333334	24578.6	78.47022427255854
1029.866622871559	1587.6	24072.266666666666	79.05970644229421
1030.584536886746	1586.6333333333334	23637.166666666668	78.77754635407321
1031.3023770760096	1586.8	23265.433333333334	78.37731985517117
1032.0201434371845	1586.8	22969.766666666666	78.56357534378
1032.7378359681059	1586.6333333333334	22621.333333333332	78.52559310600635
1033.455454666608	1586.5	22229.3	78.4841676206963
1034.1729995305259	1586.0666666666666	21800.733333333334	78.17580779419556
1034.8904705576945	1587.4333333333334	21292.066666666666	78.29598507759307
1035.6078677459486	1586.7666666666667	20767.133333333335	78.06790081159109
1036.3251910931228	1586.7666666666667	20258.8	77.62088665445737
1037.042440597052	1586.2	19792.533333333333	77.66518850748858
1037.7596162555712	1586.5333333333333	19370.2	77.6470656793996
1038.4767180665153	1586.6666666666667	19045.833333333332	77.91365026841314
1039.1937460277186	1586.7333333333333	18774.6	78.30047235740895
1039.9107001370162	1586.8666666666666	18496.6	77.22483970383753
1040.627580392243	1587.0333333333333	18238.1	77.51588544814497
1041.3443867912338	1587.1	17892.133333333335	77.01090406270926
1042.0611193318232	1587.7	17471.833333333332	77.06290514157499
1042.7777780118463	1587.5666666666666	17007.833333333332	76.47320685785944
1043.4943628291376	1586.4666666666667	16540.566666666666	76.395792551264
1044.2108737815322	1586.3	16149.733333333334	77.33370207506017
1044.9273108668647	1587.1666666666667	15789.133333333333	77.55276433897038
1045.64367408297	1587.2	15444.666666666666	76.88404340821734
1046.359963427683	1586.3666666666666	15190.933333333332	77.55262801611704
1047.0761788988382	1587.2666666666667	14930.5	76.88402464869985
1047.7923204942708	1587.1	14692.066666666668	77.90415465155178
1048.5083882118154	1587.1333333333334	14425.033333333333	78.25464158240926
1049.224382049307	1586.3666666666666	14104.466666666667	78.34040055458934
1049.9403020045802	1587.5	13784.766666666666	77.90084872505201
1050.6561480754697	1586.7333333333333	13425.5	77.3292297385115
1051.3719202598106	1587.0333333333333	13104.633333333333	77.29997509910203
1052.0876185554378	1587.1	12830.466666666667	78.21690676156399
1052.8032429601856	1586.7333333333333	12565.633333333333	77.51434433246251
1053.5187934718892	1587.9	12386.5	78.23956563074394
1054.2342700883835	1587.0333333333333	12224.733333333334	78.14794604368689
1054.949672807503	1586.9333333333334	12067.966666666667	78.13141698589905
1055.6650016270826	1587.2	11895.6	76.90377375671169
1056.3802565449573	1586.2	11692.9	77.92401877989455
1057.0954375589617	1587.0333333333333	11458.7	77.28251391879424
1057.8105446669308	1587.1	11235.4	77.25807357356213
1058.5255778666992	1586.8333333333333	11017.0	77.57632545201584
1059.240537156102	1586.6	10782.3	76.80839370606999
1059.9554225329737	1587.4	10593.466666666667	76.86248276491978
1060.6702339951491	1586.6666666666667	10447.833333333334	77.73521817610373
1061.3849715404633	1586.6666666666667	10308.733333333334	76.90605061690982
1062.0996351667509	1587.1666666666667	10182.333333333334	76.60022543905083
1062.8142248718468	1586.7666666666667	10076.0	77.56730630107889
1063.528740653586	1586.8	9927.6	77.15322709820087
1064.2431825098029	1586.5666666666666	9755.166666666666	77.1677270269097
1064.9575504383324	1587.2	9549.266666666666	77.25389299484878
1065.6718444370097	1586.7666666666667	9337.6	76.99441671817713
1066.386064503669	1586.9	9168.0	76.19772656876543
1067.1002106361457	1587.2333333333333	9021.6	77.31629680230878
1067.8142828322743	1587.0333333333333	8901.766666666666	77.10894989612665
1068.5282810898898	1586.5	8801.933333333332	76.41134200919201
1069.2422054068265	1587.4666666666667	8722.6	77.51749151671727
1069.95605578092	1586.5	8613.833333333334	77.31475988964229
1070.6698322100044	1585.8333333333333	8472.866666666667	77.4513938848447
1071.383534691915	1586.5666666666666	8308.466666666667	76.9116616915496
1072.0971632244864	1587.2	8134.733333333334	77.46626092988153
1072.8107178055534	1586.5333333333333	7976.333333333333	77.09830790733929
1073.524198432951	1586.6666666666667	7846.566666666667	77.1836206683381
1074.2376051045137	1587.2	7741.666666666667	77.17242338644891
1074.9509378180765	1587.1	7661.933333333333	77.73905324000987
1075.6641965714741	1586.9	7578.133333333333	77.35788992910577
1076.3773813625414	1587.0666666666666	7484.133333333333	77.7245221186615
1077.0904921891133	1586.3666666666666	7375.0	77.55424580577822
1077.8035290490245	1587.1666666666667	7247.333333333333	77.2372184357748
1078.51649194011	1587.4	7120.066666666667	77.25347259283592
1079.2293808602042	1586.3666666666666	7015.733333333334	78.36984041657767
1079.9421958071423	1587.1666666666667	6895.333333333333	78.11294946858018
1080.6549367787588	1586.7	6804.566666666667	78.47490201077882
1081.367603772889	1587.4	6733.733333333334	79.29715588960532
1082.080196787367	1586.9333333333334	6676.033333333334	77.96602551152064
1082.7927158200282	1586.7	6597.9	78.44348921661975
1083.5051608687072	1587.3	6487.666666666667	78.03477283180723
1084.217531931239	1586.8333333333333	6367.933333333333	79.0050605659302
1084.9298290054578	1586.6333333333334	6248.066666666667	78.61453592974631
1085.6420520891993	1587.2333333333333	6150.633333333333	78.53077705354606
1086.3542011802977	1587.0	6073.266666666666	78.62658322450393
1087.0662762765878	1586.7666666666667	6003.433333333333	78.51572876885808
1087.7782773759047	1587.1333333333334	5949.666666666667	77.37847440879557
1088.4902044760831	1586.9	5876.766666666666	78.76704564888855
1089.202057574958	1586.6333333333334	5790.766666666666	79.178491342068
1089.9138366703637	1586.2666666666667	5691.2	77.58592188430998
1090.6255417601355	1586.8666666666666	5606.4	78.82412082892931
1091.337172842108	1587.2333333333333	5526.133333333333	79.15257996350363
1092.048729914116	1587.4666666666667	5462.266666666666	78.36158139949208
1092.7602129739944	1586.3333333333333	5425.866666666667	78.48202751609233
1093.471622019578	1587.4	5379.333333333333	79.04535701250583
1094.1829570487016	1586.8	5308.333333333333	78.88415747366982
1094.8942180592	1586.5666666666666	5208.1	77.25401615158523
1095.605405048908	1586.2666666666667	5135.5	78.83794989434965
1096.3165180156604	1587.2666666666667	5066.266666666666	79.93089148445138
1097.027556957292	1586.7333333333333	5013.233333333334	79.35619048211792
1097.7385218716379	1586.8333333333333	4978.5	78.882571243563
1098.4494127565324	1587.3	4930.266666666666	80.26433687365869
1099.1602296098106	1587.1	4844.266666666666	79.80659299124613
1099.8709724293074	1587.0	4764.733333333334	81.5676360663681
1100.5816412128574	1586.9333333333334	4695.833333333333	81.06560857361158
1101.2922359582956	1586.8333333333333	4649.733333333334	81.14524461067722
1102.0027566634565	1586.7333333333333	4612.666666666667	80.8800628421973
1102.7132033261753	1586.2333333333333	4567.266666666666	82.13313899757382
1103.4235759442865	1587.1	4489.633333333333	81.4695594843298
1104.1338745156252	1587.3666666666666	4417.8	81.70390983012548
1104.844099038026	1586.8	4368.733333333334	81.29912376168679
1105.5542495093239	1587.3333333333333	4330.9	82.02189625094202
1106.2643259273534	1586.5	4283.8	81.65172491701438
1106.9743282899494	1587.1666666666667	4200.166666666667	82.11635547660781
1107.684256594947	1587.5333333333333	4130.5	82.87327532831516
1108.394110840181	1587.0	4074.733333333333	83.48539550056174
1109.1038910234856	1586.8	4029.633333333333	82.59263694782159
1109.8135971426964	1586.6333333333334	3979.233333333333	84.70526399717436
1110.5232291956477	1586.2	3899.5333333333333	84.39643340630168
1111.2327871801745	1586.7333333333333	3829.8333333333335	83.91172420716906
1111.9422710941117	1586.8666666666666	3780.733333333333	83.77166271866179
1112.6516809352938	1586.6	3744.2	86.32494251818673
1113.3610167015559	1586.8666666666666	3679.0	84.79166567231854
1114.0702783907325	1587.3333333333333	3624.0333333333333	86.27994620412368
1114.7794660006589	1586.9333333333334	3573.6	85.19201331255992
1115.4885795291696	1586.6666666666667	3549.366666666667	87.19853087767794
1116.1976189740992	1587.1333333333334	3502.5666666666666	85.57513231387466
1116.906584333283	1587.2666666666667	3452.633333333333	85.3637286423687
1117.6154756045555	1586.8	3414.9333333333334	86.44773740379665
1118.3242927857516	1586.6333333333334	3371.233333333333	86.54400967505842
1119.0330358747062	1586.5333333333333	3339.7	87.05201628627161
1119.741704869254	1587.1666666666667	3295.3	87.86454886812928
1120.4502997672296	1586.4	3256.1	88.12134976359233
1121.1588205664682	1585.8	1662.1666666666667	83.33356034435869
1121.8672672648045	1586.1	1661.0	77.67629231860307
1122.5756398600731	1585.4333333333334	1661.3666666666666	69.75198981285558
1123.2839383501089	1587.0666666666666	1662.3333333333333	82.81229817846751
