# Supplementary material for: Roblonski: A Material-Efficient Robo-Fluidic Toolbox for Rapid Photochemical Characterization
Source: ACS Cent Sci. 2026 Feb 6;12(3):333–44. doi: 10.1021/acscentsci.5c02027 (PMC13022720; doi:10.1021/acscentsci.5c02027)
Supplement: Supplementary file 2 [file oc5c02027_si_002.zip › BeerLambertStudy/Raw Data (Automataed)/BLEC Study (2025 Jun 12)/ZnPc3/blec_ZnPc3__13062025_aABS_i17_eEXP_s5_d400e-03_t250-0_m7_v175-0.csv]

name	C:/Users/cbe.mabolha.shared/Documents/Gilson Spectroscopy Project\BLEC Study (2025 Jun 12)\ZnPc3\blec_ZnPc3__13062025_aABS_i17_eEXP_s5_d400e-03_t250-0_m7_v175-0.csv
2025-06-13 06:37:21.444970
mix_iter=7	mix_disp=175.0
droplet_volume=50.0	working_volume=250.0
dilution_scheme=Fractional(value=0.3333333333333333)	n_dil=6
calibration=Calibration(y = f(x); f(x) = -0.244 + 0.9765x; s.t. y > 0.0; Set Feb 4	2025 from "Manuscript Figures Data.xlsx")
count	30
interval	0.1 (Sec)
integration_time	40000 (uSec)
NLC=False	DCC=False	WCAL=-5	Slit=S5
Conc_0=0.004	nFRAC=0.13168724279835395	nConc_(17;5)=0.0005267489711934158	aFRAC=0.13201728177972288	aConc_(17;5)=0.0005280691271188915
wavelength (nm)	dark reference (int)	light reference (int)	abs (mOD)
W	D	L	S
344.6678771972656	1601.9	1678.1	80.55126132224466
345.45221902608614	1589.8666666666666	1664.4666666666667	77.09049564057234
346.236489003635	1586.6333333333334	1662.5666666666666	78.3432071416864
347.02068712774695	1585.9	1660.8666666666666	77.36983634439284
347.8048133962569	1585.4333333333334	2376.266666666667	130.75591196390116
348.5888678069997	1586.4	2392.4333333333334	134.1291206967218
349.3728503578101	1587.0666666666666	2406.9666666666667	132.6999807658878
350.15676104652283	1587.7	2415.233333333333	130.56124400393313
350.94059987097285	1588.4333333333334	2423.9666666666667	130.64748307177047
351.72436682899485	1586.6	2428.5666666666666	128.39693038728927
352.5080619184237	1586.5333333333333	2439.5333333333333	130.231952885138
353.2916851370942	1585.9	2441.0666666666666	127.45704896410773
354.0752364828412	1586.1666666666667	2445.633333333333	127.25810186144368
354.8587159534994	1586.1333333333334	2449.733333333333	128.19172595644048
355.6421235469038	1586.6	2452.6666666666665	125.68599164409225
356.42545926088906	1587.1	2454.4333333333334	125.98595465409868
357.20872309329	1586.6333333333334	2456.633333333333	130.20649393618788
357.9919150419415	1587.3	2450.9	125.78889092430876
358.77503510467835	1586.8666666666666	2446.0	126.93161387016849
359.5580832793353	1586.8333333333333	2437.1	122.85524237215823
360.34105956374725	1586.1333333333334	2430.9	120.94149678809602
361.12396395574893	1586.7666666666667	2432.4333333333334	123.74209685365429
361.9067964531752	1586.0666666666666	2428.766666666667	121.62447523116737
362.6895570538609	1587.4	2429.0333333333333	121.82517355642032
363.47224575564076	1586.8333333333333	2425.4	120.99190571651803
364.2548625563497	1586.8666666666666	2418.8	118.75342998457063
365.0374074538224	1587.0666666666666	2423.133333333333	121.34062254153389
365.8198804458938	1586.9	2418.3333333333335	121.8677882594792
366.6022815303986	1587.0333333333333	2416.2	120.290488348344
367.3846107051717	1586.4666666666667	2420.8	120.87455382346016
368.1668679680479	1586.5	2421.2	120.28682048321599
368.9490533168619	1586.7333333333333	2428.266666666667	121.13647329531867
369.7311667494487	1587.3333333333333	2433.2	119.94731263218884
370.5132082636429	1587.2	2438.866666666667	119.27587918262834
371.2951778572795	1586.5	2442.9666666666667	118.46286933442424
372.07707552819323	1587.0666666666666	2446.5333333333333	119.22718879140955
372.8589012742189	1586.6666666666667	2453.8	117.70924998273146
373.6406550931913	1586.6666666666667	2459.8	114.81134906485933
374.4223369829453	1586.4333333333334	2472.233333333333	117.75318623876139
375.2039469413157	1586.6	2475.6666666666665	115.55344425713511
375.9854849661373	1586.6666666666667	2466.633333333333	115.35551113474563
376.7669510552448	1586.9666666666667	2472.8333333333335	115.64785384600346
377.5483452064732	1586.9666666666667	2475.9	114.08831503403654
378.3296674176572	1586.6	2494.5333333333333	115.94419738400305
379.11091768663164	1587.0	2494.3333333333335	111.84238538561439
379.89209601123133	1587.2333333333333	2496.2	113.36720231102693
380.67320238929113	1586.6333333333334	2504.6	114.22730802615183
381.45423681864577	1586.1333333333334	2506.9666666666667	114.1682217745893
382.23519929713007	1587.0333333333333	2514.0666666666666	112.8500532838386
383.01608982257886	1586.1666666666667	2530.5666666666666	116.85945387280391
383.796908392827	1586.7	2538.3333333333335	113.56321251233072
384.57765500570923	1586.8333333333333	2540.633333333333	114.64968907170109
385.3583296590604	1586.8666666666666	2533.766666666667	115.00872302530702
386.1389323507153	1586.8	2537.266666666667	113.5642678681495
386.91946307850884	1587.0666666666666	2548.9	113.49656968586342
387.69992184027564	1587.2333333333333	2570.633333333333	113.61520138403725
388.48030863385065	1586.4333333333334	2590.133333333333	111.72354803101913
389.2606234570687	1586.5333333333333	2575.4	110.60669241509542
390.04086630776453	1587.0333333333333	2568.4666666666667	113.12842315202786
390.82103718377294	1586.6	2566.5666666666666	109.57941847825462
391.6011360829288	1586.7333333333333	2576.9666666666667	109.54773058877635
392.3811630030669	1586.8333333333333	2606.8333333333335	110.46029279727311
393.161117942022	1586.8	2650.8	112.1578758115354
393.941000897629	1586.5	2695.3	112.58244136824123
394.72081186772266	1586.5333333333333	2699.4	110.70081523286635
395.5005508501378	1586.9333333333334	2682.0	108.18615301920055
396.28021784270925	1586.5333333333333	2688.4333333333334	110.68431237595117
397.0598128432718	1586.8666666666666	2700.4666666666667	112.41597482114491
397.83933584966024	1586.1666666666667	2699.233333333333	111.4843997122736
398.6187868597095	1586.2	2715.6	109.30380624740586
399.3981658712542	1587.0333333333333	2730.6	109.4737298516833
400.1774728821293	1587.6666666666667	2758.8	110.5045507496603
400.9567078901696	1586.7	2778.4	109.79051625600977
401.7358708932098	1586.9	2780.233333333333	108.68373093822673
402.5149618890848	1586.2	2770.4	109.66870115535168
403.2939808756294	1587.0666666666666	2774.633333333333	109.39356590892794
404.07292785067847	1586.4666666666667	2801.0666666666666	109.21598766020755
404.8518028120667	1586.8666666666666	2812.2	108.73622337117689
405.630605757629	1586.6666666666667	2821.6	111.2916332784784
406.4093366852001	1587.1333333333334	2809.4666666666667	109.22230391965073
407.1879955926149	1586.8	2816.4	109.51801267656019
407.9665824777082	1587.3	2831.233333333333	108.07014631193277
408.74509733831474	1586.7666666666667	2852.5333333333333	109.90323683838788
409.52354017226935	1587.0333333333333	2863.133333333333	109.65039640603521
410.3019109774069	1586.8333333333333	2863.6	107.7068754416556
411.08020975156217	1586.2666666666667	2879.3	108.68089284763417
411.8584364925699	1587.4	2900.233333333333	107.30216432239115
412.6365911982651	1586.5	2932.1	109.89667048920882
413.4146738664823	1586.0333333333333	2953.3333333333335	107.48236920658698
414.19268449505654	1587.5333333333333	2979.0666666666666	106.05383514005646
414.97062308182257	1587.3	3020.4	107.51109920173951
415.74848962461516	1586.8666666666666	3058.5	104.86682874350154
416.52628412126916	1586.9333333333334	3131.1666666666665	106.86175124576557
417.3040065696194	1585.8	3208.4666666666667	108.04724809587826
418.0816569675006	1586.9	3199.5	108.756062672398
418.8592353127476	1586.9333333333334	3185.233333333333	107.2117811366904
419.63674160319533	1587.0	3201.2	106.39355431390955
420.4141758366785	1587.0333333333333	3238.1	106.55812302699196
421.1915380110319	1586.0666666666666	3253.9666666666667	108.97339363530062
421.9688281240904	1586.3666666666666	3255.4333333333334	109.2212977626239
422.7460461736888	1586.3333333333333	3304.0666666666666	106.96597299617179
423.52319215766187	1587.0	3373.0666666666666	108.25843004232068
424.3002660738445	1586.6	3457.0333333333333	109.00959948112465
425.0772679200714	1586.8333333333333	3596.633333333333	108.60150098791888
425.8541976941775	1585.9666666666667	3734.133333333333	109.46420796424783
426.6310553939975	1587.3666666666666	3793.6666666666665	108.632979216937
427.40784101736625	1587.4	3846.0666666666666	110.07848470677847
428.18455456211865	1586.6	3973.9	112.30312145728097
428.96119602608934	1586.6333333333334	4167.6	112.24604325641114
429.7377654071133	1586.8333333333333	4377.266666666666	112.72176568004512
430.5142627030252	1586.5333333333333	4488.7	112.86873598372104
431.29068791166	1586.7	4637.833333333333	113.55351916650254
432.06704103085235	1587.3	4775.2	116.37599320109283
432.8433220584372	1586.4	4861.066666666667	113.31870768191236
433.6195309922492	1586.7666666666667	4932.333333333333	115.83971184438032
434.3956678301234	1586.8666666666666	4971.633333333333	114.73359607528289
435.1717325698944	1586.6	4988.333333333333	114.2341084266915
435.9477252093971	1586.9333333333334	5004.466666666666	112.30079782177766
436.72364574646633	1587.1	5052.3	112.78892505981698
437.49949417893686	1586.4666666666667	5121.033333333334	113.04405179752801
438.27527050464346	1586.9	5209.0	110.91404447927076
439.0509747214211	1586.7333333333333	5388.466666666666	111.40787652902848
439.8266068271044	1587.2333333333333	5646.866666666667	110.97204228235827
440.6021668195283	1587.4333333333334	6010.533333333334	111.09154343488316
441.37765469652754	1586.4333333333334	6476.0	113.07496299613167
442.1530704559369	1586.5666666666666	6961.566666666667	112.90981756778376
442.9284140955914	1586.7	7398.4	114.34233189260773
443.7036856133256	1585.9	7709.3	114.2976426975094
444.47888500697445	1586.9	7868.833333333333	113.78068768809005
445.2540122743727	1587.0333333333333	7922.333333333333	114.6545851912164
446.0290674133552	1587.1	7859.2	112.51676814108221
446.8040504217568	1587.1666666666667	7776.466666666666	113.43586220456693
447.5789612974122	1587.2333333333333	7685.933333333333	111.16034265095746
448.35380003815635	1587.2333333333333	7639.133333333333	111.84390429825174
449.1285666418239	1586.4333333333334	7614.433333333333	111.58855380104781
449.90326110624983	1586.3333333333333	7604.966666666666	111.39786527620585
450.67788342926883	1586.8666666666666	7616.4	111.36999254901117
451.4524336087157	1587.2	7658.433333333333	111.66599542510203
452.22691164242536	1587.3	7692.5	110.9428265639704
453.00131752823256	1587.2666666666667	7769.133333333333	110.88991129274928
453.7756512639721	1586.8666666666666	7838.466666666666	111.4150951144539
454.5499128474788	1587.0	7904.066666666667	110.64448410079285
455.32410227658755	1586.4	7945.0	110.60562456784692
456.09821954913303	1586.4333333333334	7957.433333333333	112.29252556263587
456.8722646629501	1586.9	7922.866666666667	110.38067761012752
457.6462376158736	1586.8333333333333	7862.7	111.04041769852964
458.4201384057383	1587.1333333333334	7772.033333333334	111.36301265981346
459.1939670303791	1586.8666666666666	7641.333333333333	110.94935230004735
459.96772348763074	1586.3333333333333	7503.366666666667	110.66049556494038
460.741407775328	1586.8666666666666	7363.266666666666	110.12727252258613
461.51501989130577	1586.8333333333333	7225.966666666666	109.28238377400163
462.2885598333988	1586.9666666666667	7113.5	109.29080912087434
463.0620275994419	1586.5333333333333	7022.266666666666	108.59619502547079
463.83542318726995	1586.9666666666667	6956.166666666667	108.47363188116844
464.6087465947177	1587.0	6912.166666666667	108.97284927864126
465.38199781962	1586.5666666666666	6879.1	107.28612611046432
466.1551768598116	1585.9333333333334	6874.6	107.45223042167319
466.92828371312737	1587.1333333333334	6900.366666666667	109.08647805084223
467.7013183774021	1587.1333333333334	6941.3	109.66467891346902
468.4742808504707	1588.2333333333333	6985.733333333334	109.52970912235313
469.24717113016777	1587.1333333333334	7027.4	107.9642159437878
470.0199892143283	1587.1333333333334	7098.066666666667	108.99401360167253
470.792735100787	1586.7	7168.733333333334	108.03036429281683
471.5654087873788	1586.8333333333333	7243.966666666666	107.25603370421075
472.33801027193834	1586.9333333333334	7315.266666666666	108.15170439887717
473.11053955230057	1585.9	7383.066666666667	107.45645984394636
473.88299662630027	1586.8333333333333	7441.233333333334	107.28752209281586
474.65538149177223	1586.8666666666666	7486.633333333333	107.23755054080118
475.4276941465513	1586.8333333333333	7540.333333333333	107.58722473506126
476.1999345884722	1587.3333333333333	7544.833333333333	107.07906317008624
476.97210281536985	1586.8333333333333	7542.733333333334	107.53803171154453
477.74419882507897	1587.8	7522.366666666667	107.84241661921001
478.51622261543446	1586.7333333333333	7492.366666666667	107.58753596985878
479.2881741842711	1586.0333333333333	7463.633333333333	106.99012935873806
480.06005352942367	1587.8	7416.933333333333	107.46216481964174
480.831860648727	1587.2	7368.366666666667	106.75216537994307
481.60359554001593	1585.9666666666667	7335.6	107.03929568950115
482.37525820112523	1586.9333333333334	7284.833333333333	106.94835946362394
483.14684862988975	1587.0	7226.033333333334	106.80218296217848
483.91836682414424	1587.3666666666666	7182.133333333333	106.45331841561608
484.68981278172356	1586.7666666666667	7135.033333333334	106.02097308251521
485.46118650046253	1586.8333333333333	7087.1	105.70499350726547
486.23248797819593	1587.1666666666667	7039.833333333333	105.74394844044753
487.0037172127586	1587.2333333333333	7004.866666666667	105.95919676484993
487.7748742019853	1586.9	6971.766666666666	106.02033254662275
488.54595894371096	1587.1333333333334	6936.466666666666	106.3033580469858
489.31697143577026	1587.0333333333333	6901.633333333333	105.25816020248533
490.08791167599804	1587.0666666666666	6874.366666666667	105.62211382384586
490.8587796622292	1586.9	6849.033333333334	106.03981292396954
491.6295753922984	1586.8	6819.466666666666	106.8051341096265
492.4002988640406	1586.9	6787.966666666666	106.3308703460322
493.17095007529053	1587.3333333333333	6758.8	106.53776254786686
493.94152902388305	1586.8333333333333	6726.4	106.0922882596622
494.71203570765294	1587.2	6692.333333333333	104.91326091548557
495.482470124435	1586.6666666666667	6668.2	105.83899429231242
496.25283227206404	1587.0666666666666	6639.3	104.27739445731957
497.02312214837485	1587.0333333333333	6613.8	105.1279769907021
497.7933397512024	1586.9	6587.566666666667	105.239884257474
498.56348507838123	1587.3	6561.733333333334	105.31539209431877
499.3335581277464	1586.4666666666667	6551.133333333333	105.38634947863632
500.10355889713264	1587.2333333333333	6545.0	105.45930743887011
500.8734873843747	1586.8666666666666	6533.333333333333	104.79229052851692
501.6433435873074	1587.3	6536.1	104.52425188865584
502.4131275037657	1587.1333333333334	6542.233333333334	104.70852637368392
503.1828391315842	1587.4333333333334	6541.533333333334	102.83614550288675
503.95247846859786	1587.2333333333333	6562.733333333334	102.73528082594237
504.72204551264144	1587.7666666666667	6593.533333333334	104.51482875253375
505.49154026154974	1586.5	6632.766666666666	103.74961968132298
506.2609627131576	1586.9333333333334	6671.2	104.37828937440172
507.03031286529983	1586.8333333333333	6721.133333333333	105.16541859913691
507.7995907158112	1586.9	6768.9	104.2809918761485
508.5687962625266	1587.1666666666667	6842.4	103.99397323092586
509.33792950328075	1587.1666666666667	6926.866666666667	103.75774306376918
510.1069904359085	1587.8	7002.1	103.53843234541382
510.8759790582447	1586.9	7075.066666666667	102.35471186532921
511.6448953681241	1586.8333333333333	7170.3	104.17238365914325
512.4137393633815	1586.8333333333333	7270.566666666667	103.43647117378825
513.1825110418519	1586.8333333333333	7376.366666666667	104.7880906465423
513.9512104013698	1587.4333333333334	7468.533333333334	104.52214516870725
514.7198374397702	1586.7666666666667	7579.366666666667	104.33320849151262
515.4883921548881	1586.4666666666667	7674.5	103.82428992037302
516.2568745445578	1586.7666666666667	7800.866666666667	104.744880882351
517.0252846066146	1586.5333333333333	7899.233333333334	102.49771907746258
517.793622338893	1586.6	8008.9	103.67169606385308
518.561887739228	1586.5666666666666	8097.4	102.70444117136728
519.3300808054544	1587.1333333333334	8197.366666666667	103.99357068634478
520.0982015354069	1586.9666666666667	8290.2	103.73815963343725
520.8662499269203	1587.0333333333333	8385.533333333333	103.32124089618033
521.6342259778296	1587.6333333333334	8469.733333333334	103.5427763142032
522.4021296859694	1586.8	8549.8	104.28801643790882
523.1699610491747	1586.6666666666667	8622.333333333334	103.62306141556597
523.9377200652801	1587.0	8692.666666666666	103.71419018188686
524.7054067321207	1586.5333333333333	8742.633333333333	102.53059994703821
525.4730210475309	1587.5666666666666	8810.5	103.89402129790211
526.2405630093459	1587.6666666666667	8871.766666666666	104.27686258820991
527.0080326154003	1587.1	8913.3	102.94341831700953
527.7754298635291	1586.6333333333334	8960.7	102.75671477269239
528.5427547515668	1587.4333333333334	9021.966666666667	102.96841889756043
529.3100072773485	1587.2333333333333	9063.1	102.23086180647586
530.077187438709	1586.6	9101.1	102.06977789125847
530.8442952334829	1587.2333333333333	9142.833333333334	103.39934718145975
531.6113306595051	1586.4333333333334	9180.033333333333	102.3109428776115
532.3782937146104	1587.3	9218.266666666666	102.63932471681042
533.1451843966338	1586.2333333333333	9251.1	101.64754434519742
533.9120027034099	1586.6	9289.733333333334	101.6414552109157
534.6787486327736	1587.0	9320.6	101.989978983302
535.4454221825597	1586.6	9354.233333333334	101.56427669833683
536.212023350603	1586.9666666666667	9402.5	102.59603567108122
536.9785521347383	1587.3	9438.433333333332	102.42393327116494
537.7450085328004	1587.2	9463.9	102.08868762895443
538.5113925426242	1586.4333333333334	9484.133333333333	101.45850902272076
539.2777041620444	1587.4	9503.866666666667	101.46476294539461
540.0439433888959	1587.6	9531.633333333333	100.84989457216147
540.8101102210134	1587.0	9554.333333333334	101.47408951785245
541.5762046562318	1587.0333333333333	9570.266666666666	102.01412627301025
542.3422266923859	1588.0333333333333	9591.533333333333	101.44421799622506
543.1081763273105	1587.1	9607.6	101.52575865500755
543.8740535588404	1586.9	9617.5	101.26584159502433
544.6398583848105	1587.0	9616.766666666666	101.30954746773818
545.4055908030555	1586.7	9612.433333333332	100.71133657586532
546.1712508114102	1587.6333333333334	9627.466666666667	101.23262470144277
546.9368384077096	1586.2	9619.4	100.60599684276927
547.7023535897882	1586.7666666666667	9622.9	101.34426066544187
548.4677963554811	1587.0	9641.166666666666	101.32701849409854
549.2331667026231	1587.4	9644.666666666666	100.99056115998461
549.9984646290487	1586.5666666666666	9627.666666666666	100.02761323750462
550.7636901325931	1587.5	9625.066666666668	101.66974868662524
551.5288432110908	1587.2	9619.0	101.58572461042705
552.2939238623768	1587.7	9605.4	100.85452569778586
553.0589320842859	1587.0333333333333	9603.766666666666	100.64959214197319
553.8238678746528	1586.6333333333334	9593.466666666667	100.52978819733929
554.5887312313124	1587.0666666666666	9601.966666666667	100.38636768538345
555.3535221520995	1587.4333333333334	9614.833333333334	100.13559171339624
556.1182406348488	1587.0666666666666	9610.933333333332	100.15564854134594
556.8828866773954	1587.0666666666666	9632.533333333333	101.3549961426976
557.6474602775738	1587.2333333333333	9624.4	101.35688047901425
558.411961433219	1586.7333333333333	9629.333333333334	101.01847938879844
559.1763901421657	1587.0	9627.433333333332	99.71516811249727
559.9407464022488	1586.8666666666666	9632.433333333332	100.55900993204173
560.7050302113031	1587.0666666666666	9651.366666666667	100.42741862211454
561.4692415671633	1587.0	9680.9	101.46696023437607
562.2333804676643	1586.6333333333334	9685.166666666666	100.5039521209287
562.997446910641	1586.3333333333333	9698.766666666666	100.86137618967831
563.7614408939281	1587.4333333333334	9713.5	100.59007980284083
564.5253624153604	1587.3333333333333	9732.266666666666	100.30333054526929
565.2892114727728	1586.6	9747.766666666666	99.69942277610838
566.0529880639999	1586.6	9768.833333333334	100.71639582606085
566.8166921868768	1587.0	9795.533333333333	101.60395050448295
567.5803238392382	1586.2666666666667	9801.3	100.0354698635032
568.3438830189189	1587.1	9830.166666666666	99.67957334029522
569.1073697237535	1586.9333333333334	9839.266666666666	99.42583341210103
569.8707839515772	1587.1333333333334	9841.566666666668	99.3356793023916
570.6341257002246	1586.8666666666666	9849.166666666666	99.66561174452444
571.3973949675305	1587.5333333333333	9869.4	99.21206653581146
572.1605917513298	1586.8333333333333	9898.1	99.31466757171286
572.9237160494572	1586.4	9910.8	100.08797314859234
573.6867678597476	1587.5	9886.133333333333	98.81387710700369
574.4497471800358	1586.6	9898.733333333334	98.87637994886796
575.2126540081566	1586.6	9921.333333333334	98.9068047804672
575.9754883419448	1586.4333333333334	9939.866666666667	99.53780664822638
576.7382501792351	1586.9666666666667	9973.5	99.73454201554951
577.5009395178625	1587.1666666666667	9975.233333333334	98.35911547220813
578.2635563556619	1587.1	10008.9	99.60245059533511
579.0261006904677	1586.6666666666667	10009.6	99.4382588393136
579.7885725201152	1586.9666666666667	10024.033333333333	99.65454084872464
580.5509718424388	1586.4	10035.933333333332	99.67030667994693
581.3132986552736	1587.2666666666667	10044.9	98.61687946363142
582.0755529564542	1587.2333333333333	10055.833333333334	99.4310334412179
582.8377347438156	1587.3666666666666	10078.166666666666	99.49259394090558
583.5998440151925	1586.5	10107.233333333334	99.96529170492862
584.3618807684197	1586.7333333333333	10115.833333333334	98.87782177578562
585.123845001332	1587.0333333333333	10127.766666666666	99.18215190168975
585.8857367117644	1587.1333333333334	10162.7	98.56878872774556
586.6475558975515	1586.5666666666666	10193.1	98.67510529720194
587.4093025565281	1586.7666666666667	10249.633333333333	99.39198502101046
588.1709766865292	1586.8	10298.433333333332	98.77140787591172
588.9325782853895	1587.1666666666667	10362.433333333332	98.87013899457726
589.6941073509438	1587.0	10425.033333333333	99.41266582266063
590.4555638810269	1587.5333333333333	10493.4	99.50391374312653
591.2169478734736	1587.4333333333334	10551.866666666667	99.44346388641314
591.9782593261189	1587.3666666666666	10641.2	99.24271566274844
592.7394982367973	1587.7	10718.866666666667	98.82263456659065
593.5006646033439	1587.1333333333334	10835.866666666667	99.92493099125181
594.2617584235933	1586.5666666666666	10912.266666666666	100.18570299229994
595.0227796953804	1587.1	10997.566666666668	99.2298589172552
595.78372841654	1586.6666666666667	11111.6	98.67929939466532
596.544604584907	1586.5333333333333	11208.5	98.31751703710748
597.3054081983161	1587.0333333333333	11324.766666666666	98.23812261825528
598.0661392546021	1586.7	11470.733333333334	99.71614233816008
598.8267977515999	1586.5	11595.666666666666	100.24753834910138
599.5873836871442	1587.2	11723.8	99.59319062806344
600.34789705907	1587.3	11847.966666666667	98.84190677474606
601.1083378652119	1586.9333333333334	11970.3	98.69266497042415
601.8687061034049	1587.3333333333333	12096.566666666668	98.82655183093104
602.6290017714836	1587.2666666666667	12212.8	98.47416436982112
603.3892248672829	1586.4666666666667	12365.9	98.70726649492262
604.1493753886377	1587.3	12490.8	97.51951892112197
604.9094533333828	1586.6333333333334	12621.566666666668	98.1357229179517
605.6694586993528	1587.4333333333334	12753.3	98.66349132276568
606.4293914843829	1587.3333333333333	12900.166666666666	99.33853057193507
607.1892516863076	1587.1	13033.533333333333	98.63883771879536
607.9490393029618	1586.6333333333334	13185.766666666666	97.86771068924098
608.7087543321802	1587.1333333333334	13317.233333333334	98.17127360686374
609.4683967717978	1587.5	13460.533333333333	97.73349847757538
610.2279666196492	1586.9666666666667	13580.9	97.5417247253603
610.9874638735695	1586.6	13715.7	98.03996727826326
611.7468885313933	1587.1333333333334	13874.4	99.15491618668263
612.5062405909555	1587.0666666666666	13989.933333333332	99.19172206176117
613.2655200500909	1587.3666666666666	14131.133333333333	98.57420396438076
614.0247269066342	1587.2	14213.0	97.90466223117191
614.7838611584203	1586.9333333333334	14340.133333333333	98.02784631863126
615.5429228032841	1586.3666666666666	14465.0	98.81131761324605
616.3019118390603	1587.5333333333333	14555.533333333333	97.72010258276308
617.0608282635836	1587.4333333333334	14639.833333333334	98.3634289876394
617.8196720746892	1586.7	14731.366666666667	98.65912254191558
618.5784432702114	1586.7666666666667	14798.1	97.51035768954709
619.3371418479854	1587.1	14904.866666666667	97.4163089701104
620.0957678058459	1586.2666666666667	14993.066666666668	97.58702671890258
620.8543211416277	1586.4	15072.066666666668	97.97136223193559
621.6128018531655	1587.2333333333333	15152.4	98.00525299865139
622.3712099382943	1587.3	15184.333333333334	97.40643727083881
623.1295453948488	1586.3333333333333	15250.866666666667	97.79393867364233
623.8878082206638	1587.2333333333333	15300.4	97.59937995444122
624.6459984135743	1586.9	15328.3	96.65935378091734
625.4041159714149	1586.9333333333334	15381.3	97.27064839359673
626.1621608920203	1586.4	15405.766666666666	97.00535055577402
626.9201331732256	1586.7333333333333	15438.233333333334	97.19097993345083
627.6780328128656	1586.9333333333334	15474.533333333333	96.11382580544843
628.4358598087749	1586.8666666666666	15524.133333333333	97.01960850321879
629.1936141587885	1587.0	15562.7	96.96025378486819
629.9512958607411	1586.6	15607.533333333333	96.41521570748334
630.7089049124675	1587.0333333333333	15628.6	96.16911767258387
631.4664413118026	1586.8666666666666	15667.433333333332	97.23219041505365
632.2239050565811	1587.3666666666666	15668.233333333334	97.51160862579749
632.9812961446379	1586.7333333333333	15663.933333333332	96.6244788508431
633.7386145738079	1586.4666666666667	15675.3	96.44659435564722
634.4958603419257	1587.6333333333334	15723.533333333333	97.33983283968855
635.2530334468262	1586.2	15701.733333333334	96.65343965029939
636.0101338863443	1587.1	15697.466666666667	97.2150827583007
636.7671616583146	1586.9333333333334	15690.066666666668	97.62811084732863
637.5241167605723	1587.4	15637.733333333334	96.70013395185114
638.2809991909518	1587.1333333333334	15632.6	96.60889908482447
639.037808947288	1586.3333333333333	15651.6	97.61483956248172
639.7945460274159	1586.7333333333333	15605.766666666666	96.19009203939433
640.5512104291702	1586.8333333333333	15550.7	96.26358718072474
641.3078021503857	1587.1666666666667	15546.1	96.93257000928597
642.0643211888971	1587.1	15530.366666666667	97.49493688133019
642.8207675425394	1586.7666666666667	15508.633333333333	97.65908186375769
643.5771412091474	1587.0666666666666	15485.066666666668	97.76628985240768
644.3334421865558	1586.3666666666666	15427.933333333332	96.52269084852182
645.0896704725996	1587.4333333333334	15409.0	96.38480597282582
645.8458260651132	1586.7	15400.033333333333	96.3313742826707
646.6019089619319	1586.2666666666667	15394.133333333333	96.74334576179099
647.3579191608902	1586.8	15416.8	96.9492677178859
648.1138566598231	1586.7	15414.133333333333	97.2365190244435
648.8697214565653	1586.5666666666666	15376.633333333333	96.25780468030366
649.6255135489516	1586.9666666666667	15350.366666666667	96.70180453140898
650.3812329348169	1587.0333333333333	15331.9	97.07698178792897
651.1368796119959	1586.5	15366.6	97.87152858746627
651.8924535783235	1586.8666666666666	15331.533333333333	96.4389420530675
652.6479548316345	1587.4333333333334	15302.6	96.41420687075882
653.4033833697637	1586.9666666666667	15284.766666666666	96.9063140583139
654.1587391905458	1587.2666666666667	15281.033333333333	96.47468193692302
654.9140222918159	1586.9666666666667	15281.666666666666	97.28914396352077
655.6692326714084	1586.6666666666667	15311.633333333333	97.37197779709568
656.4243703271585	1586.5666666666666	15315.6	98.1412371260981
657.1794352569008	1586.9666666666667	15352.1	97.86308919483324
657.9344274584702	1586.6333333333334	15383.633333333333	98.84493435855303
658.6893469297014	1586.5666666666666	15387.1	99.18543157888298
659.4441936684294	1586.9333333333334	15397.566666666668	99.52292839671635
660.1989676724888	1586.6666666666667	15413.0	100.47532283182572
660.9536689397146	1586.4333333333334	15449.566666666668	101.07451758408317
661.7082974679414	1586.7666666666667	15508.133333333333	101.9497804264675
662.4628532550042	1587.5	15560.6	101.74056775729105
663.2173362987378	1586.3666666666666	15587.766666666666	101.17073804323448
663.9717465969768	1586.8333333333333	15638.833333333334	101.43942272584289
664.7260841475563	1587.4666666666667	15692.8	103.49993603777531
665.480348948311	1586.7333333333333	15765.6	103.80872383634313
666.2345409970756	1587.1	15844.333333333334	103.66323565667732
666.988660291685	1587.3333333333333	15915.5	104.6355209098651
667.742706829974	1586.7	15988.133333333333	104.04422401408861
668.4966806097776	1587.2666666666667	16069.766666666666	104.05298889671195
669.2505816289303	1586.4666666666667	16147.1	104.0284928694149
670.0044098852671	1586.9333333333334	16232.866666666667	104.54489483175273
670.7581653766227	1586.6333333333334	16332.7	104.60399863465206
671.511848100832	1587.0666666666666	16433.133333333335	103.96410668343839
672.2654580557298	1586.6333333333334	16535.633333333335	103.2235966930461
673.0189952391509	1586.6333333333334	16646.6	102.7225206895019
673.7724596489301	1587.1	16747.433333333334	102.90495224605488
674.5258512829022	1586.8333333333333	16846.966666666667	102.05859996385574
675.279170138902	1586.7333333333333	16967.7	100.94311222711866
676.0324162147645	1586.3666666666666	17026.6	99.57339498709732
676.7855895083242	1587.2333333333333	17133.2	98.6083554334586
677.5386900174161	1587.1666666666667	17264.366666666665	98.5021162860404
678.2917177398749	1586.6666666666667	17392.633333333335	98.64128040508798
679.0446726735356	1587.5666666666666	17539.8	97.68842861489865
679.797554816233	1587.2666666666667	17670.0	97.25850146157504
680.5503641658016	1586.8666666666666	17771.466666666667	96.6701402796551
681.3031007200765	1586.3333333333333	17857.633333333335	96.05918711783593
682.0557644768925	1586.5666666666666	17960.933333333334	95.11437751293363
682.8083554340842	1587.3666666666666	18075.833333333332	94.77541976059446
683.5608735894867	1586.7	18184.566666666666	94.26748529043509
684.3133189409347	1587.4333333333334	18328.866666666665	95.55173445617973
685.0656914862628	1586.2333333333333	18446.933333333334	95.17675686142775
685.8179912233061	1586.6	18565.066666666666	94.34498129390838
686.5702181498993	1586.5666666666666	18697.1	93.98281394202671
687.3223722638772	1586.1	18856.533333333333	93.44981685332864
688.0744535630747	1587.0	18993.033333333333	93.48326810626135
688.8264620453265	1586.9666666666667	19104.066666666666	92.5267684995944
689.5783977084674	1586.8333333333333	19211.133333333335	92.36305050089304
690.3302605503324	1586.8333333333333	19334.933333333334	91.91376193225729
691.082050568756	1587.5	19441.666666666668	91.8617192434453
691.8337677615733	1587.1	19509.633333333335	92.03838325216704
692.585412126619	1587.4333333333334	19614.133333333335	93.16866717185945
693.3369836617278	1586.8333333333333	19690.666666666668	92.42035234724919
694.0884823647348	1587.2333333333333	19793.166666666668	93.50069864361059
694.8399082334745	1585.9666666666667	19869.5	93.78269549120776
695.5912612657819	1587.2	19945.0	94.08743616081202
696.3425414594917	1586.8333333333333	19996.366666666665	93.38652065876579
697.0937488124388	1587.3	20067.733333333334	92.79878058587671
697.8448833224579	1586.9	20116.8	92.30135032807883
698.5959449873841	1587.6333333333334	20162.566666666666	91.73622057508227
699.3469338050518	1586.8666666666666	20192.7	91.85107040756613
700.0978497732962	1586.5	20237.733333333334	91.99816978793729
700.8486928899517	1587.0	20270.6	92.06102921562649
701.5994631528534	1586.4333333333334	20291.3	92.15683338343077
702.3501605598362	1587.0333333333333	20335.766666666666	92.33384951107024
703.1007851087347	1586.8333333333333	20367.8	92.00485236502853
703.8513367973837	1586.5666666666666	20377.966666666667	92.04222061775629
704.6018156236181	1587.4	20353.8	91.70979964972575
705.3522215852728	1586.7333333333333	20330.666666666668	91.31344049633798
706.1025546801824	1587.6	20334.433333333334	91.25293796906452
706.8528149061818	1587.4	20318.9	90.68039900260557
707.603002261106	1587.6666666666667	20292.366666666665	91.01479184705028
708.3531167427894	1586.9	20298.433333333334	91.63272807927339
709.1031583490673	1587.5333333333333	20285.633333333335	91.81887880333724
709.8531270777742	1586.4666666666667	20239.633333333335	91.67784623472754
710.6030229267449	1586.9333333333334	20191.6	90.96623184445308
711.3528458938142	1587.6	20156.266666666666	90.95382573687061
712.1025959768172	1587.7666666666667	20093.133333333335	90.76271688337488
712.8522731735884	1587.4	20004.4	90.6319251149831
713.6018774819628	1587.5333333333333	19887.866666666665	90.52787694871786
714.351408899775	1587.5	19832.066666666666	90.42603405837738
715.1008674248601	1586.8666666666666	19800.0	90.7719435323926
715.8502530550527	1587.3666666666666	19706.133333333335	90.99352269179407
716.5995657881876	1587.9666666666667	19582.4	90.92018932460353
717.3488056220998	1587.2333333333333	19470.666666666668	91.16477255081452
718.097972554624	1586.4333333333334	19346.066666666666	90.49885323012595
718.8470665835949	1587.4333333333334	19247.6	90.07127691933869
719.5960877068475	1587.5	19164.666666666668	90.28352091105084
720.3450359222164	1587.4	19104.866666666665	90.19417586970579
721.0939112275368	1586.8333333333333	19052.033333333333	90.33503828464343
721.842713620643	1586.4	19006.3	89.71565269558513
722.5914430993702	1586.9333333333334	18989.866666666665	90.47722110648651
723.340099661553	1586.7333333333333	18985.933333333334	91.70048929693742
724.0886833050263	1586.7	18964.166666666668	91.34474102026998
724.837194027625	1587.6666666666667	18965.933333333334	91.42230957133701
725.5856318271836	1587.3666666666666	18918.533333333333	90.21280616943042
726.3339967015373	1587.7	18864.933333333334	90.00399413698486
727.0822886485207	1586.8	18806.733333333334	89.96340822058912
727.8305076659686	1586.9	18724.066666666666	89.17079868350378
728.5786537517159	1586.7666666666667	18687.066666666666	89.79838141574443
729.3267269035974	1586.5333333333333	18633.8	90.09106587955942
730.0747271194479	1586.9666666666667	18608.0	90.14594781090078
730.822654397102	1586.9333333333334	18590.6	90.0198748130139
731.5705087343949	1587.0	18590.433333333334	90.51594189437886
732.3182901291611	1586.9666666666667	18549.266666666666	90.34584345094945
733.0659985792356	1586.1666666666667	18521.366666666665	90.52764131863185
733.8136340824532	1586.4333333333334	18480.4	90.26674629446205
734.5611966366486	1587.5333333333333	18465.233333333334	90.33494308093049
735.3086862396566	1586.9333333333334	18430.466666666667	89.668255011951
736.056102889312	1587.0333333333333	18410.866666666665	89.6389019437488
736.8034465834498	1587.2666666666667	18393.133333333335	89.37693270839861
737.5507173199047	1587.0666666666666	18376.9	89.78118540278187
738.2979150965115	1587.4666666666667	18363.0	89.57868441867825
739.045039911105	1586.7	18367.7	90.03000102796575
739.79209176152	1586.8333333333333	18367.3	90.38996834296762
740.5390706455914	1587.4333333333334	18400.4	89.95738776754169
741.285976561154	1586.6666666666667	18417.266666666666	89.37903141266668
742.0328095060426	1586.6666666666667	18377.566666666666	89.42090654494588
742.7795694780918	1586.8333333333333	18362.566666666666	88.72030479391344
743.5262564751367	1586.6	18363.266666666666	89.27723210992241
744.272870495012	1586.6666666666667	18320.933333333334	88.92818596896794
745.0194115355524	1586.9666666666667	18289.4	88.86844176641218
745.765879594593	1586.4666666666667	18265.133333333335	89.10275199817748
746.5122746699683	1587.0333333333333	18272.7	89.76904971096307
747.2585967595134	1587.6333333333334	18291.6	89.48725818235806
748.0048458610628	1587.1333333333334	18275.033333333333	89.56375196184818
748.7510219724516	1586.3333333333333	18294.3	89.2367588106656
749.4971250915144	1586.9	18318.066666666666	88.97195778780639
750.243155216086	1587.6666666666667	18356.766666666666	89.59881436155736
750.9891123440015	1586.6	18418.366666666665	89.23904309875405
751.7349964730954	1587.2333333333333	18455.966666666667	89.6165312913079
752.4808076012027	1586.9666666666667	18477.0	89.46469864334848
753.2265457261582	1586.9666666666667	18498.466666666667	87.95071561063656
753.9722108457964	1587.2333333333333	18578.6	88.25519200089475
754.7178029579526	1586.6333333333334	18654.933333333334	88.75595618139842
755.4633220604613	1587.1	18676.533333333333	88.29045800571568
756.2087681511574	1586.7666666666667	18715.366666666665	88.5399692103305
756.9541412278757	1587.1666666666667	18779.633333333335	88.84116180228864
757.699441288451	1587.2666666666667	18835.733333333334	88.67972285198383
758.4446683307182	1586.0666666666666	18856.1	88.39245711910252
759.1898223525119	1586.8666666666666	18907.466666666667	88.22820315307511
759.9349033516671	1586.6333333333334	18947.866666666665	87.99215016029297
760.6799113260186	1587.2	19016.066666666666	87.97880082830471
761.424846273401	1587.0666666666666	19098.566666666666	88.50289873252385
762.1697081916495	1586.9	19166.533333333333	87.92897102547445
762.9144970785986	1586.8666666666666	19243.9	88.06693811995133
763.6592129320832	1587.6333333333334	19303.266666666666	87.9932115893925
764.4038557499381	1586.6666666666667	19357.2	88.36840301141054
765.1484255299982	1586.7666666666667	19414.866666666665	88.5436418138986
765.8929222700982	1586.7333333333333	19441.7	88.33128775022668
766.637345968073	1586.4	19523.6	88.84886763198317
767.3816966217572	1587.5333333333333	19609.733333333334	88.99497801401782
768.1259742289859	1586.7333333333333	19659.833333333332	87.53749649954764
768.8701787875938	1587.6666666666667	19736.9	88.74625005766072
769.6143102954156	1586.8666666666666	19775.666666666668	87.74529814405122
770.3583687502863	1586.8333333333333	19892.866666666665	88.82057435291951
771.1023541500406	1586.9333333333334	19970.366666666665	89.07622780624996
771.8462664925133	1587.0333333333333	20006.8	88.40894795424721
772.5901057755393	1586.8333333333333	20100.066666666666	88.79399440946305
773.3338719969533	1586.5666666666666	20201.633333333335	89.09187252659606
774.0775651545903	1587.6333333333334	20300.633333333335	88.81282439370422
774.8211852462848	1586.6	20384.533333333333	88.90992999063468
775.5647322698719	1586.3333333333333	20493.266666666666	89.49348299218782
776.3082062231862	1586.8333333333333	20549.533333333333	89.58491422276168
777.0516071040627	1586.6	20660.9	89.66977099881217
777.7949349103361	1587.0333333333333	20732.7	88.72694705644507
778.5381896398412	1586.7	20835.8	88.1992287471395
779.281371290413	1586.7333333333333	20941.466666666667	87.4288370377804
780.024479859886	1587.9	21065.9	87.3422172501164
780.7675153460953	1586.3333333333333	21173.0	87.024300792214
781.5104777468754	1587.8666666666666	21295.466666666667	87.66851539210897
782.2533670600615	1586.7666666666667	21381.933333333334	87.8688391087733
782.996183283488	1587.1	21468.633333333335	87.7310511157754
783.73892641499	1586.8333333333333	21581.5	87.50710193988314
784.4815964524023	1586.9666666666667	21687.966666666667	87.13185134251395
785.2241933935596	1586.1	21834.6	88.03331022158707
785.9667172362967	1587.5666666666666	21923.266666666666	88.53841335943899
786.7091679784486	1587.0	22017.433333333334	88.23170363061428
787.4515456178499	1587.0333333333333	22100.0	87.98427882454517
788.1938501523355	1586.6333333333334	22209.9	88.35850555911885
788.9360815797401	1586.6333333333334	22304.566666666666	88.8367927894653
789.6782398978987	1586.5	22418.566666666666	88.51000880767135
790.420325104646	1586.6333333333334	22526.2	88.59256492879693
791.1623371978169	1586.9	22626.566666666666	87.185650310953
791.9042761752461	1587.3	22742.433333333334	86.96066564529964
792.6461420347684	1586.5666666666666	22887.0	87.50652521350364
793.3879347742187	1586.9666666666667	23018.1	87.8697914956233
794.1296543914318	1586.5333333333333	23087.833333333332	87.21451651787393
794.8713008842426	1587.0666666666666	23225.033333333333	87.31679653757274
795.6128742504857	1586.9666666666667	23409.6	87.71521851793037
796.354374487996	1587.5666666666666	23487.533333333333	87.36807569642659
797.0958015946084	1587.0666666666666	23571.2	88.05215492479195
797.8371555681575	1587.9333333333334	23669.1	87.95001921796212
798.5784364064783	1587.6666666666667	23719.0	86.51077479136525
799.3196441074057	1586.8	23883.7	87.86299848333516
800.0607786687742	1587.1666666666667	23967.766666666666	87.46493746832381
800.8018400884189	1587.3666666666666	24089.966666666667	86.57385326111668
801.5428283641745	1586.3666666666666	24214.233333333334	87.3146260648633
802.2837434938757	1586.8666666666666	24303.033333333333	86.58711750380198
803.0245854753575	1586.0	24462.966666666667	87.54367260810008
803.7653543064547	1586.9	24587.7	87.94176069320935
804.5060499850019	1586.8666666666666	24697.433333333334	87.52499483192088
805.2466725088342	1586.7333333333333	24776.1	86.61148536924922
805.9872218757862	1587.2	24883.966666666667	86.64065505708805
806.7276980836928	1586.6	25027.4	87.26725651953919
807.4681011303886	1587.1333333333334	25095.6	86.6980727802768
808.2084310137088	1586.5333333333333	25147.366666666665	86.6610918581727
808.948687731488	1587.8	25245.633333333335	86.8722532103368
809.688871281561	1586.8	25293.6	86.58494901300502
810.4289816617627	1586.4	25395.233333333334	86.86463067245272
811.1690188699278	1586.8666666666666	25487.566666666666	86.93446804968234
811.9089829038911	1586.6	25476.066666666666	86.99157320184923
812.6488737614875	1587.0333333333333	25541.833333333332	86.57550735339196
813.3886914405518	1587.0	25689.133333333335	86.58075079897402
814.1284359389189	1587.3333333333333	25805.366666666665	86.49871167394019
814.8681072544233	1586.6	25893.6	86.5750390520772
815.6077053849002	1587.4	25958.133333333335	86.70733539705644
816.3472303281842	1587.1333333333334	25993.933333333334	86.8327677786689
817.0866820821101	1586.9666666666667	26089.2	86.31365440487224
817.8260606445127	1586.0666666666666	26202.166666666668	85.67657263858457
818.5653660132269	1587.1333333333334	26300.0	85.1868307094704
819.3045981860876	1587.3	26398.066666666666	85.96623291627387
820.0437571609293	1587.5333333333333	26491.8	85.50824620015747
820.7828429355872	1587.0666666666666	26618.933333333334	86.60945997394582
821.5218555078957	1586.9	26737.533333333333	87.88717369185419
822.26079487569	1586.6333333333334	26807.333333333332	86.878443595111
822.9996610368046	1586.6	26852.066666666666	86.34442937774547
823.7384539890745	1587.8	26899.866666666665	85.79075415714516
824.4771737303345	1586.3666666666666	26996.833333333332	85.63171966388781
825.2158202584193	1586.7	27092.9	85.80460555175279
825.9543935711638	1586.8666666666666	27106.5	86.18959274806797
826.6928936664028	1586.6666666666667	27226.366666666665	86.96464620385645
827.4313205419711	1587.5	27303.733333333334	86.4246627272111
828.1696741957036	1586.7	27381.6	87.2383577704242
828.907954625435	1587.2666666666667	27414.366666666665	86.52714306255892
829.646161829	1587.3666666666666	27523.533333333333	86.72810323549389
830.3842958042337	1587.2333333333333	27643.566666666666	86.49101276330119
831.1223565489707	1587.2666666666667	27759.8	86.12903188603885
831.8603440610459	1586.9333333333334	27880.966666666667	86.3514952534587
832.598258338294	1586.9	27946.9	86.08369005858282
833.3360993785501	1586.7	27983.466666666667	85.87022619295936
834.0738671796487	1586.3333333333333	28047.566666666666	84.9026286656575
834.8115617394246	1586.6333333333334	28175.933333333334	84.73038668975127
835.5491830557129	1587.1666666666667	28306.733333333334	85.11665731118329
836.2867311263482	1586.7	28352.633333333335	85.22880889536104
837.0242059491653	1586.4	28458.2	85.85993483283548
837.7616075219992	1586.5333333333333	28527.066666666666	85.89471364652586
838.4989358426844	1586.7666666666667	28514.6	85.86350903443797
839.2361909090561	1586.5666666666666	28559.0	86.03292316477678
839.9733727189487	1586.4333333333334	28647.066666666666	85.46296896196684
840.7104812701973	1586.9666666666667	28737.466666666667	84.78863435046233
841.4475165606366	1587.6	28881.7	85.11237819608309
842.1844785881015	1587.2333333333333	28995.166666666668	85.76712484663204
842.9213673504267	1586.3666666666666	29071.6	86.07166318404408
843.6581828454471	1586.7666666666667	29095.9	86.07814009148399
844.3949250709974	1587.2	29152.9	86.6188026750253
845.1315940249126	1586.6	29280.966666666667	86.2667436833787
845.8681897050272	1586.9666666666667	29393.766666666666	86.0644436427327
846.6047121091764	1586.6	29500.8	85.44575379526799
847.3411612351948	1586.4333333333334	29656.533333333333	86.23927065174115
848.0775370809172	1586.7	29725.066666666666	85.75145828572849
848.8138396441784	1586.5666666666666	29787.533333333333	85.26361728541004
849.5500689228132	1588.0	29931.966666666667	85.79553019317304
850.2862249146566	1587.5333333333333	30041.733333333334	86.42776620473201
851.0223076175432	1586.7	30208.6	86.04476098824962
851.7583170293079	1586.8666666666666	30401.866666666665	85.61550902078295
852.4942531477856	1586.6	30479.266666666666	85.66195709398528
853.2301159708109	1586.5333333333333	30448.633333333335	85.89060083557168
853.9659054962187	1587.2	30443.633333333335	85.79126611717894
854.7016217218439	1586.5	30478.7	86.02066103409057
855.4372646455213	1587.1666666666667	30564.866666666665	85.79727608118725
856.1728342650856	1587.2	30684.466666666667	85.93731311815588
856.9083305783716	1587.0333333333333	30792.633333333335	85.26212940556117
857.6437535832143	1587.7	30879.566666666666	86.4206135007063
858.3791032774483	1586.7333333333333	30921.9	87.08142216587525
859.1143796589085	1586.7666666666667	30927.266666666666	87.53080553760094
859.8495827254299	1586.4333333333334	31080.7	87.96150102428572
860.5847124748469	1587.1	31140.566666666666	87.92574093968487
861.3197689049947	1586.7333333333333	31268.866666666665	88.02341629141796
862.0547520137079	1586.9	31366.033333333333	87.97824718620824
862.7896617988213	1587.0666666666666	31422.233333333334	86.88026418932833
863.5244982581698	1586.9666666666667	31588.4	86.81168138258667
864.2592613895882	1587.0333333333333	31637.7	87.0473105400068
864.9939511909114	1586.4	31650.3	87.53588698846488
865.728567659974	1586.6333333333334	31657.4	87.10936444243423
866.4631107946109	1587.3	31728.233333333334	87.09729333023097
867.197580592657	1586.8666666666666	31811.966666666667	86.99730933536453
867.931977051947	1586.9333333333334	31956.1	86.38471426986759
868.6663001703158	1586.4	32011.533333333333	85.74148445057827
869.4005499455982	1586.7666666666667	32054.566666666666	86.2973447045534
870.1347263756289	1587.0666666666666	32102.4	86.22907717811121
870.8688294582428	1586.7	32211.833333333332	86.5225170120646
871.6028591912748	1586.9	32306.7	86.5322926318918
872.3368155725594	1586.3666666666666	32465.033333333333	86.3949934675774
873.0706985999318	1587.1666666666667	32510.433333333334	86.20861901802147
873.8045082712266	1587.2	32597.0	87.37540454708277
874.5382445842787	1587.2	32647.166666666668	86.16749338021425
875.2719075369228	1586.5333333333333	32750.7	85.33695732293951
876.0054971269938	1586.7	32857.8	85.05346939608077
876.7390133523264	1586.6333333333334	33064.833333333336	85.08925139913434
877.4724562107556	1586.8	33327.5	84.68933123427153
878.2058257001161	1587.0	33593.86666666667	85.50268624866561
878.9391218182427	1586.4	33749.933333333334	85.96111704606754
879.6723445629702	1587.0666666666666	33825.9	85.71234180814571
880.4054939321335	1587.2333333333333	33877.23333333333	84.20055856213823
881.1385699235674	1586.8333333333333	34064.96666666667	84.6029334143512
881.8715725351066	1587.2666666666667	34243.46666666667	84.28656299607604
882.604501764586	1587.1	34403.5	83.28674114007276
883.3373576098403	1587.2333333333333	34566.36666666667	83.1565105460299
884.0701400687044	1586.6333333333334	34723.36666666667	82.62623421036301
884.8028491390132	1587.3	34866.7	82.41818256320624
885.5354848186014	1587.1333333333334	34997.933333333334	81.73647899140138
886.2680471053038	1586.7666666666667	35144.933333333334	81.91332634834359
887.0005359969554	1586.9	35309.6	82.1490169550516
887.7329514913906	1587.1333333333334	35466.96666666667	82.0243988859278
888.4652935864447	1587.3333333333333	35636.53333333333	81.46116540147045
889.1975622799522	1587.0666666666666	35837.6	81.19202836135395
889.929757569748	1587.3	36080.03333333333	80.88806015972855
890.6618794536669	1587.5	36295.3	81.51339045859393
891.3939279295437	1587.0	36450.03333333333	81.54948644182977
892.1259029952132	1587.3	36542.53333333333	80.47571516437434
892.8578046485103	1586.6	36728.73333333333	81.3564595800332
893.5896328872698	1587.5333333333333	36836.333333333336	81.28432089511331
894.3213877093264	1586.5333333333333	37021.9	81.34227390147574
895.0530691125149	1586.2333333333333	37301.1	81.49032459332194
895.7846770946703	1586.5333333333333	37540.3	81.62092695196324
896.5162116536272	1587.5333333333333	37700.566666666666	81.86256002578148
897.2476727872206	1586.8	37829.2	81.84869950121508
897.9790604932853	1587.2	38023.9	81.44438105587639
898.7103747696559	1586.0	38252.333333333336	81.64635809208916
899.4416156141674	1586.2333333333333	38426.8	81.51036215975323
900.1727830246544	1586.6666666666667	38679.1	82.35966895482073
900.9038769989521	1587.0333333333333	38875.53333333333	82.1409960869475
901.634897534895	1587.2666666666667	39044.8	81.78959097306952
902.365844630318	1587.0333333333333	39232.73333333333	82.26057916544195
903.0967182830558	1586.6	39392.03333333333	82.34440452720538
903.8275184909435	1587.0	39495.03333333333	81.70572117739523
904.5582452518156	1587.0	39674.933333333334	82.1373643610104
905.288898563507	1586.9	39833.0	82.75258512779578
906.0194784238527	1587.1333333333334	39904.76666666667	82.6308691826513
906.7499848306873	1586.7666666666667	40137.36666666667	82.88534498024339
907.4804177818455	1586.9	40330.2	82.55516128145275
908.2107772751625	1587.3333333333333	40585.3	82.97843563307836
908.9410633084728	1586.0666666666666	40880.96666666667	83.7840288642093
909.6712758796114	1586.5666666666666	40885.73333333333	83.46183771845196
910.4014149864129	1586.9	40985.46666666667	84.11852767296234
911.1314806267123	1587.0666666666666	41121.833333333336	83.62394188409304
911.8614727983444	1586.5333333333333	41271.96666666667	83.09593529850807
912.5913914991438	1587.4666666666667	41485.433333333334	82.90470948674796
913.3212367269456	1586.7666666666667	41682.53333333333	82.5643354289623
914.0510084795844	1586.7333333333333	41888.433333333334	81.88951286241256
914.7807067548952	1586.8666666666666	42008.26666666667	81.3971808173064
915.5103315507125	1586.7333333333333	42130.2	82.00490154355843
916.2398828648716	1586.0666666666666	42364.36666666667	82.41020028209671
916.9693606952068	1587.0333333333333	42475.5	82.21581860552689
917.6987650395532	1586.5666666666666	42536.433333333334	81.39523112041375
918.4280958957455	1586.9666666666667	42547.8	81.07810164219367
919.1573532616186	1586.2666666666667	42627.63333333333	81.86127986234014
919.8865371350073	1586.5666666666666	42599.433333333334	81.4220494570816
920.6156475137464	1587.0	42647.9	81.32580350979116
921.3446843956707	1586.3333333333333	42652.63333333333	81.47391012664468
922.0736477786149	1587.2666666666667	42627.63333333333	81.60970817716063
922.802537660414	1586.7666666666667	42670.0	81.44930047658272
923.5313540389027	1586.5	42697.333333333336	81.72906310159307
924.2600969119159	1586.8	42629.566666666666	81.42317822047023
924.9887662772883	1586.6333333333334	42549.46666666667	81.76858459184264
925.7173621328548	1586.9666666666667	42557.3	81.75552673920093
926.4458844764501	1586.3	42490.7	82.11257410605731
927.1743333059092	1586.5666666666666	42258.03333333333	82.38436104110671
927.9027086190666	1586.4333333333334	41938.4	81.34179807487199
928.6310104137575	1586.6666666666667	41472.86666666667	81.60783718860765
929.3592386878165	1586.5333333333333	40929.666666666664	81.17113307855875
930.0873934390784	1587.1	40280.36666666667	81.86427854175486
930.815474665378	1586.5666666666666	39470.3	80.99095420007862
931.5434823645503	1586.9	38570.066666666666	81.5561404892838
932.2714165344298	1586.5	37431.0	81.39710286121705
932.9992771728516	1586.3333333333333	36339.566666666666	82.10617846396327
933.7270642776504	1587.1666666666667	35235.8	82.59157139446103
934.4547778466609	1586.6	34189.73333333333	82.57220809250468
935.1824178777181	1586.3666666666666	33357.666666666664	82.54791126420601
935.9099843686568	1586.5666666666666	32665.133333333335	82.09603116461467
936.6374773173115	1586.9666666666667	32171.866666666665	81.79015608176643
937.3648967215174	1586.7333333333333	31824.9	81.10903484590871
938.0922425791092	1586.3666666666666	31646.166666666668	80.5669646177898
938.8195148879216	1586.9666666666667	31718.933333333334	80.14636057763144
939.5467136457895	1586.8666666666666	31873.933333333334	80.47811227840238
940.2738388505477	1586.7666666666667	32180.866666666665	80.9858142815895
941.000890500031	1587.1333333333334	32580.533333333333	81.05060517685497
941.7278685920743	1586.7666666666667	33125.26666666667	80.9515783717028
942.4547731245123	1586.9	33747.433333333334	80.56318678195956
943.1816040951798	1586.7666666666667	34444.1	80.9232877751935
943.9083615019116	1586.9	35152.76666666667	80.5936724851535
944.6350453425426	1587.7	35894.2	80.41727995434778
945.3616556149077	1586.6666666666667	36652.6	80.48876517465695
946.0881923168415	1587.3333333333333	37435.6	80.65431631033637
946.8146554461789	1586.6333333333334	38208.03333333333	81.24058011280768
947.5410450007547	1586.7333333333333	38949.96666666667	81.00571284208745
948.2673609784038	1586.6666666666667	39689.6	80.78416560042828
948.9936033769609	1586.6666666666667	40505.13333333333	80.6422676427342
949.7197721942608	1586.4	41283.833333333336	80.82925165988492
950.4458674281384	1586.8	42043.53333333333	80.92305439402708
951.1718890764284	1586.9333333333334	42804.13333333333	81.51994216763433
951.8978371369658	1587.5333333333333	43489.3	81.69765048574146
952.6237116075853	1586.8	44056.73333333333	81.99565859856949
953.3495124861216	1586.7666666666667	44597.333333333336	81.87637237308253
954.0752397704097	1586.7666666666667	45177.0	82.21535957021842
954.8008934582843	1586.8	45709.13333333333	81.59922814908472
955.5264735475803	1587.5333333333333	46217.0	80.96322579416045
956.2519800361324	1586.9	46712.933333333334	80.9575566637811
956.9774129217755	1586.7333333333333	47084.36666666667	80.22326519596399
957.7027722023442	1586.4	47517.96666666667	80.27078489459907
958.4280578756737	1586.8	47795.5	80.35030519409929
959.1532699395985	1587.2	48035.26666666667	80.07216494589595
959.8784083919536	1586.9666666666667	48343.53333333333	80.20647220337602
960.6034732305736	1586.4333333333334	48764.23333333333	80.54062788230787
961.3284644532936	1586.7666666666667	49049.933333333334	80.42604392098993
962.053382057948	1586.1333333333334	49356.46666666667	80.78512151653867
962.7782260423721	1587.2	49620.46666666667	80.52496596238092
963.5029964044004	1586.9666666666667	49860.433333333334	79.8877494064842
964.2276931418677	1586.7333333333333	50062.933333333334	79.91398692402197
964.952316252609	1586.8	50176.6	79.86571909696964
965.6768657344589	1587.1	50208.566666666666	79.05180863696381
966.4013415852523	1586.9333333333334	50297.666666666664	79.8677094360324
967.1257438028242	1587.6333333333334	50355.7	81.08175327568033
967.8500723850091	1586.5666666666666	50377.36666666667	81.3378228367546
968.574327329642	1587.4333333333334	50325.566666666666	80.95823933462125
969.2985086345576	1586.9333333333334	50363.5	80.22286798590214
970.0226162975908	1587.3	50297.166666666664	79.59573801545983
970.7466503165765	1587.2666666666667	50195.566666666666	79.21108855203478
971.4706106893493	1587.2666666666667	50226.433333333334	78.96742166473777
972.1944974137441	1586.8333333333333	50116.433333333334	78.59386893231665
972.9183104875957	1587.7333333333333	49895.73333333333	78.84406785112446
973.6420499087391	1587.4333333333334	49612.76666666667	78.53797958742928
974.3657156750087	1586.5666666666666	49422.1	78.45421059828826
975.0893077842397	1587.0	49192.566666666666	78.55338476018193
975.8128262342667	1587.0666666666666	49188.433333333334	78.71588918130864
976.5362710229247	1586.4	49192.23333333333	79.2289908840049
977.2596421480483	1586.9	49187.066666666666	79.67646411434825
977.9829396074724	1586.8	49038.333333333336	79.90867595160088
978.7061633990318	1586.6	48792.03333333333	80.22167273590954
979.4293135205613	1587.1333333333334	48461.333333333336	79.1875463661328
980.1523899698958	1586.8333333333333	48243.23333333333	79.38123562084832
980.87539274487	1587.0333333333333	48111.666666666664	79.20545476603127
981.5983218433189	1587.3	48173.433333333334	79.86617418651572
982.3211772630771	1586.2	48276.26666666667	80.5200159683447
983.0439590019795	1586.7666666666667	48358.8	80.72193838010925
983.7666670578608	1586.7666666666667	48405.8	80.877180119407
984.4893014285559	1587.0333333333333	48389.2	80.48683387093587
985.2118621118997	1587.2666666666667	48375.833333333336	80.24745405709083
985.9343491057269	1586.2666666666667	48361.9	79.56759658651585
986.6567624078724	1586.9333333333334	48265.066666666666	79.4680287128895
987.3791020161709	1587.0	48196.566666666666	79.37329547350467
988.1013679284573	1586.8	48184.53333333333	79.41518085056347
988.8235601425663	1586.8666666666666	48175.86666666667	78.69827132060216
989.5456786563328	1587.2	48230.066666666666	78.32609184009118
990.2677234675917	1586.7666666666667	48264.566666666666	78.18350585012642
990.9896945741776	1586.3	48235.6	78.35959826743311
991.7115919739255	1587.2666666666667	48116.36666666667	78.18907458026382
992.4334156646702	1586.5666666666666	47829.73333333333	78.08463562989412
993.1551656442463	1586.7333333333333	47489.2	78.49742130720078
993.8768419104888	1587.3333333333333	47087.6	78.56152589323334
994.5984444612325	1586.6333333333334	46708.0	78.09350520908406
995.3199732943121	1587.1	46345.36666666667	77.9312159117378
996.0414284075626	1586.4666666666667	46078.6	77.95904909499941
996.7628097988187	1587.3666666666666	45834.9	77.90924002827107
997.4841174659151	1587.2	45579.0	77.48654382395362
998.2053514066869	1587.1666666666667	45310.53333333333	77.67454399818311
998.9265116189687	1587.0666666666666	44844.6	77.46396779421048
999.6475981005952	1587.3333333333333	44231.3	76.94411861007798
1000.3686108494015	1586.7666666666667	43704.0	77.08762264555179
1001.0895498632223	1586.8333333333333	43392.46666666667	77.17710326918996
1001.8104151398923	1587.0	43064.36666666667	77.1184808209076
1002.5312066772464	1586.8333333333333	42733.96666666667	77.18691806888532
1003.2519244731194	1587.5333333333333	42403.3	77.16603362979349
1003.9725685253462	1586.5333333333333	42048.46666666667	77.41183934959932
1004.6931388317614	1587.0666666666666	41664.36666666667	77.27411174365555
1005.4136353902	1586.8333333333333	41190.066666666666	77.56820226547427
1006.1340581984969	1586.4333333333334	40663.36666666667	78.12286986897907
1006.8544072544867	1588.0333333333333	40020.9	78.3488516734689
1007.5746825560042	1586.7	39408.26666666667	78.55848724364544
1008.2948841008844	1586.8	38872.03333333333	78.3093838373454
1009.0150118869618	1587.4	38416.0	78.25771114149768
1009.7350659120716	1586.9333333333334	38105.833333333336	77.73588269440756
1010.4550461740483	1586.4666666666667	37788.333333333336	77.55549255068314
1011.174952670727	1586.9	37416.13333333333	77.34408367442957
1011.8947853999423	1586.7	37027.23333333333	78.19533306597373
1012.614544359529	1587.3333333333333	36492.23333333333	78.89392580464816
1013.334229547322	1586.9666666666667	35868.13333333333	79.45860808262572
1014.0538409611561	1586.7666666666667	35224.5	79.62578167978887
1014.7733785988661	1587.0	34556.6	79.04479962191623
1015.4928424582868	1586.4	34039.066666666666	78.50818719319649
1016.2122325372529	1587.1666666666667	33541.933333333334	77.93873168861224
1016.9315488335994	1587.0333333333333	33141.3	77.81238588995511
1017.6507913451611	1586.8333333333333	32812.0	78.4453696739579
1018.3699600697728	1586.8333333333333	32480.666666666668	78.96809077887207
1019.0890550052692	1587.2666666666667	32010.533333333333	78.52261782041082
1019.8080761494851	1587.3666666666666	31447.6	79.06655559852652
1020.5270235002555	1586.9333333333334	30748.233333333334	79.23635303987601
1021.2458970554151	1586.8666666666666	30022.666666666668	79.184300619743
1021.9646968127987	1586.9	29400.166666666668	79.83609752825886
1022.6834227702411	1587.4	28889.733333333334	79.52327220611963
1023.4020749255772	1586.7	28396.066666666666	79.04594850203725
1024.1206532766416	1586.4666666666667	28027.8	79.59162270178592
1024.8391578212693	1587.0	27719.966666666667	79.57905695471851
1025.5575885572953	1587.1333333333334	27404.1	80.02934453208637
1026.2759454825539	1587.0666666666666	26931.2	79.3850968283017
1026.9942285948803	1587.2666666666667	26363.833333333332	79.52645970530195
1027.7124378921092	1586.5	25791.5	79.22861642408661
1028.4305733720753	1587.0333333333333	25175.166666666668	79.1387787776358
1029.1486350326138	1586.7666666666667	24585.466666666667	78.99358524318416
1029.866622871559	1586.6333333333334	24091.4	79.82253784644325
1030.584536886746	1586.6	23642.433333333334	79.2023812312067
1031.3023770760096	1586.4666666666667	23262.033333333333	78.38227268138358
1032.0201434371845	1587.2	22955.566666666666	78.66139384903084
1032.7378359681059	1587.4333333333334	22610.833333333332	78.4778026225281
1033.455454666608	1587.1666666666667	22226.466666666667	78.42565019121011
1034.1729995305259	1587.0	21805.4	78.3237459347257
1034.8904705576945	1586.3666666666666	21280.666666666668	78.08841256969137
1035.6078677459486	1587.0333333333333	20773.0	78.06551599386886
1036.3251910931228	1587.0666666666666	20247.266666666666	77.28346049235554
1037.042440597052	1586.9666666666667	19788.466666666667	77.65828757458041
1037.7596162555712	1586.4333333333334	19367.833333333332	77.8584999177773
1038.4767180665153	1586.9333333333334	19049.4	78.11777439262477
1039.1937460277186	1587.2	18770.3	77.82712893159163
1039.9107001370162	1587.1666666666667	18485.666666666668	77.58819026252604
1040.627580392243	1587.1666666666667	18229.066666666666	77.27569457541765
1041.3443867912338	1587.3	17869.333333333332	76.93566287035443
1042.0611193318232	1586.9666666666667	17480.433333333334	77.21681329586896
1042.7777780118463	1586.1666666666667	17003.366666666665	76.68809307891215
1043.4943628291376	1586.8333333333333	16569.866666666665	77.60130812281797
1044.2108737815322	1586.7	16147.0	77.13692939744122
1044.9273108668647	1586.9666666666667	15778.733333333334	76.78156157903534
1045.64367408297	1586.4666666666667	15452.4	77.0931976536816
1046.359963427683	1586.7666666666667	15187.5	76.79210099845534
1047.0761788988382	1587.6333333333334	14930.366666666667	77.02188849388114
1047.7923204942708	1586.9	14694.966666666667	77.9685480620508
1048.5083882118154	1587.1666666666667	14414.6	77.2500717628539
1049.224382049307	1586.8333333333333	14112.033333333333	78.19070993638597
1049.9403020045802	1586.6	13783.466666666667	77.91926834626558
1050.6561480754697	1587.2333333333333	13434.066666666668	77.94953715102798
1051.3719202598106	1586.4333333333334	13086.666666666666	76.61159798942187
1052.0876185554378	1586.8333333333333	12804.733333333334	76.9778004835081
1052.8032429601856	1587.1333333333334	12567.266666666666	77.51269248580553
1053.5187934718892	1586.6	12396.733333333334	78.68710992075809
1054.2342700883835	1586.6333333333334	12224.3	79.09252637834479
1054.949672807503	1586.5333333333333	12078.666666666666	77.94509853248957
1055.6650016270826	1586.7	11902.266666666666	78.00765713902108
1056.3802565449573	1587.4	11701.566666666668	78.56536193985626
1057.0954375589617	1587.2	11468.9	77.84635985176536
1057.8105446669308	1587.1333333333334	11243.566666666668	77.27103324778808
1058.5255778666992	1587.0	11013.666666666666	77.4371322431941
1059.240537156102	1586.7666666666667	10789.466666666667	76.80456151080321
1059.9554225329737	1586.9	10595.7	76.72574611818318
1060.6702339951491	1586.8333333333333	10439.566666666668	77.20642927708373
1061.3849715404633	1586.7	10307.4	77.7106424467091
1062.0996351667509	1586.6333333333334	10186.733333333334	76.9237685257621
1062.8142248718468	1586.8333333333333	10073.866666666667	77.01459874663975
1063.528740653586	1587.1333333333334	9918.866666666667	76.20848384260619
1064.2431825098029	1586.4666666666667	9734.633333333333	76.01650082961264
1064.9575504383324	1587.1	9528.633333333333	76.4736090483895
1065.6718444370097	1586.7	9331.3	76.48001998092619
1066.386064503669	1587.2	9162.666666666666	76.83176999322528
1067.1002106361457	1586.5	9023.6	77.385210214237
1067.8142828322743	1586.5666666666666	8893.933333333332	77.22951913474226
1068.5282810898898	1586.8666666666666	8816.633333333333	77.32583806596233
1069.2422054068265	1586.8	8714.666666666666	76.28743400647375
1069.95605578092	1586.4333333333334	8607.233333333334	76.87142609806071
1070.6698322100044	1587.0666666666666	8472.466666666667	77.58963788203206
1071.383534691915	1586.8	8299.066666666668	77.10712825566314
1072.0971632244864	1587.3333333333333	8131.0	76.94287817291045
1072.8107178055534	1586.8333333333333	7976.066666666667	77.35210188104999
1073.524198432951	1587.2333333333333	7853.333333333333	77.33187786930836
1074.2376051045137	1587.0666666666666	7740.8	76.38517908634546
1074.9509378180765	1587.5	7657.733333333334	76.0668795335165
1075.6641965714741	1586.3666666666666	7580.5	77.25055893854265
1076.3773813625414	1586.7	7479.333333333333	77.65634493080766
1077.0904921891133	1587.4	7379.433333333333	77.69864896213713
1077.8035290490245	1587.1	7244.766666666666	76.58117968204247
1078.51649194011	1586.7666666666667	7118.5	76.79900454377078
1079.2293808602042	1586.5	7003.5	78.09226635653306
1079.9421958071423	1586.6	6893.366666666667	78.0930756037114
1080.6549367787588	1587.3666666666666	6811.0	79.65984356358229
1081.367603772889	1586.8333333333333	6740.233333333334	78.65906508918586
1082.080196787367	1586.9666666666667	6676.3	78.35713063755004
1082.7927158200282	1586.9666666666667	6594.9	78.50650063623802
1083.5051608687072	1587.2	6487.666666666667	78.13557185824841
1084.217531931239	1586.9	6371.533333333334	78.3536203627933
1084.9298290054578	1587.0666666666666	6254.733333333334	78.62210657053701
1085.6420520891993	1586.5666666666666	6150.133333333333	78.35662659681968
1086.3542011802977	1586.6666666666667	6073.2	78.82259045695714
1087.0662762765878	1586.5	6011.666666666667	78.09192913264259
1087.7782773759047	1586.7	5950.166666666667	77.75302365089405
1088.4902044760831	1586.6333333333334	5880.433333333333	78.91026320439676
1089.202057574958	1586.8	5788.5	78.43974305078778
1089.9138366703637	1586.2333333333333	5695.233333333334	79.09247260366702
1090.6255417601355	1587.5333333333333	5602.266666666666	78.07638119447643
1091.337172842108	1586.4666666666667	5521.0	78.77229613115252
1092.048729914116	1586.7333333333333	5470.166666666667	79.65492898743082
1092.7602129739944	1586.6666666666667	5429.366666666667	80.51010898800185
1093.471622019578	1586.6333333333334	5374.0	78.74190290289488
1094.1829570487016	1586.8	5306.4	79.71866699069781
1094.8942180592	1586.5333333333333	5218.866666666667	79.33112482529442
1095.605405048908	1586.7333333333333	5131.666666666667	78.91833466478548
1096.3165180156604	1586.7	5067.433333333333	80.03718603165831
1097.027556957292	1586.1666666666667	5027.833333333333	81.31990920830846
1097.7385218716379	1587.3	4986.833333333333	79.82217813660237
1098.4494127565324	1587.2333333333333	4931.433333333333	80.7632822655502
1099.1602296098106	1587.0333333333333	4839.366666666667	78.46254221424746
1099.8709724293074	1587.2666666666667	4763.433333333333	79.92663760194361
1100.5816412128574	1586.5	4692.233333333334	80.49396090832134
1101.2922359582956	1586.8666666666666	4640.1	80.35964923088758
1102.0027566634565	1586.4666666666667	4608.0	79.18891188289312
1102.7132033261753	1586.3	4564.666666666667	80.98826204862898
1103.4235759442865	1586.9333333333334	4493.166666666667	81.55377713687277
1104.1338745156252	1586.5	4417.9	80.5392911517191
1104.844099038026	1587.1	4366.766666666666	81.1271384575132
1105.5542495093239	1587.5666666666666	4335.533333333334	83.52162744536093
1106.2643259273534	1587.5333333333333	4279.866666666667	80.9160772591084
1106.9743282899494	1586.8333333333333	4207.633333333333	82.64177815713131
1107.684256594947	1586.3666666666666	4124.0	81.06674913539092
1108.394110840181	1587.3666666666666	4067.7	82.15635877749143
1109.1038910234856	1586.3	4027.0666666666666	81.23708597502795
1109.8135971426964	1587.0	3968.9	82.53813893221397
1110.5232291956477	1586.5	3899.9333333333334	84.33921184222268
1111.2327871801745	1586.9333333333334	3829.633333333333	83.27092365990059
1111.9422710941117	1586.9333333333334	3778.0333333333333	82.48802735098542
1112.6516809352938	1587.1	3734.5666666666666	84.20678195929389
1113.3610167015559	1586.8666666666666	3671.233333333333	84.40622164771351
1114.0702783907325	1587.2	3619.5666666666666	85.68452877018619
1114.7794660006589	1586.7666666666667	3581.9	85.94977588171827
1115.4885795291696	1586.0	3540.5666666666666	85.5844709734318
1116.1976189740992	1586.8333333333333	3503.3333333333335	86.31420930077557
1116.906584333283	1587.3	3456.633333333333	87.86667428107889
1117.6154756045555	1586.5333333333333	3414.866666666667	86.07029198607316
1118.3242927857516	1586.9	3377.633333333333	87.03521694627491
1119.0330358747062	1586.7666666666667	3337.5333333333333	88.00360373985356
1119.741704869254	1586.4333333333334	3297.0333333333333	88.46012360612025
1120.4502997672296	1587.1333333333334	3257.6666666666665	89.66764720445886
1121.1588205664682	1585.9666666666667	1662.1	77.89017118014378
1121.8672672648045	1585.8333333333333	1662.0	86.34842703063167
1122.5756398600731	1586.0333333333333	1661.4	78.98920780354929
1123.2839383501089	1585.4666666666667	1661.9666666666667	83.17347556918837
