# Supplementary material for: Roblonski: A Material-Efficient Robo-Fluidic Toolbox for Rapid Photochemical Characterization
Source: ACS Cent Sci. 2026 Feb 6;12(3):333–44. doi: 10.1021/acscentsci.5c02027 (PMC13022720; doi:10.1021/acscentsci.5c02027)
Supplement: Supplementary file 2 [file oc5c02027_si_002.zip › BeerLambertStudy/Raw Data (Automataed)/BLEC Study (2025 Jun 12)/ZnPc3/blec_ZnPc3__13062025_aABS_i17_eEXP_s6_d400e-03_t250-0_m7_v175-0.csv]

name	C:/Users/cbe.mabolha.shared/Documents/Gilson Spectroscopy Project\BLEC Study (2025 Jun 12)\ZnPc3\blec_ZnPc3__13062025_aABS_i17_eEXP_s6_d400e-03_t250-0_m7_v175-0.csv
2025-06-13 06:43:18.463581
mix_iter=7	mix_disp=175.0
droplet_volume=50.0	working_volume=250.0
dilution_scheme=Fractional(value=0.3333333333333333)	n_dil=6
calibration=Calibration(y = f(x); f(x) = -0.244 + 0.9765x; s.t. y > 0.0; Set Feb 4	2025 from "Manuscript Figures Data.xlsx")
count	30
interval	0.1 (Sec)
integration_time	40000 (uSec)
NLC=False	DCC=False	WCAL=-5	Slit=S5
Conc_0=0.004	nFRAC=0.08779149519890263	nConc_(17;6)=0.00035116598079561054	aFRAC=0.0880555925122032	aConc_(17;6)=0.0003522223700488128
wavelength (nm)	dark reference (int)	light reference (int)	abs (mOD)
W	D	L	S
344.6678771972656	1602.5666666666666	1677.4666666666667	85.37137572923639
345.45221902608614	1590.3666666666666	1665.1666666666667	83.3818702382092
346.236489003635	1586.6666666666667	1661.4333333333334	78.059687031208
347.02068712774695	1585.5666666666666	1661.5	82.70339972641717
347.8048133962569	1584.8666666666666	2376.0	131.24231935959202
348.5888678069997	1586.7666666666667	2392.9	131.9385768939796
349.3728503578101	1587.3333333333333	2406.1	130.97428701798412
350.15676104652283	1587.7666666666667	2416.9	131.21113491389625
350.94059987097285	1588.0666666666666	2423.4333333333334	129.13535594478327
351.72436682899485	1587.3666666666666	2433.266666666667	129.38243355835021
352.5080619184237	1586.6	2441.3333333333335	129.17091885329546
353.2916851370942	1585.7	2443.9	130.2224511544861
354.0752364828412	1585.5666666666666	2444.5333333333333	126.50893510433808
354.8587159534994	1586.0666666666666	2447.266666666667	125.25263041373785
355.6421235469038	1586.5	2453.633333333333	127.5173519723545
356.42545926088906	1586.6333333333334	2451.6666666666665	124.27541488979081
357.20872309329	1586.9	2450.8333333333335	122.67692614620653
357.9919150419415	1587.1333333333334	2450.766666666667	127.4660085200755
358.77503510467835	1587.7	2442.5	123.54098530427872
359.5580832793353	1586.0333333333333	2437.8333333333335	123.09584414428323
360.34105956374725	1586.1	2436.5333333333333	127.18583291982266
361.12396395574893	1586.6	2429.8333333333335	122.03565350524958
361.9067964531752	1587.0666666666666	2429.5333333333333	122.14113670291177
362.6895570538609	1586.5	2431.1666666666665	123.00068215375556
363.47224575564076	1587.5	2430.4333333333334	122.58656408384776
364.2548625563497	1587.0666666666666	2420.4666666666667	119.70142504275381
365.0374074538224	1586.7	2423.9666666666667	120.20407910548543
365.8198804458938	1586.9	2420.9	122.3773366864896
366.6022815303986	1586.4333333333334	2420.0333333333333	118.5945316459018
367.3846107051717	1586.2666666666667	2419.0666666666666	118.3829633155181
368.1668679680479	1586.7	2422.9333333333334	119.0752636641119
368.9490533168619	1586.5	2424.9333333333334	118.2849624426534
369.7311667494487	1586.6	2430.1	118.36970400240986
370.5132082636429	1587.2333333333333	2439.233333333333	117.6821666959461
371.2951778572795	1587.0333333333333	2444.0	118.22813803768805
372.07707552819323	1587.0666666666666	2443.733333333333	117.63273847221338
372.8589012742189	1586.8	2450.9	116.93234219548192
373.6406550931913	1586.7333333333333	2461.3333333333335	117.09802954410404
374.4223369829453	1586.6666666666667	2470.6	116.92276183445632
375.2039469413157	1586.9333333333334	2476.3	116.99792317317248
375.9854849661373	1586.8333333333333	2471.2	116.96415211714957
376.7669510552448	1587.3666666666666	2474.3	114.78638269194151
377.5483452064732	1587.0333333333333	2480.233333333333	115.4695298578034
378.3296674176572	1586.4666666666667	2489.9666666666667	114.58954642826193
379.11091768663164	1586.6	2494.2	114.72402269300038
379.89209601123133	1586.5333333333333	2502.1	113.72678875548294
380.67320238929113	1586.7333333333333	2504.4666666666667	115.39067537660954
381.45423681864577	1585.7666666666667	2503.266666666667	113.12523568014078
382.23519929713007	1586.3333333333333	2514.5666666666666	115.1161743300168
383.01608982257886	1586.8333333333333	2526.6	114.94424626490729
383.796908392827	1587.5333333333333	2537.133333333333	112.77260495189793
384.57765500570923	1586.4333333333334	2538.6666666666665	112.90928299153802
385.3583296590604	1587.0666666666666	2530.1	112.59456299586601
386.1389323507153	1586.8666666666666	2535.0	113.38793771148241
386.91946307850884	1586.9666666666667	2547.6	112.68083902531389
387.69992184027564	1586.9	2568.5666666666666	110.9790539167047
388.48030863385065	1586.6	2588.0333333333333	112.34892093116751
389.2606234570687	1586.7	2575.4	110.43907089990704
390.04086630776453	1587.1333333333334	2566.766666666667	111.6426969251269
390.82103718377294	1586.6333333333334	2569.3	108.97193078434232
391.6011360829288	1586.7	2576.1666666666665	109.64428712795245
392.3811630030669	1587.4333333333334	2606.3333333333335	110.79776455036229
393.161117942022	1586.8666666666666	2647.5	111.0810757346789
393.941000897629	1586.9	2694.5666666666666	112.71396129877648
394.72081186772266	1586.9666666666667	2695.133333333333	110.19080507808222
395.5005508501378	1587.2	2684.6666666666665	110.69999953801833
396.28021784270925	1586.8	2684.6	107.69445954474945
397.0598128432718	1586.3666666666666	2697.8	109.15191237866959
397.83933584966024	1586.8	2699.4666666666667	108.44617497578518
398.6187868597095	1587.6333333333334	2715.4	110.37667804150026
399.3981658712542	1587.3	2730.8	107.9362363818341
400.1774728821293	1586.4	2757.4	111.38076466751697
400.9567078901696	1586.7666666666667	2788.866666666667	110.33833230382325
401.7358708932098	1586.1333333333334	2775.3333333333335	106.56963967298478
402.5149618890848	1586.7333333333333	2768.4666666666667	109.31425553388097
403.2939808756294	1586.7666666666667	2768.133333333333	107.01052011849609
404.07292785067847	1586.6666666666667	2800.5333333333333	108.31045600771166
404.8518028120667	1587.2	2819.7	111.22337900007037
405.630605757629	1587.3	2821.6666666666665	111.8958106466927
406.4093366852001	1586.9333333333334	2807.4333333333334	108.17463666932449
407.1879955926149	1586.9333333333334	2813.266666666667	107.49998960755947
407.9665824777082	1586.5333333333333	2830.6666666666665	108.37884435261186
408.74509733831474	1587.4666666666667	2850.3333333333335	107.52463359481729
409.52354017226935	1586.7	2862.1666666666665	107.48245390771362
410.3019109774069	1586.8333333333333	2864.9	106.9155710828344
411.08020975156217	1587.0	2883.3333333333335	108.68207231942456
411.8584364925699	1587.0	2902.766666666667	106.93235989787637
412.6365911982651	1587.0666666666666	2925.6666666666665	107.35447733358724
413.4146738664823	1586.4	2948.9333333333334	106.6850028062157
414.19268449505654	1587.2333333333333	2983.4	107.80305134103592
414.97062308182257	1586.6666666666667	3018.733333333333	107.98783077342779
415.74848962461516	1586.6	3061.1666666666665	108.50820405634875
416.52628412126916	1587.4666666666667	3130.2	108.89252426267107
417.3040065696194	1586.7666666666667	3202.266666666667	108.12028450468186
418.0816569675006	1586.4333333333334	3195.0666666666666	106.46583015836843
418.8592353127476	1587.4	3182.0666666666666	106.18861867585272
419.63674160319533	1586.7	3197.4333333333334	106.9059387372106
420.4141758366785	1586.1333333333334	3237.1666666666665	108.78512460656782
421.1915380110319	1586.8666666666666	3250.4	107.31092747995656
421.9688281240904	1586.4333333333334	3250.7	106.50075834804187
422.7460461736888	1587.1666666666667	3310.233333333333	109.93253207873217
423.52319215766187	1587.2333333333333	3374.9333333333334	108.13572731369689
424.3002660738445	1586.3	3451.8333333333335	107.46270779794041
425.0772679200714	1586.9	3595.9666666666667	107.82374179073585
425.8541976941775	1586.9666666666667	3728.366666666667	108.57118916010856
426.6310553939975	1586.8	3798.3333333333335	110.12559202229093
427.40784101736625	1587.0333333333333	3851.8333333333335	110.52183312128795
428.18455456211865	1586.9333333333334	3970.133333333333	110.85822051660233
428.96119602608934	1586.8	4163.733333333334	111.75571458039774
429.7377654071133	1586.1666666666667	4372.9	112.09845220188512
430.5142627030252	1586.5666666666666	4492.0	113.64201226951394
431.29068791166	1586.8666666666666	4643.933333333333	114.36026897724022
432.06704103085235	1587.0666666666666	4762.4	113.09619700760366
432.8433220584372	1586.9666666666667	4857.633333333333	113.89688014942229
433.6195309922492	1586.2	4921.666666666667	113.38123059248043
434.3956678301234	1586.6333333333334	4965.633333333333	113.70350051878614
435.1717325698944	1586.8333333333333	4976.666666666667	112.48527157011613
435.9477252093971	1586.7	5004.3	113.56186871699045
436.72364574646633	1587.1	5049.666666666667	112.88688249471238
437.49949417893686	1586.9	5116.9	110.997375603335
438.27527050464346	1586.6333333333334	5210.533333333334	112.16296261402891
439.0509747214211	1586.6	5386.2	112.2530999793969
439.8266068271044	1587.0	5652.033333333334	111.87175291234631
440.6021668195283	1587.0666666666666	6002.3	110.21700987747367
441.37765469652754	1586.3333333333333	6467.066666666667	112.2512606805689
442.1530704559369	1586.4666666666667	6957.9	113.22974073162132
442.9284140955914	1586.9666666666667	7398.533333333334	114.13146185292419
443.7036856133256	1586.5333333333333	7708.333333333333	114.2179857670476
444.47888500697445	1586.8	7875.3	114.39317682918177
445.2540122743727	1586.6	7911.0	113.70444756632585
446.0290674133552	1587.1	7858.433333333333	112.8496455785114
446.8040504217568	1586.5	7775.033333333334	113.09667046399991
447.5789612974122	1586.7666666666667	7699.833333333333	112.64850136309859
448.35380003815635	1586.5333333333333	7629.666666666667	110.81839949668023
449.1285666418239	1586.4333333333334	7603.766666666666	111.3786618238531
449.90326110624983	1587.3	7615.866666666667	113.48398380011528
450.67788342926883	1586.7666666666667	7627.133333333333	111.64103826301069
451.4524336087157	1587.4	7656.533333333334	111.66995508705999
452.22691164242536	1587.1333333333334	7690.2	110.52479347270794
453.00131752823256	1586.7666666666667	7771.1	112.35286418304597
453.7756512639721	1586.7	7851.366666666667	112.92086606840479
454.5499128474788	1586.7	7901.8	111.56604564587246
455.32410227658755	1586.7	7932.0	111.45028105031864
456.09821954913303	1586.9666666666667	7951.966666666666	111.36865869378835
456.8722646629501	1587.2	7922.233333333334	111.0036562367723
457.6462376158736	1587.3	7863.233333333334	111.82317382531829
458.4201384057383	1586.3333333333333	7759.866666666667	110.5187586154339
459.1939670303791	1586.9333333333334	7651.233333333334	111.21908853043603
459.96772348763074	1586.5	7495.033333333334	110.86398730118313
460.741407775328	1586.6666666666667	7366.433333333333	110.58705534349131
461.51501989130577	1586.6	7222.4	109.7029626056295
462.2885598333988	1586.6333333333334	7104.266666666666	108.93462604117241
463.0620275994419	1586.8333333333333	7026.833333333333	109.06008216290087
463.83542318726995	1586.9333333333334	6966.633333333333	108.90350439993065
464.6087465947177	1586.5	6905.666666666667	109.05311205246464
465.38199781962	1586.5	6888.833333333333	109.40820975773526
466.1551768598116	1586.6333333333334	6879.166666666667	108.39760306620492
466.92828371312737	1586.9	6904.733333333334	108.95123252524118
467.7013183774021	1586.5666666666666	6939.7	109.20512726445536
468.4742808504707	1586.6666666666667	6973.666666666667	108.90152872701856
469.24717113016777	1587.1	7028.266666666666	109.1874203881619
470.0199892143283	1587.1666666666667	7089.933333333333	108.34995412685416
470.792735100787	1586.4	7170.433333333333	108.78833495806788
471.5654087873788	1587.4	7247.566666666667	109.00820688012007
472.33801027193834	1587.0333333333333	7313.8	107.16174069599312
473.11053955230057	1586.8666666666666	7386.833333333333	108.30627979423818
473.88299662630027	1586.9666666666667	7452.2	108.01128903893189
474.65538149177223	1586.8666666666666	7499.4	107.35729277930464
475.4276941465513	1587.2333333333333	7529.7	106.7317816518514
476.1999345884722	1587.0	7544.566666666667	107.29541446679833
476.97210281536985	1586.9666666666667	7531.733333333334	107.13039577352951
477.74419882507897	1586.7333333333333	7518.566666666667	107.22041500054569
478.51622261543446	1586.8666666666666	7486.7	106.25730710669585
479.2881741842711	1586.4333333333334	7464.3	107.64680871452559
480.06005352942367	1587.2	7416.933333333333	107.26519986680677
480.831860648727	1587.3666666666666	7375.533333333334	107.87686064798287
481.60359554001593	1586.5333333333333	7336.6	108.26240049669359
482.37525820112523	1587.0666666666666	7278.1	106.65548421125173
483.14684862988975	1586.7333333333333	7227.566666666667	107.69322983230451
483.91836682414424	1587.5	7173.333333333333	106.14631552682607
484.68981278172356	1586.0333333333333	7132.9	106.79822637311297
485.46118650046253	1586.7666666666667	7093.4	106.30477848104397
486.23248797819593	1586.7333333333333	7039.2	106.3007764566705
487.0037172127586	1586.5333333333333	7014.066666666667	105.98541176446675
487.7748742019853	1586.6333333333334	6982.533333333334	107.03969462711055
488.54595894371096	1586.3	6944.166666666667	106.42906312254392
489.31697143577026	1586.8666666666666	6901.966666666666	106.01462559979124
490.08791167599804	1587.5666666666666	6880.1	106.26481589238261
490.8587796622292	1586.9333333333334	6843.666666666667	106.08233858898303
491.6295753922984	1586.7	6817.6	106.53113610682922
492.4002988640406	1586.7333333333333	6794.4	107.0060884124217
493.17095007529053	1586.6333333333334	6746.5	105.48023610369607
493.94152902388305	1586.8666666666666	6725.5	105.31633525507822
494.71203570765294	1587.3	6705.666666666667	106.33372930694271
495.482470124435	1586.9666666666667	6667.566666666667	105.01830689070715
496.25283227206404	1587.4	6647.8	105.84673802636496
497.02312214837485	1587.0333333333333	6615.5	103.96344323763448
497.7933397512024	1586.8	6581.5	104.6365537305567
498.56348507838123	1587.2333333333333	6568.0	104.96026436326352
499.3335581277464	1587.5	6561.8	105.90870875235554
500.10355889713264	1586.3	6552.533333333334	106.01053811905818
500.8734873843747	1587.4666666666667	6527.466666666666	103.6099141388571
501.6433435873074	1587.4666666666667	6545.733333333334	105.02316568478986
502.4131275037657	1587.2	6531.833333333333	103.40368645716859
503.1828391315842	1586.1666666666667	6551.5	103.22034023612265
503.95247846859786	1586.4666666666667	6564.6	104.09816995428264
504.72204551264144	1586.8666666666666	6587.533333333334	103.22683016490163
505.49154026154974	1587.4	6630.566666666667	103.12589022580356
506.2609627131576	1587.4333333333334	6668.566666666667	104.09245576212774
507.03031286529983	1586.5666666666666	6713.833333333333	104.36538203689352
507.7995907158112	1586.1666666666667	6770.2	103.61395528303656
508.5687962625266	1586.6666666666667	6838.033333333334	102.9399391685211
509.33792950328075	1587.0	6927.433333333333	103.32191176375693
510.1069904359085	1586.8333333333333	6993.866666666667	103.19277960753693
510.8759790582447	1587.5333333333333	7076.3	103.46522753746409
511.6448953681241	1586.8333333333333	7164.166666666667	103.16808457073655
512.4137393633815	1586.6333333333334	7266.8	103.69098544773911
513.1825110418519	1586.9	7373.7	104.60528478697276
513.9512104013698	1587.4	7473.733333333334	104.23572170152778
514.7198374397702	1587.3666666666666	7581.533333333334	104.89850986308409
515.4883921548881	1586.9333333333334	7681.833333333333	103.26716691985608
516.2568745445578	1586.8333333333333	7792.733333333334	103.96984073096942
517.0252846066146	1586.8666666666666	7908.133333333333	104.01393647774911
517.793622338893	1586.3333333333333	7990.733333333334	102.48245160495202
518.561887739228	1586.8333333333333	8096.933333333333	102.8217360172675
519.3300808054544	1586.8	8190.1	104.01666840973617
520.0982015354069	1587.2666666666667	8278.166666666666	102.78756071270958
520.8662499269203	1587.4	8374.2	103.25986038310923
521.6342259778296	1587.4	8465.9	103.99955592772766
522.4021296859694	1586.8666666666666	8543.9	103.95800112651129
523.1699610491747	1587.0	8616.366666666667	103.9241318757927
523.9377200652801	1587.0666666666666	8692.066666666668	103.28817121915455
524.7054067321207	1586.9666666666667	8744.4	102.27094679582439
525.4730210475309	1586.9	8802.566666666668	101.92693602544082
526.2405630093459	1587.5666666666666	8853.266666666666	103.07736647414141
527.0080326154003	1586.6	8916.666666666666	102.88214312068952
527.7754298635291	1587.2	8964.633333333333	102.50748135559192
528.5427547515668	1587.1333333333334	8999.433333333332	102.15419912648314
529.3100072773485	1587.1333333333334	9061.5	102.45992710562919
530.077187438709	1587.2333333333333	9114.933333333332	103.05380401401135
530.8442952334829	1586.7333333333333	9149.066666666668	103.38526786522254
531.6113306595051	1586.3333333333333	9172.0	102.62735598159806
532.3782937146104	1586.8666666666666	9210.333333333334	101.78718134719205
533.1451843966338	1586.9333333333334	9262.6	102.51927919620296
533.9120027034099	1586.6	9289.3	102.0851222598674
534.6787486327736	1587.0	9323.6	102.11107142868765
535.4454221825597	1587.3	9346.333333333334	101.70526804114331
536.212023350603	1587.3666666666666	9390.333333333334	101.79396244877529
536.9785521347383	1586.3666666666666	9423.733333333334	101.69442709812871
537.7450085328004	1587.1333333333334	9452.733333333334	101.2600762267133
538.5113925426242	1587.2333333333333	9477.966666666667	100.76509380481501
539.2777041620444	1587.0333333333333	9506.6	100.01395103034847
540.0439433888959	1587.0666666666666	9535.766666666666	101.37166761551678
540.8101102210134	1586.7	9553.066666666668	102.18867449595314
541.5762046562318	1587.1333333333334	9564.7	101.79290713788528
542.3422266923859	1586.4666666666667	9592.8	101.09787699473767
543.1081763273105	1586.5	9616.433333333332	102.02257372391227
543.8740535588404	1587.0666666666666	9614.433333333332	100.86795268439954
544.6398583848105	1587.6	9609.533333333333	101.67177759551471
545.4055908030555	1587.3333333333333	9619.833333333334	101.02503442956767
546.1712508114102	1587.0666666666666	9617.133333333333	100.6319915486414
546.9368384077096	1587.3333333333333	9620.9	100.65081040534785
547.7023535897882	1587.3666666666666	9623.766666666666	100.81076936316174
548.4677963554811	1587.6	9621.9	99.54234707040526
549.2331667026231	1587.5	9634.066666666668	100.95106690123754
549.9984646290487	1587.3666666666666	9618.366666666667	100.37573656563323
550.7636901325931	1587.4333333333334	9624.066666666668	101.18250644167288
551.5288432110908	1587.6	9617.1	101.74154985881545
552.2939238623768	1587.8	9598.933333333332	100.28692310123921
553.0589320842859	1587.2	9588.133333333333	99.36953725592441
553.8238678746528	1587.8333333333333	9603.3	101.79388976792313
554.5887312313124	1587.2666666666667	9608.166666666666	100.94811849780115
555.3535221520995	1587.1	9628.133333333333	101.76143358527752
556.1182406348488	1587.4	9614.1	100.33851541013524
556.8828866773954	1587.4333333333334	9619.266666666666	100.11201540379092
557.6474602775738	1586.7666666666667	9621.9	100.51516947233412
558.411961433219	1587.0333333333333	9626.733333333334	100.23994743698289
559.1763901421657	1587.4666666666667	9613.766666666666	99.45879346388563
559.9407464022488	1586.6	9635.733333333334	100.47940485516632
560.7050302113031	1587.5666666666666	9648.933333333332	101.34527695002421
561.4692415671633	1587.8	9673.733333333334	100.93536724535085
562.2333804676643	1587.0	9696.4	100.52341642882034
562.997446910641	1587.4666666666667	9697.0	99.7819262950585
563.7614408939281	1586.9666666666667	9712.533333333333	100.1525680255331
564.5253624153604	1586.9	9740.833333333334	100.71130676567437
565.2892114727728	1586.8666666666666	9750.233333333334	99.83879571848165
566.0529880639999	1587.2	9769.6	100.05198969581875
566.8166921868768	1586.9666666666667	9786.866666666667	100.2675964949319
567.5803238392382	1587.0	9801.5	100.48010402855049
568.3438830189189	1587.2	9827.433333333332	99.73799403696785
569.1073697237535	1587.5	9840.166666666666	99.45660870413404
569.8707839515772	1587.0	9841.866666666667	99.5260527331956
570.6341257002246	1587.2	9843.933333333332	99.10189278917875
571.3973949675305	1586.3666666666666	9866.4	99.00171024940985
572.1605917513298	1586.8333333333333	9889.5	99.55085339200514
572.9237160494572	1587.3333333333333	9894.0	99.57807119280788
573.6867678597476	1586.9666666666667	9892.9	99.04902784378446
574.4497471800358	1587.5333333333333	9901.566666666668	99.44388708638533
575.2126540081566	1586.8666666666666	9923.3	99.40998624227444
575.9754883419448	1586.4666666666667	9935.966666666667	99.81736001625465
576.7382501792351	1586.6666666666667	9949.433333333332	98.49770051559753
577.5009395178625	1586.9666666666667	9985.9	98.9495156215501
578.2635563556619	1587.0666666666666	9990.566666666668	98.69232514210303
579.0261006904677	1587.0	10004.7	99.75867050812349
579.7885725201152	1587.5	10025.2	99.67419016043623
580.5509718424388	1586.6	10035.766666666666	99.02042618426273
581.3132986552736	1587.2	10040.033333333333	99.10556492370193
582.0755529564542	1587.5666666666666	10051.3	98.48130113124591
582.8377347438156	1587.6	10070.366666666667	98.847880237692
583.5998440151925	1587.8333333333333	10103.166666666666	99.26671332781136
584.3618807684197	1586.9	10124.733333333334	99.38196767902862
585.123845001332	1587.2666666666667	10124.633333333333	98.45751430028726
585.8857367117644	1586.9	10151.9	98.15196449361281
586.6475558975515	1586.4666666666667	10196.666666666666	98.29889836427051
587.4093025565281	1586.5666666666666	10251.866666666667	98.74363243932487
588.1709766865292	1586.3333333333333	10300.8	98.64569434497369
588.9325782853895	1587.7333333333333	10367.3	99.51189747722744
589.6941073509438	1586.8333333333333	10427.633333333333	98.04790169927207
590.4555638810269	1586.8666666666666	10480.1	98.52372406107871
591.2169478734736	1587.0666666666666	10541.666666666666	98.51223906907065
591.9782593261189	1586.9666666666667	10623.666666666666	98.10471866346185
592.7394982367973	1587.6333333333334	10713.733333333334	98.53381896277321
593.5006646033439	1586.6666666666667	10813.366666666667	98.32596729371193
594.2617584235933	1586.8666666666666	10914.1	99.81938383327072
595.0227796953804	1587.3666666666666	10998.533333333333	98.55517928687853
595.78372841654	1586.8666666666666	11084.433333333332	97.1646341616208
596.544604584907	1586.8666666666666	11195.7	97.1134490410859
597.3054081983161	1587.4333333333334	11321.6	97.96533479614773
598.0661392546021	1586.8	11452.366666666667	98.83396124483924
598.8267977515999	1587.6333333333334	11591.133333333333	98.8862331730571
599.5873836871442	1587.0666666666666	11717.866666666667	98.40978989717114
600.34789705907	1587.0666666666666	11850.2	98.83648258484328
601.1083378652119	1586.9333333333334	11978.866666666667	98.8776191962435
601.8687061034049	1587.2666666666667	12089.4	98.47770467363499
602.6290017714836	1586.7	12223.433333333332	97.65000064058299
603.3892248672829	1587.3333333333333	12362.133333333333	97.53218623076748
604.1493753886377	1586.9666666666667	12501.0	98.50263198114082
604.9094533333828	1586.6666666666667	12621.0	99.35382116919172
605.6694586993528	1586.8666666666666	12760.566666666668	98.99897808123947
606.4293914843829	1587.4666666666667	12878.866666666667	98.10495174803687
607.1892516863076	1587.0333333333333	13022.0	97.48198117801473
607.9490393029618	1586.9666666666667	13196.433333333332	98.3748471049444
608.7087543321802	1587.0333333333333	13309.666666666666	96.98751098294454
609.4683967717978	1587.5	13459.966666666667	97.76621809789398
610.2279666196492	1586.7333333333333	13577.866666666667	98.10110327849708
610.9874638735695	1587.0666666666666	13710.333333333334	97.47519341624732
611.7468885313933	1587.1	13861.833333333334	97.97806766935523
612.5062405909555	1587.1333333333334	14003.033333333333	98.88585309382182
613.2655200500909	1587.2	14127.433333333332	97.75296752956888
614.0247269066342	1586.6333333333334	14226.333333333334	97.88577442130904
614.7838611584203	1586.4666666666667	14340.566666666668	98.3915011784323
615.5429228032841	1587.2	14468.133333333333	97.92042191803601
616.3019118390603	1586.9333333333334	14549.966666666667	97.6250428692153
617.0608282635836	1587.2666666666667	14630.5	97.7343291249599
617.8196720746892	1586.6	14722.466666666667	98.34616200155489
618.5784432702114	1586.9	14801.433333333332	97.30429700958703
619.3371418479854	1586.7333333333333	14911.933333333332	97.75795981336677
620.0957678058459	1586.8	14987.4	96.93350986767972
620.8543211416277	1586.9333333333334	15067.566666666668	97.26749119885991
621.6128018531655	1586.3333333333333	15117.1	96.88915058097032
622.3712099382943	1587.0666666666666	15182.933333333332	96.98428712689764
623.1295453948488	1586.8333333333333	15224.066666666668	96.14452079808949
623.8878082206638	1586.6333333333334	15281.3	96.93908393099959
624.6459984135743	1587.1333333333334	15319.966666666667	96.78089868065999
625.4041159714149	1587.1	15365.166666666666	97.23926656155469
626.1621608920203	1586.4333333333334	15389.366666666667	95.83946246342158
626.9201331732256	1586.5	15432.733333333334	96.45884514877474
627.6780328128656	1586.2666666666667	15492.166666666666	96.48807968171802
628.4358598087749	1586.6666666666667	15521.5	95.94234541985807
629.1936141587885	1587.2333333333333	15592.666666666666	97.00873621127353
629.9512958607411	1586.7333333333333	15612.533333333333	97.04446906563237
630.7089049124675	1586.9666666666667	15631.333333333334	95.93034311240247
631.4664413118026	1586.3333333333333	15650.6	95.94918695975522
632.2239050565811	1586.6666666666667	15657.5	96.50124587312487
632.9812961446379	1586.7333333333333	15674.833333333334	97.06083481845006
633.7386145738079	1587.3666666666666	15693.566666666668	96.54815424024706
634.4958603419257	1586.5666666666666	15707.766666666666	96.45252032834831
635.2530334468262	1587.0333333333333	15685.6	95.97611164325457
636.0101338863443	1587.2	15685.233333333334	96.55563969238625
636.7671616583146	1586.8333333333333	15681.333333333334	97.1668643331743
637.5241167605723	1587.3	15641.0	95.90016117482092
638.2809991909518	1586.1333333333334	15627.9	95.98494020728101
639.037808947288	1586.6666666666667	15601.433333333332	95.0551950288478
639.7945460274159	1586.7666666666667	15599.666666666666	96.01035575917876
640.5512104291702	1585.7666666666667	15564.8	95.87023648846002
641.3078021503857	1585.8	15548.933333333332	96.24077895784822
642.0643211888971	1586.9	15523.366666666667	96.68180800973083
642.8207675425394	1586.5333333333333	15494.133333333333	96.85068550685035
643.5771412091474	1587.6	15457.7	95.8589565118343
644.3334421865558	1587.4333333333334	15416.366666666667	96.08563556657852
645.0896704725996	1586.7666666666667	15410.4	95.87867269563722
645.8458260651132	1587.3	15402.5	95.54574040885218
646.6019089619319	1587.5666666666666	15384.6	95.89840734400866
647.3579191608902	1586.9	15416.633333333333	96.34199116294988
648.1138566598231	1587.5333333333333	15400.166666666666	96.10140112069399
648.8697214565653	1587.4333333333334	15380.633333333333	96.14819247161367
649.6255135489516	1587.1	15347.366666666667	96.76722075493807
650.3812329348169	1586.4	15336.266666666666	96.78079547062437
651.1368796119959	1586.2333333333333	15362.033333333333	96.33793217860584
651.8924535783235	1586.4	15342.166666666666	95.71639858569337
652.6479548316345	1586.7	15288.933333333332	95.42762755611314
653.4033833697637	1587.2	15266.033333333333	94.78404788376015
654.1587391905458	1586.3	15269.6	95.24057962507166
654.9140222918159	1587.1	15284.133333333333	95.43522891688531
655.6692326714084	1586.7333333333333	15305.566666666668	96.05743561673665
656.4243703271585	1586.2333333333333	15314.333333333334	96.42705030621853
657.1794352569008	1586.6666666666667	15353.333333333334	96.8416669544602
657.9344274584702	1587.1333333333334	15392.033333333333	97.0091215651564
658.6893469297014	1587.0	15389.6	97.4943380645988
659.4441936684294	1586.5333333333333	15400.4	97.35798806818339
660.1989676724888	1586.4666666666667	15408.466666666667	97.73820931881976
660.9536689397146	1587.1	15433.166666666666	98.09778995388496
661.7082974679414	1587.1666666666667	15510.966666666667	98.95939785298495
662.4628532550042	1587.6	15536.5	98.76466454693059
663.2173362987378	1587.2666666666667	15589.4	98.44311215350197
663.9717465969768	1586.9666666666667	15639.233333333334	98.33710577500582
664.7260841475563	1586.9	15704.833333333334	100.09836708335246
665.480348948311	1587.0666666666666	15754.0	100.20311659508177
666.2345409970756	1586.8666666666666	15839.9	100.48181666479043
666.988660291685	1587.4	15921.933333333332	100.65237917760997
667.742706829974	1586.2666666666667	15980.766666666666	100.0731019513746
668.4966806097776	1587.2333333333333	16079.466666666667	101.01440214639723
669.2505816289303	1587.2333333333333	16149.433333333332	99.98247737994834
670.0044098852671	1586.4666666666667	16237.5	100.51888217470695
670.7581653766227	1587.2666666666667	16307.733333333334	100.0166758033941
671.511848100832	1587.5333333333333	16415.1	99.39035063224772
672.2654580557298	1586.8	16538.233333333334	99.5350663880973
673.0189952391509	1587.5666666666666	16647.4	99.53376358982682
673.7724596489301	1586.4	16736.433333333334	98.81067663654353
674.5258512829022	1586.9333333333334	16852.233333333334	98.93966169708804
675.279170138902	1586.9	16936.6	97.09018472396846
676.0324162147645	1586.8	17011.166666666668	96.04483174139187
676.7855895083242	1587.3	17149.833333333332	96.58665158319994
677.5386900174161	1586.9333333333334	17271.766666666666	96.11814298400199
678.2917177398749	1586.7	17395.266666666666	96.11245243586093
679.0446726735356	1586.7666666666667	17529.1	95.43579685950463
679.797554816233	1587.6333333333334	17661.7	95.0414429668802
680.5503641658016	1587.3333333333333	17765.4	94.46576421956884
681.3031007200765	1587.0	17855.3	94.1382916839996
682.0557644768925	1586.9333333333334	17949.0	93.79315956739734
682.8083554340842	1586.7	18054.433333333334	93.22432343109337
683.5608735894867	1586.8	18185.733333333334	93.54725562582378
684.3133189409347	1587.1666666666667	18330.333333333332	94.60866569152203
685.0656914862628	1587.2333333333333	18443.766666666666	94.5427383084584
685.8179912233061	1587.2	18556.0	94.1050626210577
686.5702181498993	1586.9333333333334	18718.266666666666	94.17441339844956
687.3223722638772	1586.9333333333334	18850.5	93.78258224574422
688.0744535630747	1586.9333333333334	18989.466666666667	93.37014613448576
688.8264620453265	1586.2666666666667	19108.7	92.66204354812696
689.5783977084674	1587.0	19239.233333333334	92.83345336086293
690.3302605503324	1586.5666666666666	19346.2	92.21806469883829
691.082050568756	1586.8666666666666	19440.366666666665	91.69926299927604
691.8337677615733	1587.0666666666666	19531.533333333333	92.58252083989757
692.585412126619	1586.5	19594.866666666665	92.12308683304092
693.3369836617278	1587.5333333333333	19701.433333333334	93.11806641642703
694.0884823647348	1587.2	19786.266666666666	93.0085966780211
694.8399082334745	1586.7666666666667	19861.3	93.50499743727063
695.5912612657819	1587.0666666666666	19931.033333333333	93.3998099592154
696.3425414594917	1587.2333333333333	19987.866666666665	93.40179687375856
697.0937488124388	1586.2	20054.133333333335	92.80377591930656
697.8448833224579	1587.4333333333334	20125.1	92.63120545865165
698.5959449873841	1586.2666666666667	20154.2	92.00979177961109
699.3469338050518	1587.4333333333334	20192.233333333334	91.68469874570654
700.0978497732962	1586.3666666666666	20218.966666666667	91.42883523296867
700.8486928899517	1587.2	20266.733333333334	91.87168114077434
701.5994631528534	1586.9333333333334	20300.133333333335	92.55414274740748
702.3501605598362	1587.1	20327.066666666666	91.93880936810183
703.1007851087347	1587.1	20387.4	92.47550773686608
703.8513367973837	1587.2333333333333	20370.333333333332	91.8979686780868
704.6018156236181	1587.2333333333333	20346.4	91.89409023502068
705.3522215852728	1586.9	20333.933333333334	91.58449433079771
706.1025546801824	1586.7333333333333	20355.066666666666	91.8450621762886
706.8528149061818	1586.9666666666667	20320.033333333333	90.98916246618049
707.603002261106	1586.6	20284.6	90.71415677739658
708.3531167427894	1586.7666666666667	20294.1	90.68194409428767
709.1031583490673	1586.6333333333334	20279.766666666666	91.8929324631284
709.8531270777742	1586.7	20240.866666666665	91.59858172633966
710.6030229267449	1586.8666666666666	20188.266666666666	91.32864536966852
711.3528458938142	1586.4333333333334	20146.866666666665	90.69874044568031
712.1025959768172	1586.8666666666666	20099.566666666666	91.0331363272056
712.8522731735884	1586.7	20009.4	91.49423078374275
713.6018774819628	1586.8333333333333	19905.066666666666	90.98754268741249
714.351408899775	1587.9333333333334	19844.2	91.38898734309774
715.1008674248601	1587.4	19793.133333333335	90.72968015585865
715.8502530550527	1587.3333333333333	19693.6	90.81500031477516
716.5995657881876	1586.9	19567.433333333334	90.70858277378346
717.3488056220998	1587.6666666666667	19465.3	90.87114444323439
718.097972554624	1586.3	19348.966666666667	90.18465498838651
718.8470665835949	1586.9333333333334	19240.1	90.36837517415465
719.5960877068475	1586.2666666666667	19171.3	90.67661712879176
720.3450359222164	1587.5666666666666	19118.633333333335	90.82425604489971
721.0939112275368	1587.6333333333334	19042.866666666665	90.30660242605377
721.842713620643	1587.1666666666667	19010.0	90.48717516856311
722.5914430993702	1586.8333333333333	18984.166666666668	90.94335938153147
723.340099661553	1587.4	18947.6	90.96852025833532
724.0886833050263	1587.2333333333333	18954.366666666665	91.05865850619004
724.837194027625	1586.9	18923.4	90.03707444106197
725.5856318271836	1587.4	18915.666666666668	90.11442770625601
726.3339967015373	1586.7333333333333	18878.533333333333	90.30196899665711
727.0822886485207	1586.9	18789.8	89.27927413954548
727.8305076659686	1587.3333333333333	18707.966666666667	89.18228797825324
728.5786537517159	1586.9	18677.433333333334	89.9491601102874
729.3267269035974	1587.0333333333333	18633.833333333332	89.93395190666449
730.0747271194479	1587.1	18600.566666666666	89.730995964804
730.822654397102	1586.2	18604.533333333333	90.03413873496103
731.5705087343949	1586.9666666666667	18573.033333333333	89.77546851435325
732.3182901291611	1586.9	18551.033333333333	90.07135183402248
733.0659985792356	1587.2666666666667	18507.633333333335	90.82780879504142
733.8136340824532	1586.6666666666667	18480.266666666666	90.2699788663679
734.5611966366486	1587.2333333333333	18459.9	90.35327903373593
735.3086862396566	1586.3333333333333	18435.833333333332	89.28355610899779
736.056102889312	1586.8	18405.2	89.31038583125199
736.8034465834498	1586.7333333333333	18394.0	89.03971600184214
737.5507173199047	1587.1	18373.266666666666	89.32918237512753
738.2979150965115	1587.4333333333334	18350.333333333332	89.71949384119951
739.045039911105	1586.6	18354.333333333332	90.1346601104335
739.79209176152	1586.9666666666667	18366.233333333334	90.19746982514799
740.5390706455914	1586.7666666666667	18394.933333333334	89.86515864993099
741.285976561154	1586.7666666666667	18390.8	89.00162670832519
742.0328095060426	1587.0	18364.533333333333	89.15873276871918
742.7795694780918	1586.1	18361.6	89.07325306488673
743.5262564751367	1587.3333333333333	18355.0	89.09612283602911
744.272870495012	1586.8333333333333	18321.7	88.91933969028946
745.0194115355524	1587.6	18266.7	87.88179121686842
745.765879594593	1586.8333333333333	18286.366666666665	89.70223968237869
746.5122746699683	1586.8666666666666	18278.333333333332	89.37092408396536
747.2585967595134	1587.3666666666666	18292.466666666667	89.85657641170533
748.0048458610628	1587.0333333333333	18267.033333333333	89.59913016946113
748.7510219724516	1586.4	18303.1	89.67764100166696
749.4971250915144	1586.8666666666666	18306.566666666666	88.6136854308381
750.243155216086	1587.2333333333333	18310.533333333333	88.48426180294754
750.9891123440015	1587.0666666666666	18401.4	89.11233090036684
751.7349964730954	1587.1666666666667	18461.4	89.66739966284025
752.4808076012027	1586.5333333333333	18483.633333333335	89.65163215011138
753.2265457261582	1586.4	18502.366666666665	88.58036290763918
753.9722108457964	1586.8333333333333	18585.533333333333	88.41544697926373
754.7178029579526	1587.0333333333333	18626.366666666665	87.83520371734208
755.4633220604613	1587.8666666666666	18679.366666666665	88.5838737191659
756.2087681511574	1587.0666666666666	18713.566666666666	88.43905388197332
756.9541412278757	1587.5	18770.2	88.46215456708158
757.699441288451	1587.2	18825.2	88.47169768552932
758.4446683307182	1587.0	18851.733333333334	88.1112278805554
759.1898223525119	1587.5333333333333	18901.033333333333	88.40973848733104
759.9349033516671	1587.6	18939.433333333334	87.79779024965018
760.6799113260186	1586.4666666666667	19016.5	87.85126256223131
761.424846273401	1587.1	19096.066666666666	88.13813504513863
762.1697081916495	1586.9	19186.7	88.64372595071868
762.9144970785986	1587.6333333333334	19253.433333333334	87.85092700924254
763.6592129320832	1587.8666666666666	19299.133333333335	88.3837785621474
764.4038557499381	1586.6333333333334	19358.1	88.68585801733666
765.1484255299982	1586.2333333333333	19395.433333333334	88.45253053357305
765.8929222700982	1586.8333333333333	19457.466666666667	88.75094237623193
766.637345968073	1587.3666666666666	19518.1	88.69722025067522
767.3816966217572	1587.2666666666667	19600.666666666668	88.78976764904222
768.1259742289859	1587.2	19675.566666666666	88.67309519436179
768.8701787875938	1587.4	19709.0	87.53494914353524
769.6143102954156	1586.8333333333333	19790.933333333334	88.59973766960522
770.3583687502863	1587.4	19889.133333333335	88.79811750389032
771.1023541500406	1587.5	19965.233333333334	89.2229632278233
771.8462664925133	1587.1	20026.966666666667	89.1572439389913
772.5901057755393	1586.8666666666666	20109.033333333333	88.54614072626863
773.3338719969533	1587.3	20193.233333333334	89.02865898139325
774.0775651545903	1586.9333333333334	20299.333333333332	89.11033039267781
774.8211852462848	1586.7666666666667	20371.566666666666	89.05270163059357
775.5647322698719	1587.0	20489.266666666666	89.4681403822307
776.3082062231862	1586.2	20561.166666666668	89.66594680897182
777.0516071040627	1586.3	20655.833333333332	89.50711631552858
777.7949349103361	1587.4	20734.333333333332	88.68519360007382
778.5381896398412	1586.5	20840.733333333334	88.63118848922397
779.281371290413	1587.0	20933.4	87.22808674607397
780.024479859886	1586.0666666666666	21078.1	87.23988508744736
780.7675153460953	1586.5	21165.466666666667	86.97004849942734
781.5104777468754	1587.0	21309.866666666665	88.3375252482892
782.2533670600615	1587.5	21385.5	88.04919316299012
782.996183283488	1587.5666666666666	21481.933333333334	87.75294075052439
783.73892641499	1586.8	21584.4	87.41496654889802
784.4815964524023	1587.6	21695.866666666665	87.45785346470787
785.2241933935596	1587.3	21839.133333333335	88.49461331811888
785.9667172362967	1587.1	21924.966666666667	88.14585825817117
786.7091679784486	1587.0666666666666	22006.7	88.17400141384795
787.4515456178499	1586.9333333333334	22086.366666666665	88.69090756035037
788.1938501523355	1586.2666666666667	22202.5	88.59080063822312
788.9360815797401	1587.4333333333334	22290.833333333332	88.40516664535811
789.6782398978987	1586.8333333333333	22424.666666666668	88.88674059900117
790.420325104646	1586.4333333333334	22545.1	88.4183378122679
791.1623371978169	1587.3666666666666	22653.9	88.11849727027654
791.9042761752461	1586.3	22754.566666666666	87.03378031932534
792.6461420347684	1587.0	22897.366666666665	87.58100049225578
793.3879347742187	1587.3	23042.033333333333	88.70930880749097
794.1296543914318	1586.9666666666667	23103.8	87.90196764865108
794.8713008842426	1587.3	23225.233333333334	87.53377509497614
795.6128742504857	1586.1	23387.233333333334	87.5266931134362
796.354374487996	1587.2	23496.666666666668	88.0514064805025
797.0958015946084	1587.3333333333333	23557.666666666668	87.91415847647497
797.8371555681575	1586.5666666666666	23669.9	87.79599723807321
798.5784364064783	1587.1666666666667	23726.8	86.41026019864047
799.3196441074057	1586.6333333333334	23841.233333333334	86.85711867538666
800.0607786687742	1586.3	23943.3	87.32410417105858
800.8018400884189	1586.4333333333334	24096.533333333333	86.98249915276966
801.5428283641745	1586.4333333333334	24180.133333333335	86.67636456839477
802.2837434938757	1586.7666666666667	24295.833333333332	86.9019852023014
803.0245854753575	1586.9	24447.866666666665	87.28395071881727
803.7653543064547	1586.5666666666666	24546.133333333335	87.85588112478588
804.5060499850019	1587.1	24690.233333333334	87.37992113009933
805.2466725088342	1587.3666666666666	24783.6	87.66695025768743
805.9872218757862	1587.4333333333334	24885.533333333333	87.07382432100381
806.7276980836928	1586.3666666666666	25025.533333333333	87.34573057409887
807.4681011303886	1586.6666666666667	25103.233333333334	86.77852049825219
808.2084310137088	1587.2666666666667	25150.133333333335	86.94768332366525
808.948687731488	1586.9333333333334	25234.866666666665	86.56791932798863
809.688871281561	1587.1666666666667	25281.466666666667	86.94066389692283
810.4289816617627	1586.6	25400.566666666666	87.02138780658035
811.1690188699278	1587.5666666666666	25491.766666666666	87.2252771267106
811.9089829038911	1587.8666666666666	25447.7	86.49694908656195
812.6488737614875	1586.5333333333333	25532.8	87.12357676118832
813.3886914405518	1586.6666666666667	25695.033333333333	86.51786854026248
814.1284359389189	1586.3	25798.066666666666	86.48189342929645
814.8681072544233	1587.5	25870.033333333333	86.1892884180593
815.6077053849002	1586.9	25970.666666666668	87.39669442205279
816.3472303281842	1587.0	26003.166666666668	86.65544728757173
817.0866820821101	1586.1	26089.566666666666	86.6931423085454
817.8260606445127	1587.5666666666666	26199.833333333332	85.37475635286117
818.5653660132269	1587.0666666666666	26306.866666666665	85.36354126853405
819.3045981860876	1587.7333333333333	26382.033333333333	86.18812705991152
820.0437571609293	1586.7666666666667	26501.8	85.72427283484086
820.7828429355872	1587.1666666666667	26610.0	86.64759470356897
821.5218555078957	1586.8	26705.9	86.92886360264627
822.26079487569	1586.7666666666667	26819.6	87.39802803917368
822.9996610368046	1587.2333333333333	26869.5	86.77922943095852
823.7384539890745	1587.0666666666666	26883.233333333334	85.63006645296318
824.4771737303345	1586.4666666666667	27007.466666666667	85.99354298559378
825.2158202584193	1586.7333333333333	27079.433333333334	85.62101612122507
825.9543935711638	1587.2	27088.966666666667	85.88335499074665
826.6928936664028	1587.0666666666666	27208.633333333335	86.94512491776638
827.4313205419711	1587.5666666666666	27311.066666666666	86.8909399653711
828.1696741957036	1586.8666666666666	27364.2	87.14356140018725
828.907954625435	1586.9	27431.8	87.02068071229418
829.646161829	1586.8333333333333	27524.733333333334	86.66444821472615
830.3842958042337	1587.0	27656.233333333334	86.65376638376033
831.1223565489707	1586.5	27765.766666666666	86.42558439213708
831.8603440610459	1587.3	27868.633333333335	86.37951769797506
832.598258338294	1587.1666666666667	27949.4	86.17070508157249
833.3360993785501	1586.5666666666666	27957.466666666667	85.57612298724668
834.0738671796487	1587.1333333333334	28063.333333333332	85.67536164571145
834.8115617394246	1586.9333333333334	28162.2	84.78840330827333
835.5491830557129	1586.4	28322.333333333332	85.85674692880754
836.2867311263482	1586.2	28345.166666666668	85.41069639988541
837.0242059491653	1586.8	28422.1	85.57894666663171
837.7616075219992	1587.2	28501.166666666668	86.03961973314594
838.4989358426844	1586.2333333333333	28517.6	85.87659995282634
839.2361909090561	1586.8	28565.666666666668	86.07368851289581
839.9733727189487	1587.1666666666667	28626.233333333334	85.53179189865445
840.7104812701973	1587.0333333333333	28742.933333333334	85.37955492308257
841.4475165606366	1586.7	28873.2	85.1340493807127
842.1844785881015	1586.6	28995.966666666667	85.6328486907524
842.9213673504267	1587.0	29074.133333333335	86.4723617428621
843.6581828454471	1587.1666666666667	29107.866666666665	86.35631686465497
844.3949250709974	1587.2666666666667	29120.966666666667	85.93360624919741
845.1315940249126	1586.9333333333334	29276.0	86.6314385199533
845.8681897050272	1586.6666666666667	29358.266666666666	86.03828487328968
846.6047121091764	1587.0666666666666	29474.1	85.54344412986987
847.3411612351948	1586.8333333333333	29642.066666666666	85.8871848572234
848.0775370809172	1586.4666666666667	29705.733333333334	85.56250294644268
848.8138396441784	1587.1	29808.233333333334	86.28242074078771
849.5500689228132	1586.9	29904.466666666667	85.97930274602376
850.2862249146566	1586.7	30032.666666666668	86.3442989701067
851.0223076175432	1586.3333333333333	30215.4	86.61681069219848
851.7583170293079	1586.6666666666667	30397.3	86.00577379036913
852.4942531477856	1586.6666666666667	30465.833333333332	85.41993015009035
853.2301159708109	1586.6333333333334	30437.2	85.51351972417312
853.9659054962187	1587.2	30442.133333333335	85.86466552514484
854.7016217218439	1586.7	30440.433333333334	85.34739767453159
855.4372646455213	1586.7666666666667	30577.9	86.23053040286987
856.1728342650856	1587.4	30660.833333333332	85.99458466513937
856.9083305783716	1587.1333333333334	30794.766666666666	85.83497730756126
857.6437535832143	1586.8666666666666	30890.266666666666	86.68324801809476
858.3791032774483	1586.8666666666666	30911.333333333332	87.08945908490837
859.1143796589085	1587.3	30929.133333333335	87.48173960067165
859.8495827254299	1586.7666666666667	31038.266666666666	87.64215446877836
860.5847124748469	1586.1	31135.133333333335	87.5919761066036
861.3197689049947	1587.2333333333333	31251.833333333332	88.0267038834914
862.0547520137079	1586.5	31339.9	87.61529509742712
862.7896617988213	1586.8333333333333	31424.066666666666	87.00992691616258
863.5244982581698	1586.7	31575.833333333332	87.07342934025056
864.2592613895882	1586.6333333333334	31609.433333333334	86.47077585760307
864.9939511909114	1586.3333333333333	31639.1	87.37502825975513
865.728567659974	1587.1666666666667	31664.0	86.93112490466005
866.4631107946109	1586.1333333333334	31736.066666666666	87.19056352515318
867.197580592657	1586.6333333333334	31816.533333333333	86.63812972210161
867.931977051947	1587.4333333333334	31939.933333333334	85.97942358029921
868.6663001703158	1586.6666666666667	31989.033333333333	85.7358960362447
869.4005499455982	1586.4	32032.1	86.00075952146965
870.1347263756289	1586.4666666666667	32099.633333333335	86.39327006812914
870.8688294582428	1586.0333333333333	32180.7	85.93797732334639
871.6028591912748	1586.2333333333333	32305.2	85.99457278235722
872.3368155725594	1586.6666666666667	32460.0	86.36573884543877
873.0706985999318	1586.3333333333333	32525.533333333333	86.484862461255
873.8045082712266	1586.9333333333334	32580.4	86.52934903928649
874.5382445842787	1586.1333333333334	32660.266666666666	86.30415355285118
875.2719075369228	1586.3333333333333	32775.13333333333	85.74456317441789
876.0054971269938	1586.6333333333334	32882.76666666667	85.59417525420834
876.7390133523264	1586.3666666666666	33070.1	84.92509983234042
877.4724562107556	1586.3333333333333	33287.833333333336	84.34557810748291
878.2058257001161	1586.6	33556.933333333334	85.44858373242764
878.9391218182427	1586.5	33713.933333333334	85.45748660753642
879.6723445629702	1587.1	33832.2	85.44462056781383
880.4054939321335	1586.5333333333333	33873.1	84.29100575049628
881.1385699235674	1586.3666666666666	34060.066666666666	84.66877381033432
881.8715725351066	1586.3333333333333	34215.2	83.76307424162124
882.604501764586	1587.0666666666666	34374.36666666667	82.91107803827647
883.3373576098403	1587.0	34560.53333333333	82.88345706534177
884.0701400687044	1587.5666666666666	34706.933333333334	82.48576280108784
884.8028491390132	1587.6333333333334	34864.433333333334	81.9327353768462
885.5354848186014	1587.4666666666667	35013.36666666667	82.69017418325589
886.2680471053038	1586.0333333333333	35134.13333333333	82.17911485665076
887.0005359969554	1586.6666666666667	35298.933333333334	81.59574956505992
887.7329514913906	1587.1666666666667	35442.0	81.44634890279586
888.4652935864447	1587.0	35645.7	81.56744682752723
889.1975622799522	1586.9333333333334	35836.13333333333	81.17002597324687
889.929757569748	1587.5666666666666	36071.333333333336	80.8975241709834
890.6618794536669	1587.0666666666666	36254.433333333334	80.88590143762119
891.3939279295437	1587.1	36444.96666666667	81.84900614705137
892.1259029952132	1586.5333333333333	36547.8	80.85732716643236
892.8578046485103	1586.2	36701.166666666664	81.39983038170925
893.5896328872698	1586.9666666666667	36805.166666666664	81.17959924558237
894.3213877093264	1586.5333333333333	37022.73333333333	81.54714085198499
895.0530691125149	1587.0	37277.0	81.4916114844448
895.7846770946703	1586.3666666666666	37530.86666666667	81.78748344931518
896.5162116536272	1586.7333333333333	37718.86666666667	81.99298306367473
897.2476727872206	1586.4666666666667	37831.7	81.56687480976427
897.9790604932853	1586.9666666666667	38030.8	81.56582105628114
898.7103747696559	1587.0333333333333	38258.433333333334	81.69397786779359
899.4416156141674	1586.6	38419.26666666667	81.60499745372691
900.1727830246544	1586.4	38651.6	81.64505081571066
900.9038769989521	1587.4	38862.86666666667	82.26272053147214
901.634897534895	1586.7666666666667	39044.86666666667	82.04677949859325
902.365844630318	1586.5666666666666	39245.53333333333	82.30068462104308
903.0967182830558	1587.3666666666666	39353.166666666664	81.80463995612466
903.8275184909435	1587.2	39483.96666666667	81.81499271090938
904.5582452518156	1587.2	39668.933333333334	82.59186011362603
905.288898563507	1587.0333333333333	39830.13333333333	82.78172122139159
906.0194784238527	1587.0333333333333	39892.1	82.59718879982736
906.7499848306873	1586.7666666666667	40113.1	82.47464900963375
907.4804177818455	1586.2333333333333	40340.7	82.74403594950984
908.2107772751625	1587.4333333333334	40537.96666666667	82.35687190628342
908.9410633084728	1587.3	40811.3	83.04619065346539
909.6712758796114	1586.1666666666667	40865.0	83.58095406853408
910.4014149864129	1586.7	40948.066666666666	84.05225001339929
911.1314806267123	1587.0	41102.5	83.420678113995
911.8614727983444	1587.1	41279.73333333333	83.173395697662
912.5913914991438	1586.2	41436.73333333333	82.70614846778959
913.3212367269456	1587.1666666666667	41652.8	81.91570083915452
914.0510084795844	1587.1	41870.96666666667	81.91725858017338
914.7807067548952	1586.6666666666667	41993.13333333333	81.77223995754957
915.5103315507125	1586.1	42119.666666666664	82.00192678387765
916.2398828648716	1586.7333333333333	42345.46666666667	82.64576636437837
916.9693606952068	1586.9666666666667	42473.86666666667	82.42299429173511
917.6987650395532	1586.9333333333334	42529.8	81.5875609607457
918.4280958957455	1586.7666666666667	42595.933333333334	81.62178468916588
919.1573532616186	1586.7666666666667	42587.26666666667	81.23530529669921
919.8865371350073	1586.8	42598.86666666667	81.38377580843255
920.6156475137464	1586.7333333333333	42619.86666666667	81.25699267593801
921.3446843956707	1586.9333333333334	42619.53333333333	81.36196284147798
922.0736477786149	1586.7333333333333	42621.2	81.4008672039256
922.802537660414	1587.0666666666666	42677.26666666667	81.83206631474906
923.5313540389027	1586.8333333333333	42664.46666666667	81.64861026578237
924.2600969119159	1586.3666666666666	42634.7	81.79276834724901
924.9887662772883	1586.8	42541.7	81.76083775488517
925.7173621328548	1586.5	42571.53333333333	82.44694670290997
926.4458844764501	1586.4	42495.933333333334	82.25644384225852
927.1743333059092	1586.9666666666667	42249.7	82.0450414296538
927.9027086190666	1586.8666666666666	41967.46666666667	82.49348733959567
928.6310104137575	1586.7333333333333	41503.96666666667	81.77658224080008
929.3592386878165	1586.4333333333334	40964.566666666666	81.5555392592991
930.0873934390784	1587.0	40245.76666666667	81.6417943824895
930.815474665378	1587.1	39490.5	81.48304589666247
931.5434823645503	1586.8333333333333	38570.13333333333	81.41745669056522
932.2714165344298	1587.4333333333334	37430.9	81.37971155000729
932.9992771728516	1586.6333333333334	36331.8	81.7930466811019
933.7270642776504	1587.7	35212.9	82.61226926732023
934.4547778466609	1587.4333333333334	34184.13333333333	82.83677007439724
935.1824178777181	1587.0666666666666	33346.5	82.30082032264225
935.9099843686568	1587.0	32671.966666666667	81.9109318753118
936.6374773173115	1586.1666666666667	32159.466666666667	81.5191402029659
937.3648967215174	1586.6666666666667	31829.766666666666	81.05929628011019
938.0922425791092	1587.1666666666667	31632.266666666666	80.5441527478349
938.8195148879216	1587.3	31664.866666666665	80.17184171446095
939.5467136457895	1587.1666666666667	31852.933333333334	80.22263112279522
940.2738388505477	1586.7666666666667	32194.666666666668	81.38583823417503
941.000890500031	1587.5333333333333	32568.866666666665	80.66706982060886
941.7278685920743	1587.1	33099.23333333333	80.39592686809844
942.4547731245123	1586.5	33767.03333333333	81.06896371898401
943.1816040951798	1587.3	34444.933333333334	81.00794642225101
943.9083615019116	1586.5333333333333	35147.933333333334	80.77582636832113
944.6350453425426	1586.8	35874.9	80.21323362179822
945.3616556149077	1586.4666666666667	36665.066666666666	80.66002481433524
946.0881923168415	1586.7	37413.36666666667	80.4679313071665
946.8146554461789	1586.5333333333333	38154.566666666666	80.33613142631073
947.5410450007547	1586.6333333333334	38947.4	81.06109062009156
948.2673609784038	1587.1666666666667	39683.666666666664	80.90673097700413
948.9936033769609	1587.0666666666666	40502.23333333333	80.58215261204134
949.7197721942608	1586.5666666666666	41271.2	80.57807494111557
950.4458674281384	1587.1	42012.73333333333	80.73783497260341
951.1718890764284	1586.5666666666666	42754.066666666666	81.17226441288507
951.8978371369658	1586.6	43446.566666666666	81.2496000390663
952.6237116075853	1587.0666666666666	44057.166666666664	81.687054669186
953.3495124861216	1586.6	44578.666666666664	81.60541176585653
954.0752397704097	1586.5	45145.066666666666	81.99366498532007
954.8008934582843	1587.0666666666666	45685.13333333333	81.36743310501797
955.5264735475803	1587.1333333333334	46198.46666666667	80.76601808834674
956.2519800361324	1586.9333333333334	46698.5	80.88943567168656
956.9774129217755	1586.5666666666666	47113.36666666667	80.96800526589382
957.7027722023442	1586.8	47489.36666666667	80.0875039723004
958.4280578756737	1586.3333333333333	47794.26666666667	80.49918703713517
959.1532699395985	1587.5333333333333	48016.96666666667	80.1547012818882
959.8784083919536	1586.6666666666667	48345.166666666664	80.12128279218241
960.6034732305736	1586.7	48742.0	80.47236181921721
961.3284644532936	1587.2666666666667	49060.066666666666	81.0449014395682
962.053382057948	1586.6333333333334	49381.0	80.98348644196987
962.7782260423721	1585.9333333333334	49627.433333333334	80.31507345335443
963.5029964044004	1586.7666666666667	49850.166666666664	79.74815660111881
964.2276931418677	1586.6666666666667	50061.86666666667	80.07197732420065
964.952316252609	1587.1333333333334	50148.76666666667	79.02739132143273
965.6768657344589	1587.1	50181.73333333333	79.62683941455005
966.4013415852523	1587.0666666666666	50294.13333333333	80.17841768867268
967.1257438028242	1586.8666666666666	50329.066666666666	80.6599744829592
967.8500723850091	1586.9666666666667	50325.13333333333	80.84152133038756
968.574327329642	1587.0666666666666	50314.4	80.94431535359989
969.2985086345576	1586.9333333333334	50367.666666666664	80.33708536821133
970.0226162975908	1587.2	50265.0	79.37435712094876
970.7466503165765	1586.5666666666666	50159.76666666667	79.09613577372802
971.4706106893493	1586.9666666666667	50219.36666666667	79.12195391903464
972.1944974137441	1586.9	50114.333333333336	78.76362629638199
972.9183104875957	1587.0333333333333	49893.46666666667	78.7462683310459
973.6420499087391	1587.8666666666666	49606.36666666667	78.87330584849794
974.3657156750087	1586.6666666666667	49387.1	78.62804465363408
975.0893077842397	1587.3333333333333	49178.566666666666	78.60155457494146
975.8128262342667	1586.9333333333334	49186.23333333333	78.96396749547887
976.5362710229247	1586.6333333333334	49170.9	79.04935266667847
977.2596421480483	1587.0	49171.566666666666	79.55274367040721
977.9829396074724	1587.0	49017.7	79.60576105386576
978.7061633990318	1586.9	48778.433333333334	79.87249707167709
979.4293135205613	1587.5	48478.4	79.57023086899797
980.1523899698958	1587.1	48228.73333333333	79.09105990288016
980.87539274487	1587.2	48123.4	79.36756073194135
981.5983218433189	1587.3333333333333	48165.1	79.88155094391281
982.3211772630771	1586.2666666666667	48283.333333333336	80.78297138783893
983.0439590019795	1586.1666666666667	48335.26666666667	80.74047161520554
983.7666670578608	1587.5	48393.833333333336	80.84578554367566
984.4893014285559	1586.8666666666666	48398.2	80.47956775484225
985.2118621118997	1586.6333333333334	48343.73333333333	79.82689181150498
985.9343491057269	1587.4	48369.96666666667	79.92906775061712
986.6567624078724	1587.0	48287.433333333334	79.98131256629003
987.3791020161709	1587.1333333333334	48192.53333333333	79.58063607217753
988.1013679284573	1586.8333333333333	48185.63333333333	79.1503052011068
988.8235601425663	1587.0	48143.36666666667	78.52583286767637
989.5456786563328	1587.2	48191.96666666667	77.77832101808424
990.2677234675917	1587.4666666666667	48272.1	78.44503227603657
990.9896945741776	1587.2666666666667	48232.13333333333	78.6540862089284
991.7115919739255	1587.0	48076.23333333333	78.24688565302665
992.4334156646702	1586.7333333333333	47829.53333333333	78.27496250335304
993.1551656442463	1586.3666666666666	47468.166666666664	78.11371415614423
993.8768419104888	1586.9	47063.8	78.4566404273834
994.5984444612325	1587.1333333333334	46697.066666666666	78.14208180083742
995.3199732943121	1587.2	46329.9	78.22427080965298
996.0414284075626	1587.4333333333334	46083.53333333333	78.16405038644136
996.7628097988187	1586.4333333333334	45873.63333333333	78.49456226015033
997.4841174659151	1587.6	45585.333333333336	77.76072341623284
998.2053514066869	1587.0	45258.46666666667	77.59328477939631
998.9265116189687	1586.4333333333334	44838.96666666667	77.29897995635284
999.6475981005952	1586.7333333333333	44212.96666666667	77.20667271429238
1000.3686108494015	1586.3	43682.03333333333	76.97876381904135
1001.0895498632223	1587.1666666666667	43349.7	77.02497304580655
1001.8104151398923	1586.8333333333333	43050.166666666664	76.99110997387902
1002.5312066772464	1586.9333333333334	42717.63333333333	77.2387488071468
1003.2519244731194	1587.1333333333334	42421.86666666667	77.48346916355891
1003.9725685253462	1587.0	42063.26666666667	77.32926431937167
1004.6931388317614	1587.2333333333333	41668.13333333333	77.19532187407678
1005.4136353902	1586.6333333333334	41173.2	77.42647660346717
1006.1340581984969	1587.5666666666666	40645.2	77.82983260395653
1006.8544072544867	1586.9	40019.833333333336	78.5219738175883
1007.5746825560042	1586.9	39436.9	78.78075537878212
1008.2948841008844	1586.5333333333333	38884.23333333333	78.21517056771816
1009.0150118869618	1587.3	38418.4	77.95595107497374
1009.7350659120716	1586.8	38127.1	78.23928415694324
1010.4550461740483	1586.1	37809.53333333333	77.9461054917604
1011.174952670727	1587.4666666666667	37438.833333333336	77.81993889763211
1011.8947853999423	1587.3666666666666	37020.666666666664	77.84658587050498
1012.614544359529	1587.6	36469.46666666667	78.73856819178374
1013.334229547322	1587.0333333333333	35847.76666666667	79.24378626510304
1014.0538409611561	1587.1333333333334	35181.76666666667	79.07878618469252
1014.7733785988661	1587.1333333333334	34546.26666666667	79.05072792518227
1015.4928424582868	1587.0333333333333	34020.36666666667	78.56536863822535
1016.2122325372529	1586.6	33578.9	78.77554402845016
1016.9315488335994	1587.9333333333334	33150.666666666664	78.54289732281461
1017.6507913451611	1587.0666666666666	32794.76666666667	78.39124309059237
1018.3699600697728	1586.5666666666666	32469.7	78.68840032262064
1019.0890550052692	1586.9333333333334	32020.266666666666	78.90296815562688
1019.8080761494851	1586.7	31420.733333333334	79.15611166174084
1020.5270235002555	1586.4666666666667	30774.366666666665	79.7205076657444
1021.2458970554151	1586.7666666666667	30016.133333333335	79.33291489886811
1021.9646968127987	1586.9333333333334	29399.233333333334	79.65276850442437
1022.6834227702411	1586.7	28859.0	79.41284828376858
1023.4020749255772	1587.5333333333333	28403.5	79.4100929141563
1024.1206532766416	1587.1666666666667	28028.733333333334	79.53890398774739
1024.8391578212693	1586.7	27720.233333333334	79.4640705262695
1025.5575885572953	1586.7	27374.0	79.19168784710563
1026.2759454825539	1586.9333333333334	26914.833333333332	78.99712758184832
1026.9942285948803	1587.0333333333333	26330.433333333334	78.6753430935514
1027.7124378921092	1586.7	25771.3	78.92991405981348
1028.4305733720753	1586.5	25147.933333333334	78.35613458615367
1029.1486350326138	1586.9	24565.366666666665	78.535092790224
1029.866622871559	1587.0666666666666	24053.733333333334	78.75669558258618
1030.584536886746	1587.2333333333333	23625.266666666666	78.71235105139472
1031.3023770760096	1587.0666666666666	23271.0	78.87158389143491
1032.0201434371845	1586.7333333333333	22961.733333333334	78.4739477104612
1032.7378359681059	1587.0	22616.633333333335	78.94244214307109
1033.455454666608	1586.6666666666667	22232.066666666666	78.57667468642944
1034.1729995305259	1586.8333333333333	21797.333333333332	78.62161497607227
1034.8904705576945	1587.6	21294.166666666668	78.59909702854884
1035.6078677459486	1586.9333333333334	20750.133333333335	77.84709038043906
1036.3251910931228	1586.3	20253.533333333333	78.40101649151757
1037.042440597052	1586.5333333333333	19782.633333333335	77.04369554744343
1037.7596162555712	1586.9666666666667	19389.433333333334	78.4847530657801
1038.4767180665153	1586.7	19035.2	77.88839058943005
1039.1937460277186	1586.9	18763.1	77.53177661909528
1039.9107001370162	1586.7333333333333	18494.866666666665	77.8203347395461
1040.627580392243	1587.4	18212.766666666666	76.89182870441702
1041.3443867912338	1587.4333333333334	17867.766666666666	76.53700460951418
1042.0611193318232	1586.8666666666666	17468.833333333332	77.2442499708425
1042.7777780118463	1587.1333333333334	17016.066666666666	77.19665812921252
1043.4943628291376	1587.2666666666667	16562.933333333334	77.57260175315385
1044.2108737815322	1586.9666666666667	16139.9	77.60405769104344
1044.9273108668647	1587.1666666666667	15776.7	76.56594014340746
1045.64367408297	1586.8666666666666	15446.333333333334	76.48059476376542
1046.359963427683	1586.9333333333334	15180.133333333333	76.78654405967127
1047.0761788988382	1587.2	14928.766666666666	76.83106977867098
1047.7923204942708	1587.5333333333333	14684.2	77.70170743262553
1048.5083882118154	1586.7333333333333	14411.066666666668	77.13027273095656
1049.224382049307	1587.3333333333333	14094.433333333332	77.66645924587512
1049.9403020045802	1586.9333333333334	13767.266666666666	77.95690361466535
1050.6561480754697	1587.1333333333334	13429.566666666668	78.3690934947802
1051.3719202598106	1586.5666666666666	13101.7	77.21145977396017
1052.0876185554378	1587.0	12827.133333333333	77.98255290315149
1052.8032429601856	1587.2	12575.366666666667	77.8712958019581
1053.5187934718892	1587.2333333333333	12379.9	78.13412912192919
1054.2342700883835	1586.8666666666666	12210.533333333333	77.96418674636972
1054.949672807503	1587.4	12074.466666666667	77.98800134076319
1055.6650016270826	1587.0	11909.9	77.81776474292589
1056.3802565449573	1587.7333333333333	11695.533333333333	78.50462495845835
1057.0954375589617	1586.8333333333333	11466.366666666667	77.47255498292859
1057.8105446669308	1586.9666666666667	11241.433333333332	77.213023733667
1058.5255778666992	1586.8	11019.033333333333	77.2312308595906
1059.240537156102	1587.2333333333333	10776.966666666667	76.14902852464952
1059.9554225329737	1586.9333333333334	10587.0	76.77263470330705
1060.6702339951491	1587.2	10435.933333333332	77.14300604553188
1061.3849715404633	1587.0666666666666	10317.4	77.70598264768803
1062.0996351667509	1586.8666666666666	10182.233333333334	77.37849915298125
1062.8142248718468	1587.1	10065.1	76.4441727149343
1063.528740653586	1586.8666666666666	9919.8	76.56518160829097
1064.2431825098029	1586.3	9746.4	76.40451737664745
1064.9575504383324	1586.1666666666667	9544.533333333333	76.77408084706292
1065.6718444370097	1587.0333333333333	9338.166666666666	76.37613441117493
1066.386064503669	1587.1333333333334	9162.0	77.03235619062627
1067.1002106361457	1587.0333333333333	9021.866666666667	76.69257693519843
1067.8142828322743	1586.9333333333334	8899.7	76.49609611833934
1068.5282810898898	1587.1666666666667	8819.6	77.35681652788723
1069.2422054068265	1586.8666666666666	8708.733333333334	77.37429811280785
1069.95605578092	1586.5666666666666	8615.266666666666	77.40659705390237
1070.6698322100044	1586.7	8477.3	77.58581308715654
1071.383534691915	1587.3	8308.466666666667	77.60790132761318
1072.0971632244864	1587.3333333333333	8132.7	77.61860912522263
1072.8107178055534	1587.1	7982.466666666666	77.66322296820128
1073.524198432951	1587.8	7850.466666666666	76.97516522620859
1074.2376051045137	1586.8333333333333	7746.533333333334	78.09821860924094
1074.9509378180765	1586.7666666666667	7656.0	77.71205057492571
1075.6641965714741	1586.8666666666666	7571.766666666666	76.36471635365781
1076.3773813625414	1586.6	7482.466666666666	77.56861605729273
1077.0904921891133	1586.8	7380.366666666667	78.64834694843643
1077.8035290490245	1586.6666666666667	7249.433333333333	77.34195826584674
1078.51649194011	1587.1333333333334	7122.0	77.38549492519795
1079.2293808602042	1587.2333333333333	6995.733333333334	76.93069930279752
1079.9421958071423	1587.0333333333333	6887.9	77.66547759826994
1080.6549367787588	1587.5333333333333	6801.066666666667	77.62242389210337
1081.367603772889	1587.2666666666667	6736.233333333334	79.02663932995195
1082.080196787367	1586.8666666666666	6663.233333333334	78.41594312202575
1082.7927158200282	1586.8	6590.766666666666	77.48060231077966
1083.5051608687072	1587.0333333333333	6491.233333333334	77.75607039917922
1084.217531931239	1586.8666666666666	6372.066666666667	78.35069878518915
1084.9298290054578	1586.6	6252.433333333333	78.59647870987223
1085.6420520891993	1586.8333333333333	6150.766666666666	79.13684128040227
1086.3542011802977	1586.5666666666666	6074.4	78.41098302573137
1087.0662762765878	1586.8666666666666	6004.033333333334	77.87425181874688
1087.7782773759047	1587.4333333333334	5958.5	79.22761495326763
1088.4902044760831	1586.8666666666666	5869.8	78.598917867493
1089.202057574958	1587.1	5790.233333333334	79.1041025482274
1089.9138366703637	1586.6333333333334	5696.266666666666	77.88054833373076
1090.6255417601355	1586.4333333333334	5609.433333333333	79.1898823648026
1091.337172842108	1587.2666666666667	5527.933333333333	79.33409522624585
1092.048729914116	1587.2333333333333	5470.566666666667	80.39673323153066
1092.7602129739944	1586.9	5426.366666666667	78.74560163459267
1093.471622019578	1586.6	5370.0	77.57715949769012
1094.1829570487016	1587.5333333333333	5312.866666666667	79.12218352740346
1094.8942180592	1586.9333333333334	5213.4	78.53822845424628
1095.605405048908	1586.1	5135.866666666667	79.51496694526564
1096.3165180156604	1586.7	5072.366666666667	80.60228306112737
1097.027556957292	1586.8	5020.333333333333	78.03594958703613
1097.7385218716379	1587.1333333333334	4989.0	80.2122885157048
1098.4494127565324	1587.0	4933.7	80.19201620637725
1099.1602296098106	1586.3666666666666	4845.266666666666	80.16050798849362
1099.8709724293074	1586.3666666666666	4759.333333333333	78.33983449638896
1100.5816412128574	1586.8666666666666	4691.833333333333	79.70281132918151
1101.2922359582956	1586.8333333333333	4649.366666666667	79.56903011559606
1102.0027566634565	1586.6333333333334	4613.366666666667	80.5110054468662
1102.7132033261753	1586.8	4567.833333333333	82.23289250170914
1103.4235759442865	1587.0333333333333	4490.433333333333	81.02800920135222
1104.1338745156252	1586.8666666666666	4420.266666666666	80.90750353711972
1104.844099038026	1587.1666666666667	4367.366666666667	81.90155001654585
1105.5542495093239	1587.4666666666667	4330.2	81.342198611531
1106.2643259273534	1587.1666666666667	4281.866666666667	82.22503483993064
1106.9743282899494	1586.5666666666666	4204.033333333334	81.4814706771524
1107.684256594947	1586.8333333333333	4129.2	83.11541167936348
1108.394110840181	1586.9666666666667	4068.3333333333335	81.45665215993745
1109.1038910234856	1586.8	4021.3	81.40254137239495
1109.8135971426964	1586.5333333333333	3973.7	84.15934560329885
1110.5232291956477	1587.3	3893.366666666667	83.37982291631364
1111.2327871801745	1586.4666666666667	3827.133333333333	83.41685481610013
1111.9422710941117	1586.3	3778.866666666667	83.91454876996129
1112.6516809352938	1586.6666666666667	3737.266666666667	85.16745874560644
1113.3610167015559	1586.2	3674.633333333333	84.85644535220604
1114.0702783907325	1586.9333333333334	3618.0666666666666	84.83996090383792
1114.7794660006589	1587.1666666666667	3580.5	85.1953343866143
1115.4885795291696	1587.6	3541.0666666666666	85.06947811133671
1116.1976189740992	1586.7333333333333	3495.733333333333	83.543753492326
1116.906584333283	1586.5333333333333	3448.633333333333	85.20750246924071
1117.6154756045555	1587.0666666666666	3409.1	86.03134002435331
1118.3242927857516	1587.2	3377.1	85.09801633411202
1119.0330358747062	1586.6333333333334	3336.366666666667	86.44290492690766
1119.741704869254	1586.6	3299.9	89.01022089454031
1120.4502997672296	1586.3	3255.3	88.16232757601485
1121.1588205664682	1586.0666666666666	1661.2	67.62168406620412
1121.8672672648045	1586.1666666666667	1660.7	77.16595481230004
1122.5756398600731	1586.0333333333333	1662.5	82.52608267658636
1123.2839383501089	1586.3666666666666	1663.2666666666667	78.616860676574
