# Supplementary material for: Roblonski: A Material-Efficient Robo-Fluidic Toolbox for Rapid Photochemical Characterization
Source: ACS Cent Sci. 2026 Feb 6;12(3):333–44. doi: 10.1021/acscentsci.5c02027 (PMC13022720; doi:10.1021/acscentsci.5c02027)
Supplement: Supplementary file 2 [file oc5c02027_si_002.zip › BeerLambertStudy/Raw Data (Automataed)/BLEC Study (2025 Jun 12)/ZnPc3/blec_ZnPc3__13062025_aABS_i17_eREF_d400e-03_t-1_m0_v0.csv]

name	C:/Users/cbe.mabolha.shared/Documents/Gilson Spectroscopy Project\BLEC Study (2025 Jun 12)\ZnPc3\blec_ZnPc3__13062025_aABS_i17_eREF_d400e-03_t-1_m0_v0.csv
2025-06-13 05:59:54.523524
count	30
interval	0.1 (Sec)
integration_time	40000 (uSec)
NLC=False	DCC=False	WCAL=-5	Slit=S5
Conc_0=0.004	FRAC=0.0	Conc_(17;None)=0.0
wavelength (nm)	dark reference (int)	light reference (int)	abs (mOD)
W	D	L	S
344.6678771972656	1602.8	1678.1333333333334	80.64416652605588
345.45221902608614	1589.6	1666.3	85.91462870659306
346.236489003635	1586.8333333333333	1662.4666666666667	80.98417586827189
347.02068712774695	1585.4	1660.7333333333333	89.05465064338655
347.8048133962569	1585.7666666666667	2393.0666666666666	141.3415674175492
348.5888678069997	1586.6333333333334	2404.4	142.90753658618675
349.3728503578101	1587.8	2416.233333333333	138.20441505961833
350.15676104652283	1588.0333333333333	2429.3	139.3428733849498
350.94059987097285	1587.8333333333333	2435.866666666667	136.79244055236174
351.72436682899485	1586.7666666666667	2445.1666666666665	139.64338472946932
352.5080619184237	1586.9333333333334	2451.7	138.98540309226678
353.2916851370942	1585.7666666666667	2455.5333333333333	135.80909477764584
354.0752364828412	1586.0	2461.1	136.443565940039
354.8587159534994	1586.3333333333333	2461.0666666666666	136.9415604720418
355.6421235469038	1586.5333333333333	2465.7	133.92834250677188
356.42545926088906	1587.4666666666667	2467.4666666666667	133.53364422658316
357.20872309329	1586.9	2466.7	134.39801320529767
357.9919150419415	1587.1666666666667	2461.233333333333	134.9350262755937
358.77503510467835	1586.7333333333333	2459.7	133.80100022359
359.5580832793353	1585.6333333333334	2448.2	130.85855513960115
360.34105956374725	1586.9	2444.1666666666665	129.72711228077029
361.12396395574893	1585.8666666666666	2446.0	133.75708657509307
361.9067964531752	1585.8333333333333	2440.6	130.28380963552357
362.6895570538609	1585.8333333333333	2437.1	128.7991574215381
363.47224575564076	1587.0333333333333	2435.733333333333	127.12185594348655
364.2548625563497	1587.2333333333333	2437.633333333333	129.91520089151388
365.0374074538224	1586.7	2435.8	129.43450196961604
365.8198804458938	1587.5333333333333	2429.0	127.16948973205308
366.6022815303986	1586.1	2430.9	129.94837980887388
367.3846107051717	1586.6666666666667	2432.5	127.43901277417746
368.1668679680479	1586.5333333333333	2430.6	127.93328938214823
368.9490533168619	1586.7666666666667	2433.1666666666665	124.050259114578
369.7311667494487	1586.7666666666667	2445.866666666667	128.15789820143252
370.5132082636429	1587.3666666666666	2448.9333333333334	126.53791575513057
371.2951778572795	1587.1333333333334	2453.4666666666667	126.26642883055628
372.07707552819323	1586.7	2453.2	121.3946782975736
372.8589012742189	1586.6666666666667	2460.233333333333	124.21570800402883
373.6406550931913	1586.4	2469.9333333333334	125.93388473539623
374.4223369829453	1586.4333333333334	2478.8333333333335	122.28644955973033
375.2039469413157	1585.9333333333334	2485.0666666666666	122.61575685100532
375.9854849661373	1586.9666666666667	2477.6	120.99609391066228
376.7669510552448	1585.6	2478.4	119.84488204706025
377.5483452064732	1587.0333333333333	2488.3	123.6022639023486
378.3296674176572	1587.4666666666667	2502.3333333333335	123.64313599974294
379.11091768663164	1587.0333333333333	2508.133333333333	121.63514854314808
379.89209601123133	1586.8666666666666	2512.9	123.64314962902625
380.67320238929113	1586.5666666666666	2514.133333333333	120.86369276370343
381.45423681864577	1586.3666666666666	2515.766666666667	122.31947208847085
382.23519929713007	1586.9666666666667	2522.1666666666665	120.70769518552274
383.01608982257886	1586.0666666666666	2539.6666666666665	120.44825174478005
383.796908392827	1586.4	2545.866666666667	119.42152731687203
384.57765500570923	1586.3333333333333	2546.9	118.33297191404986
385.3583296590604	1586.9	2540.366666666667	119.56694845202266
386.1389323507153	1587.0	2546.5666666666666	120.68015300974004
386.91946307850884	1587.3333333333333	2550.766666666667	118.69794434183913
387.69992184027564	1586.5	2578.8	119.65580692773396
388.48030863385065	1587.1	2597.0666666666666	116.2961281498699
389.2606234570687	1587.1	2583.4333333333334	117.15318478125997
390.04086630776453	1586.6666666666667	2573.0	116.364466329362
390.82103718377294	1586.4	2579.0	116.58971803487105
391.6011360829288	1586.5	2590.0333333333333	118.05964373008764
392.3811630030669	1587.1	2618.0	118.29156226489728
393.161117942022	1587.0333333333333	2657.266666666667	118.42745299417464
393.941000897629	1586.9666666666667	2699.866666666667	115.52408283427373
394.72081186772266	1586.5333333333333	2709.2	116.84791024142342
395.5005508501378	1586.9666666666667	2695.8	117.97530159982406
396.28021784270925	1586.9666666666667	2697.866666666667	114.72593560158204
397.0598128432718	1586.3666666666666	2707.0	115.80755779224774
397.83933584966024	1587.3666666666666	2708.5666666666666	117.05714506646635
398.6187868597095	1586.6333333333334	2722.9666666666667	117.26963950513368
399.3981658712542	1586.6333333333334	2740.6	115.2827097757728
400.1774728821293	1586.1	2767.6666666666665	115.45787933867851
400.9567078901696	1587.1666666666667	2793.4	115.99442591953033
401.7358708932098	1586.7666666666667	2787.733333333333	116.0264541304731
402.5149618890848	1587.0666666666666	2776.1	116.16854598400009
403.2939808756294	1586.0333333333333	2786.2	117.20387397224489
404.07292785067847	1586.5	2815.5	118.61642671990431
404.8518028120667	1586.2	2825.7	115.66009309998903
405.630605757629	1586.6	2827.4	117.65764699935373
406.4093366852001	1586.4666666666667	2815.1666666666665	116.16402683813013
407.1879955926149	1586.5333333333333	2825.6666666666665	117.80880090331743
407.9665824777082	1587.3	2841.2	114.4863143430442
408.74509733831474	1587.1333333333334	2862.733333333333	115.8495824236161
409.52354017226935	1587.0666666666666	2872.233333333333	116.19980808736712
410.3019109774069	1586.4666666666667	2875.8	115.71084439016013
411.08020975156217	1586.5333333333333	2886.0	113.4757104659867
411.8584364925699	1587.0666666666666	2915.0666666666666	115.91982769775426
412.6365911982651	1586.5	2931.5	112.748132414816
413.4146738664823	1586.9	2957.733333333333	115.9884198441604
414.19268449505654	1586.9333333333334	2990.233333333333	113.25787766348746
414.97062308182257	1587.1	3032.3333333333335	115.75111895382429
415.74848962461516	1586.8	3067.133333333333	113.86121475490833
416.52628412126916	1586.9	3138.9666666666667	114.50054521810561
417.3040065696194	1586.7333333333333	3213.3333333333335	114.27811534780705
418.0816569675006	1586.6	3205.8333333333335	113.88435012725016
418.8592353127476	1586.4	3196.5	113.23274227110497
419.63674160319533	1586.3	3207.8	113.87639871356404
420.4141758366785	1586.9333333333334	3249.9333333333334	115.1777386485977
421.1915380110319	1586.9666666666667	3263.766666666667	115.00396434489713
421.9688281240904	1586.3333333333333	3261.233333333333	114.7141443397967
422.7460461736888	1587.1666666666667	3313.9	114.25617843483732
423.52319215766187	1586.4333333333334	3377.4	112.76805119875439
424.3002660738445	1586.7333333333333	3462.633333333333	115.4004647948081
425.0772679200714	1586.6	3602.766666666667	114.44697632295392
425.8541976941775	1586.4666666666667	3748.9666666666667	115.98321086129097
426.6310553939975	1586.9666666666667	3807.3333333333335	116.00984111732862
427.40784101736625	1585.9	3864.233333333333	118.68506725807504
428.18455456211865	1587.1666666666667	3990.1	118.26690094105693
428.96119602608934	1585.9333333333334	4176.8	118.37668061109473
429.7377654071133	1586.6333333333334	4394.3	118.79174186365907
430.5142627030252	1587.4	4517.266666666666	119.43326800961816
431.29068791166	1586.4333333333334	4662.333333333333	120.61629106756622
432.06704103085235	1586.8333333333333	4792.833333333333	120.83409813986356
432.8433220584372	1586.9666666666667	4886.9	119.75523015566334
433.6195309922492	1587.1333333333334	4948.1	119.79347224645713
434.3956678301234	1586.0	4989.5	119.62764329970757
435.1717325698944	1586.2666666666667	5006.266666666666	119.85527352507307
435.9477252093971	1586.4	5029.3	120.77227180044329
436.72364574646633	1586.9	5063.066666666667	116.38225342504349
437.49949417893686	1586.6333333333334	5136.9	119.30488819713129
438.27527050464346	1586.5333333333333	5231.666666666667	117.7675741079017
439.0509747214211	1587.2333333333333	5398.733333333334	115.7775275347077
439.8266068271044	1586.3333333333333	5661.333333333333	115.8802310042345
440.6021668195283	1587.3	6036.766666666666	118.14242351834108
441.37765469652754	1586.5666666666666	6500.133333333333	118.885376661815
442.1530704559369	1586.4666666666667	7002.1	120.30435343262404
442.9284140955914	1586.4666666666667	7441.7	119.96891135865715
443.7036856133256	1586.9666666666667	7751.766666666666	120.02900989689093
444.47888500697445	1587.0	7900.6	118.4872728086165
445.2540122743727	1587.1	7948.9	119.2853447696311
446.0290674133552	1586.7333333333333	7908.1	118.9097568592371
446.8040504217568	1586.3333333333333	7812.766666666666	118.64428606424393
447.5789612974122	1586.7333333333333	7730.9	118.75259968591827
448.35380003815635	1586.7666666666667	7676.333333333333	118.1370527189316
449.1285666418239	1586.5	7645.233333333334	117.67093233580724
449.90326110624983	1587.2	7635.6	117.66646479512337
450.67788342926883	1586.4333333333334	7657.833333333333	116.39351799281533
451.4524336087157	1587.2	7696.966666666666	117.26918689465225
452.22691164242536	1586.9333333333334	7741.733333333334	118.09357896014383
453.00131752823256	1587.3333333333333	7799.533333333334	116.37813658474236
453.7756512639721	1586.8	7855.833333333333	116.3395156965154
454.5499128474788	1586.3	7919.533333333334	116.37055223581781
455.32410227658755	1586.3333333333333	7973.066666666667	115.98472660274348
456.09821954913303	1586.4666666666667	7993.866666666667	117.21906290080872
456.8722646629501	1587.5	7971.8	116.5926154055555
457.6462376158736	1586.7333333333333	7898.066666666667	116.03613792578462
458.4201384057383	1586.4666666666667	7800.833333333333	116.62707942303365
459.1939670303791	1586.0333333333333	7684.733333333334	116.87310022922651
459.96772348763074	1586.4	7541.733333333334	116.09681883090833
460.741407775328	1586.8666666666666	7401.866666666667	115.82550890997751
461.51501989130577	1586.6333333333334	7262.733333333334	115.20151370028668
462.2885598333988	1586.3333333333333	7152.7	115.99233306269113
463.0620275994419	1586.5333333333333	7055.633333333333	114.82170680198954
463.83542318726995	1587.0	6993.3	115.9627460564419
464.6087465947177	1586.9	6942.3	114.02121018403085
465.38199781962	1587.6	6926.1	115.44117106566344
466.1551768598116	1587.2666666666667	6917.9	114.34818251675449
466.92828371312737	1586.6666666666667	6924.833333333333	114.5094198243547
467.7013183774021	1586.8333333333333	6959.033333333334	114.35637712189158
468.4742808504707	1586.8	7013.133333333333	115.34006557154751
469.24717113016777	1586.7333333333333	7075.633333333333	114.96946128527183
470.0199892143283	1587.1	7131.0	113.95066385517828
470.792735100787	1586.5666666666666	7196.4	113.69749503162627
471.5654087873788	1587.3	7282.333333333333	114.8028725721292
472.33801027193834	1586.7666666666667	7348.5	113.72481787000739
473.11053955230057	1586.7333333333333	7427.9	112.8947881158576
473.88299662630027	1586.9	7487.3	113.41127434657163
474.65538149177223	1586.4	7535.166666666667	113.5582957754299
475.4276941465513	1587.0666666666666	7567.733333333334	112.44616526558009
476.1999345884722	1587.2	7573.366666666667	112.11845614513524
476.97210281536985	1586.8333333333333	7576.766666666666	113.4636404709222
477.74419882507897	1586.9	7562.366666666667	114.03905764803801
478.51622261543446	1586.5	7534.733333333334	113.14338743925933
479.2881741842711	1587.0	7496.566666666667	113.23890917265919
480.06005352942367	1586.3	7444.066666666667	112.7986586928328
480.831860648727	1587.0	7394.966666666666	112.59425391415549
481.60359554001593	1587.4333333333334	7359.6	112.0397095913238
482.37525820112523	1587.3333333333333	7310.5	111.9161810008607
483.14684862988975	1586.3333333333333	7260.1	113.23105420152507
483.91836682414424	1587.0666666666666	7212.3	112.16075618861703
484.68981278172356	1586.0666666666666	7175.333333333333	112.24656218511818
485.46118650046253	1586.1333333333334	7118.966666666666	111.73726433587336
486.23248797819593	1587.0666666666666	7070.733333333334	112.1048438633075
487.0037172127586	1586.3	7041.8	112.32557631625365
487.7748742019853	1586.6333333333334	7003.966666666666	112.36345433409355
488.54595894371096	1586.3333333333333	6963.233333333334	111.52563569153219
489.31697143577026	1586.4333333333334	6923.833333333333	111.10637993239641
490.08791167599804	1587.1	6900.4	111.47672895048488
490.8587796622292	1587.5333333333333	6868.233333333334	112.30107627262657
491.6295753922984	1586.8	6832.933333333333	111.15643098871772
492.4002988640406	1586.7	6807.333333333333	111.49952016323486
493.17095007529053	1587.4	6782.033333333334	111.49092534480644
493.94152902388305	1586.6333333333334	6751.5	111.26339936890115
494.71203570765294	1586.1666666666667	6741.033333333334	112.49807411287398
495.482470124435	1586.4666666666667	6697.733333333334	111.63102355216856
496.25283227206404	1586.9333333333334	6654.966666666666	110.6016503410084
497.02312214837485	1587.7666666666667	6640.233333333334	111.0269066220629
497.7933397512024	1586.6666666666667	6614.5	110.96262046968006
498.56348507838123	1587.7	6602.9	111.15069266619331
499.3335581277464	1587.0333333333333	6570.133333333333	109.80360061771866
500.10355889713264	1587.4666666666667	6561.4	110.87089447884834
500.8734873843747	1586.5666666666666	6558.2	109.94554126904883
501.6433435873074	1586.4	6559.133333333333	110.25170921864614
502.4131275037657	1587.4	6571.033333333334	111.45411037301547
503.1828391315842	1587.1666666666667	6581.666666666667	110.05222915939635
503.95247846859786	1587.1333333333334	6603.9	110.10231410006175
504.72204551264144	1586.7	6630.666666666667	111.45897345678883
505.49154026154974	1586.5333333333333	6651.566666666667	109.32497691565949
506.2609627131576	1586.2666666666667	6696.533333333334	110.41583808388837
507.03031286529983	1586.4333333333334	6741.133333333333	110.35336313040912
507.7995907158112	1587.2	6796.866666666667	109.1404997670415
508.5687962625266	1586.9666666666667	6873.2	109.43485014337953
509.33792950328075	1586.1666666666667	6926.966666666666	108.61043316910433
510.1069904359085	1586.9333333333334	7018.8	109.72241965310974
510.8759790582447	1586.8333333333333	7101.333333333333	109.01173127315019
511.6448953681241	1587.1666666666667	7196.133333333333	109.01470371828484
512.4137393633815	1586.8333333333333	7299.6	109.34289529737254
513.1825110418519	1587.0666666666666	7401.1	109.71717295981522
513.9512104013698	1586.9666666666667	7501.2	109.49638662163815
514.7198374397702	1586.7333333333333	7613.266666666666	110.05067194856717
515.4883921548881	1587.3666666666666	7701.333333333333	108.57623764862815
516.2568745445578	1586.7666666666667	7817.866666666667	108.64691252619818
517.0252846066146	1586.6	7923.866666666667	108.10177794628088
517.793622338893	1587.4333333333334	8038.633333333333	109.4504020848814
518.561887739228	1586.2333333333333	8127.166666666667	109.61360783652522
519.3300808054544	1586.7666666666667	8213.1	107.26223057175949
520.0982015354069	1586.7666666666667	8305.833333333334	109.00383166342061
520.8662499269203	1587.2333333333333	8397.633333333333	107.71838095082174
521.6342259778296	1586.4333333333334	8485.633333333333	107.83621324215423
522.4021296859694	1587.3	8579.766666666666	108.60593472833148
523.1699610491747	1587.4	8646.266666666666	108.85422855729436
523.9377200652801	1586.9666666666667	8716.733333333334	109.19465291890108
524.7054067321207	1586.8333333333333	8784.366666666667	108.86900710535411
525.4730210475309	1586.5666666666666	8846.733333333334	108.41927375677169
526.2405630093459	1587.1	8886.7	108.18934032024558
527.0080326154003	1586.6	8961.166666666666	109.15512599490552
527.7754298635291	1586.4	9009.1	108.64909754858574
528.5427547515668	1587.1333333333334	9049.4	107.9378306362553
529.3100072773485	1586.8	9083.966666666667	107.42466456966237
530.077187438709	1586.6666666666667	9124.3	107.87737772452017
530.8442952334829	1587.0	9173.7	108.18138239834025
531.6113306595051	1586.7	9219.866666666667	108.20481086599214
532.3782937146104	1586.8333333333333	9250.966666666667	107.70135139561171
533.1451843966338	1587.5333333333333	9299.666666666666	108.63017917453548
533.9120027034099	1586.6	9320.1	107.59088489694874
534.6787486327736	1586.4	9363.566666666668	107.21555390872653
535.4454221825597	1587.1666666666667	9410.033333333333	107.84627913649042
536.212023350603	1587.0333333333333	9430.066666666668	107.26689711072308
536.9785521347383	1586.6333333333334	9452.066666666668	107.36570550980309
537.7450085328004	1586.6666666666667	9478.066666666668	106.36239472446731
538.5113925426242	1586.3333333333333	9512.433333333332	107.20755876431095
539.2777041620444	1587.4333333333334	9544.066666666668	107.70069048185294
540.0439433888959	1586.9	9571.333333333334	107.88154887964747
540.8101102210134	1586.8333333333333	9588.833333333334	107.70319538402816
541.5762046562318	1587.2333333333333	9581.633333333333	105.71693998445508
542.3422266923859	1587.0333333333333	9612.366666666667	106.47808003961225
543.1081763273105	1587.6333333333334	9637.033333333333	105.50937546603099
543.8740535588404	1587.0333333333333	9645.133333333333	106.89669890483192
544.6398583848105	1588.3333333333333	9644.566666666668	107.56885688394257
545.4055908030555	1586.6666666666667	9652.5	106.55106363599168
546.1712508114102	1587.4333333333334	9666.366666666667	107.22831889134724
546.9368384077096	1586.8	9658.333333333334	106.16796408707495
547.7023535897882	1587.6	9667.466666666667	106.53825349684233
548.4677963554811	1586.7	9666.3	106.95690740954439
549.2331667026231	1586.6333333333334	9658.2	105.71653294409994
549.9984646290487	1586.6333333333334	9656.5	105.34145700344078
550.7636901325931	1586.5333333333333	9676.766666666666	106.1276008523844
551.5288432110908	1587.3	9676.933333333332	106.17993307178743
552.2939238623768	1587.1666666666667	9674.5	106.41306862615943
553.0589320842859	1586.4333333333334	9655.4	106.0550338559555
553.8238678746528	1586.7	9660.633333333333	107.19806435662471
554.5887312313124	1586.8333333333333	9647.633333333333	105.90622907012646
555.3535221520995	1586.9666666666667	9651.933333333332	105.29721731932689
556.1182406348488	1587.0333333333333	9655.566666666668	106.38227365102293
556.8828866773954	1586.7333333333333	9666.566666666668	106.50211621221361
557.6474602775738	1586.8	9654.566666666668	105.36105415174589
558.411961433219	1586.5333333333333	9657.566666666668	105.49798822756976
559.1763901421657	1586.5666666666666	9660.2	106.16186685189714
559.9407464022488	1586.8333333333333	9669.0	105.32210854321184
560.7050302113031	1586.5	9691.0	105.54689330140133
561.4692415671633	1587.6333333333334	9707.266666666666	107.16867967964062
562.2333804676643	1587.5	9711.1	105.89554103977765
562.997446910641	1587.0333333333333	9721.733333333334	104.77045852229826
563.7614408939281	1586.7	9750.833333333334	105.49719641640178
564.5253624153604	1587.0666666666666	9758.666666666666	105.32035927857491
565.2892114727728	1586.6333333333334	9790.233333333334	104.5749574145889
566.0529880639999	1587.1	9809.566666666668	104.57244546052475
566.8166921868768	1586.7666666666667	9824.266666666666	105.18211652524012
567.5803238392382	1586.8333333333333	9841.833333333334	105.01028424417518
568.3438830189189	1587.1333333333334	9844.666666666666	104.17757781047683
569.1073697237535	1587.4	9854.066666666668	103.94294515808618
569.8707839515772	1587.6666666666667	9880.533333333333	104.73027228111428
570.6341257002246	1587.3333333333333	9887.133333333333	104.88664628252661
571.3973949675305	1587.1333333333334	9907.066666666668	105.05150844921235
572.1605917513298	1586.6333333333334	9921.8	104.33055002336043
572.9237160494572	1586.3333333333333	9935.233333333334	104.07711044169142
573.6867678597476	1587.2	9940.466666666667	104.37691828952974
574.4497471800358	1586.1666666666667	9936.733333333334	103.15796986709225
575.2126540081566	1586.2	9967.533333333333	104.19710276573062
575.9754883419448	1587.1333333333334	9962.133333333333	102.99146445174046
576.7382501792351	1587.2666666666667	9973.566666666668	104.18880107671747
577.5009395178625	1587.3666666666666	9982.4	104.34909764113392
578.2635563556619	1586.6	10003.866666666667	103.55712929445188
579.0261006904677	1586.5666666666666	10031.0	104.06245500270225
579.7885725201152	1587.2666666666667	10055.166666666666	105.03245136006117
580.5509718424388	1586.8333333333333	10059.533333333333	103.72239905566616
581.3132986552736	1587.2666666666667	10081.133333333333	104.09065705744217
582.0755529564542	1587.0333333333333	10108.366666666667	104.45435868416891
582.8377347438156	1587.0333333333333	10112.666666666666	103.82078614093327
583.5998440151925	1586.4333333333334	10125.166666666666	103.85402608930654
584.3618807684197	1587.0666666666666	10163.1	104.87578547542468
585.123845001332	1587.2	10193.9	104.47257906215319
585.8857367117644	1586.8333333333333	10218.733333333334	103.15490325743302
586.6475558975515	1587.1666666666667	10249.5	103.40498885361396
587.4093025565281	1586.7333333333333	10285.966666666667	102.86996152627974
588.1709766865292	1587.0666666666666	10329.433333333332	102.12373585097247
588.9325782853895	1586.4666666666667	10395.466666666667	103.26686677321091
589.6941073509438	1587.5	10458.633333333333	103.44394610405556
590.4555638810269	1586.9	10516.533333333333	103.01838937481715
591.2169478734736	1586.3666666666666	10592.533333333333	103.39378721430643
591.9782593261189	1587.2333333333333	10657.4	103.00967586635223
592.7394982367973	1587.2	10731.266666666666	103.42503690379465
593.5006646033439	1586.9333333333334	10807.166666666666	102.81539910440883
594.2617584235933	1587.4	10912.366666666667	103.33040611847002
595.0227796953804	1586.8333333333333	11037.1	104.29161649143539
595.78372841654	1587.1333333333334	11143.366666666667	104.05350448827302
596.544604584907	1586.9	11257.133333333333	103.37180749847529
597.3054081983161	1587.3666666666666	11378.9	103.46224009536725
598.0661392546021	1586.8666666666666	11493.066666666668	103.17450800024456
598.8267977515999	1587.1666666666667	11620.733333333334	102.49260498571556
599.5873836871442	1587.2666666666667	11755.333333333334	102.8961797087791
600.34789705907	1586.7333333333333	11888.5	103.4644452365283
601.1083378652119	1586.9333333333334	12011.833333333334	102.24132379386064
601.8687061034049	1586.5666666666666	12133.566666666668	101.5933295395586
602.6290017714836	1587.1	12270.666666666666	102.2126167289746
603.3892248672829	1586.7	12425.6	102.84473471524979
604.1493753886377	1586.8	12567.9	102.90234043276693
604.9094533333828	1587.1333333333334	12708.466666666667	102.232217607769
605.6694586993528	1586.9333333333334	12858.266666666666	102.48607745317602
606.4293914843829	1586.9	12994.066666666668	102.23935570781369
607.1892516863076	1587.2	13102.233333333334	102.68539082966007
607.9490393029618	1585.9666666666667	13236.866666666667	102.66292174046036
608.7087543321802	1586.5	13384.433333333332	102.56868828794404
609.4683967717978	1587.0666666666666	13506.366666666667	101.5226555488751
610.2279666196492	1586.4666666666667	13657.9	102.48217426036292
610.9874638735695	1587.2	13781.033333333333	101.5034439858055
611.7468885313933	1587.5	13904.033333333333	101.6784189643556
612.5062405909555	1587.6	14030.033333333333	101.51024534380566
613.2655200500909	1587.4	14178.9	102.57022215053959
614.0247269066342	1587.1	14316.066666666668	103.46479399850757
614.7838611584203	1586.8666666666666	14429.166666666666	103.68980473954271
615.5429228032841	1586.4333333333334	14504.333333333334	102.26969323511682
616.3019118390603	1587.2	14614.1	102.02212629756474
617.0608282635836	1587.1	14703.233333333334	102.00054337187227
617.8196720746892	1586.8333333333333	14826.866666666667	102.26882795452751
618.5784432702114	1586.1333333333334	14897.1	101.77572558758145
619.3371418479854	1586.0666666666666	14968.9	101.85857468134908
620.0957678058459	1586.5	15033.333333333334	101.3179921765128
620.8543211416277	1587.3666666666666	15094.233333333334	101.54305365016404
621.6128018531655	1586.5	15154.3	100.81288143422493
622.3712099382943	1586.9	15208.2	101.28432988355237
623.1295453948488	1586.7	15271.1	102.17246621530673
623.8878082206638	1587.0666666666666	15325.466666666667	102.08500403282191
624.6459984135743	1586.3666666666666	15393.4	102.1429529819142
625.4041159714149	1587.2	15396.366666666667	100.47845204218493
626.1621608920203	1587.1333333333334	15491.9	101.92897427402964
626.9201331732256	1586.4333333333334	15522.133333333333	100.76520040603438
627.6780328128656	1587.3333333333333	15560.4	101.39526547119543
628.4358598087749	1587.4666666666667	15601.733333333334	101.45742328897401
629.1936141587885	1586.2333333333333	15605.066666666668	100.57193699109659
629.9512958607411	1587.1	15649.133333333333	100.45008948066923
630.7089049124675	1587.2666666666667	15680.466666666667	101.27797264086632
631.4664413118026	1586.9666666666667	15690.366666666667	101.27583449686834
632.2239050565811	1586.9333333333334	15709.166666666666	101.35929773239269
632.9812961446379	1586.6333333333334	15724.266666666666	101.44055699875852
633.7386145738079	1586.6333333333334	15738.833333333334	101.07631515248582
634.4958603419257	1587.4666666666667	15762.166666666666	100.00119940916609
635.2530334468262	1586.3333333333333	15778.433333333332	100.63171258197393
636.0101338863443	1587.1	15759.133333333333	100.32082220048835
636.7671616583146	1587.2	15743.466666666667	100.13219688592237
637.5241167605723	1587.4666666666667	15725.1	100.78401532220117
638.2809991909518	1587.1666666666667	15716.066666666668	100.36070906093812
639.037808947288	1586.3666666666666	15676.266666666666	100.49071020766428
639.7945460274159	1587.1	15643.966666666667	99.45837575113292
640.5512104291702	1586.9	15642.133333333333	100.57877276669502
641.3078021503857	1586.1333333333334	15627.5	100.0631101920866
642.0643211888971	1586.9333333333334	15607.266666666666	99.50554404594983
642.8207675425394	1586.4333333333334	15546.133333333333	99.18287499039508
643.5771412091474	1586.6666666666667	15524.966666666667	99.72492561932586
644.3334421865558	1586.8	15507.4	99.74186208375552
645.0896704725996	1585.9666666666667	15473.1	99.90324209260308
645.8458260651132	1586.9	15448.233333333334	99.84810611367432
646.6019089619319	1586.8333333333333	15427.533333333333	99.43253863474054
647.3579191608902	1587.3666666666666	15428.266666666666	99.78612246148815
648.1138566598231	1586.8	15400.833333333334	99.80254793763075
648.8697214565653	1586.7666666666667	15363.333333333334	99.28289612288023
649.6255135489516	1586.4	15340.366666666667	99.46754945824082
650.3812329348169	1586.8	15335.833333333334	99.15693255107304
651.1368796119959	1586.7	15382.1	99.58045879096012
651.8924535783235	1586.5	15385.866666666667	99.6630842514853
652.6479548316345	1587.7	15368.6	100.29863559342442
653.4033833697637	1587.0333333333333	15349.7	99.29640455784217
654.1587391905458	1586.4666666666667	15353.7	98.91989996764556
654.9140222918159	1587.5666666666666	15385.066666666668	99.0517403188583
655.6692326714084	1587.7666666666667	15386.033333333333	99.59019471810294
656.4243703271585	1587.2333333333333	15368.433333333332	98.40527576359366
657.1794352569008	1586.8333333333333	15406.3	100.27277847837036
657.9344274584702	1587.1	15424.7	99.85632231275596
658.6893469297014	1586.7	15439.966666666667	99.51381173171838
659.4441936684294	1586.4333333333334	15459.8	98.75539699511575
660.1989676724888	1586.7	15464.1	98.91438748873018
660.9536689397146	1587.2	15511.9	98.65984552020002
661.7082974679414	1586.5333333333333	15566.066666666668	99.01702016276452
662.4628532550042	1587.4333333333334	15607.266666666666	99.33167918859313
663.2173362987378	1587.3666666666666	15652.4	98.15823087113345
663.9717465969768	1587.0666666666666	15728.866666666667	98.4523424121113
664.7260841475563	1586.8	15782.066666666668	98.02993296513228
665.480348948311	1586.2	15855.333333333334	99.04092901715737
666.2345409970756	1586.5	15900.833333333334	98.32311170424167
666.988660291685	1586.9	15956.066666666668	99.00429227017017
667.742706829974	1586.8	16044.8	99.15742999400857
668.4966806097776	1587.3	16111.266666666666	98.40918866539451
669.2505816289303	1587.2666666666667	16179.333333333334	98.1339774406512
670.0044098852671	1587.4	16268.733333333334	97.63412823304446
670.7581653766227	1587.1666666666667	16387.433333333334	98.61209935816932
671.511848100832	1586.2666666666667	16493.0	98.22376158635639
672.2654580557298	1587.1	16596.533333333333	98.57502082112467
673.0189952391509	1586.8666666666666	16702.5	98.36362200573417
673.7724596489301	1586.1	16775.666666666668	98.45384266091101
674.5258512829022	1586.6333333333334	16862.1	97.4934740859379
675.279170138902	1587.3333333333333	16972.933333333334	98.83183587260443
676.0324162147645	1586.8333333333333	17087.566666666666	98.47903180844767
676.7855895083242	1586.5	17239.866666666665	98.71228320821712
677.5386900174161	1586.5333333333333	17343.266666666666	98.59758410062618
678.2917177398749	1586.4666666666667	17446.1	98.6193733164361
679.0446726735356	1587.0333333333333	17591.3	98.73354225455266
679.797554816233	1587.4	17693.633333333335	97.75639500942897
680.5503641658016	1587.2333333333333	17780.3	97.19797409022831
681.3031007200765	1586.3333333333333	17919.833333333332	97.95156289438354
682.0557644768925	1586.7333333333333	18037.766666666666	97.52070419056597
682.8083554340842	1586.9666666666667	18138.433333333334	96.55614892344097
683.5608735894867	1586.9333333333334	18259.1	96.81016970704763
684.3133189409347	1586.6	18396.233333333334	97.44989122233764
685.0656914862628	1587.1666666666667	18527.9	97.49961628574792
685.8179912233061	1586.4333333333334	18631.633333333335	96.74209646436081
686.5702181498993	1586.8333333333333	18752.5	97.24325988656864
687.3223722638772	1587.1333333333334	18880.1	97.65276464062961
688.0744535630747	1587.1	19013.466666666667	97.47506436232125
688.8264620453265	1587.4666666666667	19159.033333333333	97.74765445132454
689.5783977084674	1587.2	19268.1	97.25259609519763
690.3302605503324	1586.8333333333333	19375.066666666666	97.57643515510907
691.082050568756	1587.2333333333333	19455.233333333334	97.49982688191534
691.8337677615733	1586.3333333333333	19532.9	97.2162421841053
692.585412126619	1587.0333333333333	19634.866666666665	97.35441285946449
693.3369836617278	1587.0	19731.633333333335	97.65383596457032
694.0884823647348	1587.3	19839.733333333334	97.8026017397699
694.8399082334745	1586.7333333333333	19908.633333333335	97.9211589061097
695.5912612657819	1586.5	19966.366666666665	97.55220683484478
696.3425414594917	1586.7333333333333	20026.9	97.91407622718512
697.0937488124388	1587.3	20077.466666666667	97.61620136797279
697.8448833224579	1587.2	20118.6	96.97798156706975
698.5959449873841	1586.9666666666667	20164.7	96.52212556862598
699.3469338050518	1586.6	20225.533333333333	96.24103054485623
700.0978497732962	1587.0	20243.533333333333	96.26529179300962
700.8486928899517	1587.3333333333333	20302.466666666667	96.76229629413686
701.5994631528534	1587.2	20319.9	96.59502128445484
702.3501605598362	1587.0	20365.9	96.7891926703664
703.1007851087347	1587.1666666666667	20368.666666666668	97.32547163158748
703.8513367973837	1587.4666666666667	20402.733333333334	97.48590652757674
704.6018156236181	1587.2333333333333	20418.566666666666	97.79593302323944
705.3522215852728	1587.9333333333334	20392.866666666665	97.09904585187066
706.1025546801824	1587.2666666666667	20408.9	97.17275399071346
706.8528149061818	1587.1	20378.333333333332	96.75557829389166
707.603002261106	1586.9333333333334	20383.333333333332	96.51220827520545
708.3531167427894	1586.6	20344.166666666668	96.18669764681289
709.1031583490673	1587.7	20318.0	95.83143132914871
709.8531270777742	1586.1	20231.8	94.68918581847778
710.6030229267449	1587.2333333333333	20220.8	95.06258694215535
711.3528458938142	1587.7333333333333	20178.466666666667	95.22313912071348
712.1025959768172	1586.6666666666667	20147.766666666666	96.87238269352112
712.8522731735884	1586.3333333333333	20063.133333333335	95.81274429147533
713.6018774819628	1586.5666666666666	19962.866666666665	95.60445936406583
714.351408899775	1586.1	19842.633333333335	96.03350107968852
715.1008674248601	1586.5666666666666	19762.2	96.47734309212906
715.8502530550527	1587.1333333333334	19647.9	96.75113615467544
716.5995657881876	1586.7	19561.333333333332	96.99579487909632
717.3488056220998	1587.4666666666667	19466.866666666665	96.73556333383878
718.097972554624	1587.2	19382.1	96.15369286465142
718.8470665835949	1587.3	19297.133333333335	95.94550006863021
719.5960877068475	1587.0	19229.266666666666	96.50853605772603
720.3450359222164	1587.6	19191.366666666665	96.93920746514232
721.0939112275368	1587.1	19142.533333333333	96.29137373454817
721.842713620643	1586.9333333333334	19116.533333333333	96.40386735677254
722.5914430993702	1586.8	19027.4	95.30518463363764
723.340099661553	1587.0666666666666	18984.2	96.09031785413
724.0886833050263	1587.1333333333334	18962.366666666665	95.26097621365288
724.837194027625	1586.8666666666666	18932.266666666666	96.06538437561707
725.5856318271836	1586.3	18901.0	95.73669728799368
726.3339967015373	1587.0	18832.666666666668	94.62544530366591
727.0822886485207	1587.2333333333333	18810.466666666667	94.71404061996678
727.8305076659686	1586.9666666666667	18769.066666666666	94.13684258164237
728.5786537517159	1586.9333333333334	18737.766666666666	94.0181759687799
729.3267269035974	1587.4333333333334	18673.633333333335	95.04981502291177
730.0747271194479	1586.7	18644.8	95.61075446044468
730.822654397102	1587.5	18587.5	94.60734219549732
731.5705087343949	1586.9666666666667	18554.433333333334	94.77079574899153
732.3182901291611	1587.6666666666667	18521.2	94.47483037572054
733.0659985792356	1586.3333333333333	18478.5	94.08578011700955
733.8136340824532	1587.2	18473.566666666666	94.11228236152053
734.5611966366486	1587.0	18464.733333333334	93.08706052833557
735.3086862396566	1586.6333333333334	18435.066666666666	93.17498773872286
736.056102889312	1586.5	18435.766666666666	93.87102592787546
736.8034465834498	1587.8666666666666	18474.766666666666	94.59366654317323
737.5507173199047	1587.1333333333334	18472.933333333334	94.89379003689488
738.2979150965115	1587.1666666666667	18472.6	94.73185061897429
739.045039911105	1586.9333333333334	18459.966666666667	93.6457406157083
739.79209176152	1586.5666666666666	18455.8	93.72465225289908
740.5390706455914	1587.4666666666667	18456.533333333333	93.95362833111544
741.285976561154	1586.7666666666667	18441.3	94.71333933378472
742.0328095060426	1586.4666666666667	18431.733333333334	94.2470266909199
742.7795694780918	1587.3	18443.166666666668	94.70069524521013
743.5262564751367	1587.3333333333333	18390.233333333334	93.86823029699774
744.272870495012	1586.2333333333333	18378.533333333333	94.34983737434949
745.0194115355524	1586.7333333333333	18316.366666666665	95.04407119822383
745.765879594593	1586.9	18318.7	95.4073704005423
746.5122746699683	1587.1666666666667	18322.466666666667	95.17176486318697
747.2585967595134	1586.8333333333333	18337.0	94.67303190486275
748.0048458610628	1586.5	18340.0	93.59381084825864
748.7510219724516	1586.8333333333333	18374.4	93.71884347882916
749.4971250915144	1587.6333333333334	18405.933333333334	94.44257221932881
750.243155216086	1587.4	18415.833333333332	94.98027324872842
750.9891123440015	1586.9666666666667	18441.766666666666	95.16695512474537
751.7349964730954	1586.6666666666667	18496.833333333332	95.91702430746139
752.4808076012027	1586.8666666666666	18520.933333333334	95.88281606318375
753.2265457261582	1587.1	18561.0	95.65767913137365
753.9722108457964	1586.8333333333333	18607.233333333334	95.3018640725111
754.7178029579526	1586.5	18640.6	94.76812110542022
755.4633220604613	1587.4666666666667	18654.533333333333	94.06785817920941
756.2087681511574	1586.8666666666666	18702.866666666665	93.67637541415503
756.9541412278757	1586.7	18753.466666666667	93.7239900882561
757.699441288451	1586.8666666666666	18811.7	94.40851010140678
758.4446683307182	1587.1333333333334	18859.733333333334	94.44082501620369
759.1898223525119	1586.7666666666667	18937.066666666666	94.06291724699956
759.9349033516671	1587.6666666666667	18950.833333333332	93.4398945716801
760.6799113260186	1587.2666666666667	19067.666666666668	94.13484818095777
761.424846273401	1587.1333333333334	19124.1	93.6484222042459
762.1697081916495	1586.1	19194.5	93.79565449016998
762.9144970785986	1587.3	19260.566666666666	94.04275801873213
763.6592129320832	1587.1666666666667	19304.633333333335	93.25189767953768
764.4038557499381	1587.5333333333333	19354.5	92.56572062094288
765.1484255299982	1587.1666666666667	19411.733333333334	92.70072436672582
765.8929222700982	1587.5333333333333	19497.366666666665	93.06443508899699
766.637345968073	1586.4333333333334	19568.966666666667	93.42996095172647
767.3816966217572	1587.0333333333333	19670.166666666668	93.42680872319544
768.1259742289859	1586.7666666666667	19763.6	94.12945503261865
768.8701787875938	1587.3333333333333	19831.733333333334	94.7103265655763
769.6143102954156	1586.6666666666667	19858.233333333334	94.85846292241735
770.3583687502863	1587.0333333333333	19945.066666666666	95.4956634556922
771.1023541500406	1587.1	19991.2	94.47292836350654
771.8462664925133	1586.3333333333333	20067.266666666666	94.2610867800884
772.5901057755393	1586.7	20167.066666666666	93.56179496343132
773.3338719969533	1586.6333333333334	20268.066666666666	92.79578983433834
774.0775651545903	1587.0333333333333	20351.1	92.53801342506088
774.8211852462848	1587.0	20425.066666666666	92.21477611608687
775.5647322698719	1587.0333333333333	20552.533333333333	93.35140561901054
776.3082062231862	1586.8	20629.7	93.27401789804213
777.0516071040627	1586.7	20720.466666666667	92.87480072043766
777.7949349103361	1586.3666666666666	20800.066666666666	92.83776555161796
778.5381896398412	1587.4	20890.6	92.8537726523739
779.281371290413	1586.7666666666667	21022.633333333335	92.73376586755586
780.024479859886	1586.7	21142.433333333334	92.57487485719938
780.7675153460953	1586.9666666666667	21241.666666666668	92.69341563511468
781.5104777468754	1586.9333333333334	21351.433333333334	92.50840361692552
782.2533670600615	1587.5666666666666	21457.233333333334	91.78661652922273
782.996183283488	1586.6	21591.366666666665	92.23550468952836
783.73892641499	1586.6	21687.933333333334	92.54347018629451
784.4815964524023	1586.9	21832.0	93.27257762658168
785.2241933935596	1586.5333333333333	21959.133333333335	93.95640324456703
785.9667172362967	1586.8333333333333	22004.366666666665	92.8633914572867
786.7091679784486	1586.4	22110.866666666665	93.1678412523121
787.4515456178499	1587.3333333333333	22196.0	92.6600025098534
788.1938501523355	1586.2666666666667	22303.7	92.28051994925714
788.9360815797401	1587.2	22398.033333333333	92.02733863824041
789.6782398978987	1587.2333333333333	22488.766666666666	93.00557424026722
790.420325104646	1585.9	22602.466666666667	92.82704073898077
791.1623371978169	1587.1666666666667	22689.933333333334	93.00575723190491
791.9042761752461	1587.4	22787.066666666666	92.41282051498429
792.6461420347684	1586.9	22932.0	91.86086411575475
793.3879347742187	1586.8	23072.566666666666	91.7172676082449
794.1296543914318	1586.9333333333334	23143.7	90.83850953862746
794.8713008842426	1587.2666666666667	23267.133333333335	91.14068128037394
795.6128742504857	1587.3666666666666	23396.1	91.55122080963834
796.354374487996	1586.6	23513.366666666665	92.33281736298895
797.0958015946084	1586.8666666666666	23612.633333333335	92.9146089272017
797.8371555681575	1587.6666666666667	23724.933333333334	93.25064768661709
798.5784364064783	1587.2	23853.466666666667	93.26692428537667
799.3196441074057	1586.7333333333333	23957.233333333334	92.95874666231973
800.0607786687742	1587.0666666666666	24044.333333333332	92.47867143782655
800.8018400884189	1587.1666666666667	24107.266666666666	91.5565921436912
801.5428283641745	1587.0666666666666	24170.466666666667	91.14921383943816
802.2837434938757	1586.7666666666667	24293.866666666665	91.3997134786577
803.0245854753575	1586.9333333333334	24423.733333333334	90.62235164887908
803.7653543064547	1586.7666666666667	24573.633333333335	91.30810756872692
804.5060499850019	1587.0	24695.5	91.13814898980972
805.2466725088342	1586.8666666666666	24792.333333333332	91.87621875998055
805.9872218757862	1586.8333333333333	24911.633333333335	92.94070140490977
806.7276980836928	1586.5333333333333	25001.8	92.68281315678912
807.4681011303886	1587.2666666666667	25103.7	91.95016286425157
808.2084310137088	1586.7333333333333	25167.566666666666	91.64706740379842
808.948687731488	1586.7666666666667	25283.7	92.05493086108785
809.688871281561	1587.2	25355.866666666665	92.0503792249294
810.4289816617627	1586.4666666666667	25460.866666666665	92.04674745585818
811.1690188699278	1587.1333333333334	25547.633333333335	90.98209965623464
811.9089829038911	1586.9	25569.2	91.13797915955121
812.6488737614875	1587.1	25661.433333333334	91.25915956627358
813.3886914405518	1586.2333333333333	25828.366666666665	91.91389160152687
814.1284359389189	1586.9	25961.8	92.36493412607769
814.8681072544233	1587.2666666666667	26092.8	92.04220038302925
815.6077053849002	1586.6666666666667	26177.433333333334	92.56473067114096
816.3472303281842	1586.7666666666667	26223.733333333334	91.91943989958506
817.0866820821101	1586.5666666666666	26268.0	91.63869934028325
817.8260606445127	1586.0666666666666	26359.533333333333	90.84690729842508
818.5653660132269	1587.1	26484.733333333334	91.16589130020849
819.3045981860876	1587.1666666666667	26555.1	90.86321353191059
820.0437571609293	1586.8	26679.833333333332	91.26200393181385
820.7828429355872	1586.7	26750.3	91.41234933202053
821.5218555078957	1586.8333333333333	26825.6	91.12853811416602
822.26079487569	1586.4666666666667	26863.2	91.10834259973379
822.9996610368046	1586.5666666666666	26942.233333333334	91.16670839442395
823.7384539890745	1587.2666666666667	26995.7	90.77558862612145
824.4771737303345	1586.8	27067.6	90.77104182148551
825.2158202584193	1586.8666666666666	27168.233333333334	91.02286459824981
825.9543935711638	1586.8333333333333	27252.233333333334	91.23737786224387
826.6928936664028	1586.8333333333333	27355.466666666667	91.96172049281286
827.4313205419711	1587.1333333333334	27473.0	91.98027168041021
828.1696741957036	1587.2	27572.566666666666	92.45716666248018
828.907954625435	1587.2	27640.533333333333	91.08850779621922
829.646161829	1586.4333333333334	27730.9	91.7444148498441
830.3842958042337	1586.7666666666667	27796.866666666665	91.48868172084394
831.1223565489707	1586.3333333333333	27851.0	92.10221144560713
831.8603440610459	1586.9	27889.6	91.32178632421618
832.598258338294	1586.9666666666667	27983.7	91.65625257939946
833.3360993785501	1586.3666666666666	27989.466666666667	90.66720263332083
834.0738671796487	1586.8	28093.4	90.87382033270107
834.8115617394246	1587.2333333333333	28259.533333333333	91.47068531830507
835.5491830557129	1586.0	28355.033333333333	91.38047823848134
836.2867311263482	1586.2333333333333	28414.8	91.123566908364
837.0242059491653	1586.9	28523.833333333332	91.29242629482678
837.7616075219992	1587.1666666666667	28624.033333333333	91.52083789349982
838.4989358426844	1586.6	28706.266666666666	91.34097077012655
839.2361909090561	1587.2333333333333	28784.433333333334	91.39800076584052
839.9733727189487	1586.9666666666667	28864.333333333332	90.44831845312723
840.7104812701973	1587.0666666666666	29022.166666666668	90.73391558038664
841.4475165606366	1587.4666666666667	29168.966666666667	90.09851367697195
842.1844785881015	1586.6	29266.366666666665	90.28112197185119
842.9213673504267	1586.9	29321.233333333334	89.52145050709544
843.6581828454471	1587.8666666666666	29363.266666666666	90.4925912398903
844.3949250709974	1586.8666666666666	29411.7	90.39203636252363
845.1315940249126	1586.6666666666667	29500.566666666666	90.7376120473601
845.8681897050272	1586.9666666666667	29587.133333333335	90.70323012945607
846.6047121091764	1586.4666666666667	29689.9	90.60426688592035
847.3411612351948	1586.9333333333334	29767.366666666665	90.16718614820655
848.0775370809172	1586.3	29816.333333333332	89.95834891758501
848.8138396441784	1586.5666666666666	29895.7	90.40964221312689
849.5500689228132	1587.5333333333333	29959.3	90.36369415166145
850.2862249146566	1586.9666666666667	30075.166666666668	91.3188265747506
851.0223076175432	1587.4666666666667	30209.533333333333	91.32908102238486
851.7583170293079	1587.4666666666667	30389.7	90.32044118865105
852.4942531477856	1586.8333333333333	30459.5	90.36689188683528
853.2301159708109	1586.0666666666666	30449.533333333333	90.3939717817323
853.9659054962187	1586.9333333333334	30471.733333333334	90.13098681959463
854.7016217218439	1587.2666666666667	30565.966666666667	89.82619875625824
855.4372646455213	1587.2333333333333	30684.766666666666	90.01217511099149
856.1728342650856	1587.0	30797.0	90.87667679484356
856.9083305783716	1586.9666666666667	30937.2	90.75307010562369
857.6437535832143	1587.3333333333333	31032.7	90.69296874496035
858.3791032774483	1586.7	31114.266666666666	90.95175983871928
859.1143796589085	1587.4	31105.7	90.43659513441577
859.8495827254299	1586.9333333333334	31252.733333333334	91.504100986475
860.5847124748469	1586.8666666666666	31349.833333333332	91.76911445932457
861.3197689049947	1586.9	31428.033333333333	92.2987888709563
862.0547520137079	1587.6333333333334	31534.233333333334	92.39937524272408
862.7896617988213	1586.3666666666666	31671.4	92.72992588978748
863.5244982581698	1586.9	31832.1	92.21776363334152
864.2592613895882	1586.9333333333334	31897.133333333335	92.99743007026566
864.9939511909114	1587.6	31836.233333333334	92.64483609090342
865.728567659974	1587.4666666666667	31858.366666666665	92.10926187624088
866.4631107946109	1586.3	31964.2	92.77935632528796
867.197580592657	1586.3666666666666	32049.7	92.78170681749278
867.931977051947	1586.7333333333333	32130.0	92.44892607640624
868.6663001703158	1587.0666666666666	32156.2	91.39277168209
869.4005499455982	1587.0333333333333	32258.333333333332	91.94498845240918
870.1347263756289	1586.4	32219.3	91.73176254123447
870.8688294582428	1586.7666666666667	32280.7	91.07534422431853
871.6028591912748	1586.8666666666666	32432.766666666666	92.03813179500924
872.3368155725594	1587.4666666666667	32567.766666666666	92.15307954197169
873.0706985999318	1586.8333333333333	32569.966666666667	91.31898171704663
873.8045082712266	1586.6	32622.6	91.30933481308878
874.5382445842787	1586.7	32693.966666666667	91.48371607402991
875.2719075369228	1586.7	32784.36666666667	90.88545269274675
876.0054971269938	1587.2333333333333	32910.13333333333	90.72913174728284
876.7390133523264	1586.8333333333333	33131.73333333333	90.62359807314681
877.4724562107556	1586.9333333333334	33384.166666666664	90.30696359323098
878.2058257001161	1586.5333333333333	33600.066666666666	91.07520879932054
878.9391218182427	1587.0	33793.066666666666	90.90189153008781
879.6723445629702	1586.9	33829.1	91.10191671754006
880.4054939321335	1586.8666666666666	33868.3	90.0325650665674
881.1385699235674	1586.7333333333333	34086.166666666664	89.5968174333502
881.8715725351066	1586.6	34255.566666666666	89.32614958832553
882.604501764586	1587.2333333333333	34516.4	89.41083674574298
883.3373576098403	1586.9	34696.86666666667	88.3312657663673
884.0701400687044	1586.9	34728.433333333334	87.33279980242082
884.8028491390132	1586.8	34792.73333333333	86.96623925020889
885.5354848186014	1586.1	34887.53333333333	86.89512386456482
886.2680471053038	1586.4666666666667	35033.76666666667	87.12012018333822
887.0005359969554	1586.8666666666666	35214.86666666667	86.5736555119363
887.7329514913906	1586.6	35404.53333333333	86.70962861120903
888.4652935864447	1586.8	35600.933333333334	85.71859014329897
889.1975622799522	1586.8666666666666	35866.0	86.10564802657152
889.929757569748	1587.1333333333334	36171.566666666666	85.89071776657613
890.6618794536669	1587.3666666666666	36309.86666666667	85.69755917435808
891.3939279295437	1586.5333333333333	36397.76666666667	85.61312036380691
892.1259029952132	1586.4666666666667	36513.1	85.03681327564301
892.8578046485103	1587.8	36713.066666666666	84.22616300011795
893.5896328872698	1586.5333333333333	36844.8	83.51275809052848
894.3213877093264	1586.4	37072.13333333333	83.29240399563122
895.0530691125149	1586.8666666666666	37353.96666666667	84.0141988317129
895.7846770946703	1587.6	37603.73333333333	84.0995281839092
896.5162116536272	1587.1	37769.4	84.5214098963112
897.2476727872206	1586.5333333333333	37889.73333333333	84.93462130002415
897.9790604932853	1586.7333333333333	38012.833333333336	86.02142378525552
898.7103747696559	1587.3666666666666	38121.2	86.33950359388152
899.4416156141674	1585.9333333333334	38402.73333333333	86.42610619494559
900.1727830246544	1586.5	38682.933333333334	86.42762051546735
900.9038769989521	1586.0666666666666	38946.7	86.2157199309943
901.634897534895	1586.6333333333334	39216.53333333333	86.90809157242394
902.365844630318	1586.3333333333333	39382.166666666664	87.10425854949848
903.0967182830558	1586.8666666666666	39494.23333333333	88.14108195427613
903.8275184909435	1587.1666666666667	39579.666666666664	88.11208414156089
904.5582452518156	1586.8333333333333	39708.2	87.99073630034844
905.288898563507	1586.8333333333333	39815.73333333333	87.2463287601907
906.0194784238527	1587.3	39949.96666666667	87.5382737304087
906.7499848306873	1586.7666666666667	40197.433333333334	87.66297256169176
907.4804177818455	1586.8333333333333	40450.3	88.31470928381377
908.2107772751625	1586.9333333333334	40680.333333333336	88.01652440810909
908.9410633084728	1587.2	40890.96666666667	88.0919750492233
909.6712758796114	1586.7666666666667	40969.1	87.6578257634202
910.4014149864129	1586.8666666666666	41070.86666666667	87.64371140497579
911.1314806267123	1586.7666666666667	41262.26666666667	87.5982264430617
911.8614727983444	1586.5333333333333	41506.53333333333	87.49671318738612
912.5913914991438	1587.3	41702.7	87.5644124851393
913.3212367269456	1586.2	41803.36666666667	87.66858425908029
914.0510084795844	1587.3	41925.1	87.69294391593654
914.7807067548952	1587.3333333333333	42111.03333333333	87.75078527678816
915.5103315507125	1586.1666666666667	42159.933333333334	87.17963205738343
916.2398828648716	1586.6666666666667	42311.26666666667	87.69830487504211
916.9693606952068	1587.0	42453.0	87.56538916005236
917.6987650395532	1587.1666666666667	42564.0	87.27498160935002
918.4280958957455	1587.1333333333334	42627.36666666667	86.85158700747274
919.1573532616186	1586.8	42731.5	87.31635568438925
919.8865371350073	1586.1333333333334	42736.066666666666	86.86082018791546
920.6156475137464	1586.6	42757.2	86.00812623083709
921.3446843956707	1587.0666666666666	42769.53333333333	86.62649163738064
922.0736477786149	1586.8333333333333	42734.76666666667	87.01849939583983
922.802537660414	1586.9666666666667	42759.2	87.12103230814144
923.5313540389027	1586.6	42753.8	86.93044950277262
924.2600969119159	1586.8	42744.53333333333	86.49433966524721
924.9887662772883	1587.0666666666666	42713.23333333333	85.93453926210522
925.7173621328548	1586.7333333333333	42688.1	86.75462374673283
926.4458844764501	1586.5	42598.73333333333	86.15254697770987
927.1743333059092	1586.6666666666667	42432.333333333336	86.11068884576123
927.9027086190666	1586.4	42093.76666666667	84.8659497975598
928.6310104137575	1587.5666666666666	41672.666666666664	84.96414610756142
929.3592386878165	1586.7333333333333	41133.63333333333	85.24601141842086
930.0873934390784	1586.2	40473.933333333334	86.3733366036121
930.815474665378	1587.5666666666666	39643.23333333333	86.54740215469498
931.5434823645503	1586.1	38693.166666666664	86.39641055846509
932.2714165344298	1586.5666666666666	37582.333333333336	86.16940385895163
932.9992771728516	1586.7	36460.9	85.98791403549527
933.7270642776504	1586.4333333333334	35357.96666666667	85.64006544726949
934.4547778466609	1587.8666666666666	34278.066666666666	86.00252722643928
935.1824178777181	1586.3666666666666	33437.2	85.73049227692553
935.9099843686568	1587.1666666666667	32696.533333333333	85.83808675740246
936.6374773173115	1586.5666666666666	32246.333333333332	86.23812347529204
937.3648967215174	1587.2666666666667	31892.2	86.1176214203737
938.0922425791092	1586.8666666666666	31685.6	85.74754002116467
938.8195148879216	1586.7666666666667	31758.9	86.24143304898037
939.5467136457895	1586.8333333333333	31933.066666666666	85.9095154233698
940.2738388505477	1586.8333333333333	32209.633333333335	85.27960381556294
941.000890500031	1587.1	32616.933333333334	85.23926248478878
941.7278685920743	1586.7333333333333	33175.166666666664	85.86237312009231
942.4547731245123	1586.8666666666666	33823.666666666664	85.50611380574047
943.1816040951798	1586.2666666666667	34533.6	85.62945324735148
943.9083615019116	1586.8333333333333	35291.4	85.93602425118011
944.6350453425426	1586.9666666666667	36030.166666666664	85.990249916969
945.3616556149077	1586.0666666666666	36847.166666666664	85.94892390566596
946.0881923168415	1587.4	37634.0	85.18982289028627
946.8146554461789	1586.4333333333334	38311.2	85.27770540518416
947.5410450007547	1586.4666666666667	39072.76666666667	85.52025190844893
948.2673609784038	1586.8333333333333	39852.1	86.2943788296789
948.9936033769609	1587.1333333333334	40629.5	85.97422555099402
949.7197721942608	1587.1	41382.8	85.61567855971273
950.4458674281384	1586.6666666666667	42150.166666666664	85.73422762841678
951.1718890764284	1586.3333333333333	42889.566666666666	85.13958172447
951.8978371369658	1586.4	43551.73333333333	84.75740914562468
952.6237116075853	1587.0	44179.86666666667	84.74137565124124
953.3495124861216	1586.2666666666667	44768.9	85.2504426453973
954.0752397704097	1586.0333333333333	45367.6	85.69268330029207
954.8008934582843	1586.5666666666666	45955.9	85.41674744135864
955.5264735475803	1586.9666666666667	46487.03333333333	85.41407484293028
956.2519800361324	1586.8	46923.8	84.74976886181024
956.9774129217755	1586.9333333333334	47395.066666666666	84.91123638634967
957.7027722023442	1586.7333333333333	47813.6	85.29909568466782
958.4280578756737	1587.2	48173.23333333333	85.84196847801303
959.1532699395985	1587.1	48415.933333333334	85.94090606972844
959.8784083919536	1586.5333333333333	48712.166666666664	85.65585097132947
960.6034732305736	1586.5	48999.666666666664	85.83810352494278
961.3284644532936	1586.6	49253.933333333334	85.37965232403288
962.053382057948	1586.2	49585.3	85.92393125177256
962.7782260423721	1585.8	49807.73333333333	85.9151540662864
963.5029964044004	1587.0333333333333	50068.6	85.71357905215208
964.2276931418677	1586.4666666666667	50309.6	86.21733879940909
964.952316252609	1586.6666666666667	50453.9	86.95993186314338
965.6768657344589	1587.0	50475.933333333334	86.16981133997284
966.4013415852523	1587.2	50520.46666666667	86.19168926485969
967.1257438028242	1586.9666666666667	50527.23333333333	85.87118539902721
967.8500723850091	1587.1	50566.0	86.07476246899567
968.574327329642	1587.2	50597.1	85.60461938882143
969.2985086345576	1587.2333333333333	50738.666666666664	85.16915534215849
970.0226162975908	1587.1333333333334	50764.166666666664	85.00094019605488
970.7466503165765	1586.7	50711.433333333334	84.77911502815574
971.4706106893493	1586.5	50690.4	84.41475176255591
972.1944974137441	1587.2	50538.76666666667	84.92015370047822
972.9183104875957	1587.2333333333333	50268.03333333333	84.68434578142542
973.6420499087391	1587.0666666666666	49900.26666666667	84.84522659631372
974.3657156750087	1586.6333333333334	49593.63333333333	84.91715648456152
975.0893077842397	1586.4333333333334	49352.1	84.5892314664879
975.8128262342667	1586.5333333333333	49277.9	84.36780764114859
976.5362710229247	1586.5333333333333	49137.9	84.18282288966914
977.2596421480483	1586.8666666666666	49015.86666666667	83.91645567160911
977.9829396074724	1586.5	48920.76666666667	83.9010023114813
978.7061633990318	1585.8666666666666	48747.2	83.56056236833162
979.4293135205613	1586.8	48524.86666666667	83.63658585479365
980.1523899698958	1586.9333333333334	48319.73333333333	83.21567926702858
980.87539274487	1586.9333333333334	48237.333333333336	83.38148217268262
981.5983218433189	1586.4	48228.46666666667	82.70533845536765
982.3211772630771	1587.4333333333334	48311.4	82.78666540743562
983.0439590019795	1587.2	48410.566666666666	82.5923475527899
983.7666670578608	1587.2	48508.166666666664	82.164516952174
984.4893014285559	1586.3666666666666	48500.1	82.3444160404915
985.2118621118997	1586.5666666666666	48408.53333333333	82.40402336402859
985.9343491057269	1586.7666666666667	48330.433333333334	82.06867356009096
986.6567624078724	1587.5666666666666	48205.1	82.11390248537698
987.3791020161709	1586.7333333333333	48131.4	82.18702833295264
988.1013679284573	1586.9	48096.26666666667	82.58083383707928
988.8235601425663	1586.7	48116.2	82.06578436926742
989.5456786563328	1587.3333333333333	48207.63333333333	82.12241885624462
990.2677234675917	1587.5333333333333	48282.03333333333	82.32265901415624
990.9896945741776	1587.3666666666666	48268.933333333334	82.54236685098614
991.7115919739255	1586.8333333333333	48165.53333333333	83.02228027091874
992.4334156646702	1587.5333333333333	47871.8	83.06960846863367
993.1551656442463	1587.5	47487.2	83.10761734126163
993.8768419104888	1587.2333333333333	47075.63333333333	82.9057506636579
994.5984444612325	1587.5	46832.7	83.33966087433599
995.3199732943121	1587.0	46517.6	83.45598245576616
996.0414284075626	1586.8333333333333	46199.5	82.88832132342371
996.7628097988187	1586.6	45945.46666666667	82.91831271021354
997.4841174659151	1587.1333333333334	45716.9	82.65735709073748
998.2053514066869	1587.9333333333334	45386.4	82.36300301915581
998.9265116189687	1586.8	44885.3	82.40425795486905
999.6475981005952	1586.5	44346.63333333333	82.51696884565669
1000.3686108494015	1587.0	43887.76666666667	82.85881168801988
1001.0895498632223	1587.1333333333334	43552.933333333334	82.42587863109324
1001.8104151398923	1586.4666666666667	43228.2	82.25301632078067
1002.5312066772464	1587.1333333333334	42925.166666666664	82.72982901657711
1003.2519244731194	1587.7666666666667	42570.13333333333	82.26582957048042
1003.9725685253462	1587.3666666666666	42243.63333333333	82.38599345458803
1004.6931388317614	1587.1	41827.76666666667	82.5375317897122
1005.4136353902	1586.7	41316.066666666666	82.54718384753838
1006.1340581984969	1586.4	40751.13333333333	82.35731257671526
1006.8544072544867	1587.5666666666666	40062.433333333334	82.44692255534646
1007.5746825560042	1586.3333333333333	39424.63333333333	82.01419542441131
1008.2948841008844	1587.7	38878.96666666667	82.35478238835273
1009.0150118869618	1586.3666666666666	38391.23333333333	82.31272221076193
1009.7350659120716	1587.5333333333333	38104.4	82.62415913920256
1010.4550461740483	1587.0333333333333	37802.23333333333	82.54239941957817
1011.174952670727	1587.6666666666667	37463.8	82.07647666308912
1011.8947853999423	1586.6333333333334	37070.26666666667	82.717994171342
1012.614544359529	1587.5666666666666	36554.26666666667	82.94067994823813
1013.334229547322	1586.8333333333333	35968.73333333333	83.26953547679322
1014.0538409611561	1586.4333333333334	35240.26666666667	83.21736530448875
1014.7733785988661	1587.0666666666666	34588.86666666667	83.36188099670524
1015.4928424582868	1587.1	34068.2	83.47162769362198
1016.2122325372529	1587.5333333333333	33579.833333333336	82.96911471189108
1016.9315488335994	1587.4	33180.23333333333	82.91090879050607
1017.6507913451611	1586.7333333333333	32841.2	83.10445727152256
1018.3699600697728	1586.9666666666667	32475.933333333334	83.07249251946511
1019.0890550052692	1586.7333333333333	32049.266666666666	83.45199637228251
1019.8080761494851	1587.0	31501.166666666668	83.51826279503456
1020.5270235002555	1587.4	30861.966666666667	82.81152064218747
1021.2458970554151	1587.0333333333333	30182.133333333335	83.79325213688465
1021.9646968127987	1587.0	29480.233333333334	82.90141780498715
1022.6834227702411	1586.7666666666667	28931.2	82.81686090908161
1023.4020749255772	1586.8	28499.333333333332	82.85169413002563
1024.1206532766416	1587.0	28119.266666666666	82.57270229888775
1024.8391578212693	1587.1	27802.7	83.00361937505276
1025.5575885572953	1587.3	27461.5	82.39633758599695
1026.2759454825539	1586.8333333333333	26992.7	82.08992325395418
1026.9942285948803	1586.9666666666667	26400.2	82.15340541535859
1027.7124378921092	1586.6	25837.366666666665	81.80174524110558
1028.4305733720753	1587.3666666666666	25245.2	82.31905104402165
1029.1486350326138	1587.1333333333334	24699.633333333335	82.01618797855834
1029.866622871559	1586.7666666666667	24181.1	81.69214056448358
1030.584536886746	1586.7333333333333	23738.966666666667	81.67890259226786
1031.3023770760096	1587.2333333333333	23346.633333333335	82.02631043529044
1032.0201434371845	1586.7666666666667	23006.633333333335	82.2452206056276
1032.7378359681059	1587.3333333333333	22659.0	81.66542691407705
1033.455454666608	1586.3666666666666	22258.5	82.3045375472329
1034.1729995305259	1587.6333333333334	21848.433333333334	82.70573867107748
1034.8904705576945	1587.1666666666667	21323.633333333335	82.95481734065105
1035.6078677459486	1587.1333333333334	20782.333333333332	82.40596131772578
1036.3251910931228	1587.6666666666667	20314.8	83.08487264742837
1037.042440597052	1587.0333333333333	19835.2	82.79773822077135
1037.7596162555712	1586.7333333333333	19408.4	82.59129911946049
1038.4767180665153	1586.6	19070.766666666666	82.47364135309816
1039.1937460277186	1587.1666666666667	18780.533333333333	82.94924225185959
1039.9107001370162	1586.9	18485.066666666666	82.66805396304026
1040.627580392243	1586.6666666666667	18194.5	81.87238019073754
1041.3443867912338	1588.1666666666667	17854.233333333334	82.31062947637368
1042.0611193318232	1587.5333333333333	17432.7	82.54374814808764
1042.7777780118463	1586.7666666666667	16977.066666666666	82.51990395755362
1043.4943628291376	1586.8333333333333	16546.466666666667	82.7713194955324
1044.2108737815322	1586.4333333333334	16137.833333333334	82.18932622810497
1044.9273108668647	1586.9333333333334	15778.566666666668	81.86517018621807
1045.64367408297	1586.8333333333333	15444.6	81.9796606582154
1046.359963427683	1586.4666666666667	15179.533333333333	82.4700028022073
1047.0761788988382	1586.9666666666667	14936.9	82.57690374605458
1047.7923204942708	1586.6666666666667	14671.433333333332	81.74604869455226
1048.5083882118154	1586.6333333333334	14412.2	81.64136232397279
1049.224382049307	1586.6	14095.3	82.31658754772343
1049.9403020045802	1587.0	13787.733333333334	83.2860285078411
1050.6561480754697	1587.4666666666667	13425.866666666667	82.23388908104978
1051.3719202598106	1586.9	13091.533333333333	82.38640270040467
1052.0876185554378	1587.4666666666667	12824.5	82.13758949009245
1052.8032429601856	1587.4333333333334	12580.433333333332	82.62401641727396
1053.5187934718892	1587.1666666666667	12393.333333333334	82.79588669740515
1054.2342700883835	1586.6333333333334	12231.2	82.29834620301052
1054.949672807503	1587.0666666666666	12079.566666666668	82.19417212816698
1055.6650016270826	1586.4	11928.366666666667	82.31205461061714
1056.3802565449573	1586.8333333333333	11711.866666666667	82.23191548078336
1057.0954375589617	1587.3666666666666	11474.466666666667	81.47227587705953
1057.8105446669308	1586.7666666666667	11259.633333333333	81.65709325039526
1058.5255778666992	1587.0333333333333	11032.033333333333	81.95633547271899
1059.240537156102	1586.8666666666666	10827.666666666666	82.46654668325141
1059.9554225329737	1586.9666666666667	10635.0	81.6338557823682
1060.6702339951491	1586.9	10482.133333333333	82.38182187412394
1061.3849715404633	1587.2666666666667	10336.466666666667	81.6163606432222
1062.0996351667509	1587.1666666666667	10218.5	81.57549729643854
1062.8142248718468	1587.6333333333334	10115.966666666667	81.11930746884524
1063.528740653586	1587.3333333333333	9964.566666666668	81.09497856971052
1064.2431825098029	1586.8333333333333	9776.766666666666	81.28695217453891
1064.9575504383324	1587.3	9581.633333333333	82.6618340688539
1065.6718444370097	1586.7333333333333	9367.033333333333	81.4680515651461
1066.386064503669	1586.5333333333333	9198.366666666667	81.75137408505782
1067.1002106361457	1586.9333333333334	9044.766666666666	81.4555731790802
1067.8142828322743	1586.6333333333334	8925.833333333334	81.78800363809847
1068.5282810898898	1586.8333333333333	8821.166666666666	81.28828394520052
1069.2422054068265	1586.9333333333334	8727.033333333333	81.80583960819479
1069.95605578092	1586.6	8632.2	81.19539048400222
1070.6698322100044	1586.8666666666666	8485.133333333333	81.62243327368921
1071.383534691915	1586.1333333333334	8317.433333333332	83.32368192481553
1072.0971632244864	1585.9333333333334	8136.266666666666	82.24808906041736
1072.8107178055534	1586.9	7983.833333333333	81.95005068972822
1073.524198432951	1587.1	7856.366666666667	82.62436220725031
1074.2376051045137	1586.9	7756.8	82.10092891881402
1074.9509378180765	1586.5333333333333	7665.466666666666	81.7761557014272
1075.6641965714741	1587.2	7587.133333333333	81.16714956858128
1076.3773813625414	1586.6666666666667	7482.133333333333	80.63834237219592
1077.0904921891133	1586.9666666666667	7376.7	81.9454332402591
1077.8035290490245	1587.5666666666666	7247.866666666667	81.00964342561007
1078.51649194011	1586.8666666666666	7115.333333333333	79.96017271278879
1079.2293808602042	1587.0333333333333	6996.533333333334	81.17201971736051
1079.9421958071423	1586.3666666666666	6889.033333333334	82.23100781141436
1080.6549367787588	1587.0666666666666	6795.133333333333	81.87022572260649
1081.367603772889	1587.0666666666666	6732.966666666666	81.3386994755348
1082.080196787367	1586.1333333333334	6661.866666666667	81.20982427755844
1082.7927158200282	1587.5333333333333	6599.4	82.85582511461654
1083.5051608687072	1586.4	6492.4	82.1159434557562
1084.217531931239	1586.6333333333334	6365.466666666666	81.01297842662028
1084.9298290054578	1586.7666666666667	6248.1	81.26703409953062
1085.6420520891993	1587.7333333333333	6146.933333333333	82.73549040687887
1086.3542011802977	1587.6	6071.366666666667	83.374771465186
1087.0662762765878	1587.2	6000.866666666667	82.52649763793258
1087.7782773759047	1587.4666666666667	5946.933333333333	83.37220230230454
1088.4902044760831	1586.4333333333334	5873.333333333333	83.59015820303371
1089.202057574958	1586.5333333333333	5786.866666666667	82.50395073588169
1089.9138366703637	1587.1333333333334	5688.2	82.10395778046521
1090.6255417601355	1586.7666666666667	5596.066666666667	82.24016812331034
1091.337172842108	1587.0333333333333	5525.433333333333	84.79268512673936
1092.048729914116	1587.1666666666667	5454.7	83.27141899039299
1092.7602129739944	1586.4	5417.033333333334	83.9684893477805
1093.471622019578	1587.4333333333334	5374.466666666666	84.23270078064783
1094.1829570487016	1587.4	5309.066666666667	83.80662732168065
1094.8942180592	1586.5333333333333	5217.8	83.07202319053278
1095.605405048908	1587.1	5134.6	84.01435422020718
1096.3165180156604	1586.7666666666667	5068.533333333334	84.93786580552232
1097.027556957292	1586.2666666666667	5023.2	84.10341864563189
1097.7385218716379	1586.4333333333334	4989.733333333334	84.94388593213345
1098.4494127565324	1586.7666666666667	4940.933333333333	84.63884242588107
1099.1602296098106	1586.9666666666667	4848.566666666667	83.57079993490866
1099.8709724293074	1586.5	4769.566666666667	84.46709496796838
1100.5816412128574	1586.6	4700.833333333333	84.5517113591408
1101.2922359582956	1586.8	4653.733333333334	85.3669905337743
1102.0027566634565	1586.5666666666666	4614.8	84.43221742806485
1102.7132033261753	1587.0666666666666	4568.6	86.06016281224305
1103.4235759442865	1586.5666666666666	4497.366666666667	87.08884183138466
1104.1338745156252	1586.5	4423.566666666667	85.05409521181078
1104.844099038026	1587.1666666666667	4378.6	87.38476328243978
1105.5542495093239	1586.8333333333333	4335.1	86.42620619202461
1106.2643259273534	1586.7	4285.6	87.14183203932008
1106.9743282899494	1586.2333333333333	4212.833333333333	86.20873187465983
1107.684256594947	1586.5	4138.0	87.39799861642409
1108.394110840181	1587.6666666666667	4076.4333333333334	86.5811554547124
1109.1038910234856	1586.7	4031.0333333333333	86.72528213728133
1109.8135971426964	1586.5	3980.7	87.81377977691972
1110.5232291956477	1586.5333333333333	3899.6666666666665	87.56272974919584
1111.2327871801745	1586.3666666666666	3839.6666666666665	87.8595990093307
1111.9422710941117	1586.4666666666667	3788.1666666666665	87.35697652941127
1112.6516809352938	1586.3333333333333	3741.4	89.19183752433479
1113.3610167015559	1586.7	3685.5333333333333	90.01589773386519
1114.0702783907325	1586.6333333333334	3628.0333333333333	88.992338192676
1114.7794660006589	1586.8	3586.8	90.32810304211559
1115.4885795291696	1586.4666666666667	3548.866666666667	90.24473040440822
1116.1976189740992	1586.6333333333334	3506.3	90.93721124212368
1116.906584333283	1586.7666666666667	3459.866666666667	91.64218806706519
1117.6154756045555	1586.7666666666667	3417.4	91.58713458542373
1118.3242927857516	1586.5333333333333	3381.1	90.3411009254163
1119.0330358747062	1587.1	3336.4333333333334	89.41341566862302
1119.741704869254	1585.7666666666667	3304.233333333333	92.5431015933235
1120.4502997672296	1586.3333333333333	3258.4	91.50664402380745
1121.1588205664682	1586.8	1663.0666666666666	86.91824274574873
1121.8672672648045	1586.0333333333333	1662.7333333333333	86.14471850371167
1122.5756398600731	1586.1333333333334	1661.8666666666666	84.5667205024816
1123.2839383501089	1586.4	1663.6333333333334	91.6931997469302
