# Supplementary material for: Roblonski: A Material-Efficient Robo-Fluidic Toolbox for Rapid Photochemical Characterization
Source: ACS Cent Sci. 2026 Feb 6;12(3):333–44. doi: 10.1021/acscentsci.5c02027 (PMC13022720; doi:10.1021/acscentsci.5c02027)
Supplement: Supplementary file 2 [file oc5c02027_si_002.zip › BeerLambertStudy/Raw Data (Automataed)/BLEC Study (2025 Jun 12)/ZnPc3/ZnPc3_abs_summary.csv]

Concentration	0.004	0.0	0.004	0.0026680019865619755	0.001779558650074662	0.0011869665034006862	0.0007917072472638881	0.0005280691271188915	0.0003522223700488128	0.0
Signal	187.7816406350163	98.62093453247559	94.56204819310892	61.58662606440288	40.64957789774202	26.731380030956203	18.223900090896976	11.690903620498815	8.415703840819859	0.0
Signal	669.2505816289303	664.7260841475563	669.2505816289303	669.2505816289303	669.2505816289303	669.2505816289303	669.2505816289303	669.2505816289303	668.4966806097776	0.0
Signal	187.7816406350163	98.42225469114635	94.56204819310892	61.58662606440288	40.64957789774202	26.731380030956203	18.223900090896976	11.690903620498815	8.398914861004315	0.0
Wavelength_nm	S-CHK	S-REF	S-EXP0	S-EXP1	S-EXP2	S-EXP3	S-EXP4	S-EXP5	S-EXP6
350.15676104652283	146.47159655430414	132.51095390586198	15.227594026616273	8.824882148216048	4.308925174183514	2.2576858704818363	2.7907001145949266	-0.0043087929208383	0.7985847645982034
350.94059987097285	149.85884764775568	135.04404978313949	16.536742762478326	9.013265190197643	4.97144397897533	2.222616270529741	2.571030589557921	0.039129716274402426	0.7025588555948445
351.72436682899485	151.58431506766829	136.34034390477905	17.31568310593704	9.16654662105708	5.4097025472702	2.233782355073572	2.395137504908732	0.04092987659575442	0.6249409175587743
352.5080619184237	152.13734797366516	136.76837339059742	17.656134934446584	9.31853616339032	5.663588755570771	2.3130029467864404	2.326698068321619	0.036363703973023576	0.5396219494504209
353.2916851370942	151.96737608470298	136.66365834715975	17.68956876235103	9.495521409912925	5.78414197357796	2.468909986539245	2.3933127493167916	0.06515429769714842	0.44107496456669537
354.0752364828412	151.3979999338074	136.2730034977233	17.53358586451236	9.695657718323844	5.811071608810892	2.6860799903504926	2.5751008506418316	0.14860538847963767	0.3388993024507414
354.8587159534994	150.6272834687558	135.75201432333517	17.270086563810196	9.886392701864963	5.76764281310227	2.9301008668090986	2.815299723344367	0.2796657245294796	0.25243241086113244
355.6421235469038	149.76747549774825	135.18550150088265	16.94948537068379	10.020630291138417	5.668188181166357	3.1630255594057104	3.04483827575244	0.42531443571542127	0.20557677152018528
356.42545926088906	148.88682705219276	134.60999226873406	16.605314653622827	10.059534585326062	5.529132362249854	3.361038518726346	3.20817342841724	0.5394892650916319	0.22013701850875123
357.20872309329	148.0336012713826	134.03220886565373	16.264868964445327	9.989503271562256	5.375560908941026	3.5242238794993455	3.2796192975681038	0.5824877856839663	0.3079075498030335
357.9919150419415	147.23922047824536	133.4451903784439	15.9513130599656	9.826309083754225	5.238173902774491	3.6704892674332683	3.262656024530031	0.5370705216544422	0.4641417735927007
358.77503510467835	146.51697785717437	132.84335285220953	15.684041476727657	9.605929493089988	5.1484378818109064	3.8208776076954933	3.1816476444386836	0.4161765304373546	0.665701076291981
359.5580832793353	145.85632745387775	132.227430413791	15.476697787978367	9.36877694512468	5.130239311526196	3.983587270923934	3.069074289396326	0.25695796269833693	0.8770301564442633
360.34105956374725	145.2314024074354	131.60788211449778	15.338668744004508	9.146243482668638	5.192409401125673	4.146812943091945	2.954596851779769	0.10449703571832458	1.0607851377518216
361.12396395574893	144.61549206269257	131.00224672836006	15.272451839797995	8.952795636195631	5.32215630504389	4.282082241397916	2.8550669159358364	-0.0054170176264705105	1.1875409436645867
361.9067964531752	143.99608348600316	130.4310980273622	15.264768767304943	8.785649738407642	5.48190959771398	4.354306535672052	2.769621018956869	-0.055899798621453556	1.2400566833668023
362.6895570538609	143.38293190090724	129.91299271771857	15.279409921264147	8.631228245316223	5.617988886055372	4.332474938566662	2.6825965857683087	-0.0473230675239904	1.2131989974178339
363.47224575564076	142.80213533818073	129.4580889432318	15.261104025353973	8.474758266581418	5.679996997522636	4.197796538848735	2.5772541123377977	0.012086818133056454	1.1130903335376274
364.2548625563497	142.27919247984397	129.06207279599582	15.154213367343417	8.308950052914483	5.643123417752776	3.9487926311781933	2.4510529811722677	0.11499894259635823	0.9578573286678989
365.0374074538224	141.81680075133954	128.70551637007168	14.92647362971367	8.136011209981575	5.518719842264375	3.6037779086937007	2.3225593028945184	0.257364995709807	0.776439450735694
365.8198804458938	141.3825064500246	128.36043594032148	14.582015628993688	7.963074040399533	5.345768956856489	3.1984269664914535	2.2226847770795644	0.4337265514248969	0.6039832890741792
366.6022815303986	140.9143156123186	128.00035376785564	14.155835398000207	7.795396978864829	5.171597345121427	2.78128036809953	2.1768668928906862	0.6324184839800466	0.4743345018879239
367.3846107051717	140.34385617092357	127.60866350662445	13.695730707072471	7.632573206245965	5.032839444289095	2.404899817878487	2.1900770693044933	0.834194836809047	0.41184539769872686
368.1668679680479	139.62555689816628	127.18022002513976	13.243938065230722	7.472404037160246	4.945840644361937	2.1138056382032175	2.245071599157953	1.01644983422527	0.42779099224519257
368.9490533168619	138.7577217873413	126.71721586789667	12.829630369292659	7.318803152683003	4.907208149685289	1.9322221406048072	2.313773323777326	1.1599366683678909	0.5213271146408403
369.7311667494487	137.7850048399659	126.22483064332683	12.471294730736219	7.1878790663193115	4.898263216485759	1.855873898745358	2.372941953894724	1.2538014466968974	0.6821036569171213
370.5132082636429	136.7831868283166	125.70983647380541	12.180129982974165	7.105203501901713	4.890853735040793	1.8551514732688332	2.4144628160540833	1.2964285116747902	0.8934808012918296
371.2951778572795	135.83351766764702	125.1811428558216	11.961428897960431	7.09729349461395	4.8558831567659695	1.891424811846548	2.447230708355619	1.2936334212286056	1.1353468317284126
372.07707552819323	134.99651466412578	124.65085273275031	11.811994637601885	7.178582041829728	4.773096844924211	1.9382919446723719	2.490369825706054	1.2555333242009397	1.3847163238670106
372.8589012742189	134.29493213335388	124.133313713358	11.71854414544778	7.34235371881455	4.638978379819221	1.994567733696826	2.562845983931183	1.193149388095435	1.617739102454351
373.6406550931913	133.7125962963451	123.64597529020982	11.655689996418914	7.556070920365059	4.465130847844065	2.0753827776850784	2.67116006598944	1.1127821559442879	1.808181531023621
374.4223369829453	133.2083568218844	123.21011964555531	11.586683664235963	7.763158906632128	4.26754324160602	2.1881945560904796	2.800263481033184	1.0100535170881102	1.9276662185617113
375.2039469413157	132.7384758162155	122.84903487461985	11.468093477616023	7.895248522657212	4.055911519408738	2.3118308825556966	2.913267913203157	0.8702037939398508	1.9504045408447297
375.9854849661373	132.27551008128933	122.57967649379401	11.2640283139786	7.892857852249321	3.8312669357278963	2.3991210175545774	2.96378252579116	0.6786566639054996	1.8646243871491777
376.7669510552448	131.81547345410118	122.40098551825157	10.965669774178195	7.727796553729647	3.5936203964888733	2.403781061582521	2.914846319286198	0.4379819813350707	1.6848215985906023
377.5483452064732	131.37175013150517	122.28730901771091	10.602324003801243	7.417353338095424	3.350656486063315	2.3120130022315237	2.755016479139826	0.18006348048290022	1.45447112323086
378.3296674176572	130.9611746025457	122.1930857358023	10.232874583103367	7.020870577063462	3.119605117456288	2.1543498531929544	2.504164129716841	-0.03666940873291935	1.2351935722650182
379.11091768663164	130.58990863484985	122.06814894368983	9.917068602410978	6.619707109528136	2.921514066057057	1.9904648182034492	2.2080976132262293	-0.1465517135484049	1.0851351049056461
379.89209601123133	130.24647267974865	121.8750961539497	9.684175549555874	6.290097313561361	2.774527049520728	1.878532309572094	1.9259013697883063	-0.10209473145434345	1.0379230418755867
380.67320238929113	129.90417743965065	121.60041187515587	9.518676349294964	6.07935328628588	2.6900419161865443	1.850756284981415	1.7151365492772754	0.10655431975814622	1.0928891099516989
381.45423681864577	129.53155595234148	121.25506583762169	9.37341051865151	5.993509411136003	2.6719310320906686	1.9078136275181095	1.6155575948040024	0.4471125254573849	1.219234405376639
382.23519929713007	129.10470800934598	120.86734954443185	9.19809872990021	5.998924418577786	2.7162966197831793	2.0284802178794905	1.6354511214833707	0.8557244493786129	1.3706604911633349
383.01608982257886	128.61609740623743	120.47050180390087	8.966100556563035	6.0369656747449625	2.8122102433838023	2.1845663035958296	1.7485453188117646	1.2575138278564708	1.5034002831069841
383.796908392827	128.07560959599923	120.09039952948663	8.683434991867827	6.046229649271353	2.943814932617215	2.349220027388398	1.9063647571263544	1.588365328485537	1.59020063287484
384.57765500570923	127.50568137273561	119.7361462726305	8.380219976793455	5.984817168116095	3.0959682698266704	2.500250342340948	2.061607558783976	1.8114618871348682	1.6266591665548447
385.3583296590604	126.9331448796408	119.3991694007542	8.09228128792607	5.842600622637846	3.2563983230297	2.6202678298371893	2.188584213619464	1.9220805779215908	1.6267751371081687
386.1389323507153	126.38119644615112	119.06232560067448	7.842079180289602	5.637705818814013	3.4130301546811666	2.6957855786961744	2.2876007989714537	1.938956089273475	1.6112587107637353
386.91946307850884	125.86449165204918	118.714534164741	7.627160764004856	5.40103380790471	3.547010449079366	2.7171073899530853	2.3721201248403077	1.889182583867921	1.5943828196476204
387.69992184027564	125.38710037365334	118.36290848227159	7.419829275316729	5.157383898111917	3.6305658193737855	2.6769244330317292	2.44877509862161	1.793999895620189	1.5768847153156997
388.48030863385065	124.94306050090731	118.03315669183569	7.18018594479436	4.917581156356746	3.6332558921666873	2.569616307795968	2.507346379092013	1.6648574887044418	1.5493390244191687
389.2606234570687	124.51860967820419	117.75692770325834	6.879113910143502	4.683113811005853	3.536370332862745	2.3940781769317	2.5261359161260657	1.5106063525829683	1.5038847164698268
390.04086630776453	124.09599705948824	117.5538372097249	6.520105558247536	4.459063400222661	3.3452414199164764	2.1583035324685653	2.4874329165009073	1.3471884953621753	1.44489027866328
390.82103718377294	123.65787232813864	117.41970717148324	6.144501516093669	4.2607573827991985	3.091546243023643	1.8835832309764982	2.390764634071033	1.2008706750324336	1.3897476181312243
391.6011360829288	123.19347749687469	117.32752752623443	5.815070023778148	4.110798322822006	2.8246245688205107	1.6029674796153444	2.254486466408963	1.100717769096363	1.3578241102473214
392.3811630030669	122.70311350667998	117.24136213043712	5.584692673057248	4.025717011114622	2.594262038162597	1.3535552317712245	2.1054360117691715	1.0650835665095286	1.3546566985334465
393.161117942022	122.20005428105335	117.13326694110316	5.469809136392371	4.004092882799114	2.432892860736928	1.1660911222531212	1.9653832632570811	1.0930593483034272	1.3656444864963078
393.941000897629	121.70709589571364	116.99423359606044	5.44297507888993	4.025730163060587	2.3461226696712174	1.05617040641539	1.8430680185206683	1.1662101993416627	1.3634446585869995
394.72081186772266	121.25141619998004	116.83379372436855	5.44904105885071	4.06332975625871	2.3140837379872607	1.0219196801257624	1.73490855414299	1.2574449819597788	1.3264079410243284
395.5005508501378	120.859051499381	116.67088251056362	5.433025425447241	4.098986939966011	2.3060492837038566	1.0479615339189365	1.6312026169445772	1.3404928098025408	1.2534736467830498
396.28021784270925	120.55003263400712	116.52332362742227	5.361948634442399	4.132143776481556	2.297946870292918	1.112763435454795	1.5228596890252248	1.394048675537789	1.1642188143017194
397.0598128432718	120.33347499936443	116.40116073607909	5.231967421297625	4.173603254092114	2.2835879357442224	1.19686076036092	1.4063847418880755	1.403069746044011	1.085069960266594
397.83933584966024	120.20186186665042	116.30754071195656	5.058323156045091	4.2295055690753856	2.2703783893944234	1.2856860027866617	1.2844311265467638	1.3595261024686494	1.0302758048020308
398.6187868597095	120.12896916258991	116.2441194743773	4.859126801534401	4.2881006535337605	2.2636806223616617	1.3671633137970929	1.1633958362456696	1.2623403497309198	0.9909039747281838
399.3981658712542	120.07458273333947	116.21591655099627	4.642025480201241	4.319472995715543	2.2519662176553084	1.426402401316679	1.0472165474561024	1.1162652217344942	0.9397493700825663
400.1774728821293	119.99605216662147	116.2308075429938	4.401574538458533	4.28953076438853	2.20682040607565	1.443644756756072	0.930642816422349	0.9303037961500848	0.8494863225647009
400.9567078901696	119.86304982357845	116.29305896986666	4.128066943342006	4.1767519786695	2.0986296169576377	1.4005906386301064	0.7983205192809493	0.7183754114500545	0.7131434521267721
401.7358708932098	119.66879220078087	116.39565869541039	3.8219763525371775	3.981246575188081	1.9158748620564836	1.2915688886343446	0.6310886431948006	0.5006710078815928	0.5519342010927062
402.5149618890848	119.43021973112694	116.51739330013223	3.5043307564117754	3.7205591969181597	1.6748608210707943	1.130981167606322	0.41757951979288066	0.3029118757177258	0.4042396730493323
403.2939808756294	119.17826849100348	116.62676705620812	3.2154648753247272	3.4200829201854503	1.4146684953860102	0.9517757462383827	0.16516531672047563	0.1514092712042583	0.30295351780146973
404.07292785067847	118.94154558546047	116.6921401538035	2.998315980638793	3.1046027313197584	1.1823543730173185	0.7923446527857863	-0.09832788856850527	0.0638973372430911	0.25546297303883136
404.8518028120667	118.7321450561138	116.69084701011408	2.8768674132697925	2.7984920547453243	1.0203611820196699	0.6823949065816493	-0.3313690592679137	0.044086715062803705	0.2424866417675844
405.630605757629	118.54233463422354	116.61497879468759	2.8406698986618153	2.5296539018585804	0.9568396917010915	0.6332392793202928	-0.4925578847751524	0.08119211253634262	0.23329968575866644
406.4093366852001	118.35077040054128	116.47022735007522	2.848058541251646	2.3320279051189345	1.0015729130593627	0.638651767709689	-0.5515315263896383	0.1559794043321432	0.20797112128374806
407.1879955926149	118.13431851818412	116.27123183599684	2.8457320659425847	2.238793538232997	1.1420049149376013	0.6820829744825687	-0.49538166377126913	0.24843485336756999	0.16871755660393717
407.9665824777082	117.87711148073723	116.03602895595526	2.793855614274605	2.267057986222696	1.3437642808659973	0.7454590955526186	-0.3306129151641386	0.34191820526879724	0.13584919970269027
408.74509733831474	117.57349209608219	115.78204378160316	2.6824232204524634	2.403234009428658	1.5572090378928607	0.8147118195098386	-0.0828967740114166	0.4237960646454155	0.1332522067968398
409.52354017226935	117.22777733772669	115.52483264801124	2.5306732111754684	2.598961849672108	1.7300317417779354	0.8807892907510819	0.2045928866647273	0.48321345644764335	0.17520900547957297
410.3019109774069	116.85412648007804	115.278590113637	2.3717620511705917	2.784584305537294	1.8203844649025456	0.9369383416186139	0.4769577710101629	0.508970299504341	0.26126565381129296
411.08020975156217	116.47674253198922	115.05643303667557	2.2338728394772005	2.8931555391569788	1.8047153781852359	0.976027937907503	0.6807667963328043	0.4896838670873791	0.3806711308753563
411.8584364925699	116.12766979086605	114.86857595390333	2.127615918986436	2.884759849346395	1.6796996857463142	0.9893179530352256	0.7814835027420628	0.4184617009074003	0.5199963598019082
412.6365911982651	115.83955420967322	114.71926432813416	2.0457689776302743	2.7587138575919283	1.459993751621056	0.969300890492363	0.7761348796883567	0.30036331533293037	0.668581171720021
413.4146738664823	115.63718643106772	114.60475838174428	1.9725652077570004	2.5495846917659577	1.1747389253428224	0.913907045820423	0.6932861366516079	0.15793075720714	0.8185287492640327
414.19268449505654	115.53070755383739	114.51473991547132	1.8961287995224154	2.311280916983037	0.8631912729702265	0.8298433935283072	0.5776166415193416	0.02830309153854671	0.9597953176245682
414.97062308182257	115.51560281744014	114.43752927518153	1.816013253893999	2.0969326587945147	0.5676280708552639	0.7329345071385518	0.46843279406330396	-0.050249539748222105	1.0776584386002384
415.74848962461516	115.57618274291103	114.36585633155427	1.7435694312313075	1.942589502649625	0.32455127275905227	0.6434906040136781	0.3843887285446499	-0.055338047967737225	1.1558181329727688
416.52628412126916	115.69039689951029	114.30125658516538	1.6936280696675112	1.8588459950945975	0.15620913764138322	0.5770898290805206	0.32202667748057934	0.008659192664580928	1.1836152628567902
417.3040065696194	115.83334407916628	114.25259411156901	1.6764415237636001	1.8325477368951368	0.06753633425591943	0.5371817146661186	0.2681698771698393	0.114749608612712	1.1639528659020897
418.0816569675006	115.97933741934177	114.23077435501865	1.6923156414416525	1.8362569267034132	0.05040324049001299	0.5124901396896604	0.2160498677302627	0.22999830316014425	1.1147751268168378
418.8592353127476	116.10536793303353	114.2411452947688	1.7347452246731763	1.842455699303514	0.0926149669862184	0.4847026141347328	0.1762304870692759	0.3337913131852446	1.0636389620385813
419.63674160319533	116.19569677264951	114.28036026889808	1.7962817578870869	1.834634164864326	0.18400013350601796	0.4400600284490679	0.17452019222180581	0.42472810811750605	1.036536018571411
420.4141758366785	116.24675231205943	114.33954905991895	1.8721970321540766	1.8117025602034431	0.3158093404200315	0.37790912735715665	0.23777653468793858	0.5134055550325058	1.0477109765090233
421.1915380110319	116.26973204379357	114.41353686003384	1.9578241014195186	1.7827301931061328	0.4737239275590355	0.310217645004073	0.3759621484303608	0.6075267262344966	1.0939313381703926
421.9688281240904	116.29036455048217	114.50987801293508	2.0420828446058863	1.757097818636737	0.6331300778058022	0.2535125174597539	0.5708144174522545	0.7016081258659028	1.1562118896670626
422.7460461736888	116.3427080795878	114.65128083673723	2.104378865993567	1.7360692646570612	0.763331876601228	0.21926664252100636	0.7786439155859455	0.7775255615031824	1.2081169180164721
423.52319215766187	116.45981529832471	114.86786990656114	2.1208782735601943	1.7129445061705582	0.8410380864906983	0.21009799968095422	0.9479522145141175	0.8156759608301627	1.2287782612681042
424.3002660738445	116.66304027827348	115.18435668278876	2.0766557739330267	1.68006716825478	0.8627670099997289	0.2218863122274115	1.041511659535729	0.807670544553801	1.2121782236901737
425.0772679200714	116.95643492382965	115.60758120425379	1.9775061421149474	1.6395785002142276	0.8490093748106062	0.2495924297633394	1.053454121059616	0.7639382630359535	1.1701986788293794
425.8541976941775	117.32844677100218	116.12246809213681	1.8509261117270768	1.6075555755666642	0.8350790354915745	0.2912516016930198	1.0110309400305368	0.7112199327780644	1.126046008413951
426.6310553939975	117.75886908279102	116.6962418628777	1.7362011536693416	1.609435037872089	0.8557234372628386	0.3485503088405295	0.963115378033919	0.6819322294418129	1.1042220635010125
427.40784101736625	118.22576089547476	117.28862706930565	1.6679363533170743	1.667983225668337	0.9302171936652286	0.4242085339451904	0.9607590854559334	0.7017145862461405	1.1208439437035622
428.18455456211865	118.70676574195112	117.86224050384583	1.6622169634678556	1.790922881075815	1.0550926306735136	0.5178584609375463	1.0380879144939001	0.7806661223361004	1.1784868912313442
428.96119602608934	119.17599538414274	118.38765827513389	1.7127911049659872	1.966370255864831	1.2078863797311499	0.6246219007673943	1.2018684564652204	0.9134132475258241	1.2672534745623807
429.7377654071133	119.60171447425768	118.84341756916888	1.7972658629089864	2.166713493245922	1.3586123040111886	0.7364378953606234	1.431288246553848	1.0845343376538494	1.3696665678179585
430.5142627030252	119.94974260298852	119.21310863123625	1.8875139884865746	2.358567390352377	1.4825594443815362	0.845881031363902	1.6862997856630102	1.2743559147075558	1.4679452831977073
431.29068791166	120.1932005481543	119.4834984181866	1.959011045736716	2.5131416960820303	1.5678935553860214	0.9496638472725465	1.921601390991711	1.4617269238180057	1.5503468860395202
432.06704103085235	120.32154768424986	119.64514966983452	1.9961347449586526	2.6134547343798573	1.615101967490375	1.04832399247816	2.1003123145456613	1.6249762978283826	1.6142257708018803
432.8433220584372	120.3429515859374	119.6943958935399	1.994794688581834	2.657210558643385	1.6309760185640698	1.1436194369273665	2.203945600639045	1.744065759268537	1.664945173021053
433.6195309922492	120.27857656864073	119.6340026968823	1.964535053227337	2.656353014112881	1.6240207503032877	1.236294011446276	2.236912497315913	1.806472225388049	1.7129798128701879
434.3956678301234	120.15297235336365	119.47285251949899	1.9286334122190425	2.6332945310600735	1.6029528950105174	1.3262428867996903	2.2227693314534065	1.8129671408633357	1.769676005171263
435.1717325698944	119.98769317627773	119.22676404052721	1.9181278593846685	2.6137501455845893	1.577610644557737	1.414451396214588	2.19350148558685	1.7780149388097044	1.843301049978706
435.9477252093971	119.8004095448786	118.92135747026772	1.9592765338391303	2.617563613953436	1.558228785208982	1.503386718254859	2.1753714893456078	1.723355513771196	1.9350538254280565
436.72364574646633	119.60869301168229	118.59548893551197	2.059227070767804	2.650990708724663	1.5524059795954912	1.5945234025417818	2.1782222027093923	1.6677578694470725	2.036112135254413
437.49949417893686	119.43297151868556	118.30043972152274	2.2002949255786177	2.703770749113829	1.5617391329512742	1.6842153330083676	2.1932685024699055	1.6200717529131197	2.128559558797761
438.27527050464346	119.29630740867273	118.09164342357288	2.346406662231942	2.7534041901777755	1.5820479138360781	1.7617978550212428	2.200858070749618	1.5792564136850444	2.1915046125827047
439.0509747214211	119.2201469329906	118.01284214617716	2.459932362089603	2.776304502770401	1.6075855273089559	1.812534619344646	2.1840459168156485	1.541559383555139	2.211952523217704
439.8266068271044	119.2170100530436	118.07926503786666	2.5179801785181866	2.7600106008812304	1.635817650936815	1.8245546262761536	2.1398983127781293	1.5080032491825222	2.1941331541612215
440.6021668195283	119.28290548990964	118.26828508956577	2.519073760899701	2.7096829633509145	1.6689364415153278	1.7954233494236576	2.0817761178726215	1.4873709598866895	2.160329473366289
441.37765469652754	119.39226735267552	118.52436791855074	2.4777956297816246	2.6438662768593986	1.7105459721181262	1.7341349606378174	2.0309541407084595	1.4913982126223146	2.1404216711522395
442.1530704559369	119.50079367343487	118.7778494744851	2.411866067992605	2.581290164390765	1.7597051395432857	1.656421738766042	2.002853855706661	1.5250919989060918	2.155303386093408
442.9284140955914	119.55701962854286	118.96833603177309	2.33178228378965	2.528849761600924	1.8082524937186832	1.5771036695441722	1.9973898890298472	1.579352762692892	2.204590267896478
443.7036856133256	119.51968381800707	119.06137904721766	2.238754335756525	2.478460094191618	1.843671875624139	1.5040281606745367	2.0000412744702203	1.6314064437474372	2.2675330946869536
444.47888500697445	119.37235690585067	119.05178604536302	2.1310792174869135	2.4157490295486497	1.8554184217408505	1.438050492039423	1.992793710782152	1.654725068544039	2.315604186073287
445.2540122743727	119.12907625561336	118.95470888588353	2.0128960317878892	2.33350923797083	1.8406176115992139	1.3779169880839248	1.9671297009424507	1.6323610800006065	2.3296560372239696
446.0290674133552	118.8276246910946	118.79278928553157	1.8978744759305073	2.2397681189994216	1.804505454392043	1.3257419115998772	1.9297940104159466	1.5663685785971353	2.3104044527923264
446.8040504217568	118.5149845079322	118.5870945387814	1.8048070981246411	2.1548987126098353	1.7563986349713332	1.2881021846615113	1.898501024067329	1.4768998442355326	2.2770308695322967
447.5789612974122	118.23149356451506	118.35410562996769	1.7494007194714243	2.10072331284357	1.7050055255742933	1.2726775632831817	1.8917866472264393	1.3925431527777619	2.256336373255124
448.35380003815635	118.00071802490231	118.10781518155113	1.73734597997705	2.0879801428086893	1.655288044683843	1.2818894803377674	1.918774088874656	1.3370107206340975	2.2689877864569894
449.1285666418239	117.82745985216393	117.86104786001997	1.764744290535674	2.1118879087098748	1.609268367235444	1.3105674643495462	1.9766877964866296	1.3207080135991873	2.3220677563397913
449.90326110624983	117.70269921889616	117.62491674035437	1.82335582238494	2.15682129561624	1.5684657240101103	1.3482189899483785	2.054201922767831	1.3405988968400493	2.4099200990574587
450.67788342926883	117.61116434227525	117.40688948940088	1.9056910776417766	2.206360033764895	1.535183625002574	1.3855036425139957	2.137444769200755	1.386259162221279	2.5204342492389884
451.4524336087157	117.53761085425678	117.21011861391982	2.0053542425287105	2.2510701823442645	1.5125765305369896	1.4195692928208672	2.2150833297740746	1.4469337047014363	2.6404606064276948
452.22691164242536	117.46993748764118	117.03511240711606	2.113681634773542	2.289663099349198	1.503254302884116	1.4550345225192558	2.2797830734473905	1.5151262401241894	2.7569355867972547
453.00131752823256	117.39921036550122	116.88280382547154	2.2163297873886165	2.3244390798621595	1.5090473260807755	1.4997287125106737	2.3273426579631575	1.5854130238014648	2.8549799941379206
453.7756512639721	117.31865887380616	116.75552706204394	2.2953157187507998	2.356632461499288	1.532109347342896	1.55895748976819	2.3557587337054713	1.6522554278766677	2.9189421351872937
454.5499128474788	117.22359047958375	116.65529640159974	2.3360268046316577	2.3854616818672127	1.5749234578566558	1.6310659993594214	2.3647929989348597	1.7088077361006668	2.9371482860204168
455.32410227658755	117.11188003079968	116.57998811502875	2.335139875419472	2.4103831348100755	1.6384110639500733	1.707022336332244	2.3563491413052304	1.7483504658144682	2.907834916674915
456.09821954913303	116.98498428962736	116.521544736875	2.3030783901158713	2.4318804793229276	1.7172590690420435	1.771993556735012	2.3336724240114677	1.7655729598504024	2.8397991916889396
456.8722646629501	116.84782724193752	116.46668341709423	2.258959718489976	2.4500416397777514	1.7979879381168757	1.8092574481159573	2.3006019882034536	1.7572512495228096	2.7477030887645526
457.6462376158736	116.70696748865919	116.40071042150845	2.220330803154056	2.4610972903687838	1.8612285542725004	1.8045112889931119	2.2601508787290356	1.7214744458188704	2.6446814094196753
458.4201384057383	116.56782846169796	116.31173682659256	2.1936248191656773	2.45655545382175	1.888771995998212	1.7508171487622661	2.213957293037751	1.6567103458426118	2.5375297912835464
459.1939670303791	116.43190878987099	116.1938530369512	2.170942843846859	2.4259353716536225	1.871066003363282	1.6522332778115612	2.1624085242989253	1.5624771733656786	2.426946174283657
459.96772348763074	116.29582081309974	116.04810995334005	2.1353606482671807	2.362148565384942	1.811119421276544	1.5251458981459933	2.1058821160097665	1.4409095292968175	2.3120365790913127
460.741407775328	116.15237833949976	115.88131620487884	2.0722916268909586	2.2655874036461086	1.7237000876586848	1.3951400778781533	2.046259732891798	1.298767280586958	2.19538837890903
461.51501989130577	115.99393533194043	115.70312543443416	1.9803611898404654	2.1457742010578045	1.6311727866396382	1.290450703454951	1.987912396693659	1.1482463903809332	2.085619881637612
462.2885598333988	115.81709297119859	115.52316292336045	1.87457230602881	2.0193050606036564	1.557143357500678	1.2331567811739177	1.9363809047423644	1.0061403135520948	1.995578981927892
463.0620275994419	115.6261798374093	115.34922703322252	1.7797056574536612	1.906164938461231	1.520269826267139	1.2316195202229636	1.8958045404775845	0.8913068522271885	1.936891223510699
463.83542318726995	115.43379399711066	115.18726251214258	1.7169112215562023	1.8251803558891453	1.5290355830233295	1.2765457982772972	1.8663888729868887	0.8205982134959129	1.9145828616445613
464.6087465947177	115.25664974276722	115.04201948437755	1.692444451840899	1.7899219678628242	1.5793321375975893	1.3439439542493403	1.8444394634858412	0.8040904251919869	1.9243499768512464
465.38199781962	115.10846800302636	114.91658547992245	1.6947805035355685	1.8053331498623777	1.6565095969287	1.4039738516470663	1.8253485761843677	0.8408312663945168	1.9549809094714306
466.1551768598116	114.9937094648577	114.81068435391995	1.7015706795462222	1.8662386978253096	1.7413001299657793	1.4327945683447751	1.8070717078951475	0.9172388062323904	1.9936893746345703
466.92828371312737	114.90585681900214	114.71906825820142	1.6915283159052166	1.9583212668391639	1.8172536954985503	1.4216753320240798	1.7919289037654238	1.009923832677572	2.030838272579004
467.7013183774021	114.8309885674909	114.63145136882952	1.6550587388004345	2.0618381874966616	1.8759333690247217	1.3794619403764443	1.7857591391435363	1.0932662727058613	2.0619694985451105
468.4742808504707	114.75419949730846	114.53512699416005	1.5982094216287095	2.1571234064848426	1.9170760895024728	1.3274322434147479	1.7950322470428546	1.1488298954401444	2.0868216702258167
469.24717113016777	114.66550939890266	114.41917070093625	1.5395012100363346	2.229683505614034	1.9438451261137004	1.2899709446754315	1.8240947391223585	1.1714492438699722	2.10646638118601
470.0199892143283	114.56223219588077	114.27800138885306	1.5021960110998123	2.273770363550142	1.957727684153582	1.2854129498959708	1.8736114795861454	1.169259893744595	2.1213025540989605
470.792735100787	114.44789578714541	114.11261296250717	1.5060081760936441	2.293013435314819	1.956635244945673	1.320633167732126	1.940217727755467	1.15835625650584	2.1301588880092766
471.5654087873788	114.32833497183135	113.92990432579037	1.5599475420407458	2.2974446794676737	1.9376683583913348	1.390082017329604	2.0173470042506665	1.1549433949241887	2.1307364982730803
472.33801027193834	114.20737789642214	113.74101698524467	1.6579620296550672	2.297750102637039	1.9009099452833453	1.478736721990657	2.095898454370456	1.1691816067490635	2.120165673952201
473.11053955230057	114.08408763831629	113.55980604476392	1.7785987526464453	2.298767674506152	1.850464527801165	1.5675800549323782	2.1652930301754907	1.2022349698959118	2.0953626253215987
473.88299662630027	113.95313747722973	113.40073060397042	1.8899434452881536	2.295935718441399	1.7919778786388463	1.639087137304756	2.2150558265728364	1.2471582340046012	2.054291699143562
474.65538149177223	113.80869210082388	113.27569263095583	1.9598097132375472	2.277361037956183	1.7287046322724535	1.6807748693457825	2.2373363084503524	1.2925145438570524	1.9978695975170098
475.4276941465513	113.64903448566977	113.18967737732069	1.9677525281223183	2.231773703318737	1.6610579721651533	1.6868919820043544	2.2303772113892393	1.3275373447884675	1.9331034604899457
476.1999345884722	113.47953865746688	113.13739571145553	1.9131539355088165	2.157637000858628	1.5897158803172857	1.6585843098025634	2.201658838129262	1.3465416123013512	1.8744928801301626
476.97210281536985	113.31164047803263	113.10315849855061	1.815292949840483	2.0677380290572245	1.5197400964863021	1.6039596648481051	2.1685214785916997	1.351339300963616	1.842122156560336
477.74419882507897	113.15895327528457	113.06595235407706	1.7042343540462213	1.98491361779962	1.461021654402714	1.5370425227677202	2.153188839211438	1.3495003699697463	1.8547995383629967
478.51622261543446	113.03276492113088	113.00772357985527	1.6076205876803584	1.9309472407733068	1.4238493966168875	1.4742786127707461	2.173111482376285	1.3493782466173485	1.920614457820463
479.2881741842711	112.93865894481411	112.92077829760704	1.540309735284552	1.9153565503619632	1.4127175129539467	1.4289049063890928	2.231033526485774	1.3544923456045126	2.0297747337460095
480.06005352942367	112.8753554233293	112.80992645403117	1.5019753239975842	1.9315600205822108	1.422840908229574	1.4061505872127071	2.311508080817106	1.360508663939413	2.155397143642176
480.831860648727	112.83458206517352	112.6884391482474	1.4830605714418539	1.9614476102910032	1.4416506054728728	1.4022432542473098	2.3865889124458164	1.3570916209752397	2.262950736545676
481.60359554001593	112.80275645647285	112.57062016904746	1.4739230724973993	1.9858283697071215	1.4545629492692598	1.4076159559648573	2.428414528127689	1.3331026128978891	2.324260423297588
482.37525820112523	112.76512290274371	112.46550102929513	1.4710921437972075	1.9932547246314698	1.4510252148175908	1.4124459409057124	2.4215938329704585	1.2828819356956558	2.328498326869351
483.14684862988975	112.7106370643369	112.37479052558393	1.4767740983765094	1.9831208569542014	1.4280621185769036	1.4107408012260692	2.368904470979629	1.2099096872691604	2.2844913667818076
483.91836682414424	112.63580255726637	112.29481351887665	1.4931818512255859	1.9628549517328082	1.3903803639579877	1.401699195126696	2.288527658634351	1.126266797388908	2.2146417209919917
484.68981278172356	112.5444447447692	112.21995050045186	1.5168870026562473	1.9420994648515375	1.3480038502086558	1.3892672384882871	2.205195524306589	1.0486077112247756	2.1446319661678785
485.46118650046253	112.44353734686653	112.14510543275321	1.5381683016530872	1.9282975302678125	1.3125420379891324	1.3802097107749631	2.141090100664897	0.9928577547368604	2.0946315678402243
486.23248797819593	112.33808461846073	112.06665657458119	1.545618238248764	1.92471714630733	1.293398081930917	1.3817117806905514	2.1096406753044903	0.9701524183479506	2.0748197826284525
487.0037172127586	112.22850626769237	111.98325459324306	1.5322271566400474	1.9312018424520403	1.2938514978361297	1.397935549811237	2.1138133287803242	0.9844836126269598	2.085096999661417
487.7748742019853	112.11221888621682	111.89665818687371	1.4985499467606758	1.9453785075875771	1.3093886379661228	1.4270269681071426	2.1483474146245243	1.0330791251884932	2.1170341826129544
488.54595894371096	111.98719794702579	111.81171729982304	1.4523602436375995	1.964279698391337	1.329970378216018	1.4609534654589282	2.203262273846221	1.1078489423758953	2.1576189977568703
489.31697143577026	111.85552143241657	111.7348921111675	1.4049063866632423	1.9852520066365997	1.345301922509421	1.4886581376461976	2.2664815809751673	1.1968256477053671	2.1925278928148373
490.08791167599804	111.72374940116899	111.67156537564094	1.3663796860364101	2.006458571516916	1.350169390236971	1.5012917974651288	2.323956728117963	1.2848090133150691	2.2089650247849306
490.8587796622292	111.60119918749069	111.62368396753186	1.3424291960066341	2.0264930687289393	1.3458351929798624	1.4957716899779854	2.3588247741043773	1.3542248834629476	2.19715710888012
491.6295753922984	111.4967746168796	111.58857319111182	1.3329759999092374	2.0437116086224307	1.3372407140549853	1.4754465991094179	2.3532734504219093	1.3881510544167526	2.152002697948575
492.4002988640406	111.41521946615958	111.5593125590689	1.3333269493955697	2.0559203033534885	1.3287697617858782	1.4472807227998032	2.293858450209626	1.3761669024038952	2.074906826531219
493.17095007529053	111.35420247228919	111.52593016977723	1.3374453880612691	2.0612190131157178	1.3223551526698003	1.418782123936566	2.1790992503955664	1.3205873388411646	1.9747391274483874
493.94152902388305	111.30308179714417	111.47752617801214	1.3408947105977234	2.0596533174348792	1.3190712812252485	1.3957006147891207	2.023415749749134	1.2386504765476047	1.8673965423227799
494.71203570765294	111.24526828137438	111.40538776560243	1.341805327128185	2.053349790040045	1.321113975481751	1.3808838098258462	1.8537062407330325	1.1577863168785143	1.772025512855123
495.482470124435	111.16401802141424	111.30622197651422	1.3405572253857372	2.045093257256596	1.3310471135707331	1.3742679597918226	1.699249444979202	1.1049506482276428	1.7056824251501723
496.25283227206404	111.0497769468831	111.1834964293427	1.338984581810081	2.0363091696593045	1.348568525731693	1.3738413602582114	1.5809407491459666	1.095440646226507	1.6779900303899353
497.02312214837485	110.90492044358905	111.04671510497323	1.3401234368053707	2.024995918264594	1.3669443201631708	1.3761937527066692	1.5048139485725045	1.1261982746795383	1.686612647956963
497.7933397512024	110.74289789925572	110.90838778417434	1.3477495265489239	2.0059780493354253	1.3735724931256925	1.3770365638539062	1.463042500265587	1.1765978906748273	1.715551505850982
498.56348507838123	110.58224616797534	110.78087942647494	1.3642556168285154	1.9724614634387052	1.354585069114819	1.3711446044769673	1.439613380237219	1.2155698072378698	1.7378206451256375
499.3335581277464	110.43852603168881	110.67381329148769	1.387790924302422	1.9192562178470922	1.3017870071147826	1.3528154250362974	1.4178632714669561	1.2127231882929976	1.7236591587384282
500.10355889713264	110.31885285198027	110.59198218088332	1.4110300339915653	1.8462729057391698	1.2172111329724231	1.3176907901993786	1.3867656855067594	1.1498169173968051	1.65268724616746
500.8734873843747	110.22147648444404	110.53411970432478	1.4233339460936065	1.7601922118683433	1.1122379133192908	1.2658468302827117	1.344627532108504	1.0290196910372913	1.5238891713431144
501.6433435873074	110.1395931811305	110.49272074276472	1.415764474819781	1.6735241507569611	1.002291874274647	1.2038629564912355	1.2991363124130118	0.8746144786614565	1.3580140794868356
502.4131275037657	110.0665073603738	110.45578556509346	1.3863227869749863	1.6003712352835748	0.9006132532651492	1.1447169314771486	1.263750695914723	0.7265328549325432	1.1902828369996996
503.1828391315842	109.99841014631674	110.41003291176753	1.342213074975163	1.5517344348558737	0.8160077326765816	1.105134638367332	1.2519089313621805	0.6267056795887527	1.0573045812277115
503.95247846859786	109.93453427446234	110.34416027257619	1.2983177038013167	1.532907687036925	0.7549417724196701	1.100814252187476	1.2718403918696595	0.6042440780448857	0.9846707692662875
504.72204551264144	109.87598474202386	110.25122916294627	1.2718454856091768	1.543823644847734	0.7247237084870477	1.1409415070255022	1.3240063625183751	0.6648197471695596	0.980346004875372
505.49154026154974	109.82477181350505	110.13005941109236	1.2754082478292759	1.5811211158521132	0.7327582095905996	1.2230237812928522	1.401929149443859	0.7893107239376747	1.0350973784619981
506.2609627131576	109.78296361097412	109.98547533389123	1.3118712907168373	1.6397458875191973	0.7818547485360767	1.33089925578642	1.494848350805725	0.9422536055063659	1.1284467015844655
507.03031286529983	109.75138219013976	109.82811572794833	1.3740179484530586	1.712983517786597	0.8641200559996776	1.4375574441921657	1.5898281423725251	1.0853881995638943	1.2374193356790357
507.7995907158112	109.72730023817738	109.67281112481152	1.4483735163395721	1.7924541242104652	0.9597309452695697	1.5133736162248823	1.6736626058239494	1.1912241537852708	1.3441668952857668
508.5687962625266	109.70331496449231	109.53550053162617	1.5215957406795013	1.8691444323817024	1.0425189469943916	1.5366613458609066	1.734169238158799	1.2511674342168675	1.4405448241475796
509.33792950328075	109.66944174236517	109.42905928105964	1.5845150292557832	1.9361510572211387	1.0905136433299134	1.5023350220191958	1.7635509065901829	1.2753643598377238	1.5279748525357775
510.1069904359085	109.6182717703567	109.35938777996888	1.6330604150264918	1.9917206616564869	1.095785232390341	1.4243715794140144	1.7621492546757196	1.2856477179622487	1.6135560258037884
510.8759790582447	109.55011208266149	109.323636569277	1.666431427238038	2.0405075279593916	1.0675924766217548	1.3306607004975035	1.7404185100127734	1.3041945162073887	1.704168142255682
511.6448953681241	109.47406425681912	109.31020779591077	1.6864005587875397	2.092558337724668	1.0284769892013088	1.2534477306819696	1.7174127850246492	1.3444683115993712	1.8023981052709814
512.4137393633815	109.40290501340183	109.30202117277292	1.6969905922679231	2.1585895879289865	1.003650736199262	1.2182094748149694	1.7133756370771493	1.4068393827508743	1.904557394980671
513.1825110418519	109.34470588661667	109.28156303040357	1.7039819421140692	2.244184124983434	1.0100610132850107	1.2357514957187874	1.7410804770449033	1.4805943198798701	2.0014135626533545
513.9512104013698	109.297364753027	109.23644253473877	1.7130625839463818	2.3456152853404717	1.0497904888743648	1.3005532902993764	1.8002168030275527	1.54999462573862	2.081554074759282
514.7198374397702	109.24995289602496	109.16334696616829	1.726526462216654	2.4496398617919795	1.1110057572177539	1.3952540100334545	1.878374410353544	1.6015665557281977	2.135564508973033
515.4883921548881	109.19032949330094	109.06779757799816	1.7428021259257207	2.5390040369029805	1.1760821174473222	1.4998476194429884	1.9584748024249166	1.6300127841874996	2.160431609157854
516.2568745445578	109.11387611358722	108.95976068188577	1.7592255169340234	2.6010755189589503	1.2322928337384838	1.600710330080986	2.0284238207374585	1.6410892444405931	2.1627462406696907
517.0252846066146	109.02749241582254	108.8486529336395	1.7751606581121422	2.633411162382032	1.2782176241081658	1.6939423061190126	2.0856542683203116	1.6493222259674667	2.1577967094848987
517.793622338893	108.94694004277616	108.74088206504385	1.7922820453096193	2.6424859827004497	1.322283230004203	1.7813118477365322	2.1350272998110285	1.670976380824257	2.1637761873644763
518.561887739228	108.8896690139693	108.64148333892734	1.810605740496115	2.636052035343809	1.374483353466431	1.8617818222732012	2.181035025932104	1.714864444103256	2.1926584233570026
519.3300808054544	108.86745896964862	108.55746146926785	1.8240252870668172	2.6152080789348986	1.437731377888312	1.9246097973641838	2.2203690946922734	1.7760460767147066	2.2419991572751456
520.0982015354069	108.88212071873444	108.49828079159818	1.8202913902047868	2.573166075801552	1.5047942609295433	1.9502989218183444	2.2407601314965433	1.8370696612103359	2.293367533136461
520.8662499269203	108.92518233312585	108.47228243448649	1.7866969298997617	2.502068078456489	1.5625871213717204	1.9195956707126811	2.22686118648771	1.8763174322385368	2.318886990401168
521.6342259778296	108.98072192860894	108.48083277666696	1.7183560743058166	2.4034624178531345	1.6000119135338338	1.825255414300912	2.1700278841270944	1.8788679739580232	2.293832806087252
522.4021296859694	109.03037713549969	108.51512044738107	1.6232133369399122	2.294005437638745	1.6133511370563127	1.6791991191216908	2.0754781751231377	1.84323786863051	2.208498774208053
523.1699610491747	109.05888295653489	108.55801766316452	1.5206716404234015	2.2023287777900435	1.6071222027234882	1.510941084260864	1.9627921544447986	1.7805422224061402	2.0738256457012767
523.9377200652801	109.05834314315871	108.59019090049256	1.4341992576491691	2.157925306033519	1.5911247126324213	1.3574571627235628	1.8589501457343687	1.707318203074749	1.9178260307768795
524.7054067321207	109.02936617948842	108.59646284502226	1.382417320185155	2.1784353665234875	1.5769677137283793	1.2499852663729456	1.7884763893428754	1.637102649788929	1.7750417051398415
525.4730210475309	108.97850361377103	108.56960586299155	1.3722622142107213	2.261424520488305	1.57489461058816	1.2036969292763757	1.7653489795036137	1.5756858387430555	1.6745206303108517
526.2405630093459	108.9137560728432	108.51040018367063	1.3973076881034387	2.3851219863449415	1.5911745646739064	1.2145128503741347	1.790201463506861	1.522187119351841	1.6314849631941541
527.0080326154003	108.84127788791994	108.42598710601548	1.4415525599171275	2.5156240765485904	1.625390175760458	1.262883778687197	1.8513493619517618	1.4732816149827528	1.6451137504794673
527.7754298635291	108.7646006452327	108.32776682928862	1.4861477412608366	2.6174636705234064	1.669211336802789	1.3223849318872851	1.9279120406912256	1.4260351288504012	1.7009050816144367
528.5427547515668	108.68633904528805	108.22891083610978	1.5165777515183976	2.6630383929962846	1.7083873287209457	1.3688553627607973	1.9939435925394946	1.3783364154825222	1.775708795608466
529.3100072773485	108.60974391023932	108.14081985713881	1.5271507006569038	2.6390994660139313	1.727846577093615	1.3874426401877713	2.024930826834961	1.3275641376834102	1.8442856714056717
530.077187438709	108.5385665987079	108.06895745339405	1.5218707623088648	2.5502925132994108	1.7177559461823648	1.375687251888408	2.0060036817177433	1.271342583692359	1.8865248271227273
530.8442952334829	108.47503546606902	108.01082401137367	1.5108926203391633	2.418603301005163	1.6770570862010175	1.3420021107523326	1.9381165229521997	1.209882124190358	1.8929994930957577
531.6113306595051	108.41736334183254	107.95705117456599	1.5054895968525273	2.278836508997628	1.6139346029286372	1.300951497738879	1.8392231581946135	1.1492513244918143	1.867001498920672
532.3782937146104	108.35916425779796	107.89608203099031	1.5133914724284097	2.1690311253146604	1.5428815036878945	1.2667098241363135	1.7379262616933318	1.1013197037443518	1.8206783045526436
533.1451843966338	108.2914611094507	107.81971509034823	1.5364505242182247	2.1184023532453153	1.4803729366493457	1.2471274106464563	1.6624044916228513	1.0792855854707994	1.767404231117581
533.9120027034099	108.2075306031617	107.72645686890492	1.5715148202768745	2.1374473825298708	1.4395141274335401	1.2407671742569875	1.6301031930907754	1.090642144535238	1.715064609097368
534.6787486327736	108.10736392734489	107.62204790205033	1.6115350544674385	2.214668281559952	1.4248544784883563	1.237935591374935	1.641414400288994	1.1310313022784868	1.6632966432876373
535.4454221825597	107.99958055952794	107.5168199566044	1.6471413996985973	2.322192894608321	1.4301455272864132	1.225395008362966	1.6803647629819665	1.1836736669425534	1.60696745498349
536.212023350603	107.89887805145577	107.42142544605781	1.668194101894528	2.4276344012171904	1.4408538717905657	1.192724876816726	1.7221895720883538	1.2259504170512514	1.5429741847493261
536.9785521347383	107.82036394182346	107.34213737877006	1.6670593877027216	2.5071016185939214	1.441401442260215	1.1380121490307715	1.7450033303667993	1.240542595635361	1.4769697926621745
537.7450085328004	107.77454336194825	107.27714679600696	1.644261984622844	2.5533219703789456	1.4235559635020394	1.0706913256707224	1.7412381538202766	1.2254037226151695	1.4255536173703973
538.5113925426242	107.76498881767779	107.21638657207261	1.6127513055512708	2.575418978385855	1.3903864610159076	1.009510745714465	1.7215926428500552	1.1960285688446817	1.4112526405437649
539.2777041620444	107.78903632524381	107.14623308704321	1.5961478883218518	2.5905049598489427	1.3532042503827597	0.9752440908752931	1.7079385674039855	1.1768825010236412	1.4512152686054236
540.0439433888959	107.83984005212159	107.05773489082145	1.6183298050034836	2.6120414229136912	1.3231345025100723	0.980798420639232	1.7183975594516596	1.1863677462113884	1.5454599593900866
540.8101102210134	107.9082838426221	106.95370190748427	1.6893229113711214	2.641145150176172	1.3036705218427045	1.0237235013551498	1.7537726829840636	1.2244955736904188	1.6717157662520208
541.5762046562318	107.98396420733768	106.84902064950131	1.7975650230178388	2.6665442040411733	1.2894307622518255	1.0862387194941618	1.7948633428745921	1.2721328183305332	1.7921802541609964
542.3422266923859	108.05546653356939	106.76291919563204	1.9146051755946445	2.6727049537242493	1.2721064369114288	1.14397823433562	1.8129515677012193	1.3022842020648682	1.8689432046819263
543.1081763273105	108.11061286912445	106.70772020854868	2.0106154693830263	2.650725307045917	1.2490097344572035	1.1784951017974805	1.7864342749185056	1.2967344274271255	1.8798728442278616
543.8740535588404	108.13705808737556	106.68141011839704	2.070088246850645	2.6050075853600134	1.2285605830792719	1.186216919642547	1.7130601041543798	1.2566740943608892	1.8266524570294678
544.6398583848105	108.12429996944334	106.66858927143079	2.098508843316722	2.5518573503777304	1.2288199463832399	1.1785873993076166	1.6113775234853733	1.2016364336327001	1.7318205469154009
545.4055908030555	108.06700941334046	106.64862060200856	2.116731670043606	2.5119421215943305	1.2693991774457913	1.1742528718849314	1.511958531116818	1.158545003144141	1.628187033988425
546.1712508114102	107.96867682475254	106.60566436084	2.1484600611345854	2.501114289734943	1.3610146804906549	1.1884516400172345	1.4447458398207544	1.1483200555993989	1.5470056508417969
546.9368384077096	107.84323404505956	106.53495406748857	2.209254844975746	2.524601837840166	1.4981709247416433	1.2256050158863872	1.4287866779762766	1.177734740901954	1.5091779778125982
547.7023535897882	107.7125072928143	106.44361244871172	2.301875568013699	2.5753991902463014	1.6578853502070672	1.277653998041302	1.4666836840830513	1.2385141563542277	1.5210350814075468
548.4677963554811	107.60025111954147	106.34693572891734	2.4180265025931647	2.6370879437099717	1.805728128673593	1.327448706138	1.5444310632843354	1.3119998574769056	1.574125249104796
549.2331667026231	107.5246208125279	106.26253545243279	2.5436602426369888	2.689537220859876	1.9069674734680007	1.355306119886464	1.6359059477180722	1.3757430961721013	1.648862499012722
549.9984646290487	107.49263797025425	106.2038076169416	2.6651027979090003	2.71630942208391	1.9390132517361849	1.3470012429906433	1.7118204630921952	1.4101768514904478	1.722312755935846
550.7636901325931	107.49837679336616	106.17498506638182	2.773462898020753	2.7108668369712206	1.900650243670924	1.300913682263527	1.7505115271451643	1.404327657187892	1.7777674720408925
551.5288432110908	107.52530770274613	106.16981120713731	2.865741051705939	2.678392127053172	1.8129342513934574	1.2304384892497637	1.7461039892996837	1.3595519286009363	1.8108352245856594
552.2939238623768	107.55126355648068	106.17443972686841	2.943639188070506	2.6328690007248383	1.7116646007418126	1.1602777889373073	1.7104068847768872	1.2902200121891099	1.828438233853575
553.0589320842859	107.55476564401307	106.1735529622913	3.0105784473640966	2.5905204398091826	1.6339529480000436	1.116677982953604	1.6663342097219385	1.2194622869267704	1.8409102635182393
553.8238678746528	107.52085540836319	106.15636030768329	3.0697916177343956	2.563530902645553	1.6051453662439883	1.1158067212596023	1.6368375961695847	1.1713548681822772	1.8532750121275114
554.5887312313124	107.44456159333804	106.11983808457997	3.1232313116984614	2.5567009938881853	1.631634739369062	1.1563602932547212	1.6346907240595812	1.1617191785589966	1.862080078556545
555.3535221520995	107.33181091947752	106.06786917057552	3.171546494588881	2.568308501738784	1.7026218694558963	1.2208433505264367	1.6592691231914927	1.192506226616942	1.8604086597362652
556.1182406348488	107.19691120448539	106.00822427657634	3.213504275687683	2.592752297266827	1.7976585333204866	1.2848651189738831	1.7005489199163435	1.2518211110380406	1.8455146069736799
556.8828866773954	107.05803567418857	105.94953838008723	3.2452432205954125	2.623311543366839	1.895336431299313	1.3292420154938611	1.7466925698125522	1.3199277716873894	1.8228678905018398
557.6474602775738	106.93301395915778	105.8987976874877	3.2614929073690178	2.654452866525162	1.9796739436026058	1.3490909923792884	1.7903226902639062	1.3784217807484112	1.8036689685968241
558.411961433219	106.8366563359804	105.85939778802444	3.258747625711095	2.6836397252894244	2.042983278119891	1.354795731892878	1.8308981134868247	1.4181566036245243	1.7983964704333033
559.1763901421657	106.77982234366215	105.82920102931585	3.2394005020908594	2.7123582483980755	2.0861524276395897	1.3656428367591502	1.8738580504070654	1.442192157659079	1.811685932514294
559.9407464022488	106.76875713433071	105.79967525692801	3.2131194021174423	2.746357890455428	2.117074422021176	1.3998840363062754	1.9280447192213472	1.4625258174242362	1.8421167534843335
560.7050302113031	106.804055960769	105.7578593915822	3.1937547025674036	2.7940161451013097	2.147225761048446	1.466513066927618	2.002592215844743	1.4929671754348561	1.8853850626883855
561.4692415671633	106.87921271804333	105.69122628830452	3.193739714929052	2.863619640170157	2.1871600809731717	1.5629797658835543	2.1032068166271642	1.5426790358370681	1.938262984145112
562.2333804676643	106.98041263625423	105.59336326009623	3.2191602237594594	2.960719218468199	2.2426087407425825	1.679097269397218	2.229015026449531	1.6130228179282113	1.9998859871927976
562.997446910641	107.08882302282122	105.46712028992202	3.268856312420411	3.0861399547161312	2.3128026835721727	1.803746590068016	2.371182996695296	1.698462597523843	2.069909805219794
563.7614408939281	107.18510381733338	105.32325929232582	3.336792429935926	3.2351730802393206	2.3917234379353403	1.9294276060905275	2.514472210177402	1.7891642824785947	2.145606951961625
564.5253624153604	107.25399095784311	105.17575076867811	3.4159565913436154	3.397246030369544	2.470847042300136	2.0520639192088765	2.640540423527071	1.8729039083989107	2.2202958596096494
565.2892114727728	107.28664209883783	105.03650233861197	3.5008141796157304	3.556805180222426	2.5412953721295537	2.167012784404079	2.731811586661266	1.9365541241565438	2.284046547002262
566.0529880639999	107.28024343587279	104.9129549619148	3.5869109545082125	3.6946570868454245	2.593948999202027	2.265240142627917	2.774155239734384	1.967510197570249	2.3260198700041315
566.8166921868768	107.23640381217811	104.8083383264696	3.668906940697582	3.791976806982177	2.6193684951954452	2.334165342109074	2.759875770217576	1.9571240474195974	2.337493932117397
567.5803238392382	107.16014817028342	104.72334426196448	3.738873651324326	3.8355875821748384	2.60941773452123	2.3634296291486407	2.6903588665578724	1.9047000610572837	2.3148690669937366
568.3438830189189	107.06053380896857	104.65649399887458	3.787772647902642	3.8230995377005854	2.561633392831638	2.3520853173536267	2.5781451554558714	1.8199440170818235	2.2626392570100364
569.1073697237535	106.95111852003168	104.60309570523793	3.810256227933209	3.7648153196138736	2.483893136870506	2.311564861070508	2.4460629655700785	1.7216588189659063	2.194413695078083
569.8707839515772	106.84849420156178	104.55422431817512	3.8103481977955482	3.6807984149944133	2.395428150538379	2.2621260405023804	2.322247971124412	1.6322768036224744	2.1308840068235355
570.6341257002246	106.76815559834938	104.49802867524552	3.804300061057276	3.5940422574152535	2.3222723598544377	2.2252198844437743	2.2327171718676055	1.5711315189532655	2.093824507300468
571.3973949675305	106.71944562797997	104.4241873666994	3.8167519435379234	3.522826239673307	2.287708085723139	2.21538517266616	2.1936520598657836	1.5485980624903277	2.097850697004745
572.1605917513298	106.70288223996015	104.32941721509843	3.8719752665905247	3.476199080972279	2.3024863883824906	2.2359138951179176	2.206943191764296	1.5638674377609618	2.1438282012388186
572.9237160494572	106.71146978274909	104.22013213016612	3.98422483857442	3.4552085231257337	2.3604725815140313	2.279422650351151	2.260812456702311	1.6069894942268945	2.2179869586262413
573.6867678597476	106.73550561334932	104.11089431747223	4.151763694714305	3.4574446511129224	2.441051980170016	2.3315243374197223	2.3349112713189157	1.6632700651685042	2.297060201574979
574.4497471800358	106.76738604216726	104.0191924669387	4.356976725600035	3.4810826634492997	2.5173797424429694	2.375859179623518	2.407211518951101	1.7179498492317862	2.357217557428328
575.2126540081566	106.8043704636411	103.95904575369795	4.571573001813178	3.525414722589076	2.5665586905347624	2.399265444031485	2.4601303567110335	1.7597784077761247	2.3828483025105527
575.9754883419448	106.84778487316626	103.93645773685456	4.764481985990557	3.588127668367534	2.5772879237190693	2.3958265553673783	2.483607282500415	1.782986995308093	2.3710757407158383
576.7382501792351	106.90016516864047	103.94833140812162	4.909498432801854	3.6620453879984467	2.552143344291096	2.3676861618965717	2.4753139149000845	1.787433813233804	2.3303733030855653
577.5009395178625	106.96205270032908	103.98457361647243	4.991458145068975	3.735174744435696	2.5042531217087998	2.3227369006942524	2.4389041937326965	1.777322380202719	2.274276804778509
578.2635563556619	107.03038080540014	104.03184229138787	5.009583493537633	3.7951207941282803	2.4509790593601224	2.270021397773448	2.382515560328784	1.7589355907653044	2.2144552551191907
579.0261006904677	107.09903536280432	104.07756404208158	4.9768476234549155	3.834238772929396	2.407054728008788	2.2157849837234096	2.3174415351343924	1.7383057597264724	2.156769355504167
579.7885725201152	107.16118058050554	104.11277635575713	4.914786959681521	3.8521971961683903	2.3801705835746816	2.162496726597226	2.2566071144177613	1.7196288183320405	2.1021011645101737
580.5509718424388	107.21258278355262	104.1327825214002	4.845958396033197	3.854088582157729	2.3699959352565543	2.110744031006604	2.212410282998775	1.704898811341593	2.0499396303663104
581.3132986552736	107.25400540036122	104.13565094410184	4.78725615383722	3.8463698618288333	2.371109328735102	2.0622773072003753	2.1936590605432826	1.6945717375553215	2.00179922225594
582.0755529564542	107.29147978535494	104.11939394912562	4.747901942957554	3.8352502431869766	2.378866600691893	2.022498485859387	2.203524255606766	1.689136293573526	1.962296179264996
582.8377347438156	107.33380623637932	104.079485058938	4.733393296738001	3.829114649797674	2.395773061308077	2.0016434941506276	2.239384654765132	1.6915295028256452	1.938777883012321
583.5998440151925	107.38864499797236	104.00922395886434	4.750839448199059	3.841770764639193	2.433701761663997	2.0133712966907495	2.294761373633108	1.7086143053830796	1.939942763358772
584.3618807684197	107.4594287196075	103.90345783083103	4.810882197765224	3.891803032340192	2.509166148874982	2.070977455519653	2.3620703334991475	1.7499599263421004	1.9735829565110379
585.123845001332	107.5448438751159	103.76406379675925	4.9230641871195076	3.996061815865204	2.6330566297016276	2.1810558335975117	2.435083584254997	1.823296894135666	2.0429885024998526
585.8857367117644	107.6416395865722	103.60355148480419	5.087994522747508	4.16092582509053	2.801214297540639	2.337750045835122	2.509665712802615	1.9287417685425083	2.1423789864167304
586.6475558975515	107.74902683493256	103.44318589849665	5.293242324442545	4.377543706058006	2.993068898925358	2.5211920367759006	2.583652648442026	2.056444828740581	2.2554540859667753
587.4093025565281	107.87177655643472	103.30631444149782	5.517328648650647	4.624460804204375	3.179666200229633	2.7021407385757072	2.6550478144334875	2.1892188255833247	2.3587651092283153
588.1709766865292	108.01980403187088	103.2098652702532	5.74059755876101	4.8761094435734975	3.336280464258536	2.8517217755481994	2.720441650022053	2.3092549780589167	2.430386402500332
588.9325782853895	108.20402954346133	103.15912625348219	5.956440944044473	5.1123094758742695	3.4516007078822497	2.951402221830037	2.7746879084734104	2.4045584668311193	2.458663151141934
589.6941073509438	108.43086677847162	103.14857211226919	6.174441994809058	5.323635226974062	3.5288432551453894	2.9981976591330977	2.812003195494043	2.4707127257030237	2.4456669849454187
590.4555638810269	108.6993980217731	103.1673706141554	6.414575703858276	5.510596789678971	3.580680702426619	3.0028988301556865	2.828426787707258	2.508304528928633	2.4028711433848997
591.2169478734736	109.00278080983209	103.20535353333577	6.69633776444482	5.679414443949938	3.6228076264515323	2.9833364734812307	2.8236230546182526	2.518528461615759	2.342451115681527
591.9782593261189	109.33338542282782	103.25586833278551	7.030794192211118	5.8375107536852795	3.6694999284349166	2.9568451259364252	2.8013480961637924	2.500410457382813	2.270137233248988
592.7394982367973	109.68753910957395	103.31411857542413	7.419880991029871	5.9934771166884815	3.7333175504373486	2.9369605093258286	2.7694585308445028	2.452506621080346	2.1851001887012274
593.5006646033439	110.0674164814701	103.3731663671571	7.862048856049341	6.160956303945625	3.8266919393674783	2.935468315015669	2.7411941444770918	2.378304909522498	2.0872651601387844
594.2617584235933	110.479356559026	103.42145818322629	8.35866252100945	6.362627659854041	3.9634819107380395	2.966471843420919	2.7370312694574466	2.2918741558383715	1.9864358981643875
595.0227796953804	110.93043001278272	103.44439502182836	8.916158468036187	6.628012014480248	4.1572612880949436	3.047265022976873	2.783304123145342	2.218104494413197	1.905653209634167
595.78372841654	111.42529297908311	103.42928829963948	9.542906788816765	6.98323767830297	4.416220529482075	3.193230315369391	2.9048761690077924	2.1853068418922845	1.8745093683834
596.544604584907	111.96436307385783	103.3706612192085	10.242998059857598	7.437145596707467	4.737067235090819	3.4091232123250137	3.1133368964283505	2.212062016130858	1.915300650792318
597.3054081983161	112.5427614107272	103.27237755433013	11.010573835937734	7.972476150981606	5.102656767609844	3.683120438482618	3.3978489211009446	2.2967018503699563	2.030654115437514
598.0661392546021	113.14956740180689	103.1456180800468	11.826974169316543	8.548798420822521	5.486400148125597	3.9884248719574202	3.7254401648034587	2.416334308899806	2.200666552746327
598.8267977515999	113.76734283344251	103.00470980216402	12.660720813182294	9.115394114403855	5.860830031128884	4.291462824280032	4.051695423928521	2.5364898651414194	2.3910049071336203
599.5873836871442	114.37266333065472	102.86382312042068	13.469991740060124	9.62660041573345	6.204729881973989	4.5614859136457255	4.335651422273614	2.6253152159084863	2.566416585849268
600.34789705907	114.93855213911715	102.73538015522482	14.207969282633556	10.052097658086964	6.504623402465015	4.776782517462024	4.551051354126457	2.6643844341607235	2.7026171215778163
601.1083378652119	115.43805878760038	102.62949325364359	14.830653623534104	10.378449026533701	6.751447196242935	4.926577514444162	4.689304089684825	2.6518914020580837	2.7914473326849674
601.8687061034049	115.84785882989343	102.5525165227191	15.305366883773942	10.60513948634231	6.937606004674919	5.010909825554336	4.756043474581787	2.59978091050003	2.838943706670136
602.6290017714836	116.1503186362208	102.50519053177675	15.617069209547026	10.739043164879575	7.057022235672335	5.039095360236374	4.7647130331152425	2.527804870727607	2.8582576952069303
603.3892248672829	116.3333757948879	102.48195255359147	15.769311557892635	10.790262917912145	7.107539947229839	5.02609980760181	4.730139553457718	2.4566728179863873	2.8609862401029744
604.1493753886377	116.39013856012008	102.47272491713801	15.779475278995037	10.769994893414761	7.092316481066632	4.986817592648535	4.664005458083594	2.4014864068280843	2.8512253408645023
604.9094533333828	116.31912924689574	102.4663101056725	15.671501332595241	10.689680011156355	7.019620411685295	4.930730644898276	4.5733438293775635	2.367258544625301	2.826356758823735
605.6694586993528	116.12650687505807	102.45321254251381	15.470220922029014	10.561554070192415	6.902374972403393	4.861470948161966	4.462403679973178	2.3495843419070184	2.7835497427467146
606.4293914843829	115.82896156831544	102.42674933586413	15.1991684126709	10.399791484654443	6.758152602671387	4.781322312179881	4.337227841995997	2.3409334176366627	2.72751159249475
607.1892516863076	115.45439997704736	102.38355458269801	14.8804574472383	10.220385755542907	6.607880907994399	4.696899580119464	4.209002455537501	2.338207661455783	2.672673337169897
607.9490393029618	115.03854841023184	102.32464562942384	14.533703460154399	10.038133421076651	6.471032114068947	4.619672161118643	4.093052101956474	2.346042834560535	2.637435047138567
608.7087543321802	114.61750821744285	102.25714496665938	14.172793488648082	9.86139445027355	6.358163613146857	4.559906637324701	4.002436694848157	2.3723092696168635	2.633934688867484
609.4683967717978	114.21902159698956	102.1948223554763	13.80202764360331	9.68785326120782	6.264914697478773	4.518146703025025	3.9397096278207613	2.4187740737983745	2.6599797219323307
610.2279666196492	113.85649959301128	102.15550296877842	13.415188705024335	9.50464436985905	6.172404619066484	4.481146719210486	3.8926013901491388	2.474122105760202	2.6984690515746053
610.9874638735695	113.52861845423824	102.1546364218627	13.000316741767918	9.295074566342421	6.055987311291432	4.427035657123696	3.838098365734851	2.5156879754363928	2.7249478224860866
611.7468885313933	113.22423814145469	102.19738799264782	12.549136607034697	9.048777937981413	5.8985582912608265	4.337191114670333	3.7542346462477383	2.5204662696514646	2.7196394270223863
612.5062405909555	112.92981066211777	102.27335378859138	12.06612807188398	8.770370940470002	5.701652336274847	4.20825449691506	3.6332662638018434	2.4790094666151106	2.6775555355832523
613.2655200500909	112.63548296582809	102.35783683212745	11.571725165133572	8.480736187051804	5.487304769161142	4.056194131328013	3.487741601223732	2.4027024919136153	2.6112652755750076
614.0247269066342	112.33754250394459	102.4201663330764	11.097643818235497	8.20981182033043	5.288657656739218	3.9094917267988905	3.345282206677453	2.3190797546176896	2.5445711731579053
614.7838611584203	112.03686819517716	102.43546810757043	10.676470927154597	7.9839955203587465	5.134160423658827	3.7955063114178387	3.2346331268144155	2.25746209855933	2.500617692473483
615.5429228032841	111.73557084076195	102.39358582830477	10.331674909562423	7.815392384366902	5.034958582457932	3.7280826137819076	3.1718145121471792	2.2348590633366854	2.490968763567807
616.3019118390603	111.43413429933307	102.30051276429194	10.072520781160577	7.698938854684826	4.9827630861006895	3.7039669315456365	3.1545636921512283	2.2507623774173453	2.511856742577848
617.0608282635836	111.13148540787051	102.17301629442802	9.894192319013712	7.617558535177267	4.958092268504743	3.7082185924741538	3.1667625023221007	2.2922100317612006	2.5479966650952974
617.8196720746892	110.82836930590197	102.03079044720714	9.780756564395517	7.551219557418989	4.941786783413306	3.7235352243901048	3.188126910785499	2.343519733709357	2.5806797466200493
618.5784432702114	110.53164672016123	101.89140167571118	9.707885382073087	7.483959389107298	4.921465864093804	3.7363522453136824	3.2017744696851196	2.3924007002812147	2.5942480101493004
619.3371418479854	110.25610982427011	101.76876265125622	9.646446060246618	7.4067060359342065	4.891218822277594	3.738057411957513	3.1969938160621467	2.430218289923289	2.579055487355646
620.0957678058459	110.02120203793605	101.67312883914539	9.568756683424283	7.3174617034506895	4.848238327916647	3.7235000007549246	3.1685383274192844	2.448888311933601	2.5320601772070574
620.8543211416277	109.84366738159196	101.61012997485135	9.457792304085729	7.220680221041874	4.791614626514246	3.69018343239928	3.115646423085579	2.439974252717093	2.4563856587353854
621.6128018531655	109.73019215503717	101.5781845886841	9.315458635781766	7.127222733613621	4.724813208302166	3.6396059318939535	3.042775949006966	2.398219028956177	2.3614710445286846
622.3712099382943	109.67471077156736	101.56721929981822	9.163930266684602	7.052678424908493	4.657663160701446	3.577690934652523	2.9603291927281674	2.326315560563856	2.2620436547418734
623.1295453948488	109.66139595107042	101.56098728294266	9.037228307082515	7.012825934335879	4.603772955230951	3.512410669278651	2.8825924465142094	2.2362591782340786	2.1745897890629777
623.8878082206638	109.6714343088596	101.54305640352902	8.966605490812412	7.017536031857432	4.573428358098454	3.4497595293392322	2.823010589598198	2.1452706488817768	2.112145182362468
624.6459984135743	109.68982599917726	101.50319570000254	8.968386887724577	7.066624889698744	4.567695055425858	3.3917340863925745	2.7893078330023826	2.0688038581079695	2.080628160609038
625.4041159714149	109.70963014773633	101.44055070677202	9.041447024586105	7.15033649120474	4.578823006255718	3.338550444237427	2.781435367586411	2.0151787382029624	2.0786441365313806
626.1621608920203	109.7329082459181	101.36228701091873	9.174831148641005	7.254551865319982	4.597141658830807	3.29279854838002	2.793322178593769	1.984712411097405	2.1000300784964594
626.9201331732256	109.76870674604274	101.27947203864402	9.358665849427823	7.367075320677358	4.619082774288557	3.2615952072289076	2.8165134077086975	1.9726962548828908	2.1367009391836973
627.6780328128656	109.8294080369465	101.20310496715791	9.590653585437195	7.482137089181734	4.650202654981527	3.253977592651566	2.843408220673467	1.9732155859404514	2.1797772432067006
628.4358598087749	109.92710835845116	101.14158417415943	9.874164513044477	7.601402902479904	4.701460392308505	3.2757687573580654	2.8689096810742	1.9815550168024032	2.220189188687158
629.1936141587885	110.0708557974009	101.0988503348857	10.212367051744607	7.7325919371767355	4.782491238498707	3.3270944840782164	2.8915596386426614	1.9954946091256716	2.251002515816566
629.9512958607411	110.26545465411125	101.07282258398286	10.603631812731393	7.886961024991393	4.897122700530673	3.4047468930787232	2.9148600128384743	2.01596238513973	2.271012561148865
630.7089049124675	110.51080415993471	101.05455718717678	11.04235591728282	8.076603667207351	5.043842831094565	3.5079600776512194	2.948071481605268	2.047248282174195	2.2869676676149453
631.4664413118026	110.80145404819254	101.03038791394341	11.521948940992743	8.31111764543438	5.21904601278537	3.641549253242715	3.004179487178405	2.095952207391065	2.3109059655276667
632.2239050565811	111.12666120489578	100.98686394769588	12.035973318653859	8.594203837346896	5.419606876521584	3.813465359680947	3.0953298891741383	2.168287506282823	2.353632287893504
632.9812961446379	111.47200641783495	100.9169597466589	12.574593347102294	8.920391394761054	5.642392328636149	4.027205816680464	3.2269080415397866	2.2661179518459846	2.417743157556785
633.7386145738079	111.82290884547326	100.82344428100387	13.120388368737935	9.273857603228947	5.881320985816828	4.274197499261092	3.393740768327774	2.384151340127744	2.494972062227504
634.4958603419257	112.16860258949134	100.71725710682843	13.64828314054742	9.63026303675828	6.124905838817071	4.531621601111979	3.5803843867255267	2.5100176769789186	2.5694539144052584
635.2530334468262	112.5046480097301	100.61178406462912	14.132127426049053	9.962081234872329	6.356947614628396	4.767405357649864	3.7651769854260664	2.6279940370160375	2.624858259478188
636.0101338863443	112.83199434477768	100.5163749898191	14.55448488792564	10.24599296678548	6.561135409301812	4.950597317329141	3.927005869663134	2.7253938680228345	2.6521847087543335
636.7671616583146	113.15354867933091	100.4329891251113	14.912500198350173	10.469646127247415	6.727239490212256	5.062756586857631	4.052360510793008	2.797929253445858	2.654578232149916
637.5241167605723	113.46969364855676	100.35680626347897	15.21633081003192	10.635105732866236	6.855941503047717	5.105682815781634	4.140416487200113	2.8521865840418457	2.6477258350111015
638.2809991909518	113.77529374135939	100.28027291536222	15.481061883830478	10.757086195949384	6.958503325402205	5.101063947969834	4.202826239838572	2.9029093299289315	2.6540236030589455
639.037808947288	114.05930197483013	100.19738458788754	15.718536691546191	10.857030304659347	7.051891864717916	5.082161484074732	4.257987397703062	2.966878994814124	2.6931004054234364
639.7945460274159	114.30727146403	100.10654454883876	15.933882250243542	10.955317402349849	7.151029648167452	5.080658773964302	4.321499838456546	3.0548446141243915	2.772486747411051
640.5512104291702	114.50608482290176	100.01133181401529	16.127439299253766	11.064962292445955	7.262261859049673	5.114537703160153	4.397533366767689	3.165100240173487	2.8828828204008943
641.3078021503857	114.64898238042699	99.91924247126374	16.29899410395717	11.18923617240793	7.381285190811099	5.18344378675053	4.476334854389805	3.2818990746364136	3.001216711355326
642.0643211888971	114.7388475439147	99.83902086314677	16.45060514039139	11.324392388252377	7.496731071739134	5.273547309617982	4.53983576862332	3.38099395568959	3.1005308188275507
642.8207675425394	114.78831537117243	99.77727257468726	16.586859879846045	11.466108354089059	7.597696177072436	5.368893080171802	4.572499391405287	3.440615146065653	3.161970884261379
643.5771412091474	114.81675749801431	99.73568037341738	16.714073742893262	11.61578846521789	7.681353885833303	5.462060107796233	4.571424471650133	3.4527004962464503	3.1829965176869877
644.3334421865558	114.84630055002057	99.71013573554254	16.840416474323362	11.783046263671935	7.7569269394847	5.557836617199172	4.549804000171832	3.427440637691774	3.177745469064533
645.0896704725996	114.89939702388394	99.69262656670023	16.976859339451835	11.9821725778488	7.843148720344374	5.668505273713492	4.531666156293895	3.3880610776635507	3.169641664284967
645.8458260651132	114.99882650080097	99.67485880004605	17.13817663090623	12.225556835095361	7.960956016339594	5.804776808191463	4.540973197278035	3.35927021390809	3.1800764307685085
646.6019089619319	115.16884187852637	99.65160123822596	17.342439494123724	12.518021961541223	8.124912299718162	5.968915761613033	4.591049338560623	3.356649453030684	3.2190212160346476
647.3579191608902	115.43513000607412	99.62234443804988	17.609250379456242	12.85597821270403	8.337664546814338	6.153944982370135	4.679927785814996	3.382278082546094	3.280883653991168
648.1138566598231	115.82259801402606	99.59091130688756	17.95756356283721	13.23123049386379	8.590128636998429	6.347508124365746	4.793234809010599	3.4269125185779927	3.3464499819319826
648.8697214565653	116.35139534333497	99.56274785896505	18.405869058269673	13.637265670135548	8.86760477724674	6.538272679776824	4.913251870158788	3.4767142375617084	3.390556364770063
649.6255135489516	117.03358021906234	99.54172026133978	18.974355430735628	14.074799781912603	9.158996664503817	6.7207757560520776	5.0284007644331865	3.5200534378993495	3.3921567838632285
650.3812329348169	117.87203018056013	99.5272835104951	19.68790249471857	14.554453422034797	9.465222871917803	6.89895517513844	5.139170441469446	3.553145468735252	3.3444619946449166
651.1368796119959	118.86303622999517	99.51432312073729	20.57590802510802	15.096233894530968	9.8026666876887	7.087203302768529	5.257524826846762	3.5828527527669394	3.260185885618327
651.8924535783235	120.00253306505927	99.4958397652185	21.66770990502785	15.726723221537341	10.199938971485736	7.308451953399768	5.401955309919586	3.6254410065575655	3.1693375799616916
652.6479548316345	121.29496581820106	99.4677123703026	22.985360554153203	16.474962469979488	10.689402241158803	7.588395078570954	5.590967060441258	3.7008574869565507	3.109059111450094
653.4033833697637	122.76139899656741	99.43205881426148	24.539442983860155	17.369090970271998	11.298221481364294	7.947976407132131	5.838330622977779	3.8252945891440504	3.1104022402591767
654.1587391905458	124.44302719946045	99.39651187168923	26.332314458502253	18.43497845194362	12.043219099240474	8.398792461217568	6.151434308552581	4.006505463835111	3.1887367709040717
654.9140222918159	126.39721940733651	99.36932175190509	28.368690441263468	19.696812226300892	12.931394442592335	8.944468762351804	6.5321105796444385	4.244607129502327	3.3423208893104146
655.6692326714084	128.68627581673107	99.35317510309332	30.668223976304063	21.17882743943551	13.964700970388876	9.586813963791343	6.978821341570054	4.537503847234092	3.5584652468547517
656.4243703271585	131.3624962333691	99.34221522539157	33.271218398753476	22.905232378135338	15.144818450395377	10.331189180443587	7.489110094479869	4.885632425919624	3.8221092072638214
657.1794352569008	134.45381502199598	99.32426543443049	36.23279264933183	24.89719788888702	16.475312434540882	11.186623159985714	8.061372730564429	5.292361241204759	4.121877815473638
657.9344274584702	137.95492777444977	99.28733141425025	39.605360504210395	27.166146662614025	17.959392476638484	12.159833880733956	8.695006759955504	5.7588497121242455	4.4504451956379825
658.6893469297014	141.82576045923733	99.2257080937885	43.41701987259552	29.70648524912464	19.59574409525146	13.24791297541482	9.389194180835489	6.277754010683324	4.801543828336051
659.4441936684294	145.99814177989572	99.1421507060967	47.6545912868647	32.49077037142163	21.37474520534768	14.435043926111717	10.140786776978047	6.830956929495898	5.167311427974909
660.1989676724888	150.38762418616238	99.04537466105721	52.25825128198032	35.47024858508502	23.277089675256704	15.694888669187321	10.94258515333243	7.39388371613569	5.53834127572587
660.9536689397146	154.9059836410513	98.94535755541825	57.12863836317531	38.580286778429894	25.274525779110107	16.997018456694732	11.782599426487579	7.944242295384228	5.906604028012822
661.7082974679414	159.4690825651298	98.85034022241348	62.14147873063227	41.747512763380286	27.33036600660847	18.312189788820362	12.643932497923501	8.469302524267462	6.267710531507831
662.4628532550042	163.99704337461336	98.76643128928092	67.16318446895026	44.895994154952746	29.399338415295233	19.61444939633057	13.505752824029116	8.967049150371281	6.620618153820885
663.2173362987378	168.40816117504957	98.69862679356994	72.06227965427307	47.95023205479728	31.42766422015204	20.879829954211502	14.344882084314236	9.440677838545298	6.96413587898941
663.9717465969768	172.61137653075212	98.65027016572257	76.715948608503	50.83661840820683	33.35674060889454	22.083860883179582	15.138894754895702	9.890970225665598	7.2932470529304965
664.7260841475563	176.50308321980495	98.62093453247559	81.01244144098281	53.485178275577766	35.13013736977176	23.20033588641556	15.869162782666663	10.311919805635114	7.598076280360345
665.480348948311	179.97110986686937	98.60442614204425	84.8522058290807	55.83309078823595	36.70178380071559	24.202266571047232	16.522517271029812	10.692520627363024	7.866547778244623
666.2345409970756	182.9050504934746	98.58990364053632	88.14814046589879	57.82800641888194	38.03989017797788	25.0640827227174	17.089387331610297	11.02172222663333	8.088138895883915
666.988660291685	185.2088576212032	98.56614057775636	90.82552791573656	59.429485930462604	39.123910355057504	25.76412107935934	17.559872279806214	11.292184518035896	8.256199260586015
667.742706829974	186.81146184550516	98.5274006708706	92.82066488094054	60.6063989512117	39.93599199742302	26.284807007973413	17.919406854703112	11.498907821992432	8.366649213538196
668.4966806097776	187.67235910609008	98.47629872860264	94.08001918328307	61.333041487417276	40.453718427359604	26.611638260279165	18.148117972152363	11.635430209829025	8.415703840819859
669.2505816289303	187.7816406350163	98.42225469114635	94.56204819310892	61.58662606440288	40.64957789774202	26.731380030956203	18.223900090896976	11.690903620498815	8.398914861004315
670.0044098852671	187.15539174735142	98.37617837481505	94.24264321695058	61.34863806116935	40.49775872102197	26.631799204816602	18.127853841327507	11.651614450050971	8.312374836454339
670.7581653766227	185.82834796941273	98.34515924340383	93.1221102598361	60.60942815071091	39.98344101406465	26.303174134916247	17.848690886226265	11.505723027226765	8.154382373090186
671.511848100832	183.84606471554716	98.33045972938203	91.22968300823763	59.37339628250663	39.108487342189704	25.740933608195334	17.384597496183673	11.247285125265947	7.925306490049934
672.2654580557298	181.2590346380242	98.32944993445999	88.62334301167094	57.662260913325056	37.891218903082006	24.948127022674583	16.743552695210667	10.877195577703787	7.62622904276715
673.0189952391509	178.12008817978227	98.33887795400685	85.38587595010671	55.516152525676134	36.363683935271865	23.937973448952306	15.944549009598774	10.402154145614858	7.259059829694479
673.7724596489301	174.4860888023172	98.35644873721273	81.61882218040209	52.993482592710336	34.57019573427391	22.73662764095205	15.01999889848966	9.834861766600355	6.829966964211891
674.5258512829022	170.42253376626914	98.37956781629718	77.4356934829173	50.16890985368843	32.567844786358734	21.38501150080336	14.01631243884242	9.19637893968256	6.354115185992754
675.279170138902	166.00868242595263	98.40236986317817	72.95438324907698	47.12932900694014	30.425751608026843	19.937573359879593	12.98963856148194	8.518411116046067	5.857618622719485
676.0324162147645	161.34011223955875	98.41427773360344	68.28808425537522	43.96592288194458	28.21918726220649	18.455184868789118	11.99548503158448	7.840357355922279	5.37293290266804
676.7855895083242	156.52608049962845	98.40151196302716	63.53738118565768	40.764759918460456	26.019654850090774	16.99420601982777	11.076488059279527	7.200876822248659	4.930024807279665
677.5386900174161	151.68135617765603	98.35156456527625	58.78528760268756	37.598166232199645	23.885014441823856	15.596173943385537	10.254240456992463	6.627156771178278	4.547883480648522
678.2917177398749	146.9140622065784	98.25794023645685	54.097449379915176	34.52061586661422	21.854979610051117	14.283480366626918	9.529627346733662	6.128491934318163	4.231757706392713
679.0446726735356	142.3138752199935	98.12311566054335	49.52555147214511	31.569178947799045	19.952487391547834	13.062654143525648	8.890285044399661	5.698001864739027	3.9769641656162094
679.797554816233	137.94459454206125	97.95847957784733	45.11137615872197	28.767253727133422	18.188278689687962	11.9317615423424	8.320237320683376	5.320583067027286	3.77558822904507
680.5503641658016	133.84371680417954	97.78137072444376	40.88978448038985	26.12929618769701	16.565030346251007	10.887551977324009	7.806014359817368	4.98221407003021	3.6221340375960835
681.3031007200765	130.0283043809234	97.61100590436915	36.88997625688293	23.66400303581584	15.078741566395777	9.927942933301836	7.336641092356956	4.674512245492522	3.514101401851093
682.0557644768925	126.50320716099691	97.46434545337401	33.13528199881361	21.37561182328919	13.718394778491955	9.050336174663812	6.900383908841903	4.39325253716747	3.448449614817136
682.8083554340842	123.26745622235647	97.35328800834878	29.642282583377252	19.262890948368835	12.46553456949556	8.248011162040342	6.481914464490913	4.1327497175051775	3.4161871844739693
683.5608735894867	120.31654879648599	97.28319750932175	26.420296264773953	17.317843513327915	11.296415343408029	7.507877349938639	6.06316364918051	3.881361660352482	3.3991274808022496
684.3133189409347	117.64173312669057	97.25298753536518	23.471728995716575	15.526025533761285	10.186837283765641	6.811849449605276	5.627588546971651	3.621726960252019	3.3716268729852885
685.0656914862628	115.22906275682385	97.2563586844378	20.793672131639596	13.870272782877777	9.118573433076264	6.142092388921299	5.165560115655637	3.336501019082874	3.307081843346694
685.8179912233061	113.06057050567537	97.28388037082378	18.37993902101219	12.336340383164753	8.084399064473956	5.487492722990481	4.677583924149886	3.01592508634819	3.186273138017228
686.5702181498993	111.11741606590952	97.32479603957651	16.22287329201329	10.918707735609317	7.090281705607893	4.848840481919993	4.1747273171546055	2.663643071716308	3.0042433872519183
687.3223722638772	109.38337055033575	97.36885704460514	14.314000365577883	9.622266983759701	6.1535051407684165	4.239148254500861	3.676180857715636	2.2973571209269608	2.7723791456407696
688.0744535630747	107.84622307678436	97.40791931090274	12.642772666673253	8.459737705663315	5.298172206061054	3.6793257392842946	3.205493107336821	1.944900896173877	2.5152941578882917
688.8264620453265	106.49650234803745	97.43757654011878	11.194651455689026	7.445582053044674	4.549195044632043	3.1913040194366573	2.7867130025664153	1.6373080418005372	2.264155195347854
689.5783977084674	105.32416557386023	97.45808230234319	9.949507555241311	6.589673931493138	3.9263405566353526	2.7920162328914273	2.441368047994274	1.4014000341318535	2.0488066674476784
690.3302605503324	104.31512811677035	97.4736891292129	8.882160922086996	5.893074248554356	3.4394585277836427	2.490163349709036	2.18596890019829	1.253857821205301	1.89132472142758
691.082050568756	103.44996169204182	97.49028802756791	7.9646153288921795	5.346672340419943	3.0856983799218227	2.2853397675817746	2.029348654710475	1.1975145092176405	1.8019772562289518
691.8337677615733	102.70573203539473	97.5119802592329	7.169284780972916	4.932251090286982	2.8493259107607685	2.1679462841987203	1.9696460315494022	1.2207537963457185	1.7782519560325483
692.585412126619	102.05988345818481	97.53781948286202	6.47218132506822	4.624380887490844	2.7039189355783577	2.1196122320995414	1.9920475767308687	1.3001940752901362	1.806835238757273
693.3369836617278	101.4942993522765	97.56044786012686	5.855088800304728	4.392625381339769	2.616202349075678	2.114875146231398	2.069071004807654	1.4058800824347344	1.8676335252297918
694.0884823647348	100.99726778234192	97.567329016472	5.306865316322927	4.204416797192451	2.551210456179078	2.125348646784616	2.1647988367663373	1.5078318740741707	1.9390128932028148
694.8399082334745	100.5629255593642	97.54439764227102	4.823608873832043	4.030172002547033	2.4788467851576996	2.126311723771593	2.243185466327887	1.5828162974425197	2.0025688837283155
695.5912612657819	100.18900423827033	97.48118929261003	4.4072266646743685	3.849791790446659	2.3806125756348138	2.103289290835761	2.277519732030811	1.6191135455018468	2.0463484164668557
696.3425414594917	99.87376971596885	97.37567777473225	4.062000883610352	3.6578356685323143	2.2538969234338566	2.0551843537118657	2.257189333920948	1.6179506363658192	2.065826988319486
697.0937488124388	99.61335013275331	97.23721802101043	3.7888597978731866	3.4627532785559083	2.1102933459435604	1.9916467349435436	2.188313667255059	1.5901612722392287	2.0626066269969243
697.8448833224579	99.40028429197596	97.08575569662095	3.5797924531960916	3.279544866012543	1.967534196270222	1.9257637267141092	2.088065005537956	1.5493281498904992	2.041654643167135
698.5959449873841	99.22432502652484	96.94723318812909	3.4151047561582857	3.119334409169852	1.8389318755338735	1.8660150672132687	1.9753029235138229	1.5044715246053357	2.0081305946681454
699.3469338050518	99.07512077954337	96.84637328462247	3.2659686082760118	2.982273789866113	1.7261514453630298	1.8116149730862787	1.8623813493752692	1.4556983096971834	1.9646201354689055
700.0978497732962	98.94548864128393	96.79932771733557	3.1023977849167323	2.857890279854459	1.619460554122739	1.7535992459778242	1.7522221393698203	1.3950978309684103	1.9100018063591904
700.8486928899517	98.83261427960569	96.80894711609484	2.903895356474578	2.7314426141335133	1.5044568554912416	1.6802332190683273	1.6410322193175801	1.3118073174298956	1.8401799818943232
701.5994631528534	98.73607144926696	96.86399501444082	2.667674927006047	2.591877659343851	1.371025342600177	1.5834509932737433	1.5247072986852572	1.1987922000262188	1.7512111220889608
702.3501605598362	98.65373982544392	96.9419887903236	2.410627612117196	2.436760649493266	1.219668685645928	1.4637105249552604	1.4049945598744813	1.058487734509825	1.6435410954008347
703.1007851087347	98.57834546601863	97.01467947277433	2.1636052639895382	2.2730794615421104	1.0628375378176287	1.331184653452027	1.2918348041424963	0.9050098438213041	1.5249800106642084
703.8513367973837	98.49736744110433	97.0542702655304	1.9608979226477885	2.115279528402766	0.9215798467143088	1.203687388565129	1.2014145303458434	0.7624308675317479	1.4111167602180785
704.6018156236181	98.39596942555384	97.03935793627211	1.8291503370125213	1.9823129990200954	0.819754994314053	1.1020127916468994	1.1511017886093953	0.6594038778880673	1.3221357918336594
705.3522215852728	98.26144155418194	96.9589840189795	1.7807058620036997	1.8936472196241851	0.7780335676988699	1.0442564822925533	1.1538903422010804	0.6213507223725117	1.2780261823403691
706.1025546801824	98.08680017988046	96.81434592635799	1.8118349720178486	1.8640512838738914	0.8088035838494818	1.0403974028061782	1.2141782720318162	0.6622121710261126	1.2930507303012604
706.8528149061818	97.87292808856324	96.61847952856616	1.9049388387525426	1.8970302242641282	0.9117985882952127	1.0883655547630156	1.3255373377221247	0.777708077960412	1.3707117818636476
707.603002261106	97.62924613318505	96.39431021284787	2.031865353004548	1.9797662357571966	1.0713932992533728	1.1725834640827628	1.4705416959610744	0.9431066911230914	1.500013738141405
708.3531167427894	97.37351308602771	96.1712443456044	2.158128183214231	2.0834350242263184	1.2569294272894638	1.2663998472051503	1.6228415133446106	1.1176077768799644	1.6553120807162145
709.1031583490673	97.12984913856178	95.9799072228319	2.248235325237033	2.170971228256832	1.4286425752685545	1.3387298851677087	1.7524308729906863	1.2554579348529273	1.8016447809190197
709.8531270777742	96.92388776947189	95.84534729415694	2.27310749450254	2.209898397339657	1.548697786767292	1.3636333541161179	1.8331597947720581	1.3205554821602874	1.9052420928608456
710.6030229267449	96.77560588287156	95.78084272673108	2.2171699140407384	2.1831891013134737	1.5929039737340531	1.3286802797333053	1.849695428215142	1.298046815402941	1.9442684792911535
711.3528458938142	96.69217944297263	95.78536555420627	2.082128177878303	2.09230082936935	1.5571614296576115	1.237911922909376	1.8002365571765182	1.1972935098328463	1.9139758675756582
712.1025959768172	96.66460065882441	95.84614297527011	1.885365788255129	1.9510034458821934	1.4550112351235924	1.1077490365451865	1.6938110472404304	1.0451312238066066	1.8237879636797203
712.8522731735884	96.67044205145757	95.94468227968815	1.65419088926852	1.7756200985806458	1.3084318789549911	0.9591052446577493	1.5443804127167624	0.8734332367457256	1.6895617910585088
713.6018774819628	96.68148346662565	96.06213682372751	1.41958656762759	1.5785008610741613	1.1376741753638555	0.8106512605717597	1.366672326118021	0.7080959641145199	1.5274643334557965
714.351408899775	96.67272638236071	96.18181989705151	1.2109750074199894	1.3678081645855116	0.9558182665695796	0.6760364021102276	1.1755226537591454	0.5635994560886814	1.352250061120131
715.1008674248601	96.62841893993539	96.28929180676451	1.0523505882910058	1.1515393894056416	0.7693842484181204	0.5646117848635299	0.987521071847226	0.4436196460074626	1.1788547017029742
715.8502530550527	96.54386180399429	96.3728653074242	0.9580475922787457	0.9412082251365064	0.5826836037529404	0.48228910015178883	0.82100643898724	0.34489050767460583	1.022718158698396
716.5995657881876	96.42392336700179	96.42532976772128	0.9289613278930631	0.7524245835991508	0.4028541229949951	0.4316083884586135	0.6929604731512313	0.2617683986498349	0.8976572535495251
717.3488056220998	96.28006550609975	96.44545262857872	0.9516941990730743	0.6022890019503961	0.24261521921846452	0.41159995229200774	0.61433481774462	0.19061099466813403	0.812592639246219
718.097972554624	96.12701439430892	96.43704917408908	1.0027139878584563	0.5055664378584908	0.11981237994775995	0.419079317638392	0.5877111068870562	0.13343291930570444	0.77033503016861
718.8470665835949	95.97906426528446	96.40529960822175	1.0570685220320541	0.47115597556737043	0.05370904998090964	0.45097362257736506	0.6092569990918975	0.09984126425084128	0.7693336091734864
719.5960877068475	95.84656557788983	96.35315742512	1.0970221321747289	0.4996628872665525	0.059000876823688486	0.5054156442779032	0.6732409197013283	0.10519536410247099	0.8060574270508312
720.3450359222164	95.73384437047419	96.28042894823946	1.1168731163943164	0.5826522629524504	0.13948997156003884	0.5806502296689615	0.7750636843553451	0.1642302034096872	0.8754419091057173
721.0939112275368	95.63988181275582	96.18589201330153	1.1220702308161492	0.7040998290730727	0.28447023827594364	0.6720430965603725	0.9103100822327832	0.28230717859521803	0.9692878919307617
721.842713620643	95.56167456182031	96.06980428520001	1.1248997680932291	0.8441068638281024	0.4695778475165895	0.770720671685666	1.070849807085807	0.44916028825437593	1.074949914458756
722.5914430993702	95.49807352579371	95.93463023773415	1.139423216907332	0.9842568583354279	0.6630894921782584	0.8654338020407266	1.2418633339861032	0.6392465218287526	1.176908729618944
723.340099661553	95.45208357029922	95.78336065466209	1.1774880083992088	1.1128101660491723	0.8355974389309324	0.9472420420751178	1.4033814733382002	0.8202084132370544	1.261971519183831
724.0886833050263	95.42926579294172	95.61850292147884	1.2450238950202248	1.2272532524211925	0.9686317530889994	1.012952947690664	1.5355650926451432	0.9649032652168614	1.3242321830503982
724.837194027625	95.43361167295723	95.4434020531581	1.3389749394217318	1.331743175694882	1.0579585541076	1.064652964973007	1.6244477615005763	1.060663270117601	1.366498720244408
725.5856318271836	95.46347219108402	95.26524285891249	1.4460609936514004	1.4306916362063191	1.1102879772314225	1.105635629547237	1.6650399177078725	1.1112091722017823	1.396993420710757
726.3339967015373	95.5102571383247	95.09662590469847	1.5462516554638484	1.5222687235397672	1.1362208920455004	1.1368197176298338	1.6612280107302553	1.1313093108105363	1.4239586593380977
727.0822886485207	95.56080622167664	94.95259857636037	1.6210135363627955	1.5971979409302293	1.1453355790938673	1.1570591075196859	1.624854934667411	1.1392009149320756	1.4526152559533045
727.8305076659686	95.601796886047	94.84369940369523	1.6628017377955189	1.64459472357224	1.1461681961044405	1.1676890016306345	1.5750933438133217	1.1513298293803018	1.4862565467440163
728.5786537517159	95.62374294282168	94.76915394214274	1.680036221942359	1.66120953902535	1.1496290612359985	1.1769349869716308	1.5369027301066183	1.180799794955277	1.5297558433134242
729.3267269035974	95.62221877267646	94.71511692105197	1.693827430890721	1.657192882544365	1.1702849146641228	1.1997078943009853	1.5365197529885535	1.2373673981548308	1.5914878075592185
730.0747271194479	95.59675437098568	94.65986602422325	1.727719319787468	1.6539199912511862	1.222344763015414	1.2512365582691558	1.5933474629483868	1.3263412463073223	1.6806988493290618
730.822654397102	95.54857175788722	94.58356755482455	1.7961623213834912	1.6748218532242873	1.3118089883496538	1.3378495370897525	1.7108631309657198	1.4455779681072727	1.8009049886509843
731.5705087343949	95.47926503999525	94.47741547850062	1.897731784396342	1.7348750492950842	1.4307413328528753	1.4507504147291144	1.872071222252714	1.5829439014879796	1.9433931659212647
732.3182901291611	95.39089581080287	94.3480711447574	2.015370817241106	1.8343327786032688	1.5584925312389828	1.5669435975296437	2.04236084950972	1.7166377331499518	2.0854650350699586
733.0659985792356	95.28716775782169	94.2153520895625	2.1228155070735255	1.9593894603058146	1.6700582179189922	1.657861486358641	2.180635575137586	1.820320216908911	2.196398736202866
733.8136340824532	95.17484909655832	94.10478535071799	2.1933944652582085	2.0880974015123	1.7468762333523387	1.7014275142636421	2.253685947758413	1.8713925832939395	2.2490322402770033
734.5611966366486	95.06411797860511	94.03724107840367	2.2090842311403094	2.199014610773233	1.7843547450347756	1.6924827840947927	2.2487575597121463	1.8601753209782004	2.232479418522672
735.3086862396566	94.96745210476081	94.02048987110182	2.1661173471717916	2.278077017482616	1.791532270633681	1.6454208671009667	2.178066246308731	1.7948495460979217	2.1582140691445204
736.056102889312	94.89639182340993	94.04605326539824	2.0751209693328008	2.3213598364257564	1.7839106572675831	1.5874155432753412	2.072991291323447	1.6991654500322824	2.0558833419210316
736.8034465834498	94.85728167816134	94.09381403321225	1.9548603840198382	2.331987875898946	1.7733242539338647	1.544183866797809	1.9693820719627837	1.60218428745209	1.9594179572622465
737.5507173199047	94.84789524687858	94.14224431373268	1.8225765912872731	2.31336773655363	1.7605703498215775	1.5253901869865558	1.8904297263646015	1.524396261775692	1.8901741028069523
738.2979150965115	94.85779770323634	94.17836439102273	1.6872761135708885	2.2637798850251016	1.7351424770377832	1.5185779344570989	1.8359527587762585	1.4679803097796054	1.8473610057886134
739.045039911105	94.87303959255217	94.20187512289337	1.5501843565786402	2.1765662286807412	1.6818028589074174	1.4958622775992154	1.7842049280097427	1.4173261833807658	1.8107165994041168
739.79209176152	94.88318203701613	94.22190029697578	1.4114581278458473	2.046383997974644	1.5895893618893808	1.430345595748875	1.7055173993862525	1.3492632399003242	1.7536211708151086
740.5390706455914	94.88633677034636	94.24963200806728	1.276970292934891	1.876999810350199	1.4583879221378169	1.3120749468489947	1.5802735835577124	1.2468912954408609	1.6581998897039796
741.285976561154	94.88873065323537	94.29225798256903	1.1592172336870448	1.6846952007924756	1.2994546972383603	1.153836182361573	1.4105719781268533	1.1085653327568394	1.5238490466065144
742.0328095060426	94.89906749859904	94.35099056809425	1.0719211481149102	1.4946532836426343	1.1311838016947178	0.9840250935074408	1.2198659847682904	0.9479301357513066	1.3659929443024907
742.7795694780918	94.92165172732933	94.42177331409292	1.0236245263418482	1.3328809400889696	0.973718440325996	0.8329160529950741	1.042531925304715	0.7875532363896269	1.2090505107481846
743.5262564751367	94.95243174041144	94.49629075062781	1.0156032672609143	1.2189464487285449	0.8454955163261673	0.721612181356619	0.9104370864651088	0.6511041910127204	1.0786483649593634
744.272870495012	94.97977900621052	94.56290756039324	1.0446927482614683	1.1619041870266358	0.7611745649452786	0.6582291647333705	0.8425357909462434	0.5572332397492517	0.9951639992962384
745.0194115355524	94.9887064175026	94.60920938167371	1.1060941516506233	1.159308064267421	0.728880211394852	0.639489319294924	0.8401143764745171	0.5154431752718267	0.9682878559754045
745.765879594593	94.96542473857546	94.62765070349981	1.1919488788392414	1.1968516071568587	0.745330784464528	0.6533386632426925	0.8867019304622801	0.5223898325416911	0.9917933617908972
746.5122746699683	94.90070717784863	94.62196345619755	1.2865863582057528	1.248696558917544	0.7914703122732192	0.6804294279354082	0.9525819027847433	0.5601689666658132	1.042035053582964
747.2585967595134	94.79183336690392	94.6095103630928	1.3637675251934667	1.2806423712906252	0.8336613180417771	0.6968303321757077	1.0033226950003922	0.599021396161092	1.0832443581943636
748.0048458610628	94.64419456776264	94.61590712767614	1.3917956817782198	1.258738348242204	0.8330730684521939	0.6799172002790641	1.0105555209431571	0.6056378237479692	1.0800691274367011
748.7510219724516	94.47205997958517	94.663243026903	1.3461304918071448	1.1613430722501192	0.7604211132987473	0.6161641085582659	0.9607497549313422	0.5544116010149196	1.0115207419726602
749.4971250915144	94.29744298652618	94.75785053710264	1.223235207122542	0.9896143729434073	0.6086015927599533	0.5069965073619898	0.857955405384871	0.43689032947783346	0.8789904935530473
750.243155216086	94.14562686521052	94.88467050279652	1.0470800753693226	0.7699768391509139	0.3964113535186158	0.36853640771138885	0.7194612801757216	0.26508986783301225	0.7042580797063778
750.9891123440015	94.03821003622957	95.01115574577634	0.8635767033678263	0.5467201993637474	0.16217151078177494	0.22629081969574827	0.5682082239236337	0.06821547563816921	0.5200674184726495
751.7349964730954	93.98579185559264	95.09895139393052	0.724556488796722	0.36759974466193057	-0.049058579251351375	0.1073211190751806	0.4259315129017409	-0.11553830034112877	0.3592629074623801
752.4808076012027	93.9837787160404	95.11762396840103	0.6686968811847436	0.26890813049766393	-0.19851302014247096	0.03316596796165072	0.3095680747464087	-0.24933399486742758	0.24722844313782844
753.2265457261582	94.01360396242069	95.05522821887314	0.7079205432681306	0.26502897059819475	-0.2636729881165536	0.014165329709300067	0.2293259337945841	-0.30842991435470424	0.19767146845897798
753.9722108457964	94.04923331438836	94.92146809573399	0.8254001565244948	0.34590739340121957	-0.24284971166520108	0.04627324088288276	0.18745267329789783	-0.28761771389027047	0.21082224236987201
754.7178029579526	94.06624246771958	94.74310958081377	0.9851706530618571	0.481884683474334	-0.15447199388080435	0.11149213539721359	0.17782931861408713	-0.20304087125938963	0.27352731053298385
755.4633220604613	94.04966403334372	94.55361554964662	1.1479347804766036	0.6343121137141878	-0.030752452834718724	0.18336324740299403	0.18781435392894252	-0.08605955691835732	0.36263253668141715
756.2087681511574	93.99777040654811	94.38143346659119	1.2852703994669383	0.7685721070191107	0.09322692451020487	0.23647406104790036	0.20306471563407058	0.028679064992473968	0.4526838666162831
756.9541412278757	93.92071734395702	94.24180951905171	1.3863281932167126	0.8643823145314542	0.19086020188325392	0.25583258710264545	0.21313826405274483	0.11579932308140428	0.5249586353037614
757.699441288451	93.83535985404458	94.1352235230965	1.455244643393101	0.91921916424306	0.25082524341952706	0.24137085166364614	0.214972167965513	0.16646574823397486	0.573709882426229
758.4446683307182	93.75837808381388	94.05179568623805	1.5029687043717956	0.9435951067179644	0.2770802090854261	0.20613659273760732	0.21283630521824648	0.1879186411878777	0.6063679396949766
759.1898223525119	93.70060414221535	93.97820483303752	1.539521986424674	0.9524406519206963	0.28353458429248235	0.17024803264446575	0.21571925704088812	0.19699807157087434	0.6384633592391964
759.9349033516671	93.66485777582054	93.90292176188329	1.5715564142128642	0.9585364696485215	0.2878531521281076	0.15439425135870977	0.2347573466050079	0.21262435697778415	0.6867543405088838
760.6799113260186	93.64730910950851	93.81840496513527	1.6047623424831983	0.9719207880254288	0.306998486073482	0.17522185757971442	0.28131518757163576	0.25012674756351316	0.7638858737112315
761.424846273401	93.64115940597823	93.72167256134848	1.6466193931204174	1.0020981039631778	0.3542545244262385	0.2419306513720585	0.36445351015031235	0.31836926028691437	0.8749276704917435
762.1697081916495	93.6399780229842	93.61527009537758	1.7053125470525998	1.0577835337329304	0.435698567161225	0.3532240977978205	0.48710550798949726	0.41782518811459113	1.0155012152718683
762.9144970785986	93.63915788438581	93.50902555463796	1.782982944315421	1.1407966840781825	0.5454003242817436	0.4948311593586965	0.6418419071589483	0.5386975362321493	1.1707207996697662
763.6592129320832	93.63561609699732	93.42043985576234	1.8684340610418246	1.2376956058253938	0.6622582919509767	0.6395114899705163	0.8090909290801847	0.6603917909311576	1.316153976321118
764.4038557499381	93.6271455628958	93.37161569753391	1.9344949042864386	1.3170270406384361	0.7525006096999078	0.7514672928590613	0.960201816146494	0.7546009668443787	1.4223144822519487
765.1484255299982	93.61276842441238	93.38254432134396	1.9440454648515981	1.3377218154431318	0.7802453512667711	0.7957793784020737	1.064830457802202	0.7929476348874829	1.4626124454073874
765.8929222700982	93.59399313417805	93.46318444689977	1.863077373140797	1.2673489096586366	0.7222988649353255	0.75029823448142	1.1008438611579976	0.757406717761242	1.4230839336176473
766.637345968073	93.57562308420005	93.60781893265842	1.675082008863356	1.1014832192780233	0.5811570598307583	0.6156664241105432	1.0629428087867865	0.6492606084688219	1.309773215818268
767.3816966217572	93.5651057984476	93.79370983802613	1.390548306250352	0.8737203904174464	0.3888285271479077	0.419359085766402	0.9677345666174233	0.49247749720444745	1.150678197964453
768.1259742289859	93.56976564992861	93.98476936774145	1.0469163758606754	0.6493108591104857	0.19921391067327932	0.21064102495769532	0.8524890959904781	0.3292974448124397	0.9902424685536602
768.8701787875938	93.5931430058161	94.13917513692246	0.6987844815952968	0.5042798049477994	0.07158910696585963	0.04804739840372463	0.766566980180059	0.20912066731803236	0.8776834095387898
769.6143102954156	93.63154159918281	94.21944211737042	0.40182616004233296	0.4989094522180011	0.052257004782603644	-0.017405035116041745	0.7570995827259992	0.17443228675024613	0.8530095488324179
770.3583687502863	93.67300308082199	94.2025380351825	0.19667334559758842	0.6569922960675569	0.16133775513776527	0.04323461790237104	0.8533826384606016	0.2486081585106774	0.9355773298352972
771.1023541500406	93.6996694032365	94.08700226590304	0.09890983462192082	0.9587992145462323	0.3885532336404367	0.22903427639300844	1.0564500362221594	0.4298035694342417	1.119618317774453
771.8462664925133	93.69296731210063	93.89388925100396	0.09847707093548763	1.348905140816882	0.6980077178227475	0.510859581696792	1.3379678413818823	0.6925320964619033	1.377359768807608
772.5901057755393	93.6400160265763	93.66055905535671	0.16756353116726075	1.753662174949639	1.0386168509930371	0.8405193839710421	1.6486766578593972	0.9953483710144155	1.6676140925122809
773.3338719969533	93.53814021557776	93.42886724441371	0.2725672659406797	2.1009799883522646	1.3565172034871864	1.163947824345911	1.9325200030223186	1.2915176386770213	1.9458386348269272
774.0775651545903	93.39556563101036	93.23224489760025	0.3849961162545412	2.3364890868305395	1.6064491561393055	1.4340051430562823	2.1414707032117093	1.5389683067185018	2.173050729875058
774.8211852462848	93.2283575818247	93.08683703813799	0.4870758266539923	2.4328720813031453	1.7600096599719421	1.6196071411307713	2.2464132764212366	1.70722838421662	2.321616295798762
775.5647322698719	93.05529591959555	92.99018093048839	0.5713926406738636	2.3913896474236793	1.809328681603617	1.7093664710368301	2.2414620630346036	1.7805731548388906	2.378029648968152
776.3082062231862	92.89339975101456	92.9269340202186	0.6372333033923354	2.2365857462239944	1.7661996955884405	1.7100956965152534	2.141967863563508	1.7586133374129247	2.343628883061683
777.0516071040627	92.75574557285009	92.87796442449489	0.6875046885447773	2.0072086108660727	1.6569930129285666	1.641677689234129	1.978448195039249	1.6554315812053488	2.2337935268951554
777.7949349103361	92.65138161766164	92.82833569283527	0.7278237454654146	1.7466093133365632	1.5150742220930624	1.530602109476888	1.7888414872659126	1.497238095996181	2.0756539796825706
778.5381896398412	92.58638047876735	92.77126448298144	0.7665594272660456	1.4956022496660353	1.3721937566331945	1.4039739172826842	1.6105000502079463	1.3175727573110976	1.9031159569059355
779.281371290413	92.56410089531776	92.70846931742278	0.8129065307828967	1.2871460121108242	1.2504396901549626	1.284162297526521	1.472252996557316	1.1494448348343127	1.748430783249475
780.024479859886	92.58399170075124	92.64845886985952	0.8721674433142397	1.1423470325812701	1.1570440424542596	1.1848304468622501	1.3878754218670935	1.0158973707534358	1.632742964189319
780.7675153460953	92.63969126825342	92.60395706557104	0.9406528990520115	1.0673369502912209	1.0839826979488265	1.1090673927587318	1.3535343246637979	0.92394149002034	1.5598814343859004
781.5104777468754	92.71822404578096	92.58790240279409	1.0056800650512372	1.0536370452653046	1.0145539084082884	1.051434227041156	1.352238148702554	0.8658640886814197	1.5184737252078122
782.2533670600615	92.80222714268133	92.60832700011406	1.0510635761958866	1.082918182411177	0.933843941570629	1.0037885168045904	1.3638025454822156	0.8277492726671056	1.4918754117279889
782.996183283488	92.87512203455604	92.66308503815114	1.066319986490143	1.1354203216675955	0.8387205381938969	0.9626748338995554	1.3757703022225343	0.8009597390738179	1.4705232689422445
783.73892641499	92.92725737652266	92.73787853975799	1.0525204945219855	1.197431563768916	0.7407553993256215	0.9333565577356637	1.3886214071715273	0.7885782780586794	1.4586790008940511
784.4815964524023	92.95938388745161	92.80993054651354	1.020910525928798	1.2634548882628138	0.6604887783625628	0.9274753839075771	1.412278569910228	0.8028040508571337	1.470946479379819
785.2241933935596	92.98100049288638	92.85653847010195	0.9849582481782022	1.3325822095547153	0.6157467124848779	0.9551713139595535	1.456588720302534	0.8551914197416579	1.5213189067104196
785.9667172362967	93.00334862424394	92.86449484264548	0.951656837209768	1.4024520673160623	0.6115805477334817	1.016269504501679	1.521988658170116	0.9461134277802898	1.6119539991571088
786.7091679784486	93.03108276153593	92.83456473554445	0.9187444278590533	1.465943154232889	0.6377658509715758	1.0971780098727777	1.5961637409997564	1.0604167594846245	1.7288473510771354
787.4515456178499	93.05715437304646	92.77859861148454	0.8799910478355599	1.5131349482774397	0.6752119490786868	1.1757596259825362	1.6588323067914388	1.171766311890451	1.8467527266774084
788.1938501523355	93.06493465451308	92.71085885527576	0.8350957371269203	1.5373735734951595	0.7075035169077779	1.232521494090875	1.6923088717216785	1.2536053083180008	1.940579364160044
788.9360815797401	93.03648048925362	92.63896240422443	0.7971339582043839	1.5417433075237312	0.7307949776458429	1.261586299008755	1.6923825193617148	1.291178823197228	1.997299578587075
789.6782398978987	92.96248776300693	92.560051356038	0.7910324203835728	1.5410710121396818	0.7561068641133346	1.2749580030801866	1.6730159032161822	1.2885223772184986	2.0217443757736504
790.420325104646	92.84816593585502	92.46461819759922	0.8426313416829458	1.5568351105984561	0.8025796945214125	1.296564809035857	1.6612771628204968	1.2665092414153634	2.0333042110482182
791.1623371978169	92.71146603657633	92.34577720809844	0.9635858317803923	1.6061764083983263	0.8849205851391702	1.3486198526079107	1.6835767644165287	1.2516395170445236	2.054081136098034
791.9042761752461	92.5753391530914	92.2084026738817	1.1410252356558033	1.6907518439814453	1.0025508882072103	1.4371881611343582	1.7501164155943059	1.2615305294297343	2.09488654592721
792.6461420347684	92.45875820549236	92.07258068091248	1.3382521713200504	1.7917514535610195	1.13630624795843	1.544896134455115	1.845918095860199	1.2946388400484494	2.1464271185439827
793.3879347742187	92.37136872455557	91.96878023063687	1.50682786267528	1.8747578586804252	1.254339679558214	1.6348939978370538	1.9339973005965447	1.3301201835310792	2.1812272179111716
794.1296543914318	92.31351369095322	91.92624904217348	1.604476517779517	1.9031955349778968	1.3242984207059578	1.6649235813999184	1.9701368116201508	1.3383762589349004	2.16568633523444
794.8713008842426	92.2794223884409	91.96003917658268	1.6109426735654608	1.8538782869866992	1.3254245255598676	1.6048171077827504	1.922105449285496	1.2958503715226897	2.07597073310815
795.6128742504857	92.2606474874586	92.06226291366332	1.5356992182592109	1.7276859807900564	1.2561606777738916	1.4499587269527439	1.7845029512532022	1.1971708767845541	1.9103016315831667
796.354374487996	92.24810961459474	92.20195791330005	1.415220366956973	1.5508616810256797	1.1350348581030971	1.2251408960845396	1.5825514801757379	1.0589172471379698	1.6923292411583049
797.0958015946084	92.23334608017007	92.33400160595382	1.3010849839917284	1.367160233920842	0.9956455740511245	0.9778729674141431	1.363543655765966	0.914346436310268	1.4649537267091688
797.8371555681575	92.21042716638581	92.41345140101943	1.242705463249166	1.2247092715193162	0.8775787857389048	0.7643595248204775	1.1803487709663756	0.8021466443368723	1.2777211604330603
798.5784364064783	92.17799643467846	92.41010550309947	1.269989850459723	1.1618956902841973	0.815334761932391	0.6325740543944249	1.0738674619551887	0.7535277395326432	1.1717409916504522
799.3196441074057	92.14033815213088	92.31778469292766	1.3820275167036016	1.1963639015948502	0.8283223422984918	0.608078754563266	1.0611041486152715	0.7824200785244813	1.167548114632055
slope	23548.666445742965	133.59248532908848
intercept	-0.5491833718864783	0.2531378039130708
pearsons_r2	0.999564960634737
rmse	0.7159818308864117
mae	0.5664257084741486
slope	74283.09922139518	43188.65312167583
intercept	480.51454828226025	81.83604622859669
pearsons_r2	0.17948939627333557
rmse	231.46729293494596
mae	149.5905836912909
slope	23550.064335175597	133.1074720029216
intercept	-0.5532576534951303	0.2522187761103316
pearsons_r2	0.9995681636458935
rmse	0.7133824277207483
mae	0.5645050839153558
Lambda_Range	350	800
FOLD	<class 'function'>:take_signal_near(669; 5)
FOLD	<class 'function'>:find_wavelength_of_max_signal(669; 5)
FOLD	<class 'function'>:take_signal_at(669)
