# Supplementary material for: Roblonski: A Material-Efficient Robo-Fluidic Toolbox for Rapid Photochemical Characterization
Source: ACS Cent Sci. 2026 Feb 6;12(3):333–44. doi: 10.1021/acscentsci.5c02027 (PMC13022720; doi:10.1021/acscentsci.5c02027)
Supplement: Supplementary file 2 [file oc5c02027_si_002.zip › BeerLambertStudy/Raw Data (Automataed)/BLEC Study (2025 Jun 12)/ZnTPP1/blec_ZnTPP1__12062025_aABS_i0_eCHK_d300e-03_t-1_m0_v0.csv]

name	C:/Users/cbe.mabolha.shared/Documents/Gilson Spectroscopy Project\BLEC Study (2025 Jun 12)\ZnTPP1\blec_ZnTPP1__12062025_aABS_i0_eCHK_d300e-03_t-1_m0_v0.csv
2025-06-12 14:48:20.654830
count	30
interval	0.1 (Sec)
integration_time	40000 (uSec)
NLC=False	DCC=False	WCAL=-5	Slit=S5
Conc_0=0.003	FRAC=1.0	Conc_(0;None)=0.003
wavelength (nm)	dark reference (int)	light reference (int)	abs (mOD)
W	D	L	S
344.6678771972656	1605.4333333333334	1682.8333333333333	76.27326285995868
345.45221902608614	1593.6	1671.1333333333334	81.05240138465595
346.236489003635	1591.1	1667.4333333333334	76.0820990073612
347.02068712774695	1590.2	1667.0333333333333	77.11362071789324
347.8048133962569	1589.8	2393.0	114.82017941045459
348.5888678069997	1590.6	2404.9333333333334	111.09416163004816
349.3728503578101	1590.7	2420.733333333333	113.16444543658096
350.15676104652283	1591.5	2436.266666666667	115.60879801125645
350.94059987097285	1592.1666666666667	2442.633333333333	111.2994185129569
351.72436682899485	1592.2666666666667	2447.5	110.30915228644761
352.5080619184237	1591.9	2454.5	112.74841388269446
353.2916851370942	1590.7666666666667	2457.5	110.51622618033981
354.0752364828412	1590.9666666666667	2464.3333333333335	113.71964078504143
354.8587159534994	1590.5	2463.9666666666667	110.52938660334227
355.6421235469038	1590.9333333333334	2465.9333333333334	110.09564023783517
356.42545926088906	1590.3333333333333	2471.6666666666665	111.35582143746107
357.20872309329	1590.9666666666667	2466.4	109.82062402072964
357.9919150419415	1590.7	2464.6666666666665	111.44111151647189
358.77503510467835	1591.4333333333334	2457.4666666666667	110.20842204188384
359.5580832793353	1590.6333333333334	2452.3	108.81098636964732
360.34105956374725	1590.7666666666667	2447.8	109.93667371265005
361.12396395574893	1590.5666666666666	2444.233333333333	108.46667844566257
361.9067964531752	1590.7	2446.366666666667	111.14058318735911
362.6895570538609	1590.5	2440.6666666666665	107.35779625860368
363.47224575564076	1590.8	2440.5333333333333	107.48536680273061
364.2548625563497	1591.4666666666667	2437.233333333333	107.33391008592076
365.0374074538224	1591.1666666666667	2436.3	108.7653448754488
365.8198804458938	1591.6666666666667	2433.4666666666667	108.39336224437233
366.6022815303986	1591.0333333333333	2432.0333333333333	109.63902184460156
367.3846107051717	1591.5	2434.0333333333333	109.47842123238406
368.1668679680479	1590.7666666666667	2431.4666666666667	108.51026898900047
368.9490533168619	1590.4	2440.6666666666665	109.20041499100587
369.7311667494487	1590.6333333333334	2445.6666666666665	109.46627569746688
370.5132082636429	1591.2	2448.233333333333	106.037938899629
371.2951778572795	1590.7666666666667	2452.6666666666665	106.81846316845075
372.07707552819323	1591.4666666666667	2463.1	110.51564290762003
372.8589012742189	1591.1	2462.733333333333	106.84672860763679
373.6406550931913	1591.0333333333333	2470.766666666667	108.19578688823495
374.4223369829453	1590.8333333333333	2486.3	108.52596743857512
375.2039469413157	1591.6666666666667	2489.0	107.81440140825566
375.9854849661373	1591.4	2481.633333333333	109.14679249522841
376.7669510552448	1591.2333333333333	2484.3333333333335	108.85280085674918
377.5483452064732	1591.7	2493.733333333333	110.60046307649546
378.3296674176572	1590.8	2508.366666666667	107.5830990325838
379.11091768663164	1590.4	2510.8333333333335	109.68629637957052
379.89209601123133	1591.6	2514.9	110.02563036467915
380.67320238929113	1590.8666666666666	2520.4666666666667	110.03971565508851
381.45423681864577	1590.8333333333333	2519.1	108.31426331823587
382.23519929713007	1591.4666666666667	2527.8	110.85293323750014
383.01608982257886	1591.2666666666667	2543.6666666666665	111.15551881984399
383.796908392827	1591.4666666666667	2555.5	110.05499889710794
384.57765500570923	1591.3333333333333	2557.5333333333333	112.21178844569066
385.3583296590604	1591.1333333333334	2546.1666666666665	110.78681020888776
386.1389323507153	1591.2333333333333	2549.233333333333	111.41056772847223
386.91946307850884	1590.9666666666667	2563.233333333333	112.6469321537565
387.69992184027564	1591.1333333333334	2584.4	111.36548096945795
388.48030863385065	1590.7	2604.1666666666665	111.43801528448557
389.2606234570687	1591.0333333333333	2589.6666666666665	112.10765762479141
390.04086630776453	1590.3333333333333	2577.5	113.2151286212273
390.82103718377294	1590.4333333333334	2587.8333333333335	115.90866349603594
391.6011360829288	1591.0666666666666	2595.366666666667	115.56078449501025
392.3811630030669	1591.8333333333333	2625.3	114.73129895497854
393.161117942022	1591.0	2660.4666666666667	113.50364944260527
393.941000897629	1591.5333333333333	2703.4333333333334	113.57505410391475
394.72081186772266	1590.8333333333333	2711.7	114.55080246611716
395.5005508501378	1590.9333333333334	2701.8333333333335	115.4903144704852
396.28021784270925	1591.1333333333334	2699.733333333333	115.50925600337678
397.0598128432718	1591.0666666666666	2712.2	117.03132110440099
397.83933584966024	1590.8	2716.6666666666665	117.19055442451292
398.6187868597095	1590.8333333333333	2727.2	116.86535747746082
399.3981658712542	1590.9333333333334	2745.9666666666667	117.01105514145597
400.1774728821293	1591.6666666666667	2772.6	117.53272575282335
400.9567078901696	1590.8666666666666	2799.633333333333	119.37365565997267
401.7358708932098	1591.0333333333333	2796.4	116.60812830919012
402.5149618890848	1591.3	2780.1666666666665	117.90909267298349
403.2939808756294	1590.6666666666667	2789.4333333333334	118.21631551358867
404.07292785067847	1590.8666666666666	2811.9	116.30315348691134
404.8518028120667	1591.1666666666667	2823.633333333333	116.34025380873405
405.630605757629	1592.0	2830.9333333333334	120.30526773801617
406.4093366852001	1591.1	2821.266666666667	121.26313550154009
407.1879955926149	1590.9	2827.5333333333333	121.41385522112454
407.9665824777082	1591.5333333333333	2845.0	126.07975095705632
408.74509733831474	1590.8666666666666	2862.9333333333334	127.31993905332867
409.52354017226935	1590.5333333333333	2870.6666666666665	129.3030850989032
410.3019109774069	1591.4	2876.366666666667	134.36481779053426
411.08020975156217	1591.1666666666667	2887.9	140.37012492072122
411.8584364925699	1591.4666666666667	2915.0	145.07927855886743
412.6365911982651	1591.2	2935.366666666667	152.3172085588762
413.4146738664823	1591.0	2959.8333333333335	159.77135380356052
414.19268449505654	1591.1666666666667	2995.266666666667	169.3393185217881
414.97062308182257	1590.3666666666666	3028.2	175.75410318426322
415.74848962461516	1591.3	3068.233333333333	183.6051918473053
416.52628412126916	1591.5333333333333	3139.6	194.0813574171569
417.3040065696194	1590.9	3212.233333333333	198.7390606307153
418.0816569675006	1591.2333333333333	3203.4333333333334	203.80043594290785
418.8592353127476	1591.2	3201.9666666666667	208.49722524107278
419.63674160319533	1591.6666666666667	3209.5666666666666	207.21796219882435
420.4141758366785	1592.1333333333334	3241.3333333333335	205.39288353760554
421.1915380110319	1591.4666666666667	3265.2	202.56590746688883
421.9688281240904	1590.4333333333334	3259.1	195.11514379340497
422.7460461736888	1591.5	3311.1666666666665	186.1228593433726
423.52319215766187	1591.6666666666667	3383.633333333333	180.11273964909907
424.3002660738445	1591.2333333333333	3463.6	169.14608085379834
425.0772679200714	1591.3333333333333	3601.5333333333333	162.39615414814247
425.8541976941775	1591.0333333333333	3739.6666666666665	151.7496761400382
426.6310553939975	1591.0	3804.8	144.2696530557161
427.40784101736625	1591.4	3861.633333333333	138.66552163357903
428.18455456211865	1591.4666666666667	3984.4333333333334	130.44842348164568
428.96119602608934	1590.8	4174.4	125.10312887801683
429.7377654071133	1591.6333333333334	4379.1	120.88606396754604
430.5142627030252	1590.3333333333333	4506.066666666667	119.73368130854374
431.29068791166	1590.9	4651.933333333333	116.67076148244514
432.06704103085235	1591.3666666666666	4781.966666666666	114.39912917204155
432.8433220584372	1591.5333333333333	4866.233333333334	113.24853151999481
433.6195309922492	1591.5	4922.566666666667	110.11157691919561
434.3956678301234	1590.7	4965.466666666666	109.62210593881038
435.1717325698944	1591.4	4978.366666666667	108.58552315211031
435.9477252093971	1591.4	4992.966666666666	105.67225565902422
436.72364574646633	1591.2666666666667	5043.1	107.26013103046132
437.49949417893686	1591.3333333333333	5104.033333333334	105.2883156993217
438.27527050464346	1591.3666666666666	5197.833333333333	104.43184959720507
439.0509747214211	1591.3	5379.6	106.1902514529562
439.8266068271044	1591.1333333333334	5649.566666666667	105.97226946239995
440.6021668195283	1591.0333333333333	6016.733333333334	105.86114172432077
441.37765469652754	1590.7333333333333	6478.933333333333	106.23376732398778
442.1530704559369	1591.1333333333334	6971.2	107.32471892774555
442.9284140955914	1591.3666666666666	7407.3	108.55637168167684
443.7036856133256	1591.6666666666667	7723.066666666667	108.05604570069428
444.47888500697445	1591.7	7873.966666666666	107.22066192030822
445.2540122743727	1590.9	7909.933333333333	107.05558819852388
446.0290674133552	1591.8666666666666	7853.033333333334	106.40010077643225
446.8040504217568	1591.3333333333333	7758.0	105.56118802215242
447.5789612974122	1590.5333333333333	7688.4	105.886333691804
448.35380003815635	1590.9	7644.466666666666	106.29101986712939
449.1285666418239	1590.9333333333334	7611.266666666666	105.69387479939014
449.90326110624983	1591.6	7613.733333333334	105.75316474996201
450.67788342926883	1591.3333333333333	7612.533333333334	104.7301049107524
451.4524336087157	1590.9	7652.433333333333	104.48617511773907
452.22691164242536	1591.2333333333333	7704.866666666667	105.0822790183455
453.00131752823256	1591.3333333333333	7772.2	104.33566655329695
453.7756512639721	1591.4	7832.733333333334	105.46258059505327
454.5499128474788	1590.9333333333334	7899.366666666667	105.06780397103537
455.32410227658755	1591.3666666666666	7937.333333333333	105.75126150674585
456.09821954913303	1590.7666666666667	7953.0	104.93790634854508
456.8722646629501	1591.7666666666667	7928.8	105.69274876178163
457.6462376158736	1591.1666666666667	7845.866666666667	104.12958544897859
458.4201384057383	1591.0666666666666	7760.8	104.84116340602999
459.1939670303791	1591.0666666666666	7635.966666666666	104.77475807853213
459.96772348763074	1591.2333333333333	7493.5	104.51644658150326
460.741407775328	1590.9333333333334	7357.533333333334	103.16622068120651
461.51501989130577	1591.5	7219.133333333333	103.43543335457241
462.2885598333988	1591.6	7101.633333333333	103.43440154484476
463.0620275994419	1591.5666666666666	7023.133333333333	104.16850695845415
463.83542318726995	1590.7	6950.133333333333	103.17910372624647
464.6087465947177	1591.4666666666667	6909.0	103.45128524351222
465.38199781962	1591.6	6871.433333333333	102.97740270505336
466.1551768598116	1591.7333333333333	6866.033333333334	103.11673938842328
466.92828371312737	1591.2333333333333	6889.066666666667	103.87198489276656
467.7013183774021	1591.0333333333333	6919.9	103.97881496169788
468.4742808504707	1591.0666666666666	6965.933333333333	104.02732788252706
469.24717113016777	1591.4	7022.6	103.57042524300745
470.0199892143283	1591.7333333333333	7088.866666666667	103.1037585413753
470.792735100787	1591.2	7155.666666666667	103.86020523328943
471.5654087873788	1591.4333333333334	7226.266666666666	102.71629646933089
472.33801027193834	1590.8666666666666	7298.733333333334	102.41926968010783
473.11053955230057	1591.7333333333333	7360.633333333333	103.04343610709961
473.88299662630027	1591.2666666666667	7428.033333333334	103.34841715206856
474.65538149177223	1591.6333333333334	7477.0	103.50833264470236
475.4276941465513	1590.8333333333333	7509.5	103.3039682585196
476.1999345884722	1591.2666666666667	7526.8	104.00649400212724
476.97210281536985	1591.4666666666667	7514.8	102.66380828504352
477.74419882507897	1591.1666666666667	7498.766666666666	103.12147859141626
478.51622261543446	1591.3	7476.6	103.27870540868538
479.2881741842711	1590.7666666666667	7436.633333333333	101.43678768373833
480.06005352942367	1591.0666666666666	7393.966666666666	102.79541283930796
480.831860648727	1591.4333333333334	7352.2	102.73304513693698
481.60359554001593	1591.1666666666667	7313.333333333333	102.671955605809
482.37525820112523	1591.4	7267.166666666667	102.49131684567551
483.14684862988975	1591.2	7223.5	103.01924077364367
483.91836682414424	1590.8333333333333	7164.833333333333	102.35581391849479
484.68981278172356	1591.5333333333333	7112.433333333333	101.71068039434218
485.46118650046253	1591.0	7074.433333333333	101.87315943211766
486.23248797819593	1591.5333333333333	7023.366666666667	101.27939490174987
487.0037172127586	1591.1333333333334	6990.533333333334	102.04308554233532
487.7748742019853	1591.6333333333334	6960.266666666666	102.3169686138648
488.54595894371096	1591.2333333333333	6927.4	102.05417418281158
489.31697143577026	1590.9666666666667	6893.333333333333	101.7550461822021
490.08791167599804	1591.4666666666667	6853.6	102.02676045411881
490.8587796622292	1591.6666666666667	6833.7	102.77926604282088
491.6295753922984	1591.2666666666667	6803.633333333333	102.02180582121154
492.4002988640406	1590.8	6770.333333333333	101.98016737042667
493.17095007529053	1590.9	6734.6	101.66699446764319
493.94152902388305	1590.1333333333334	6710.5	101.80314730179295
494.71203570765294	1590.6666666666667	6681.833333333333	101.65238597871917
495.482470124435	1591.4	6646.1	100.74600130911266
496.25283227206404	1591.6333333333334	6620.866666666667	101.49506244338896
497.02312214837485	1591.0	6599.566666666667	101.97806232140181
497.7933397512024	1591.4666666666667	6569.233333333334	101.95370037699293
498.56348507838123	1591.0	6551.5	101.3244921836822
499.3335581277464	1590.8	6534.166666666667	101.5721743056414
500.10355889713264	1591.9333333333334	6509.533333333334	101.43161205608286
500.8734873843747	1591.5666666666666	6504.1	100.83521665834914
501.6433435873074	1591.0333333333333	6500.633333333333	100.57581669402578
502.4131275037657	1590.5	6504.866666666667	101.13109567337467
503.1828391315842	1592.0333333333333	6521.6	100.40619768624285
503.95247846859786	1591.1666666666667	6530.833333333333	100.31556941866732
504.72204551264144	1591.7	6564.966666666666	100.748888794171
505.49154026154974	1591.9	6596.7	100.8843869297534
506.2609627131576	1590.7333333333333	6647.366666666667	100.3201615322096
507.03031286529983	1591.1	6686.066666666667	100.69190477857488
507.7995907158112	1591.2333333333333	6752.766666666666	100.2986389094345
508.5687962625266	1591.7333333333333	6811.366666666667	99.95483497488114
509.33792950328075	1591.0333333333333	6889.966666666666	100.58773573011395
510.1069904359085	1591.5	6970.6	100.68876698224854
510.8759790582447	1591.4666666666667	7046.1	100.81627069568991
511.6448953681241	1591.5	7135.466666666666	100.88478856908317
512.4137393633815	1590.9333333333334	7217.1	100.63436421578116
513.1825110418519	1590.3	7329.1	100.66018142194686
513.9512104013698	1590.6	7431.4	99.51778395384324
514.7198374397702	1591.4	7534.266666666666	99.48695378247352
515.4883921548881	1590.8	7641.933333333333	100.47787960074405
516.2568745445578	1591.1333333333334	7749.933333333333	99.94751365541697
517.0252846066146	1591.6666666666667	7851.966666666666	99.15364914403396
517.793622338893	1591.4666666666667	7950.9	100.37650927241754
518.561887739228	1591.7	8047.933333333333	99.87031849071487
519.3300808054544	1591.7666666666667	8130.9	99.65049874349957
520.0982015354069	1591.4666666666667	8226.433333333332	99.56962982727212
520.8662499269203	1590.5666666666666	8336.733333333334	100.97666475105099
521.6342259778296	1591.7666666666667	8413.733333333334	100.2015363407906
522.4021296859694	1592.4666666666667	8491.733333333334	100.41351969001138
523.1699610491747	1592.0666666666666	8570.3	100.32457619327789
523.9377200652801	1590.5333333333333	8621.1	99.28598410538534
524.7054067321207	1590.9333333333334	8697.0	100.87153711738489
525.4730210475309	1591.4333333333334	8757.566666666668	100.6155341196075
526.2405630093459	1591.9	8817.6	100.9502154982272
527.0080326154003	1591.5666666666666	8863.566666666668	99.69597785185225
527.7754298635291	1591.1666666666667	8916.3	99.32828370270535
528.5427547515668	1590.8666666666666	8974.033333333333	99.92529292549435
529.3100072773485	1592.0	9020.0	100.21130961632372
530.077187438709	1591.1	9056.333333333334	99.92278505946084
530.8442952334829	1591.6	9099.9	100.38280777755406
531.6113306595051	1590.8666666666666	9126.7	100.04778012935743
532.3782937146104	1591.6	9165.866666666667	100.5046606573098
533.1451843966338	1591.4	9214.366666666667	101.29804896625593
533.9120027034099	1590.7666666666667	9243.266666666666	100.6790448898959
534.6787486327736	1591.3333333333333	9279.933333333332	101.04935332254826
535.4454221825597	1591.7	9322.433333333332	101.24461214871035
536.212023350603	1590.7666666666667	9350.366666666667	101.66389008410164
536.9785521347383	1590.8666666666666	9372.066666666668	101.58808722660014
537.7450085328004	1591.2666666666667	9390.8	101.83976856796734
538.5113925426242	1591.1	9433.7	102.70627601548486
539.2777041620444	1591.2333333333333	9445.033333333333	101.55252976897283
540.0439433888959	1591.8333333333333	9477.1	101.68979795337707
540.8101102210134	1591.8666666666666	9492.066666666668	102.47901645636482
541.5762046562318	1591.7666666666667	9506.8	101.9269809736156
542.3422266923859	1591.9333333333334	9504.9	102.0981361461748
543.1081763273105	1591.3666666666666	9518.233333333334	101.69550355701747
543.8740535588404	1591.8	9540.033333333333	103.46508266583028
544.6398583848105	1591.5333333333333	9542.566666666668	102.61609846313232
545.4055908030555	1591.5	9558.3	103.10533477271105
546.1712508114102	1592.0333333333333	9565.0	103.72485428833541
546.9368384077096	1592.2333333333333	9584.6	103.73026130292864
547.7023535897882	1591.0	9595.733333333334	104.41092991432407
548.4677963554811	1591.5333333333333	9599.0	103.65853686727992
549.2331667026231	1591.6666666666667	9581.4	102.55569532710871
549.9984646290487	1590.9	9570.933333333332	102.38161182654622
550.7636901325931	1591.4	9565.666666666666	102.22384170791324
551.5288432110908	1590.8	9563.666666666666	102.29693097782541
552.2939238623768	1592.1666666666667	9561.366666666667	101.6974921167468
553.0589320842859	1591.2	9556.0	102.44828637311893
553.8238678746528	1591.4666666666667	9544.0	101.02709930638592
554.5887312313124	1591.4666666666667	9526.7	100.51567655788782
555.3535221520995	1591.9666666666667	9531.333333333334	100.54183074421701
556.1182406348488	1591.2333333333333	9535.2	100.28803811543048
556.8828866773954	1591.6	9547.166666666666	99.4046489350259
557.6474602775738	1591.2666666666667	9545.066666666668	99.00861223833911
558.411961433219	1591.4333333333334	9545.333333333334	98.00934739258638
559.1763901421657	1591.0	9562.133333333333	98.59363121584254
559.9407464022488	1591.8	9567.033333333333	97.95408783351483
560.7050302113031	1591.7666666666667	9570.433333333332	98.17285439751477
561.4692415671633	1591.7666666666667	9571.9	97.70939047293983
562.2333804676643	1591.4	9577.133333333333	98.06630016119054
562.997446910641	1591.1	9609.633333333333	97.66622163828632
563.7614408939281	1591.9	9633.266666666666	97.33282780971453
564.5253624153604	1591.1666666666667	9659.233333333334	97.45671946090528
565.2892114727728	1591.4333333333334	9695.4	96.45964101035341
566.0529880639999	1591.7333333333333	9709.266666666666	97.00320355596332
566.8166921868768	1591.6333333333334	9712.966666666667	95.53519055578687
567.5803238392382	1591.0333333333333	9743.2	95.9986611447717
568.3438830189189	1591.3	9756.566666666668	96.15805369151836
569.1073697237535	1591.1666666666667	9751.6	95.85444554306807
569.8707839515772	1591.9666666666667	9786.833333333334	95.96109860150194
570.6341257002246	1591.4	9800.566666666668	96.20740462359373
571.3973949675305	1591.7333333333333	9804.033333333333	95.12709963728553
572.1605917513298	1590.9333333333334	9818.7	95.59109801224112
572.9237160494572	1591.2666666666667	9835.5	95.10426314756886
573.6867678597476	1591.1666666666667	9842.1	95.81350333661756
574.4497471800358	1591.6	9854.833333333334	96.32264289243685
575.2126540081566	1591.8333333333333	9859.866666666667	95.78389598155768
575.9754883419448	1591.0666666666666	9882.0	95.91894501713277
576.7382501792351	1591.7	9902.5	96.48171981869397
577.5009395178625	1591.5333333333333	9911.766666666666	96.21807910590469
578.2635563556619	1592.0	9923.666666666666	95.88391422261432
579.0261006904677	1591.5666666666666	9932.066666666668	94.89047298069134
579.7885725201152	1591.4333333333334	9976.133333333333	96.3682189333965
580.5509718424388	1591.2666666666667	9987.933333333332	96.04022672130894
581.3132986552736	1591.2	10005.3	96.61203814099369
582.0755529564542	1591.7333333333333	10019.366666666667	96.32894691746282
582.8377347438156	1591.2	10030.733333333334	95.38776631574922
583.5998440151925	1591.3	10044.833333333334	95.21327012904705
584.3618807684197	1591.1	10073.766666666666	95.51498070119906
585.123845001332	1591.3333333333333	10088.1	94.59778275358262
585.8857367117644	1591.7	10133.533333333333	95.56052901261712
586.6475558975515	1591.1333333333334	10167.566666666668	95.75194539784576
587.4093025565281	1590.5	10204.9	94.90770109138002
588.1709766865292	1591.3666666666666	10250.633333333333	95.12986552709388
588.9325782853895	1591.2333333333333	10286.066666666668	93.81179214541832
589.6941073509438	1591.1666666666667	10350.1	94.52707347561133
590.4555638810269	1591.6333333333334	10425.3	94.54636359531405
591.2169478734736	1591.4333333333334	10466.166666666666	93.53555798910753
591.9782593261189	1591.7333333333333	10553.2	93.91809484396403
592.7394982367973	1591.6666666666667	10644.966666666667	94.32767952269758
593.5006646033439	1591.6333333333334	10726.3	95.03214657401001
594.2617584235933	1590.6333333333334	10819.266666666666	95.85872324705448
595.0227796953804	1591.4333333333334	10921.233333333334	94.35192636135992
595.78372841654	1591.8333333333333	11033.433333333332	95.44515084953056
596.544604584907	1591.4	11134.033333333333	93.88499113293356
597.3054081983161	1591.2333333333333	11258.4	94.55970969939044
598.0661392546021	1591.5333333333333	11377.833333333334	94.4819510430907
598.8267977515999	1591.2	11499.533333333333	93.49550323430593
599.5873836871442	1591.5333333333333	11610.5	93.29692085057242
600.34789705907	1591.9333333333334	11718.966666666667	93.73708775706153
601.1083378652119	1591.0333333333333	11868.5	94.45759535727969
601.8687061034049	1591.5666666666666	12021.266666666666	93.42762586713128
602.6290017714836	1592.1	12159.633333333333	93.53573075931263
603.3892248672829	1591.5666666666666	12287.8	93.47512142172494
604.1493753886377	1590.9	12409.566666666668	92.1888499443476
604.9094533333828	1591.6	12549.6	93.42807927541325
605.6694586993528	1591.4333333333334	12679.1	93.63868423296582
606.4293914843829	1590.9333333333334	12816.7	93.74182438475034
607.1892516863076	1592.1333333333334	12956.066666666668	92.59769534143592
607.9490393029618	1590.8666666666666	13095.366666666667	92.97203908661959
608.7087543321802	1590.9666666666667	13232.9	92.38933458347641
609.4683967717978	1591.5	13357.666666666666	92.48796942467341
610.2279666196492	1591.0333333333333	13498.766666666666	92.50206684565104
610.9874638735695	1591.6	13633.6	92.10696880244761
611.7468885313933	1590.4333333333334	13756.9	92.9055894604978
612.5062405909555	1590.7666666666667	13860.433333333332	92.54588602534643
613.2655200500909	1591.2333333333333	13999.233333333334	92.6563942943587
614.0247269066342	1591.4	14090.1	92.14948735256206
614.7838611584203	1591.9333333333334	14224.6	93.02971588720047
615.5429228032841	1590.9666666666667	14347.7	92.44290224960523
616.3019118390603	1591.7333333333333	14436.433333333332	91.29409584202278
617.0608282635836	1591.4333333333334	14537.6	92.02309567791389
617.8196720746892	1591.7666666666667	14615.5	91.59556884390398
618.5784432702114	1590.3333333333333	14694.3	91.74061136660323
619.3371418479854	1591.3	14774.366666666667	92.84222488707537
620.0957678058459	1591.2666666666667	14842.6	92.76352128171979
620.8543211416277	1591.4333333333334	14888.1	91.78119674968809
621.6128018531655	1591.5666666666666	14958.633333333333	92.02699185068371
622.3712099382943	1591.9666666666667	14988.633333333333	91.68978053788454
623.1295453948488	1590.7	15065.533333333333	91.73182540503444
623.8878082206638	1591.5333333333333	15115.7	91.54306392731176
624.6459984135743	1591.4333333333334	15151.466666666667	91.13531107199653
625.4041159714149	1591.7666666666667	15199.633333333333	91.17778540805591
626.1621608920203	1591.8666666666666	15262.1	91.55769535329765
626.9201331732256	1591.2666666666667	15284.266666666666	91.50310389909885
627.6780328128656	1592.3	15365.566666666668	92.62634361488581
628.4358598087749	1591.8666666666666	15400.433333333332	92.36119219242839
629.1936141587885	1591.1666666666667	15411.133333333333	91.71442787425455
629.9512958607411	1591.5666666666666	15429.2	90.99542425434092
630.7089049124675	1591.2	15471.0	92.37744910867596
631.4664413118026	1590.8	15480.466666666667	91.56375079044632
632.2239050565811	1591.8	15521.166666666666	91.53501013602
632.9812961446379	1590.9333333333334	15526.1	90.72508729307853
633.7386145738079	1590.8666666666666	15531.866666666667	90.43343332056357
634.4958603419257	1590.7666666666667	15542.2	90.65476385553134
635.2530334468262	1590.7	15544.266666666666	91.5273669615646
636.0101338863443	1590.7	15537.733333333334	91.2740230820184
636.7671616583146	1591.6666666666667	15528.233333333334	90.75975533565766
637.5241167605723	1591.2333333333333	15492.033333333333	90.68064646832086
638.2809991909518	1591.8333333333333	15470.833333333334	90.71565962354819
639.037808947288	1591.1333333333334	15473.666666666666	90.86734185575125
639.7945460274159	1591.7333333333333	15451.5	90.584094863895
640.5512104291702	1590.9666666666667	15438.033333333333	90.77955232807129
641.3078021503857	1590.6333333333334	15418.833333333334	90.88118889312544
642.0643211888971	1591.4	15348.3	90.07100775653988
642.8207675425394	1591.8333333333333	15312.2	90.03632351523018
643.5771412091474	1591.3666666666666	15287.833333333334	90.15760566278614
644.3334421865558	1591.2	15278.5	90.43697359976424
645.0896704725996	1590.8	15279.8	91.03961548818484
645.8458260651132	1591.3	15256.833333333334	90.37403889873403
646.6019089619319	1591.1	15231.133333333333	89.34249717214377
647.3579191608902	1592.1	15238.6	90.09103875469971
648.1138566598231	1591.4666666666667	15201.9	89.86035614097933
648.8697214565653	1591.6333333333334	15184.033333333333	89.40622335689356
649.6255135489516	1591.6333333333334	15169.166666666666	89.93442250275413
650.3812329348169	1590.3666666666666	15160.566666666668	90.05142427882187
651.1368796119959	1591.6	15200.566666666668	90.03991960512974
651.8924535783235	1591.1	15209.433333333332	90.39501202361238
652.6479548316345	1591.3666666666666	15166.9	89.82192155773723
653.4033833697637	1591.2333333333333	15172.9	90.06661224857815
654.1587391905458	1591.0666666666666	15163.033333333333	89.15344626924151
654.9140222918159	1591.5666666666666	15176.733333333334	90.03558295130613
655.6692326714084	1591.1333333333334	15178.766666666666	90.26785593509395
656.4243703271585	1590.5666666666666	15188.333333333334	90.54440822573707
657.1794352569008	1591.2	15209.4	90.68014164661382
657.9344274584702	1591.8	15238.433333333332	89.49392410518564
658.6893469297014	1591.5333333333333	15272.066666666668	90.00084505851525
659.4441936684294	1591.7666666666667	15307.066666666668	90.17070335779339
660.1989676724888	1591.0333333333333	15313.5	89.29737014813192
660.9536689397146	1591.2666666666667	15318.866666666667	89.40538272224087
661.7082974679414	1591.4333333333334	15344.466666666667	88.86391526244316
662.4628532550042	1590.9666666666667	15426.6	89.70628315308657
663.2173362987378	1591.1666666666667	15465.766666666666	88.79754743063062
663.9717465969768	1591.7666666666667	15516.366666666667	89.250106215983
664.7260841475563	1590.8666666666666	15555.2	88.85250373420247
665.480348948311	1591.7666666666667	15619.233333333334	88.93174843958808
666.2345409970756	1591.7	15688.6	88.51894163094597
666.988660291685	1590.9666666666667	15747.7	89.14127751467254
667.742706829974	1590.9333333333334	15816.933333333332	88.35159508583757
668.4966806097776	1591.4333333333334	15900.733333333334	88.46318795867154
669.2505816289303	1591.2	15967.966666666667	88.74349423307244
670.0044098852671	1591.1333333333334	16073.566666666668	88.76818883933815
670.7581653766227	1590.8666666666666	16155.4	88.59834950487678
671.511848100832	1591.4666666666667	16269.233333333334	89.67626451650993
672.2654580557298	1590.9	16347.333333333334	88.41864324822171
673.0189952391509	1591.0666666666666	16463.333333333332	89.04179640457706
673.7724596489301	1591.2666666666667	16539.333333333332	88.9733956139611
674.5258512829022	1591.0	16647.3	88.59652586913641
675.279170138902	1591.4	16743.0	87.9542344124555
676.0324162147645	1591.2	16859.566666666666	88.27221490450216
676.7855895083242	1591.3	16988.166666666668	88.16502501647507
677.5386900174161	1591.9666666666667	17110.633333333335	87.405331450071
678.2917177398749	1591.5	17230.566666666666	88.28188172221077
679.0446726735356	1591.0333333333333	17386.033333333333	88.34084239939926
679.797554816233	1591.9666666666667	17477.333333333332	87.50177963800314
680.5503641658016	1591.6	17587.9	87.09316512568904
681.3031007200765	1591.2666666666667	17686.033333333333	86.31369119780642
682.0557644768925	1591.0333333333333	17803.433333333334	86.94257031286998
682.8083554340842	1591.1	17907.5	87.13548729736144
683.5608735894867	1591.9	18030.766666666666	87.64174491126573
684.3133189409347	1591.4333333333334	18161.0	88.34837905301274
685.0656914862628	1591.5666666666666	18268.1	87.90209700861121
685.8179912233061	1592.1666666666667	18373.6	87.34095884454048
686.5702181498993	1591.5666666666666	18516.9	87.50156698505899
687.3223722638772	1591.3666666666666	18637.266666666666	87.97966106916897
688.0744535630747	1590.7	18761.6	86.99310977975625
688.8264620453265	1591.5333333333333	18894.333333333332	86.93864636249855
689.5783977084674	1591.4666666666667	19020.066666666666	86.67016017326092
690.3302605503324	1590.9	19155.266666666666	87.07801876504061
691.082050568756	1591.4	19266.133333333335	87.76261939067038
691.8337677615733	1591.2	19330.433333333334	87.86546171967169
692.585412126619	1592.0333333333333	19414.7	87.2320403070325
693.3369836617278	1591.4666666666667	19516.533333333333	88.1165247624205
694.0884823647348	1591.3333333333333	19575.333333333332	87.27657354728402
694.8399082334745	1590.9	19623.066666666666	87.8058561668934
695.5912612657819	1591.2333333333333	19696.233333333334	87.8039283040927
696.3425414594917	1591.9333333333334	19753.6	87.9667201800156
697.0937488124388	1592.3666666666666	19825.833333333332	87.5168712883738
697.8448833224579	1591.5666666666666	19892.8	87.05746151133638
698.5959449873841	1592.2666666666667	20003.033333333333	87.93666850498909
699.3469338050518	1591.2666666666667	20089.766666666666	88.35039131886316
700.0978497732962	1592.0333333333333	20102.4	88.15918005920871
700.8486928899517	1591.2	20108.466666666667	87.63558662145401
701.5994631528534	1591.9333333333334	20112.166666666668	87.16502746887566
702.3501605598362	1591.9	20126.766666666666	86.9017890806025
703.1007851087347	1591.1666666666667	20144.666666666668	86.94908957939884
703.8513367973837	1591.1666666666667	20139.3	87.03415957083627
704.6018156236181	1591.0666666666666	20129.466666666667	87.27756651391235
705.3522215852728	1591.3333333333333	20141.666666666668	87.3222422991983
706.1025546801824	1591.3333333333333	20140.733333333334	87.26890381169424
706.8528149061818	1591.3333333333333	20110.966666666667	87.580140435962
707.603002261106	1591.5333333333333	20053.766666666666	86.6395826069515
708.3531167427894	1591.3666666666666	20067.433333333334	86.64431250629036
709.1031583490673	1591.4	20046.666666666668	86.83765750721693
709.8531270777742	1591.3333333333333	20024.9	87.21379232695344
710.6030229267449	1592.1666666666667	19976.766666666666	86.86478441725568
711.3528458938142	1591.5666666666666	19908.433333333334	86.70298792762259
712.1025959768172	1590.5333333333333	19869.833333333332	86.87800261736926
712.8522731735884	1591.4333333333334	19790.866666666665	86.82787865249871
713.6018774819628	1592.2	19726.1	87.18024645533625
714.351408899775	1591.3666666666666	19617.866666666665	87.33340281300022
715.1008674248601	1591.3333333333333	19522.5	87.00183057628814
715.8502530550527	1591.0333333333333	19400.3	86.8885128772977
716.5995657881876	1591.3	19285.2	86.29485708174782
717.3488056220998	1590.9	19197.266666666666	86.30209752224621
718.097972554624	1591.5666666666666	19120.666666666668	86.20917143322016
718.8470665835949	1591.6333333333334	19029.766666666666	85.58326093009059
719.5960877068475	1591.2333333333333	19013.4	85.7489171105505
720.3450359222164	1591.4	19007.5	85.79206811060389
721.0939112275368	1591.3333333333333	18935.4	85.09130849189006
721.842713620643	1591.7666666666667	18891.966666666667	85.99222094777906
722.5914430993702	1591.4	18854.766666666666	86.48058428008844
723.340099661553	1590.8333333333333	18811.033333333333	86.78827856870006
724.0886833050263	1591.4	18774.366666666665	86.80096351158876
724.837194027625	1592.1666666666667	18723.4	86.31224094075678
725.5856318271836	1591.2666666666667	18684.866666666665	86.34477314439071
726.3339967015373	1592.0	18600.533333333333	84.14607434930561
727.0822886485207	1591.5	18583.066666666666	84.37845905262587
727.8305076659686	1590.9333333333334	18562.9	84.71196310983056
728.5786537517159	1591.4333333333334	18531.966666666667	85.66864224343084
729.3267269035974	1591.0	18505.833333333332	86.35306954851647
730.0747271194479	1592.1333333333334	18442.766666666666	85.32849653527832
730.822654397102	1590.5666666666666	18430.666666666668	85.11653873419202
731.5705087343949	1590.8333333333333	18353.6	85.3917851793944
732.3182901291611	1590.7666666666667	18296.7	85.09583677916807
733.0659985792356	1591.3666666666666	18266.133333333335	85.51358511175438
733.8136340824532	1590.7	18255.566666666666	85.85862942403644
734.5611966366486	1591.6333333333334	18235.6	85.55610384813265
735.3086862396566	1590.9	18232.333333333332	85.46139959567404
736.056102889312	1591.6333333333334	18207.266666666666	85.08315714275923
736.8034465834498	1591.3666666666666	18202.366666666665	85.16238646215399
737.5507173199047	1591.8333333333333	18198.033333333333	85.24474133050889
738.2979150965115	1591.4333333333334	18244.0	85.42048167786805
739.045039911105	1591.0666666666666	18273.7	85.38133954406933
739.79209176152	1591.5	18247.133333333335	84.63458104650735
740.5390706455914	1591.1	18236.766666666666	85.09659141050474
741.285976561154	1591.5	18216.9	84.96440736757307
742.0328095060426	1590.9666666666667	18172.8	84.61020531024286
742.7795694780918	1591.4333333333334	18175.5	84.1513238656292
743.5262564751367	1591.4333333333334	18206.133333333335	85.34182361256954
744.272870495012	1591.1333333333334	18167.0	84.4167773052289
745.0194115355524	1591.2666666666667	18097.6	85.27136827843879
745.765879594593	1591.2333333333333	18080.9	86.71621615212904
746.5122746699683	1591.2	18097.866666666665	87.18087209220275
747.2585967595134	1591.5666666666666	18089.5	86.2494586610459
748.0048458610628	1591.7666666666667	18086.3	85.19138664299341
748.7510219724516	1591.1666666666667	18096.3	84.451779739118
749.4971250915144	1591.0666666666666	18100.733333333334	83.80360251981305
750.243155216086	1590.9333333333334	18080.566666666666	83.72531595023763
750.9891123440015	1591.8333333333333	18186.3	84.06878220394913
751.7349964730954	1591.3333333333333	18261.3	84.16720308281933
752.4808076012027	1591.1333333333334	18303.166666666668	84.29935420401763
753.2265457261582	1591.1	18365.7	84.98084230241173
753.9722108457964	1591.4666666666667	18453.166666666668	86.45093156730606
754.7178029579526	1590.5666666666666	18469.633333333335	85.98123639259884
755.4633220604613	1591.2333333333333	18491.233333333334	85.6557995241862
756.2087681511574	1591.0666666666666	18523.866666666665	85.30903415424028
756.9541412278757	1591.8666666666666	18555.233333333334	84.47940260178765
757.699441288451	1591.6	18580.566666666666	84.60698483414929
758.4446683307182	1590.7666666666667	18651.733333333334	85.47664477085902
759.1898223525119	1592.1	18739.7	85.58937981071166
759.9349033516671	1591.6	18804.933333333334	85.2446290416259
760.6799113260186	1591.5	18874.033333333333	85.00211912398963
761.424846273401	1591.6666666666667	18939.466666666667	84.94726070998831
762.1697081916495	1591.1	19021.5	86.09888988615826
762.9144970785986	1591.4333333333334	19054.833333333332	85.65133198889296
763.6592129320832	1591.0333333333333	19124.7	86.06453389316519
764.4038557499381	1590.9	19166.333333333332	86.04319284839272
765.1484255299982	1591.1333333333334	19207.266666666666	85.08404483476204
765.8929222700982	1590.8	19229.633333333335	83.57602107389332
766.637345968073	1591.6	19330.366666666665	84.23357253007565
767.3816966217572	1591.2666666666667	19406.866666666665	84.8413024034628
768.1259742289859	1591.4666666666667	19468.633333333335	84.6259888179573
768.8701787875938	1591.4	19546.533333333333	83.78902316622487
769.6143102954156	1591.4333333333334	19616.9	83.2417539989926
770.3583687502863	1591.5	19699.2	83.56114465328375
771.1023541500406	1591.1333333333334	19775.733333333334	84.11560122303085
771.8462664925133	1590.8333333333333	19842.666666666668	84.05288294766142
772.5901057755393	1591.0333333333333	19952.566666666666	84.28726679247211
773.3338719969533	1591.4333333333334	20054.833333333332	84.23767090578777
774.0775651545903	1591.4666666666667	20143.266666666666	84.26838396947142
774.8211852462848	1591.5333333333333	20235.233333333334	84.61427282189447
775.5647322698719	1591.3333333333333	20309.633333333335	84.66202790668966
776.3082062231862	1591.3	20378.833333333332	84.26249395632466
777.0516071040627	1590.9	20439.433333333334	84.03433566174915
777.7949349103361	1591.2666666666667	20532.4	83.85099363246029
778.5381896398412	1590.9333333333334	20671.1	84.2152740351142
779.281371290413	1592.0666666666666	20773.866666666665	84.53381687835065
780.024479859886	1591.4666666666667	20840.1	83.20494692706654
780.7675153460953	1591.3	20977.633333333335	84.38388282661141
781.5104777468754	1591.7666666666667	21106.466666666667	83.71137490117471
782.2533670600615	1591.3333333333333	21203.933333333334	83.26865109348805
782.996183283488	1591.4666666666667	21312.9	82.84502317019871
783.73892641499	1590.9666666666667	21422.566666666666	83.39132527205186
784.4815964524023	1591.3333333333333	21532.0	83.29313282173361
785.2241933935596	1591.9	21643.633333333335	83.55427745858198
785.9667172362967	1591.0333333333333	21756.966666666667	83.57898762289034
786.7091679784486	1591.4666666666667	21837.333333333332	83.01612302295415
787.4515456178499	1591.1333333333334	21941.3	83.67163705656573
788.1938501523355	1591.4666666666667	22078.0	83.63059881158686
788.9360815797401	1591.5	22209.666666666668	83.21989966110615
789.6782398978987	1591.2666666666667	22310.266666666666	83.03079713300212
790.420325104646	1591.6666666666667	22368.433333333334	82.59525137227243
791.1623371978169	1590.9666666666667	22448.8	82.47841502211351
791.9042761752461	1591.6	22534.166666666668	82.71694918317841
792.6461420347684	1591.5333333333333	22647.8	83.36908384989506
793.3879347742187	1591.4	22741.166666666668	83.73751844110633
794.1296543914318	1591.2	22781.766666666666	83.1698777443638
794.8713008842426	1591.3	22911.2	83.37203273159292
795.6128742504857	1591.4	23071.266666666666	82.86992631416234
796.354374487996	1591.2666666666667	23151.033333333333	82.69249071760837
797.0958015946084	1591.2666666666667	23273.866666666665	83.88231522635427
797.8371555681575	1591.4666666666667	23356.133333333335	83.20877664352072
798.5784364064783	1591.4	23483.033333333333	83.43779549654522
799.3196441074057	1591.7	23565.633333333335	82.7919583916536
800.0607786687742	1591.2333333333333	23659.333333333332	83.12203089354165
800.8018400884189	1590.8333333333333	23755.466666666667	82.6734505789731
801.5428283641745	1591.6	23829.133333333335	82.75370716202173
802.2837434938757	1591.7666666666667	23921.133333333335	82.60863647723747
803.0245854753575	1591.4666666666667	24064.2	82.26127271958636
803.7653543064547	1591.2666666666667	24195.9	82.43483007190152
804.5060499850019	1591.6333333333334	24297.933333333334	82.02702526509958
805.2466725088342	1591.1666666666667	24401.966666666667	82.60957452701649
805.9872218757862	1591.2	24532.2	82.76866724644114
806.7276980836928	1591.0	24666.566666666666	82.81458704112609
807.4681011303886	1591.7	24768.266666666666	82.75787553660831
808.2084310137088	1591.3	24828.266666666666	82.21595999666995
808.948687731488	1591.6	24922.166666666668	82.17150263796783
809.688871281561	1590.8	24993.566666666666	81.93882794883179
810.4289816617627	1591.1666666666667	25093.933333333334	82.46741117770642
811.1690188699278	1592.2	25217.0	82.00669127496722
811.9089829038911	1591.6333333333334	25257.966666666667	82.60895165538192
812.6488737614875	1591.6	25379.4	83.62871385210798
813.3886914405518	1591.3333333333333	25537.1	83.87499781441603
814.1284359389189	1591.2666666666667	25631.1	84.5332086221792
814.8681072544233	1591.0666666666666	25707.1	83.60559284662985
815.6077053849002	1591.1	25776.633333333335	83.55980039992978
816.3472303281842	1591.8	25800.8	82.34577306257812
817.0866820821101	1590.6	25834.066666666666	82.4875646699898
817.8260606445127	1590.9666666666667	25907.833333333332	82.4509135592894
818.5653660132269	1591.5	25998.033333333333	82.49957699045
819.3045981860876	1591.5333333333333	26038.766666666666	82.47004534598
820.0437571609293	1590.9	26137.9	83.01257021398027
820.7828429355872	1591.5	26228.333333333332	83.78801215920379
821.5218555078957	1591.2	26328.733333333334	83.19432721355601
822.26079487569	1590.9333333333334	26454.566666666666	82.98952666917562
822.9996610368046	1591.1	26513.6	82.98658615775715
823.7384539890745	1591.2	26571.966666666667	82.83785926893225
824.4771737303345	1591.3666666666666	26655.7	83.03755992354819
825.2158202584193	1591.8666666666666	26749.933333333334	82.21392170867088
825.9543935711638	1590.9	26837.666666666668	82.20911934260494
826.6928936664028	1591.2	26938.2	82.09486125313417
827.4313205419711	1591.2	27027.833333333332	82.28524873281513
828.1696741957036	1591.2333333333333	27111.2	82.70400434335347
828.907954625435	1591.0	27216.133333333335	82.28111024251821
829.646161829	1592.0333333333333	27295.9	82.57004379412741
830.3842958042337	1590.6666666666667	27379.466666666667	82.53530580251503
831.1223565489707	1591.5	27449.766666666666	81.58129198074167
831.8603440610459	1591.2	27523.733333333334	81.69408977891683
832.598258338294	1590.9666666666667	27621.933333333334	81.60122658723434
833.3360993785501	1591.7333333333333	27656.133333333335	81.86013473908167
834.0738671796487	1590.8	27719.466666666667	81.87671655862346
834.8115617394246	1591.2	27842.966666666667	82.09281340522364
835.5491830557129	1591.6333333333334	27965.5	82.90661069192235
836.2867311263482	1591.0666666666666	28031.433333333334	82.24265188399531
837.0242059491653	1591.1	28178.9	82.29525706039308
837.7616075219992	1591.5333333333333	28261.8	81.67242352481742
838.4989358426844	1591.1666666666667	28272.066666666666	81.57703226406406
839.2361909090561	1591.5	28283.533333333333	81.42706584756374
839.9733727189487	1591.8	28340.833333333332	81.17101419999267
840.7104812701973	1591.1333333333334	28487.833333333332	80.25504004025956
841.4475165606366	1590.5	28658.533333333333	80.94834650053095
842.1844785881015	1591.3	28730.133333333335	80.57175688503396
842.9213673504267	1592.0333333333333	28723.066666666666	80.05409335871653
843.6581828454471	1591.2666666666667	28724.466666666667	80.61775839448525
844.3949250709974	1591.0333333333333	28719.733333333334	80.57077817910522
845.1315940249126	1591.0666666666666	28860.266666666666	80.89445659959415
845.8681897050272	1591.8666666666666	28971.366666666665	81.62738515259421
846.6047121091764	1591.4333333333334	29109.433333333334	82.0618755945398
847.3411612351948	1591.5333333333333	29243.166666666668	82.7788367007571
848.0775370809172	1591.8333333333333	29319.933333333334	82.700445494391
848.8138396441784	1590.9333333333334	29431.2	82.53474294352809
849.5500689228132	1591.8666666666666	29520.6	82.33900103050573
850.2862249146566	1590.8333333333333	29563.766666666666	81.61583541467499
851.0223076175432	1591.3	29703.133333333335	82.65491437927439
851.7583170293079	1590.9333333333334	29927.466666666667	82.18041284443879
852.4942531477856	1591.7666666666667	30043.233333333334	81.169960532763
853.2301159708109	1591.2333333333333	30048.833333333332	81.28626766546319
853.9659054962187	1591.0666666666666	30079.866666666665	80.90177814411464
854.7016217218439	1591.1333333333334	30171.166666666668	81.39441003127912
855.4372646455213	1591.7666666666667	30249.3	81.33814742852675
856.1728342650856	1591.4	30346.066666666666	80.61945884298774
856.9083305783716	1590.7	30465.066666666666	80.70494497968708
857.6437535832143	1591.0333333333333	30493.533333333333	80.13284466301329
858.3791032774483	1590.8	30602.466666666667	80.88854281931677
859.1143796589085	1591.4333333333334	30613.1	81.00394963287137
859.8495827254299	1591.3333333333333	30740.7	81.07345442279816
860.5847124748469	1591.0333333333333	30810.4	80.96323417481565
861.3197689049947	1591.0	31004.566666666666	82.03980670768641
862.0547520137079	1591.7	31204.9	82.81528422260695
862.7896617988213	1591.3333333333333	31265.6	82.53906313242967
863.5244982581698	1591.1666666666667	31413.5	83.05017226984876
864.2592613895882	1591.4666666666667	31421.0	82.81661550806075
864.9939511909114	1590.7333333333333	31423.033333333333	82.11815768455264
865.728567659974	1591.4	31467.1	82.98935861039298
866.4631107946109	1591.2666666666667	31518.466666666667	82.99419547268434
867.197580592657	1591.2	31581.1	83.23197808266686
867.931977051947	1590.8666666666666	31689.766666666666	83.8760159434239
868.6663001703158	1591.4333333333334	31694.5	83.65850853523933
869.4005499455982	1590.8	31757.5	83.69372051708262
870.1347263756289	1590.7	31736.6	82.84406603577334
870.8688294582428	1590.8666666666666	31843.233333333334	82.52239096936488
871.6028591912748	1591.5333333333333	31966.566666666666	82.18488954131591
872.3368155725594	1590.9	32087.4	81.61325066248084
873.0706985999318	1591.7666666666667	32145.566666666666	82.05115124568701
873.8045082712266	1591.8	32221.466666666667	82.36308276494032
874.5382445842787	1591.1	32318.766666666666	82.80473857770065
875.2719075369228	1591.2666666666667	32378.666666666668	81.34544860555798
876.0054971269938	1590.6666666666667	32512.433333333334	80.96646453315729
876.7390133523264	1591.4333333333334	32670.833333333332	80.47377927350611
877.4724562107556	1591.3666666666666	32928.53333333333	80.94497835235336
878.2058257001161	1591.2333333333333	33116.566666666666	80.56343577540906
878.9391218182427	1590.9	33310.3	81.34995032227636
879.6723445629702	1591.7333333333333	33371.5	80.41574107066381
880.4054939321335	1591.3	33457.8	79.88477666221482
881.1385699235674	1591.1666666666667	33685.3	79.89161977235614
881.8715725351066	1590.2333333333333	33886.833333333336	79.9473282674186
882.604501764586	1591.3333333333333	34101.53333333333	79.601447250298
883.3373576098403	1591.5333333333333	34323.3	79.47014850404888
884.0701400687044	1591.1	34452.26666666667	79.43092474050717
884.8028491390132	1591.6	34587.36666666667	78.95289930634516
885.5354848186014	1590.7333333333333	34703.566666666666	78.76375882332017
886.2680471053038	1591.0333333333333	34768.0	78.05493992394479
887.0005359969554	1591.0333333333333	34861.4	77.1840487802168
887.7329514913906	1591.1333333333334	35031.9	77.37108926979438
888.4652935864447	1591.1333333333334	35232.4	76.53597043401295
889.1975622799522	1591.6333333333334	35460.2	77.07425675104736
889.929757569748	1591.7666666666667	35744.26666666667	77.86506764416234
890.6618794536669	1591.7	35872.3	78.18105575045331
891.3939279295437	1590.3666666666666	35962.86666666667	78.27727308225957
892.1259029952132	1591.2333333333333	36072.5	78.34104351191284
892.8578046485103	1591.3333333333333	36249.76666666667	78.02436668902858
893.5896328872698	1591.3	36455.0	78.24872599232934
894.3213877093264	1591.4333333333334	36650.96666666667	77.7315413629725
895.0530691125149	1590.9333333333334	36944.8	77.56797112924444
895.7846770946703	1590.6666666666667	37228.2	78.26449451851006
896.5162116536272	1591.1666666666667	37376.2	78.22394628018824
897.2476727872206	1590.7666666666667	37461.1	78.32456868161948
897.9790604932853	1591.5666666666666	37599.333333333336	78.62638646589643
898.7103747696559	1591.1333333333334	37642.76666666667	78.16371021668743
899.4416156141674	1591.1666666666667	37726.4	78.44385099165996
900.1727830246544	1591.2	37966.46666666667	78.89559325067474
900.9038769989521	1591.5333333333333	38181.2	78.39320552808798
901.634897534895	1591.1	38382.4	78.42383659812087
902.365844630318	1590.7666666666667	38612.0	78.48537605092822
903.0967182830558	1590.8	38780.76666666667	78.57823751029554
903.8275184909435	1590.7666666666667	38874.13333333333	78.3327460932256
904.5582452518156	1591.9333333333334	39049.86666666667	77.92316780026242
905.288898563507	1591.3333333333333	39243.5	78.11501045315089
906.0194784238527	1591.1	39425.566666666666	78.79053026728963
906.7499848306873	1591.9333333333334	39729.36666666667	79.50241965732798
907.4804177818455	1591.0333333333333	39895.13333333333	78.56647781495913
908.2107772751625	1590.8	40142.86666666667	78.20213307530506
908.9410633084728	1591.1333333333334	40386.5	79.25924135588883
909.6712758796114	1591.4666666666667	40449.166666666664	79.32097522299972
910.4014149864129	1591.7666666666667	40501.46666666667	79.35517859022984
911.1314806267123	1590.4666666666667	40623.73333333333	79.02357840379243
911.8614727983444	1590.6333333333334	40767.566666666666	78.92783238741552
912.5913914991438	1591.7333333333333	40927.5	79.2961581554531
913.3212367269456	1590.7	41116.333333333336	79.71418173102582
914.0510084795844	1591.7333333333333	41329.73333333333	79.96227471259394
914.7807067548952	1591.2333333333333	41385.96666666667	79.43334519697328
915.5103315507125	1591.3666666666666	41391.066666666666	78.64361716750166
916.2398828648716	1591.1	41524.5	77.61669489825621
916.9693606952068	1591.7333333333333	41659.933333333334	77.19232018885154
917.6987650395532	1590.5	41757.4	76.37203076500353
918.4280958957455	1591.2	41873.26666666667	76.57210975362767
919.1573532616186	1590.7666666666667	41934.96666666667	76.13263457690728
919.8865371350073	1591.5333333333333	42042.53333333333	77.36118082729189
920.6156475137464	1591.2	42086.6	77.56271552911947
921.3446843956707	1591.4666666666667	42100.76666666667	77.70193127584008
922.0736477786149	1591.2666666666667	42075.23333333333	78.00716462544453
922.802537660414	1591.4	42063.73333333333	78.31864355969205
923.5313540389027	1590.9333333333334	42107.666666666664	78.10397688301516
924.2600969119159	1592.5	42113.96666666667	77.61743180538654
924.9887662772883	1591.8	42062.76666666667	77.42413227950911
925.7173621328548	1591.3	42031.3	77.4804795380509
926.4458844764501	1591.2	42018.73333333333	77.22849483606304
927.1743333059092	1591.2	41819.833333333336	76.97024768429439
927.9027086190666	1591.3666666666666	41527.86666666667	76.80512759529636
928.6310104137575	1591.6	41079.833333333336	76.92758608605338
929.3592386878165	1590.6	40624.46666666667	77.79921288847903
930.0873934390784	1590.9666666666667	39930.333333333336	77.04385374311657
930.815474665378	1591.0	39142.73333333333	77.28330422019506
931.5434823645503	1591.3333333333333	38216.53333333333	77.56920852716186
932.2714165344298	1591.0333333333333	37073.566666666666	76.85330981913539
932.9992771728516	1591.1666666666667	35995.26666666667	78.01817593610858
933.7270642776504	1591.2	34862.26666666667	77.01806769806893
934.4547778466609	1591.2333333333333	33810.3	76.85161109713597
935.1824178777181	1591.4333333333334	32953.433333333334	76.64290027575578
935.9099843686568	1591.3333333333333	32239.6	76.87685928216092
936.6374773173115	1591.5	31762.0	77.35036572928342
937.3648967215174	1591.2	31433.333333333332	76.89506934034931
938.0922425791092	1591.4333333333334	31261.466666666667	77.07145848320583
938.8195148879216	1591.3666666666666	31350.733333333334	77.67324132952182
939.5467136457895	1591.0333333333333	31535.9	78.03276393606716
940.2738388505477	1591.3666666666666	31836.066666666666	77.86648502789434
941.000890500031	1591.5	32203.6	77.45189110614392
941.7278685920743	1591.1666666666667	32703.033333333333	77.00998958257848
942.4547731245123	1591.0666666666666	33324.23333333333	77.86566093913525
943.1816040951798	1591.1333333333334	34029.433333333334	77.70008058097359
943.9083615019116	1590.8333333333333	34838.03333333333	77.85142261664602
944.6350453425426	1591.9	35580.53333333333	77.6719363375061
945.3616556149077	1591.6333333333334	36297.2	76.89584753966388
946.0881923168415	1590.9666666666667	37049.63333333333	76.95230406284355
946.8146554461789	1590.7333333333333	37792.53333333333	77.08262053571484
947.5410450007547	1590.8666666666666	38593.4	76.59153178245035
948.2673609784038	1591.2	39370.433333333334	77.34347018444558
948.9936033769609	1590.6666666666667	40135.1	77.93049261682886
949.7197721942608	1590.9666666666667	40815.86666666667	77.86899510168755
950.4458674281384	1590.7666666666667	41549.2	77.74844232013275
951.1718890764284	1591.3666666666666	42272.23333333333	77.58653167579347
951.8978371369658	1591.4	42986.03333333333	77.42007072902868
952.6237116075853	1591.2666666666667	43544.6	77.02404267827454
953.3495124861216	1591.5666666666666	44050.53333333333	76.66665210132486
954.0752397704097	1590.7	44618.0	76.71596347386259
954.8008934582843	1591.5	45175.13333333333	76.97028631751877
955.5264735475803	1591.2333333333333	45637.166666666664	76.45086046167846
956.2519800361324	1590.7	46092.3	76.00208331248818
956.9774129217755	1591.1333333333334	46543.166666666664	76.06637280844335
957.7027722023442	1591.5	47044.63333333333	75.95659894400659
958.4280578756737	1591.1666666666667	47378.066666666666	76.03356472463022
959.1532699395985	1591.7333333333333	47557.53333333333	75.58432121750667
959.8784083919536	1591.1333333333334	47903.9	75.72693582954899
960.6034732305736	1591.4333333333334	48197.76666666667	75.20577332709654
961.3284644532936	1591.2666666666667	48518.666666666664	75.40627410541863
962.053382057948	1591.0333333333333	48821.26666666667	75.44234721030922
962.7782260423721	1591.0333333333333	49088.8	76.13262668391047
963.5029964044004	1590.8666666666666	49303.6	76.10949731280938
964.2276931418677	1591.9666666666667	49523.03333333333	76.21966162296988
964.952316252609	1590.8666666666666	49621.3	76.17482006162246
965.6768657344589	1591.3666666666666	49626.3	75.5124283123456
966.4013415852523	1591.3666666666666	49600.86666666667	75.34625567773062
967.1257438028242	1591.3	49661.7	75.79567850009495
967.8500723850091	1591.5333333333333	49763.666666666664	75.91385968851571
968.574327329642	1591.2333333333333	49811.1	75.81423483549207
969.2985086345576	1591.3	49976.23333333333	75.40429620750044
970.0226162975908	1591.8	50034.26666666667	76.02078045784936
970.7466503165765	1591.2	49970.333333333336	75.8383414619201
971.4706106893493	1591.2	49838.03333333333	75.2445378750975
972.1944974137441	1591.6333333333334	49618.833333333336	75.27936853727975
972.9183104875957	1591.2666666666667	49240.0	76.00077857950488
973.6420499087391	1591.7666666666667	48865.86666666667	76.11764543493003
974.3657156750087	1591.1333333333334	48654.7	76.27945931779655
975.0893077842397	1591.4666666666667	48447.166666666664	76.07529328577682
975.8128262342667	1591.1333333333334	48407.0	76.0904059212253
976.5362710229247	1590.8	48307.53333333333	75.64350218328642
977.2596421480483	1591.4	48258.36666666667	75.02609281892609
977.9829396074724	1591.5	48219.63333333333	75.35383816613903
978.7061633990318	1591.2333333333333	48117.333333333336	75.58431937592016
979.4293135205613	1591.7	47911.36666666667	75.65136663455424
980.1523899698958	1591.4333333333334	47711.066666666666	75.81966028607526
980.87539274487	1591.0	47590.73333333333	75.3373440964667
981.5983218433189	1591.3333333333333	47564.9	74.83875663696946
982.3211772630771	1591.5333333333333	47677.36666666667	75.04326687842546
983.0439590019795	1591.5	47764.86666666667	75.15033965013815
983.7666670578608	1591.4666666666667	47873.23333333333	75.14672125581741
984.4893014285559	1591.3333333333333	47877.666666666664	75.20444675119083
985.2118621118997	1591.3666666666666	47842.566666666666	74.54121578962112
985.9343491057269	1590.9666666666667	47881.8	75.49478883193537
986.6567624078724	1591.5666666666666	47703.96666666667	75.75714734476894
987.3791020161709	1591.7666666666667	47541.53333333333	75.75676617768366
988.1013679284573	1590.8333333333333	47501.96666666667	75.97700574934491
988.8235601425663	1591.1333333333334	47486.23333333333	75.89931150315748
989.5456786563328	1591.6333333333334	47603.46666666667	74.9899004723282
990.2677234675917	1590.7333333333333	47694.36666666667	75.49333371907913
990.9896945741776	1591.8	47617.9	75.38860984864205
991.7115919739255	1590.8666666666666	47449.86666666667	74.94229906597042
992.4334156646702	1590.7	47214.03333333333	75.28954520507958
993.1551656442463	1591.8	46842.5	74.9534534118507
993.8768419104888	1591.6	46465.6	74.5477942423766
994.5984444612325	1591.9666666666667	46191.23333333333	74.56821830585808
995.3199732943121	1591.6	45847.26666666667	74.30080893521814
996.0414284075626	1591.0666666666666	45528.26666666667	73.77659829664012
996.7628097988187	1591.6666666666667	45348.5	74.4740589752358
997.4841174659151	1591.7	45164.3	74.35653697647817
998.2053514066869	1590.8666666666666	44890.9	74.7120674637343
998.9265116189687	1591.8333333333333	44471.166666666664	74.94979942973227
999.6475981005952	1592.1333333333334	43908.26666666667	75.15846497161819
1000.3686108494015	1591.8333333333333	43426.26666666667	74.9973961641897
1001.0895498632223	1592.1	42997.433333333334	74.03594656439586
1001.8104151398923	1590.7666666666667	42654.2	74.73745359503839
1002.5312066772464	1591.1666666666667	42285.4	74.6453800418076
1003.2519244731194	1591.7666666666667	41997.23333333333	74.67560629924724
1003.9725685253462	1591.3333333333333	41659.3	74.4248832914756
1004.6931388317614	1590.9666666666667	41306.433333333334	74.91727295060934
1005.4136353902	1591.0	40818.0	75.14135025563485
1006.1340581984969	1591.7333333333333	40263.433333333334	75.33711045690042
1006.8544072544867	1591.3	39591.23333333333	75.09227522536814
1007.5746825560042	1590.9333333333334	38963.46666666667	75.54037251344408
1008.2948841008844	1592.5333333333333	38376.833333333336	74.9316875459755
1009.0150118869618	1591.2333333333333	37932.5	75.70313006086045
1009.7350659120716	1591.5666666666666	37603.2	75.41270388506987
1010.4550461740483	1591.8333333333333	37243.666666666664	75.01273134354433
1011.174952670727	1591.2	36913.53333333333	74.77949437816126
1011.8947853999423	1591.3	36509.26666666667	74.74790346164707
1012.614544359529	1590.9333333333334	35988.13333333333	75.30678281539973
1013.334229547322	1591.6	35386.63333333333	75.3582064797802
1014.0538409611561	1591.1	34757.433333333334	75.36834635079131
1014.7733785988661	1591.1666666666667	34115.63333333333	75.30843364677484
1015.4928424582868	1591.5333333333333	33600.3	75.08150789416065
1016.2122325372529	1590.9333333333334	33113.666666666664	75.04871074437074
1016.9315488335994	1591.5333333333333	32724.966666666667	76.08262060026507
1017.6507913451611	1591.5333333333333	32361.833333333332	75.35208967186236
1018.3699600697728	1591.6	32021.566666666666	75.28946263368783
1019.0890550052692	1591.7666666666667	31621.066666666666	75.7639654285006
1019.8080761494851	1591.0666666666666	31064.833333333332	75.47807605242544
1020.5270235002555	1591.9333333333334	30424.366666666665	76.0342270040445
1021.2458970554151	1591.6666666666667	29708.866666666665	76.1036214224459
1021.9646968127987	1590.9	29033.066666666666	74.88350716046328
1022.6834227702411	1591.0	28534.9	74.95210844139503
1023.4020749255772	1591.0333333333333	28104.9	74.74580097412777
1024.1206532766416	1591.1333333333334	27741.8	74.46103946678868
1024.8391578212693	1591.2333333333333	27437.533333333333	74.49407108843155
1025.5575885572953	1591.1	27077.733333333334	73.8908444908557
1026.2759454825539	1591.2	26642.333333333332	73.98886095315137
1026.9942285948803	1591.7	26070.7	74.5983954308945
1027.7124378921092	1591.3333333333333	25514.633333333335	74.45695900351309
1028.4305733720753	1591.4333333333334	24917.1	74.06944923776318
1029.1486350326138	1591.8	24345.5	74.25701687927086
1029.866622871559	1591.4666666666667	23844.833333333332	73.82734406100435
1030.584536886746	1591.3666666666666	23426.433333333334	73.43835617888186
1031.3023770760096	1591.2333333333333	23057.366666666665	73.56527123162347
1032.0201434371845	1591.5666666666666	22727.833333333332	73.29437081769962
1032.7378359681059	1591.4666666666667	22385.233333333334	73.93163978341668
1033.455454666608	1592.2	21955.2	73.88264680760595
1034.1729995305259	1591.4333333333334	21540.533333333333	73.54597602169936
1034.8904705576945	1591.1666666666667	21003.3	72.87559409563801
1035.6078677459486	1591.8333333333333	20462.333333333332	72.68793874742028
1036.3251910931228	1591.4333333333334	19993.166666666668	72.40186496116856
1037.042440597052	1591.3666666666666	19534.366666666665	72.22960454864347
1037.7596162555712	1592.0666666666666	19144.933333333334	73.45394210895678
1038.4767180665153	1591.4333333333334	18810.1	73.41121765525222
1039.1937460277186	1591.5333333333333	18491.533333333333	73.0115269467777
1039.9107001370162	1591.9666666666667	18196.4	72.63326244739517
1040.627580392243	1591.3	17961.333333333332	73.0609830662774
1041.3443867912338	1591.9	17624.833333333332	72.46941180129599
1042.0611193318232	1591.6	17254.866666666665	72.08233444380737
1042.7777780118463	1591.5	16827.033333333333	72.66764128832114
1043.4943628291376	1590.9666666666667	16368.033333333333	72.20017983867226
1044.2108737815322	1591.1666666666667	15951.4	72.16959109990772
1044.9273108668647	1591.0	15590.4	72.88000507677872
1045.64367408297	1591.1666666666667	15260.266666666666	72.15514164260273
1046.359963427683	1591.1	15006.433333333332	72.52781045556888
1047.0761788988382	1591.3	14755.2	73.12619706590982
1047.7923204942708	1590.6666666666667	14533.366666666667	73.90831414071748
1048.5083882118154	1591.3666666666666	14264.9	73.20962836117229
1049.224382049307	1591.5666666666666	13960.066666666668	74.31457345964151
1049.9403020045802	1591.6333333333334	13615.466666666667	73.39010630486808
1050.6561480754697	1591.7	13275.333333333334	73.6628325366397
1051.3719202598106	1591.2333333333333	12963.7	73.88513768161435
1052.0876185554378	1591.6333333333334	12692.166666666666	74.65456630947908
1052.8032429601856	1591.7666666666667	12424.233333333334	72.93304515393834
1053.5187934718892	1591.4333333333334	12231.766666666666	73.09893523777738
1054.2342700883835	1591.1666666666667	12067.366666666667	72.8027385343025
1054.949672807503	1590.9333333333334	11935.366666666667	73.70738581991257
1055.6650016270826	1590.7666666666667	11760.2	73.85333610134495
1056.3802565449573	1591.9	11551.0	73.2778079817256
1057.0954375589617	1591.2	11340.166666666666	73.09638226007299
1057.8105446669308	1591.6	11112.5	73.23833689837373
1058.5255778666992	1591.4	10890.466666666667	72.97813931458857
1059.240537156102	1590.7	10680.733333333334	73.5059539185374
1059.9554225329737	1591.1333333333334	10476.966666666667	72.03970645826797
1060.6702339951491	1591.1333333333334	10338.4	73.29061835083832
1061.3849715404633	1591.0333333333333	10205.1	73.03310384339667
1062.0996351667509	1591.1	10094.733333333334	73.2664143172739
1062.8142248718468	1591.6	9987.433333333332	72.4549036751077
1063.528740653586	1592.2	9846.1	72.95935772440744
1064.2431825098029	1591.0333333333333	9665.0	73.88032274603248
1064.9575504383324	1590.7666666666667	9446.233333333334	72.82081311337856
1065.6718444370097	1590.6333333333334	9248.3	72.93941574654615
1066.386064503669	1591.0333333333333	9092.566666666668	73.5176971776299
1067.1002106361457	1591.4	8951.033333333333	73.33119874398746
1067.8142828322743	1591.1333333333334	8833.033333333333	73.45369481528513
1068.5282810898898	1591.2333333333333	8738.266666666666	73.51810264494648
1069.2422054068265	1591.2666666666667	8632.366666666667	72.96299683281104
1069.95605578092	1590.6333333333334	8542.666666666666	73.86357604891188
1070.6698322100044	1591.0	8399.0	73.3315616605651
1071.383534691915	1590.9	8237.333333333334	73.46067247530213
1072.0971632244864	1591.3666666666666	8062.7	73.18114991130163
1072.8107178055534	1591.2333333333333	7916.133333333333	73.09241206472718
1073.524198432951	1591.9666666666667	7801.0	73.55735379205548
1074.2376051045137	1591.4666666666667	7690.866666666667	73.27473421211862
1074.9509378180765	1591.2333333333333	7596.433333333333	72.9459757476425
1075.6641965714741	1591.7666666666667	7518.166666666667	73.45630209834854
1076.3773813625414	1591.2	7423.966666666666	73.86242510201461
1077.0904921891133	1591.2333333333333	7316.1	73.68938502877504
1077.8035290490245	1591.2333333333333	7190.8	72.95674688029023
1078.51649194011	1591.3333333333333	7073.533333333334	75.12521935687047
1079.2293808602042	1590.4666666666667	6943.1	73.92577150356873
1079.9421958071423	1590.8666666666666	6831.033333333334	74.36848967260099
1080.6549367787588	1591.1	6739.366666666667	74.36814932806737
1081.367603772889	1591.4666666666667	6669.633333333333	74.4864742837243
1082.080196787367	1590.9666666666667	6603.333333333333	73.5621726664373
1082.7927158200282	1591.1	6535.2	74.49657142723798
1083.5051608687072	1591.0333333333333	6434.4	74.7356275039653
1084.217531931239	1591.2666666666667	6318.033333333334	74.73929294826783
1084.9298290054578	1591.5333333333333	6184.8	74.40321320722242
1085.6420520891993	1591.2666666666667	6083.833333333333	73.17976770733434
1086.3542011802977	1591.6	6013.2	74.63586920328838
1087.0662762765878	1591.4666666666667	5957.2	74.7171464115306
1087.7782773759047	1591.6333333333334	5908.433333333333	75.21143704162546
1088.4902044760831	1590.5333333333333	5818.133333333333	73.53922900224805
1089.202057574958	1591.7666666666667	5743.466666666666	75.10198449972708
1089.9138366703637	1591.2	5651.233333333334	74.71095428111813
1090.6255417601355	1590.9666666666667	5558.333333333333	74.53054939878395
1091.337172842108	1591.2666666666667	5479.4	74.08803996392524
1092.048729914116	1591.1333333333334	5425.266666666666	75.3305552522411
1092.7602129739944	1591.1666666666667	5379.9	73.1947975202225
1093.471622019578	1591.2333333333333	5332.633333333333	74.63627842743222
1094.1829570487016	1590.9666666666667	5267.933333333333	73.93191026331301
1094.8942180592	1590.7666666666667	5187.866666666667	75.10750858252122
1095.605405048908	1590.8	5099.533333333334	74.29903819979621
1096.3165180156604	1590.9	5035.0	74.8924592353327
1097.027556957292	1591.1333333333334	4989.566666666667	74.28552312161737
1097.7385218716379	1590.8666666666666	4958.533333333334	74.56162156706236
1098.4494127565324	1591.6	4911.866666666667	75.6258416096899
1099.1602296098106	1591.1333333333334	4824.2	74.57233503309287
1099.8709724293074	1590.5333333333333	4751.366666666667	77.56204727538625
1100.5816412128574	1591.3	4668.266666666666	75.6678442755948
1101.2922359582956	1591.1333333333334	4622.8	76.01641542467661
1102.0027566634565	1591.6666666666667	4594.566666666667	76.12309558985095
1102.7132033261753	1590.0	4540.966666666666	76.72848002082691
1103.4235759442865	1591.8666666666666	4471.5	76.76787163218258
1104.1338745156252	1591.3	4403.6	77.51355417429086
1104.844099038026	1591.6666666666667	4347.033333333334	76.21661697184236
1105.5542495093239	1591.3666666666666	4306.533333333334	76.49704433391975
1106.2643259273534	1591.4333333333334	4263.1	77.37522034951216
1106.9743282899494	1591.1666666666667	4185.1	77.22564353965595
1107.684256594947	1591.5	4102.333333333333	76.11212800802369
1108.394110840181	1591.6333333333334	4046.4333333333334	77.14793591886269
1109.1038910234856	1591.1666666666667	4006.1	77.4247974632718
1109.8135971426964	1590.6	3946.5333333333333	76.47130711747985
1110.5232291956477	1591.8333333333333	3876.9333333333334	76.35106746124477
1111.2327871801745	1591.1	3805.4666666666667	74.9123698408962
1111.9422710941117	1591.0666666666666	3768.233333333333	77.97939985134717
1112.6516809352938	1591.2666666666667	3723.133333333333	80.06763376070869
1113.3610167015559	1591.4	3663.9333333333334	78.84051557315848
1114.0702783907325	1591.0333333333333	3607.3333333333335	79.4010012706357
1114.7794660006589	1591.1333333333334	3563.233333333333	78.82463723109795
1115.4885795291696	1591.4666666666667	3535.6666666666665	81.33998101735777
1116.1976189740992	1591.6333333333334	3483.4666666666667	78.9502143308799
1116.906584333283	1590.8333333333333	3441.0666666666666	80.9861080152254
1117.6154756045555	1591.6666666666667	3403.733333333333	81.31151885021661
1118.3242927857516	1591.3666666666666	3370.5	80.25011070661564
1119.0330358747062	1591.0666666666666	3328.3333333333335	81.29293065305299
1119.741704869254	1591.2333333333333	3286.1666666666665	80.26217677593516
1120.4502997672296	1591.9666666666667	3250.4666666666667	82.39301975515673
1121.1588205664682	1590.0	1667.7	77.73043440295534
1121.8672672648045	1590.5	1668.0666666666666	83.72140855125785
1122.5756398600731	1590.2666666666667	1668.0333333333333	76.5458883421696
1123.2839383501089	1590.3333333333333	1667.1333333333334	75.57712177880083
