# Supplementary material for: Roblonski: A Material-Efficient Robo-Fluidic Toolbox for Rapid Photochemical Characterization
Source: ACS Cent Sci. 2026 Feb 6;12(3):333–44. doi: 10.1021/acscentsci.5c02027 (PMC13022720; doi:10.1021/acscentsci.5c02027)
Supplement: Supplementary file 2 [file oc5c02027_si_002.zip › BeerLambertStudy/Raw Data (Automataed)/BLEC Study (2025 Jun 12)/ZnTPP1/blec_ZnTPP1__12062025_aABS_i0_eEXP_s0_d300e-03_t250-0_m7_v175-0.csv]

name	C:/Users/cbe.mabolha.shared/Documents/Gilson Spectroscopy Project\BLEC Study (2025 Jun 12)\ZnTPP1\blec_ZnTPP1__12062025_aABS_i0_eEXP_s0_d300e-03_t250-0_m7_v175-0.csv
2025-06-12 14:51:23.956224
mix_iter=7	mix_disp=175.0
droplet_volume=50.0	working_volume=250.0
dilution_scheme=Fractional(value=0.3333333333333333)	n_dil=6
calibration=Calibration(y = f(x); f(x) = -0.244 + 0.9765x; s.t. y > 0.0; Set Feb 4	2025 from "Manuscript Figures Data.xlsx")
count	30
interval	0.1 (Sec)
integration_time	40000 (uSec)
NLC=False	DCC=False	WCAL=-5	Slit=S5
Conc_0=0.003	nFRAC=1.0	nConc_(0;0)=0.003	aFRAC=1.0000000000000002	aConc_(0;0)=0.003000000000000001
wavelength (nm)	dark reference (int)	light reference (int)	abs (mOD)
W	D	L	S
344.6678771972656	1605.9666666666667	1682.1333333333334	81.96507234009594
345.45221902608614	1593.6333333333334	1668.9333333333334	69.4854970758443
346.236489003635	1590.8666666666666	1667.6	89.79947489168605
347.02068712774695	1590.0666666666666	1664.3333333333333	72.14328633675922
347.8048133962569	1589.8666666666666	2393.633333333333	111.68885844925799
348.5888678069997	1589.5666666666666	2406.0666666666666	109.5930147631395
349.3728503578101	1590.0	2419.0	108.68071130108392
350.15676104652283	1591.7666666666667	2432.766666666667	111.25948410844266
350.94059987097285	1591.7	2440.5333333333333	110.26664649473206
351.72436682899485	1592.0333333333333	2448.1	110.68847862682323
352.5080619184237	1591.0666666666666	2456.5333333333333	111.08912487456666
353.2916851370942	1589.5333333333333	2460.266666666667	110.86029343388421
354.0752364828412	1590.1666666666667	2459.766666666667	107.30054034483298
354.8587159534994	1589.5666666666666	2461.4	106.33081393099877
355.6421235469038	1590.1333333333334	2467.8	106.24645356321983
356.42545926088906	1590.3666666666666	2467.766666666667	108.33205016888847
357.20872309329	1590.4	2467.233333333333	108.96289783309825
357.9919150419415	1591.1666666666667	2465.3	111.30988057311984
358.77503510467835	1590.8666666666666	2460.5666666666666	109.12306875579002
359.5580832793353	1590.4333333333334	2452.5	109.25003677583935
360.34105956374725	1591.1	2449.2	108.47980287816569
361.12396395574893	1590.3	2445.9	110.62625835727331
361.9067964531752	1590.1333333333334	2443.1666666666665	106.34126578793534
362.6895570538609	1590.4666666666667	2449.1	109.29141637581948
363.47224575564076	1590.3666666666666	2441.2	108.13449874090907
364.2548625563497	1591.0	2440.633333333333	109.5121699573703
365.0374074538224	1590.8333333333333	2440.8333333333335	109.04229450825684
365.8198804458938	1591.4	2433.633333333333	107.20653201963307
366.6022815303986	1590.7333333333333	2431.5666666666666	107.5854587708299
367.3846107051717	1590.6333333333334	2432.5333333333333	105.5849895251424
368.1668679680479	1590.2	2435.8	107.75266309004489
368.9490533168619	1590.8	2438.4666666666667	105.098798981624
369.7311667494487	1591.4333333333334	2448.733333333333	110.0935414950442
370.5132082636429	1591.0333333333333	2453.9666666666667	108.58643030794327
371.2951778572795	1590.4666666666667	2455.9333333333334	107.86079481570384
372.07707552819323	1590.7333333333333	2456.0666666666666	107.87966057764436
372.8589012742189	1591.2333333333333	2469.5666666666666	110.55477036506302
373.6406550931913	1590.3	2474.7	109.56558308349035
374.4223369829453	1591.1666666666667	2481.766666666667	107.07345118464224
375.2039469413157	1591.0	2491.133333333333	109.68472111255204
375.9854849661373	1590.4333333333334	2480.4	104.93798741048951
376.7669510552448	1590.2666666666667	2486.766666666667	106.29567668400277
377.5483452064732	1590.7333333333333	2494.5333333333333	109.69398328309472
378.3296674176572	1590.2333333333333	2508.233333333333	108.25327625702232
379.11091768663164	1591.6	2510.133333333333	109.2548064685186
379.89209601123133	1590.2666666666667	2516.366666666667	108.18084238841743
380.67320238929113	1591.1	2519.6	106.50643859919994
381.45423681864577	1590.5	2525.0333333333333	111.01622099584499
382.23519929713007	1590.6333333333334	2532.4333333333334	109.40805361784858
383.01608982257886	1590.9333333333334	2543.0666666666666	108.13781176783044
383.796908392827	1590.9333333333334	2556.8333333333335	109.08024178114262
384.57765500570923	1590.3333333333333	2563.266666666667	112.55881891165886
385.3583296590604	1590.5	2549.1666666666665	108.5408633766822
386.1389323507153	1590.7666666666667	2554.3	111.10851111087229
386.91946307850884	1591.1	2563.2	109.61062538955515
387.69992184027564	1590.5666666666666	2584.733333333333	109.87940274768056
388.48030863385065	1590.0666666666666	2607.5	110.8327999670514
389.2606234570687	1590.6333333333334	2596.2	110.29770668625699
390.04086630776453	1590.3333333333333	2584.2	113.40184155020138
390.82103718377294	1591.0333333333333	2589.3333333333335	114.10724604964625
391.6011360829288	1591.0333333333333	2594.4333333333334	110.88542898624542
392.3811630030669	1590.7	2626.1666666666665	113.84130565276143
393.161117942022	1591.2666666666667	2664.3333333333335	113.36633136027864
393.941000897629	1590.6333333333334	2710.9	114.75563530792341
394.72081186772266	1590.5333333333333	2718.7	115.69200166392567
395.5005508501378	1590.4	2703.266666666667	113.63126571439983
396.28021784270925	1590.2333333333333	2707.866666666667	118.2337181896416
397.0598128432718	1590.8	2711.8333333333335	113.13829549441978
397.83933584966024	1590.2	2719.633333333333	116.3971270595662
398.6187868597095	1591.4	2731.3	115.98518985353948
399.3981658712542	1590.5	2748.9333333333334	113.1330790445519
400.1774728821293	1590.7333333333333	2776.5666666666666	114.88682286628534
400.9567078901696	1590.9666666666667	2799.9333333333334	115.80334008264293
401.7358708932098	1591.4666666666667	2799.633333333333	114.48528528558013
402.5149618890848	1590.4666666666667	2786.3	114.92260166374577
403.2939808756294	1590.8	2789.266666666667	116.1461302528634
404.07292785067847	1590.7333333333333	2816.6	117.83294910627825
404.8518028120667	1591.1	2831.1666666666665	119.07152661886218
405.630605757629	1590.7	2832.9666666666667	118.58392185243656
406.4093366852001	1591.1666666666667	2827.366666666667	121.86587629951518
407.1879955926149	1590.9	2826.366666666667	123.34808392150124
407.9665824777082	1590.4666666666667	2845.366666666667	125.55827509558313
408.74509733831474	1590.2666666666667	2863.366666666667	128.52782608343674
409.52354017226935	1590.6666666666667	2875.4	131.56203465272398
410.3019109774069	1590.9666666666667	2878.6666666666665	137.22619484269197
411.08020975156217	1591.5	2894.4333333333334	144.49782836235084
411.8584364925699	1590.5	2922.633333333333	151.91293823725155
412.6365911982651	1590.7666666666667	2937.133333333333	156.420680843667
413.4146738664823	1590.8	2966.6666666666665	167.0376523105633
414.19268449505654	1590.6333333333334	2998.4333333333334	177.15686132744116
414.97062308182257	1590.7333333333333	3033.7	185.2207640601473
415.74848962461516	1590.4333333333334	3076.733333333333	193.4999432517893
416.52628412126916	1590.2666666666667	3141.6	200.92911493378656
417.3040065696194	1590.5333333333333	3215.733333333333	209.1586822772241
418.0816569675006	1590.5666666666666	3207.5	210.56360705004442
418.8592353127476	1591.2	3200.1666666666665	209.3791753674993
419.63674160319533	1590.5	3210.4666666666667	206.95127020176133
420.4141758366785	1591.2666666666667	3251.4	204.42005678745838
421.1915380110319	1590.8333333333333	3269.133333333333	198.84050768939093
421.9688281240904	1590.4	3263.0	186.68337087888554
422.7460461736888	1590.4	3321.266666666667	180.38206452055607
423.52319215766187	1590.7333333333333	3386.133333333333	170.61082647424675
424.3002660738445	1590.7	3469.3333333333335	161.9972559384506
425.0772679200714	1591.0	3607.2	150.91180873771896
425.8541976941775	1590.8333333333333	3752.1	145.04028027000484
426.6310553939975	1590.6	3815.6	136.36085357905327
427.40784101736625	1590.4666666666667	3867.0666666666666	130.71260122483335
428.18455456211865	1591.1	3995.133333333333	126.42463287465436
428.96119602608934	1591.3333333333333	4183.966666666666	120.45959211421257
429.7377654071133	1591.7333333333333	4391.6	117.00101858545544
430.5142627030252	1591.1333333333334	4515.266666666666	115.7556159336899
431.29068791166	1590.6666666666667	4654.466666666666	112.35581935657403
432.06704103085235	1591.3666666666666	4781.933333333333	111.39364259118
432.8433220584372	1590.7666666666667	4876.933333333333	110.03020388849406
433.6195309922492	1590.4333333333334	4939.5	110.56891936788331
434.3956678301234	1590.5333333333333	4972.866666666667	108.38085036759917
435.1717325698944	1590.2	4989.766666666666	107.29361133761634
435.9477252093971	1591.0333333333333	5010.266666666666	106.37771747203172
436.72364574646633	1590.5333333333333	5061.0	106.59671586983345
437.49949417893686	1590.9333333333334	5116.9	104.54242652497389
438.27527050464346	1591.0	5215.2	104.46381663134562
439.0509747214211	1591.4	5397.933333333333	104.20048545754989
439.8266068271044	1591.1333333333334	5655.266666666666	103.5692259297161
440.6021668195283	1590.8333333333333	6022.033333333334	104.22303957999239
441.37765469652754	1591.3	6487.466666666666	105.92853711768146
442.1530704559369	1590.8333333333333	6973.4	104.83731948058762
442.9284140955914	1590.4	7406.3	106.32245980176346
443.7036856133256	1590.7	7721.166666666667	105.80918185010867
444.47888500697445	1590.6666666666667	7898.5	105.39200830731058
445.2540122743727	1591.0666666666666	7929.233333333334	105.58979007045029
446.0290674133552	1590.8	7865.8	104.8372903440146
446.8040504217568	1590.6666666666667	7781.3	105.32525280297905
447.5789612974122	1590.7	7700.066666666667	104.4504510987091
448.35380003815635	1591.4666666666667	7650.366666666667	105.34374273169165
449.1285666418239	1590.9333333333334	7614.966666666666	104.20676717363855
449.90326110624983	1591.0	7620.366666666667	104.31930454076958
450.67788342926883	1590.4333333333334	7626.933333333333	102.86511354380873
451.4524336087157	1590.4333333333334	7676.866666666667	104.28734560111336
452.22691164242536	1590.7333333333333	7725.7	104.03295237008655
453.00131752823256	1591.0	7783.766666666666	104.43602277409023
453.7756512639721	1590.4333333333334	7867.933333333333	105.25117276153904
454.5499128474788	1590.3666666666666	7920.566666666667	104.2549532300259
455.32410227658755	1591.1	7967.333333333333	103.93258422697978
456.09821954913303	1590.6	7971.266666666666	104.49698526010708
456.8722646629501	1591.6666666666667	7944.3	103.27501576299069
457.6462376158736	1590.4666666666667	7877.5	104.66020873880844
458.4201384057383	1590.7	7769.1	103.06475693458083
459.1939670303791	1591.0333333333333	7655.333333333333	104.12878343301504
459.96772348763074	1590.5333333333333	7508.433333333333	103.39666514609932
460.741407775328	1589.9666666666667	7370.7	103.57719423187058
461.51501989130577	1591.1666666666667	7229.166666666667	102.91473088261318
462.2885598333988	1590.8333333333333	7115.266666666666	102.9174736282967
463.0620275994419	1590.7666666666667	7023.933333333333	102.49788672886848
463.83542318726995	1591.0333333333333	6965.133333333333	102.85453859714507
464.6087465947177	1590.2666666666667	6912.566666666667	102.8155937660894
465.38199781962	1591.0333333333333	6890.3	103.34783337071231
466.1551768598116	1590.9666666666667	6886.233333333334	102.86742931815473
466.92828371312737	1590.5333333333333	6898.766666666666	103.13003147615997
467.7013183774021	1590.4	6925.866666666667	102.79060736596695
468.4742808504707	1590.6333333333334	6964.1	102.91260307219736
469.24717113016777	1590.6666666666667	7039.0	102.86928665913494
470.0199892143283	1589.6333333333334	7103.066666666667	102.52040361227817
470.792735100787	1591.1333333333334	7164.6	102.17292263047985
471.5654087873788	1591.1	7250.533333333334	103.00012110901856
472.33801027193834	1590.5666666666666	7326.133333333333	101.78202749357172
473.11053955230057	1590.5	7391.466666666666	101.04476129751787
473.88299662630027	1590.7333333333333	7450.333333333333	102.01191946461115
474.65538149177223	1591.1333333333334	7502.133333333333	101.82980178470629
475.4276941465513	1590.8666666666666	7537.033333333334	102.2316329706271
476.1999345884722	1591.1	7532.566666666667	101.50945188838924
476.97210281536985	1590.3333333333333	7542.833333333333	102.19208556500494
477.74419882507897	1591.1333333333334	7514.266666666666	100.9806682502088
478.51622261543446	1590.2	7485.9	100.71660403190018
479.2881741842711	1590.1333333333334	7471.3	101.8019983730959
480.06005352942367	1591.3	7427.3	101.67702889747748
480.831860648727	1591.3	7381.833333333333	100.8743424122937
481.60359554001593	1591.0333333333333	7336.8	100.71025671056016
482.37525820112523	1590.4	7282.266666666666	100.55207743123145
483.14684862988975	1590.9333333333334	7241.933333333333	101.04445086788604
483.91836682414424	1590.4333333333334	7184.7	100.86259702154553
484.68981278172356	1591.1	7144.3	100.59082953874793
485.46118650046253	1590.3	7096.466666666666	101.1470981711645
486.23248797819593	1591.0666666666666	7046.466666666666	99.71729426339884
487.0037172127586	1590.6333333333334	7019.2	100.82636717261337
487.7748742019853	1591.4666666666667	6983.233333333334	101.31338539224993
488.54595894371096	1590.5666666666666	6951.266666666666	101.13583393782488
489.31697143577026	1590.5333333333333	6910.666666666667	99.83547611565814
490.08791167599804	1590.9333333333334	6880.233333333334	100.96311296000857
490.8587796622292	1590.8	6841.1	99.50336843598842
491.6295753922984	1590.6	6824.9	100.78260799320161
492.4002988640406	1591.0666666666666	6787.333333333333	100.47107343602167
493.17095007529053	1590.9333333333334	6762.033333333334	99.67419671328116
493.94152902388305	1590.7	6736.733333333334	100.06087320302764
494.71203570765294	1591.4	6698.333333333333	99.96231744773787
495.482470124435	1591.3333333333333	6672.633333333333	100.28200808518388
496.25283227206404	1591.3	6655.033333333334	101.30479411346433
497.02312214837485	1591.3333333333333	6612.433333333333	99.70626135579677
497.7933397512024	1591.2666666666667	6580.1	99.57328862275534
498.56348507838123	1590.6666666666667	6562.266666666666	99.30211023121126
499.3335581277464	1591.5333333333333	6547.233333333334	99.71535193552931
500.10355889713264	1590.9666666666667	6527.933333333333	99.67586154750741
500.8734873843747	1591.2	6525.0	100.59030946063751
501.6433435873074	1591.0	6519.5	99.31422656752596
502.4131275037657	1590.1666666666667	6533.433333333333	101.21202234722453
503.1828391315842	1591.6666666666667	6535.166666666667	99.57200567109511
503.95247846859786	1591.3333333333333	6554.233333333334	98.58171609466622
504.72204551264144	1590.6	6589.166666666667	100.40883360120397
505.49154026154974	1591.4666666666667	6606.966666666666	98.93154685672236
506.2609627131576	1591.4666666666667	6660.0	99.96898500514392
507.03031286529983	1591.1333333333334	6701.3	99.23564826913353
507.7995907158112	1591.0	6768.0	100.08491239085835
508.5687962625266	1590.6666666666667	6838.766666666666	100.19944622769033
509.33792950328075	1590.4666666666667	6907.733333333334	99.68701734981983
510.1069904359085	1590.7	6984.566666666667	99.3383185309337
510.8759790582447	1590.9	7064.866666666667	98.76917757664862
511.6448953681241	1590.8	7152.2	98.49619820625088
512.4137393633815	1590.9	7248.466666666666	99.4042986526118
513.1825110418519	1591.8	7350.866666666667	99.19277258357755
513.9512104013698	1591.0333333333333	7446.633333333333	98.72596049880909
514.7198374397702	1590.5333333333333	7567.033333333334	99.40297229642816
515.4883921548881	1590.3	7676.633333333333	99.55523970730091
516.2568745445578	1591.0666666666666	7776.166666666667	99.7230725168398
517.0252846066146	1590.7333333333333	7881.533333333334	99.95307532489545
517.793622338893	1590.8	7976.066666666667	99.52625616338513
518.561887739228	1590.6666666666667	8070.433333333333	99.35035592612167
519.3300808054544	1590.3333333333333	8164.066666666667	99.49865662470212
520.0982015354069	1591.1666666666667	8261.566666666668	98.47704950870693
520.8662499269203	1590.1333333333334	8356.6	98.51273666348325
521.6342259778296	1591.4666666666667	8431.466666666667	98.0278751026703
522.4021296859694	1590.6666666666667	8523.533333333333	99.42508339869198
523.1699610491747	1590.8	8587.833333333334	99.32912882256798
523.9377200652801	1590.2	8667.166666666666	99.00461328552633
524.7054067321207	1591.4333333333334	8737.966666666667	99.4795593858208
525.4730210475309	1591.1666666666667	8792.866666666667	99.29556299804604
526.2405630093459	1591.4	8852.8	99.07248626079635
527.0080326154003	1591.6333333333334	8902.8	98.90205077882243
527.7754298635291	1590.8	8951.866666666667	98.70482342565163
528.5427547515668	1590.3666666666666	8995.233333333334	99.33313501592099
529.3100072773485	1591.2	9033.833333333334	98.72808220222652
530.077187438709	1590.2666666666667	9078.3	99.65620510773134
530.8442952334829	1590.6333333333334	9133.933333333332	100.9400904261003
531.6113306595051	1590.3333333333333	9156.633333333333	99.60941920297287
532.3782937146104	1591.0666666666666	9210.866666666667	100.98333713394565
533.1451843966338	1590.6333333333334	9241.6	101.80543058845272
533.9120027034099	1591.5333333333333	9273.2	100.52212705593996
534.6787486327736	1590.7333333333333	9323.566666666668	102.7407267203648
535.4454221825597	1591.4666666666667	9360.766666666666	101.90005488737268
536.212023350603	1591.7	9401.166666666666	101.45256747813563
536.9785521347383	1590.6666666666667	9403.8	102.02419891970398
537.7450085328004	1591.0666666666666	9436.366666666667	102.26223160758194
538.5113925426242	1590.7	9451.833333333334	102.06499350206437
539.2777041620444	1591.1666666666667	9480.5	103.21501146561268
540.0439433888959	1591.4333333333334	9496.466666666667	102.41994551570194
540.8101102210134	1591.3333333333333	9532.733333333334	102.83506688211286
541.5762046562318	1591.1666666666667	9558.066666666668	103.046278536078
542.3422266923859	1590.7333333333333	9572.6	103.10873437939702
543.1081763273105	1590.6333333333334	9574.266666666666	102.8646290469865
543.8740535588404	1591.2333333333333	9580.066666666668	103.13591784245526
544.6398583848105	1591.6333333333334	9608.2	103.85582201075448
545.4055908030555	1591.7666666666667	9615.4	103.60589607642761
546.1712508114102	1591.7666666666667	9609.266666666666	102.90062747656187
546.9368384077096	1589.9333333333334	9610.566666666668	103.88574359286697
547.7023535897882	1591.0	9603.8	102.78557425074767
548.4677963554811	1591.1333333333334	9577.5	101.66652727689988
549.2331667026231	1591.1666666666667	9594.2	102.31083898447017
549.9984646290487	1590.8333333333333	9601.9	102.03514263670638
550.7636901325931	1591.2	9601.3	102.19763805255663
551.5288432110908	1591.3	9600.7	101.72998316213692
552.2939238623768	1591.3	9579.933333333332	100.29647135277418
553.0589320842859	1591.3	9581.966666666667	99.88452764470469
553.8238678746528	1591.3	9574.833333333334	99.95064452166757
554.5887312313124	1591.0	9579.0	100.1479093791002
555.3535221520995	1591.0666666666666	9581.133333333333	99.1615779655059
556.1182406348488	1591.0666666666666	9562.266666666666	97.89363523539943
556.8828866773954	1590.8666666666666	9561.533333333333	97.60527330974101
557.6474602775738	1590.8333333333333	9577.8	97.58615337210004
558.411961433219	1591.3	9585.0	97.58014201233232
559.1763901421657	1591.3333333333333	9586.2	97.38286883496185
559.9407464022488	1590.6	9595.7	97.14833607276312
560.7050302113031	1591.2666666666667	9617.8	97.29299135210802
561.4692415671633	1590.9333333333334	9617.933333333332	97.15806145378406
562.2333804676643	1590.6	9629.733333333334	96.68317754764273
562.997446910641	1591.2	9662.466666666667	96.90866782325689
563.7614408939281	1591.6333333333334	9653.533333333333	96.07269342350078
564.5253624153604	1591.3	9683.733333333334	96.36787028069902
565.2892114727728	1591.1666666666667	9707.466666666667	95.57479046109364
566.0529880639999	1591.0	9731.5	96.01732105571544
566.8166921868768	1591.6333333333334	9748.5	95.44564523861254
567.5803238392382	1591.4333333333334	9757.266666666666	94.87605020179258
568.3438830189189	1590.7666666666667	9767.733333333334	94.59079922473649
569.1073697237535	1591.2333333333333	9798.666666666666	95.02988166486395
569.8707839515772	1590.8666666666666	9811.7	94.84580922825941
570.6341257002246	1591.2333333333333	9829.2	95.15670792622794
571.3973949675305	1591.5666666666666	9839.133333333333	94.26241723244645
572.1605917513298	1590.7	9871.666666666666	95.95002198000554
572.9237160494572	1591.4333333333334	9866.566666666668	95.43036096568652
573.6867678597476	1590.8666666666666	9864.5	94.37422285802396
574.4497471800358	1590.8333333333333	9884.5	95.19192988579961
575.2126540081566	1591.2	9881.466666666667	93.57321210495877
575.9754883419448	1591.5	9884.6	94.32419270176379
576.7382501792351	1591.2333333333333	9934.1	96.19873291369542
577.5009395178625	1591.6333333333334	9931.4	94.2890114780776
578.2635563556619	1591.2666666666667	9954.366666666667	94.10492668040452
579.0261006904677	1591.3333333333333	9974.166666666666	94.38741562757073
579.7885725201152	1591.1666666666667	9987.2	95.02781726561209
580.5509718424388	1591.0	9988.766666666666	94.10148243471883
581.3132986552736	1591.1333333333334	10022.233333333334	94.41760684858458
582.0755529564542	1591.7333333333333	10034.533333333333	93.50310457663971
582.8377347438156	1590.6666666666667	10059.833333333334	94.40243495228329
583.5998440151925	1591.2	10065.633333333333	93.49924680915022
584.3618807684197	1590.8666666666666	10085.433333333332	94.10417580673251
585.123845001332	1590.7666666666667	10126.1	94.85627736441637
585.8857367117644	1591.0	10142.566666666668	94.4425187991059
586.6475558975515	1590.7	10168.5	94.35062557924988
587.4093025565281	1591.5	10225.1	94.74902327427453
588.1709766865292	1590.5666666666666	10263.233333333334	93.596786969514
588.9325782853895	1591.0666666666666	10335.2	94.35390726971139
589.6941073509438	1590.8333333333333	10394.833333333334	94.01338100792233
590.4555638810269	1591.2	10463.3	94.07890323912794
591.2169478734736	1590.9333333333334	10530.7	93.18817497806035
591.9782593261189	1591.0333333333333	10585.066666666668	92.88030748325077
592.7394982367973	1591.1666666666667	10676.133333333333	93.46828027681485
593.5006646033439	1591.1	10770.1	93.38566499074949
594.2617584235933	1591.3	10866.7	92.6517996808269
595.0227796953804	1590.7333333333333	10971.6	93.69244550518587
595.78372841654	1591.1	11059.133333333333	93.40523359321371
596.544604584907	1590.7	11162.533333333333	92.77443516476805
597.3054081983161	1591.2	11268.6	92.7426560058226
598.0661392546021	1590.6666666666667	11384.9	93.1253462015573
598.8267977515999	1591.4333333333334	11485.6	93.06804360151062
599.5873836871442	1590.7	11622.966666666667	91.4064674126305
600.34789705907	1591.2666666666667	11783.566666666668	93.88143527779754
601.1083378652119	1591.3	11921.2	92.40444070927302
601.8687061034049	1590.7333333333333	12086.0	92.94431169263048
602.6290017714836	1591.6666666666667	12187.633333333333	91.37499084490993
603.3892248672829	1590.3666666666666	12338.7	92.04157268201864
604.1493753886377	1590.5666666666666	12451.8	91.21719767963702
604.9094533333828	1590.8	12610.166666666666	91.76905962671039
605.6694586993528	1591.0	12753.5	92.61592603678014
606.4293914843829	1591.2333333333333	12893.633333333333	91.96005334389568
607.1892516863076	1590.7333333333333	13025.033333333333	92.58304855147895
607.9490393029618	1591.0333333333333	13150.333333333334	91.94655078218811
608.7087543321802	1590.5	13280.733333333334	92.05754461197711
609.4683967717978	1591.0666666666666	13427.333333333334	92.1908783732335
610.2279666196492	1591.0333333333333	13575.3	91.99049053062974
610.9874638735695	1590.6	13696.666666666666	91.68688612627432
611.7468885313933	1590.8	13803.6	91.81221136949833
612.5062405909555	1590.6333333333334	13914.866666666667	91.70915842848044
613.2655200500909	1590.4666666666667	14046.766666666666	91.17233014792795
614.0247269066342	1591.1333333333334	14173.0	90.99023465697739
614.7838611584203	1590.3	14258.933333333332	90.51139545739082
615.5429228032841	1590.7333333333333	14359.3	90.69576625399351
616.3019118390603	1590.7333333333333	14465.633333333333	91.09051406544879
617.0608282635836	1591.5	14574.066666666668	91.66832355972605
617.8196720746892	1590.9333333333334	14665.5	91.1965589143173
618.5784432702114	1590.2666666666667	14753.7	92.32551942953812
619.3371418479854	1590.8333333333333	14829.533333333333	91.42509414586796
620.0957678058459	1590.9666666666667	14913.266666666666	91.50275999891713
620.8543211416277	1590.4	14966.6	91.79386532867713
621.6128018531655	1590.8	15031.466666666667	91.18028891764233
622.3712099382943	1590.6	15080.2	91.19087564677737
623.1295453948488	1591.5666666666666	15118.9	90.68237200930204
623.8878082206638	1590.4333333333334	15199.433333333332	90.36176113845332
624.6459984135743	1590.6	15248.2	90.82940254432155
625.4041159714149	1590.8	15311.2	91.30885442676492
626.1621608920203	1590.8666666666666	15351.933333333332	91.23054388863403
626.9201331732256	1590.9	15383.8	90.29411627710174
627.6780328128656	1590.8333333333333	15424.233333333334	90.31205086664161
628.4358598087749	1591.1666666666667	15442.866666666667	90.0161157891894
629.1936141587885	1590.5666666666666	15462.133333333333	90.48171194970928
629.9512958607411	1590.9666666666667	15493.233333333334	90.28910571995739
630.7089049124675	1590.9666666666667	15534.8	91.19742097891803
631.4664413118026	1590.9333333333334	15542.066666666668	91.14560446464449
632.2239050565811	1591.1333333333334	15534.066666666668	89.83302018675786
632.9812961446379	1591.0333333333333	15581.966666666667	89.72605134290336
633.7386145738079	1590.8666666666666	15617.066666666668	89.94756390951333
634.4958603419257	1591.3666666666666	15615.966666666667	89.25987500004722
635.2530334468262	1591.4666666666667	15601.366666666667	88.89444626545917
636.0101338863443	1590.6333333333334	15607.566666666668	89.98314537912833
636.7671616583146	1590.9	15586.933333333332	89.73933003697437
637.5241167605723	1591.7333333333333	15593.0	90.00344001322372
638.2809991909518	1590.9333333333334	15593.1	89.63974525722557
639.037808947288	1590.8	15543.4	88.66810555547787
639.7945460274159	1590.6	15518.2	88.56040106137914
640.5512104291702	1591.2	15503.1	89.02750760029257
641.3078021503857	1590.4	15494.966666666667	89.5668754392279
642.0643211888971	1590.5	15465.633333333333	89.88443293130206
642.8207675425394	1591.1	15462.7	90.63573839210844
643.5771412091474	1591.4666666666667	15407.3	89.6056225238993
644.3334421865558	1591.7	15386.1	90.33875970586601
645.0896704725996	1590.8	15377.033333333333	90.08027710403074
645.8458260651132	1591.2666666666667	15358.133333333333	89.14427027639442
646.6019089619319	1591.6	15351.5	89.78389745351434
647.3579191608902	1591.5	15342.433333333332	90.35288254716417
648.1138566598231	1590.7666666666667	15314.9	89.80127687864656
648.8697214565653	1591.6666666666667	15287.066666666668	90.44519962591829
649.6255135489516	1590.7333333333333	15266.0	89.79586824068318
650.3812329348169	1591.2	15208.766666666666	88.47797498891723
651.1368796119959	1590.9333333333334	15236.3	89.1291459336124
651.8924535783235	1591.2666666666667	15242.3	89.624803599824
652.6479548316345	1590.9333333333334	15222.3	89.17729727797267
653.4033833697637	1590.2333333333333	15236.433333333332	89.4970799859953
654.1587391905458	1590.3	15244.833333333334	89.44554763649346
654.9140222918159	1591.1333333333334	15262.066666666668	89.04424443595595
655.6692326714084	1590.0333333333333	15277.133333333333	89.5419207741764
656.4243703271585	1591.1	15271.933333333332	89.48083868125008
657.1794352569008	1591.1	15320.733333333334	89.73020113382424
657.9344274584702	1590.6333333333334	15315.666666666666	88.74024779637544
658.6893469297014	1591.1333333333334	15314.933333333332	88.11420121696132
659.4441936684294	1591.0	15335.4	87.94330517499891
660.1989676724888	1591.1333333333334	15382.366666666667	88.32192310940263
660.9536689397146	1591.2333333333333	15405.466666666667	87.93940877347359
661.7082974679414	1591.1	15438.566666666668	88.31494540815466
662.4628532550042	1590.8333333333333	15462.333333333334	88.59042853638651
663.2173362987378	1590.6	15492.266666666666	87.87590757418266
663.9717465969768	1590.7333333333333	15582.633333333333	88.69129129547608
664.7260841475563	1589.9	15658.866666666667	88.73538570853098
665.480348948311	1591.2	15707.466666666667	89.50693164010879
666.2345409970756	1590.7333333333333	15774.133333333333	88.24934611413634
666.988660291685	1590.8	15848.1	88.36796032823217
667.742706829974	1591.7666666666667	15920.566666666668	88.49934480717643
668.4966806097776	1591.3666666666666	15996.2	88.63672857179829
669.2505816289303	1591.0	16064.433333333332	87.41553487290193
670.0044098852671	1590.7666666666667	16171.533333333333	87.50774810386066
670.7581653766227	1591.0	16277.8	88.07660699552046
671.511848100832	1590.8666666666666	16354.666666666666	87.50287716925155
672.2654580557298	1591.0666666666666	16465.7	88.34326640389251
673.0189952391509	1591.2666666666667	16563.066666666666	88.06659712616931
673.7724596489301	1590.6666666666667	16669.233333333334	88.44553354069532
674.5258512829022	1591.2	16763.366666666665	88.53164359253202
675.279170138902	1590.5	16874.366666666665	88.33660438222796
676.0324162147645	1590.8666666666666	16957.766666666666	87.77531332855995
676.7855895083242	1590.5	17077.133333333335	87.76808441580592
677.5386900174161	1590.8666666666666	17208.566666666666	87.97293368472944
678.2917177398749	1591.2	17310.5	87.81631903500725
679.0446726735356	1590.8666666666666	17441.833333333332	88.47290254784706
679.797554816233	1590.8333333333333	17573.533333333333	88.01855966276345
680.5503641658016	1590.5333333333333	17683.933333333334	86.94333327449273
681.3031007200765	1590.6	17755.733333333334	87.42230534438376
682.0557644768925	1590.6	17850.633333333335	87.05432950356487
682.8083554340842	1590.9666666666667	17956.0	87.19145894087671
683.5608735894867	1590.2666666666667	18095.033333333333	86.7269331901256
684.3133189409347	1591.5333333333333	18249.666666666668	86.70266078516461
685.0656914862628	1590.5666666666666	18363.333333333332	86.74336929907057
685.8179912233061	1592.0666666666666	18496.9	87.44943099093335
686.5702181498993	1591.7666666666667	18606.966666666667	87.15518599736001
687.3223722638772	1590.4666666666667	18754.266666666666	87.05768929005399
688.0744535630747	1591.1333333333334	18907.5	87.31991688800089
688.8264620453265	1591.3666666666666	19013.033333333333	87.30531354283762
689.5783977084674	1591.1	19120.5	87.59562369808926
690.3302605503324	1590.8333333333333	19228.366666666665	87.40432616756195
691.082050568756	1591.3333333333333	19348.733333333334	87.99639999255415
691.8337677615733	1590.7	19405.633333333335	86.96115104076424
692.585412126619	1591.4	19485.5	86.40607607463339
693.3369836617278	1590.9	19562.933333333334	86.38070975087932
694.0884823647348	1590.4333333333334	19650.733333333334	87.02212251621376
694.8399082334745	1591.3	19752.933333333334	86.43913257244131
695.5912612657819	1591.3333333333333	19827.2	86.03158799750506
696.3425414594917	1590.3	19897.133333333335	86.32706242904668
697.0937488124388	1590.5666666666666	19952.766666666666	85.8470053223368
697.8448833224579	1591.0666666666666	20035.966666666667	86.4940136882086
698.5959449873841	1591.6666666666667	20088.466666666667	86.70785710167993
699.3469338050518	1590.9333333333334	20155.7	86.43466506379802
700.0978497732962	1590.4666666666667	20206.066666666666	86.32535089628105
700.8486928899517	1591.4	20222.833333333332	85.99503058450136
701.5994631528534	1590.6666666666667	20223.566666666666	86.05100155411495
702.3501605598362	1590.5	20230.066666666666	86.46407006910923
703.1007851087347	1591.0	20239.3	87.00503380586981
703.8513367973837	1591.2666666666667	20249.166666666668	86.95167939320213
704.6018156236181	1591.7333333333333	20271.066666666666	86.86773703548971
705.3522215852728	1591.0	20290.433333333334	86.38073368465099
706.1025546801824	1591.1333333333334	20262.066666666666	85.80616613129158
706.8528149061818	1591.1666666666667	20212.433333333334	86.06022437658456
707.603002261106	1590.5333333333333	20175.333333333332	86.22422245413831
708.3531167427894	1591.0	20164.5	86.45341744032392
709.1031583490673	1590.6333333333334	20165.966666666667	86.31276114664124
709.8531270777742	1590.9333333333334	20130.866666666665	85.37879957208273
710.6030229267449	1590.4666666666667	20122.966666666667	86.54209332566053
711.3528458938142	1590.9333333333334	20045.933333333334	87.52459286860767
712.1025959768172	1591.2333333333333	19984.966666666667	86.50092145961176
712.8522731735884	1591.4333333333334	19893.033333333333	86.56189791962713
713.6018774819628	1591.0333333333333	19777.9	85.7543169627831
714.351408899775	1591.5333333333333	19673.866666666665	85.81861890504176
715.1008674248601	1591.1	19600.066666666666	85.73405151987666
715.8502530550527	1590.9666666666667	19491.3	85.83538069223239
716.5995657881876	1591.1666666666667	19373.8	85.62140458662337
717.3488056220998	1590.6333333333334	19300.533333333333	85.48645900769355
718.097972554624	1590.7333333333333	19258.366666666665	85.20577917346091
718.8470665835949	1591.2333333333333	19207.133333333335	85.5493705024894
719.5960877068475	1591.6666666666667	19102.633333333335	84.6873316201976
720.3450359222164	1590.8333333333333	19052.366666666665	84.62460179703496
721.0939112275368	1591.2	19022.666666666668	85.39091179120032
721.842713620643	1591.2333333333333	18996.1	86.05300701940035
722.5914430993702	1590.4666666666667	18955.066666666666	85.63968021926131
723.340099661553	1591.1666666666667	18916.166666666668	86.01600725169664
724.0886833050263	1590.7	18856.166666666668	85.21224922282902
724.837194027625	1591.0	18804.733333333334	85.03270131642982
725.5856318271836	1590.8	18769.966666666667	85.12638844400895
726.3339967015373	1590.4	18743.333333333332	84.69956924349046
727.0822886485207	1590.9333333333334	18708.3	84.79625864281775
727.8305076659686	1590.6666666666667	18646.066666666666	85.39380951582183
728.5786537517159	1591.0	18610.233333333334	85.91771212610803
729.3267269035974	1590.2333333333333	18583.433333333334	86.34275896300488
730.0747271194479	1590.9	18516.4	86.18020223680094
730.822654397102	1591.8	18500.866666666665	85.87203796425518
731.5705087343949	1591.4333333333334	18500.566666666666	85.9603540161975
732.3182901291611	1590.6333333333334	18476.9	85.35177870735588
733.0659985792356	1591.1333333333334	18454.733333333334	86.1438136566204
733.8136340824532	1590.5666666666666	18371.533333333333	85.7579470757472
734.5611966366486	1590.8333333333333	18352.233333333334	85.68975232686226
735.3086862396566	1590.8666666666666	18351.733333333334	85.41404805373394
736.056102889312	1590.2333333333333	18339.533333333333	85.24884214337666
736.8034465834498	1591.1	18301.833333333332	83.99534139696621
737.5507173199047	1590.8666666666666	18329.033333333333	84.55217875983047
738.2979150965115	1591.1666666666667	18350.333333333332	84.81519588747304
739.045039911105	1591.1333333333334	18338.066666666666	84.05200900872921
739.79209176152	1589.8666666666666	18330.8	83.49479923099838
740.5390706455914	1590.9666666666667	18360.333333333332	84.76557375436059
741.285976561154	1590.1333333333334	18326.433333333334	85.32306444983115
742.0328095060426	1590.9333333333334	18318.833333333332	85.07871796748398
742.7795694780918	1591.8333333333333	18306.066666666666	84.678491775464
743.5262564751367	1591.1666666666667	18298.233333333334	85.42371554520918
744.272870495012	1591.2666666666667	18286.566666666666	84.46528173339617
745.0194115355524	1591.1333333333334	18252.566666666666	84.33292580882792
745.765879594593	1590.9666666666667	18217.033333333333	84.43788756882519
746.5122746699683	1590.7	18200.7	85.27622313034462
747.2585967595134	1590.6333333333334	18195.566666666666	84.84578823192481
748.0048458610628	1590.9666666666667	18210.3	85.53291713554219
748.7510219724516	1590.2666666666667	18190.366666666665	85.17854276470558
749.4971250915144	1590.6666666666667	18205.6	85.1019554108425
750.243155216086	1591.2	18259.866666666665	85.45828982683419
750.9891123440015	1591.3	18331.3	85.03918827077277
751.7349964730954	1590.4333333333334	18391.1	85.22614195376683
752.4808076012027	1591.3333333333333	18406.333333333332	84.05168357337877
753.2265457261582	1591.1	18474.566666666666	84.02315145461537
753.9722108457964	1591.3	18543.966666666667	83.42755173100561
754.7178029579526	1591.4	18587.3	84.0228100429985
755.4633220604613	1591.2	18570.666666666668	83.18222649050043
756.2087681511574	1590.3333333333333	18590.333333333332	83.81450413632432
756.9541412278757	1591.0333333333333	18647.6	84.6389741734927
757.699441288451	1590.8333333333333	18711.366666666665	85.26332068383017
758.4446683307182	1590.6	18723.2	84.244966010013
759.1898223525119	1590.9333333333334	18780.4	84.10612486491088
759.9349033516671	1590.8333333333333	18846.933333333334	84.83988777600763
760.6799113260186	1591.5666666666666	18927.833333333332	84.19087744475422
761.424846273401	1591.1	18982.733333333334	83.98206005995283
762.1697081916495	1590.8666666666666	19017.166666666668	83.34161507984658
762.9144970785986	1591.1333333333334	19118.066666666666	83.93026605101296
763.6592129320832	1591.0666666666666	19173.466666666667	83.40775054253851
764.4038557499381	1590.3666666666666	19224.033333333333	84.19060763250108
765.1484255299982	1591.1	19274.533333333333	83.77332255159148
765.8929222700982	1590.7333333333333	19332.066666666666	83.29589120865039
766.637345968073	1590.1666666666667	19396.5	83.05237531529008
767.3816966217572	1591.1666666666667	19485.566666666666	82.89189568069582
768.1259742289859	1590.9666666666667	19563.133333333335	82.55435148814053
768.8701787875938	1591.0	19672.5	82.72303820567397
769.6143102954156	1590.1333333333334	19807.8	83.90378664910597
770.3583687502863	1591.4333333333334	19870.966666666667	83.79325829826251
771.1023541500406	1590.7666666666667	19900.433333333334	84.23397970246057
771.8462664925133	1590.6666666666667	19934.966666666667	83.30260581743846
772.5901057755393	1590.3333333333333	20036.633333333335	83.46798369381888
773.3338719969533	1590.8	20108.0	82.88767120931249
774.0775651545903	1590.9666666666667	20190.466666666667	83.3636547554922
774.8211852462848	1591.4	20274.133333333335	83.11108039628073
775.5647322698719	1591.3	20387.866666666665	83.26610455200436
776.3082062231862	1590.0666666666666	20443.633333333335	83.43789284899162
777.0516071040627	1591.0	20505.933333333334	83.81665102216807
777.7949349103361	1590.9666666666667	20580.766666666666	83.6426701218347
778.5381896398412	1590.8666666666666	20686.3	83.60576264100155
779.281371290413	1591.5	20804.766666666666	83.6148731767678
780.024479859886	1590.9	20909.9	83.4654482053275
780.7675153460953	1591.2333333333333	21054.3	83.72180234672885
781.5104777468754	1591.9666666666667	21159.033333333333	84.06819845100571
782.2533670600615	1591.3	21248.5	83.79490786634241
782.996183283488	1590.9333333333334	21367.333333333332	82.36924751403022
783.73892641499	1591.0333333333333	21518.466666666667	82.56004457224668
784.4815964524023	1590.8	21670.1	83.2452508580033
785.2241933935596	1590.6	21789.366666666665	83.11665565052076
785.9667172362967	1590.6666666666667	21914.0	83.86346847003337
786.7091679784486	1590.8666666666666	21992.766666666666	83.66478012265313
787.4515456178499	1591.5	22066.733333333334	83.88729245225512
788.1938501523355	1591.2333333333333	22134.7	83.0063917222348
788.9360815797401	1591.0	22236.766666666666	83.58151581365549
789.6782398978987	1591.1	22305.133333333335	82.29608536358074
790.420325104646	1591.3666666666666	22416.0	82.17447517501502
791.1623371978169	1591.0666666666666	22551.9	83.410978221654
791.9042761752461	1591.5666666666666	22639.833333333332	83.18239133661945
792.6461420347684	1590.5	22752.766666666666	83.36209617473854
793.3879347742187	1590.7333333333333	22872.4	82.85091567013201
794.1296543914318	1591.0333333333333	22978.366666666665	83.2225042143509
794.8713008842426	1591.0	23121.666666666668	83.4075254522223
795.6128742504857	1590.9	23222.2	82.47713512046167
796.354374487996	1591.0	23312.4	82.31234685045841
797.0958015946084	1591.6	23364.166666666668	82.08174309132133
797.8371555681575	1591.1	23491.566666666666	81.78576185091097
798.5784364064783	1590.7	23590.1	81.98642925069386
799.3196441074057	1590.2	23699.566666666666	81.63581929296895
800.0607786687742	1590.5666666666666	23799.066666666666	81.3530062638346
800.8018400884189	1590.7	23904.666666666668	81.00146267074443
801.5428283641745	1590.7	24017.733333333334	82.02385366776646
802.2837434938757	1590.8	24137.566666666666	82.54207028007671
803.0245854753575	1590.8	24227.6	82.04081232516693
803.7653543064547	1591.3	24331.366666666665	81.63707585725153
804.5060499850019	1590.4666666666667	24485.233333333334	82.5076115544545
805.2466725088342	1591.5	24606.466666666667	82.83561169082756
805.9872218757862	1590.8333333333333	24710.8	82.19353949244466
806.7276980836928	1591.1	24840.133333333335	82.3059360686938
807.4681011303886	1590.7	24940.0	82.82683145701274
808.2084310137088	1590.9666666666667	24961.8	82.08376315455739
808.948687731488	1591.6333333333334	25039.333333333332	81.68705706941496
809.688871281561	1591.0333333333333	25076.566666666666	81.52519535523471
810.4289816617627	1590.9333333333334	25184.666666666668	81.78024971799623
811.1690188699278	1591.6333333333334	25302.533333333333	82.08084019544845
811.9089829038911	1591.5666666666666	25350.266666666666	81.84833858723144
812.6488737614875	1591.1	25486.3	83.06326964515051
813.3886914405518	1590.6666666666667	25616.766666666666	82.3972664395572
814.1284359389189	1591.5	25778.4	83.20576873485447
814.8681072544233	1590.5	25891.433333333334	83.08640113992648
815.6077053849002	1590.9333333333334	25945.533333333333	81.82414752196593
816.3472303281842	1590.6333333333334	25956.333333333332	81.3092908546742
817.0866820821101	1590.6333333333334	26032.633333333335	81.91621833336565
817.8260606445127	1591.4	26107.433333333334	81.83508933634269
818.5653660132269	1590.9	26175.033333333333	81.67950884044816
819.3045981860876	1590.3666666666666	26252.433333333334	82.66762356324973
820.0437571609293	1590.8	26394.9	83.73460572319023
820.7828429355872	1591.0	26465.866666666665	83.0517974535377
821.5218555078957	1591.1	26537.3	83.7567368126881
822.26079487569	1591.2333333333333	26571.633333333335	83.06647903253238
822.9996610368046	1591.1666666666667	26636.6	82.2668418837717
823.7384539890745	1590.7333333333333	26704.8	81.65122346253881
824.4771737303345	1590.3333333333333	26834.766666666666	81.94661768587879
825.2158202584193	1590.8	26943.366666666665	81.41263815599446
825.9543935711638	1590.7666666666667	27039.333333333332	82.09292935043591
826.6928936664028	1590.7666666666667	27099.833333333332	82.93110694589474
827.4313205419711	1590.5	27188.233333333334	83.48703389147558
828.1696741957036	1590.8666666666666	27234.866666666665	82.96481664070458
828.907954625435	1590.7333333333333	27376.033333333333	83.02385003902941
829.646161829	1590.4666666666667	27500.333333333332	82.59299931266243
830.3842958042337	1590.4	27565.6	82.8145190989461
831.1223565489707	1591.2333333333333	27570.3	81.64944840641549
831.8603440610459	1591.1666666666667	27678.333333333332	81.32421567058512
832.598258338294	1590.8666666666666	27751.366666666665	81.24501690185897
833.3360993785501	1590.7	27815.633333333335	81.45352131125678
834.0738671796487	1591.0333333333333	27901.066666666666	80.96621307674293
834.8115617394246	1590.4666666666667	28048.633333333335	81.46698952285058
835.5491830557129	1590.7	28170.366666666665	81.56000454067348
836.2867311263482	1591.3333333333333	28246.8	82.18078217020796
837.0242059491653	1590.4	28327.366666666665	82.45988610347374
837.7616075219992	1590.8666666666666	28364.933333333334	83.38888642523412
838.4989358426844	1591.4666666666667	28337.9	82.1614986309097
839.2361909090561	1590.9666666666667	28355.933333333334	82.43878658269338
839.9733727189487	1590.7666666666667	28370.833333333332	81.58194258758988
840.7104812701973	1590.4333333333334	28497.6	81.29962284729353
841.4475165606366	1591.2	28632.666666666668	81.13772415770855
842.1844785881015	1591.0666666666666	28757.066666666666	81.5923250059658
842.9213673504267	1590.8333333333333	28854.833333333332	81.33383188602045
843.6581828454471	1591.0666666666666	28888.466666666667	80.99300249697774
844.3949250709974	1590.9333333333334	28971.733333333334	80.70915108065641
845.1315940249126	1590.4333333333334	29108.666666666668	80.4208532505787
845.8681897050272	1590.6666666666667	29264.466666666667	80.37432206059138
846.6047121091764	1590.4666666666667	29433.866666666665	80.88097954468809
847.3411612351948	1590.9	29623.0	81.39957731066686
848.0775370809172	1591.0333333333333	29722.3	81.87188938029418
848.8138396441784	1590.9	29768.266666666666	81.37861044441736
849.5500689228132	1591.7666666666667	29767.166666666668	81.37990030360929
850.2862249146566	1590.2	29805.766666666666	81.0954022693081
851.0223076175432	1591.1666666666667	29904.666666666668	80.95711431777643
851.7583170293079	1591.1	30102.466666666667	80.52936630541137
852.4942531477856	1590.7333333333333	30252.466666666667	81.12104018309729
853.2301159708109	1590.7	30258.966666666667	81.14027791713858
853.9659054962187	1591.0666666666666	30279.2	81.1812967477395
854.7016217218439	1591.7	30326.033333333333	80.53354496117667
855.4372646455213	1590.6666666666667	30452.466666666667	80.91696437610771
856.1728342650856	1591.3333333333333	30524.6	81.41368903750403
856.9083305783716	1591.1666666666667	30608.433333333334	81.49266635659546
857.6437535832143	1589.9666666666667	30681.733333333334	81.7404388581728
858.3791032774483	1591.4333333333334	30729.3	81.48906776940142
859.1143796589085	1590.7666666666667	30725.3	80.6860296287466
859.8495827254299	1591.1	30884.966666666667	80.50965839745908
860.5847124748469	1590.5	30976.166666666668	80.48415573143303
861.3197689049947	1591.6	31059.6	80.58655905333211
862.0547520137079	1590.7666666666667	31298.6	81.14391848872333
862.7896617988213	1591.0	31383.2	80.96978754605021
863.5244982581698	1591.0333333333333	31541.1	81.66776302663978
864.2592613895882	1590.7333333333333	31566.2	82.28567043229278
864.9939511909114	1590.5333333333333	31541.666666666668	82.28041277594538
865.728567659974	1591.2	31557.7	82.2222848014779
866.4631107946109	1591.2333333333333	31618.8	82.64662778912961
867.197580592657	1591.1666666666667	31648.2	82.63370142631388
867.931977051947	1590.5666666666666	31737.733333333334	82.78444834531933
868.6663001703158	1591.4666666666667	31752.0	82.62441931947919
869.4005499455982	1590.6	31848.033333333333	83.26978727326923
870.1347263756289	1590.4666666666667	31875.233333333334	82.91089051162086
870.8688294582428	1591.2666666666667	31967.933333333334	81.56833619798553
871.6028591912748	1590.7	32080.7	80.75147270291713
872.3368155725594	1591.1333333333334	32179.1	81.1320064642406
873.0706985999318	1590.4333333333334	32208.433333333334	81.43443926814494
873.8045082712266	1590.4333333333334	32263.833333333332	81.76408971637906
874.5382445842787	1591.5666666666666	32329.8	81.95869476018157
875.2719075369228	1590.4333333333334	32441.8	81.68467382631916
876.0054971269938	1590.6	32618.233333333334	81.91355027521945
876.7390133523264	1590.4333333333334	32819.933333333334	81.38545513546002
877.4724562107556	1590.3333333333333	33070.6	81.54712293449418
878.2058257001161	1590.3333333333333	33211.73333333333	80.00773179124894
878.9391218182427	1591.1666666666667	33336.0	79.52385699558538
879.6723445629702	1590.4333333333334	33459.6	78.90233693802011
880.4054939321335	1590.7333333333333	33607.5	78.45975705888043
881.1385699235674	1591.3666666666666	33818.2	78.06460938704183
881.8715725351066	1590.8333333333333	33983.36666666667	77.81870736210207
882.604501764586	1591.4333333333334	34234.76666666667	77.80581748582031
883.3373576098403	1590.5	34407.86666666667	77.66897875966941
884.0701400687044	1591.4333333333334	34578.6	77.88619578349527
884.8028491390132	1591.0666666666666	34711.53333333333	78.19664729846819
885.5354848186014	1590.9	34800.53333333333	77.348446601628
886.2680471053038	1590.2333333333333	34907.63333333333	76.81376466976705
887.0005359969554	1590.7	35021.166666666664	76.0542564878806
887.7329514913906	1590.7	35170.8	76.60667151021427
888.4652935864447	1591.1	35395.433333333334	76.48314623957702
889.1975622799522	1591.2	35601.0	76.33376706928362
889.929757569748	1591.1666666666667	35823.76666666667	75.6253334435605
890.6618794536669	1590.4	35981.96666666667	76.35983680661002
891.3939279295437	1591.1666666666667	36055.333333333336	76.04086579771068
892.1259029952132	1590.5	36182.066666666666	76.36162723225276
892.8578046485103	1590.5333333333333	36383.4	77.08661864502078
893.5896328872698	1590.3666666666666	36560.566666666666	77.37976350942094
894.3213877093264	1590.7	36766.066666666666	76.88158566885188
895.0530691125149	1590.8333333333333	37055.5	77.02627270183098
895.7846770946703	1590.6	37303.73333333333	77.28557340966734
896.5162116536272	1591.0	37516.6	78.39474127677333
897.2476727872206	1590.4666666666667	37512.86666666667	78.5858691982354
897.9790604932853	1591.4333333333334	37567.0	78.08416784075844
898.7103747696559	1591.0666666666666	37704.73333333333	78.37274524684534
899.4416156141674	1591.2	37903.96666666667	79.16362559027368
900.1727830246544	1591.1	38153.066666666666	78.67038323039972
900.9038769989521	1591.0333333333333	38504.96666666667	79.53732413385056
901.634897534895	1590.8666666666666	38753.63333333333	79.19955493825401
902.365844630318	1591.0	38917.46666666667	78.71454444700203
903.0967182830558	1590.8	39037.566666666666	78.75612970856903
903.8275184909435	1590.7666666666667	39157.8	79.29447684405004
904.5582452518156	1591.3666666666666	39366.166666666664	79.59349185289638
905.288898563507	1590.7	39504.066666666666	78.99579235467704
906.0194784238527	1591.2333333333333	39606.833333333336	79.24476875716567
906.7499848306873	1590.7	39820.7	79.6199652657249
907.4804177818455	1590.9	40062.333333333336	79.9481279819506
908.2107772751625	1591.7333333333333	40245.4	79.27998013846224
908.9410633084728	1591.2	40458.3	79.61120442470597
909.6712758796114	1591.5	40562.066666666666	79.30526117799218
910.4014149864129	1590.6333333333334	40644.833333333336	79.38635283459591
911.1314806267123	1590.5666666666666	40770.333333333336	78.91625568360185
911.8614727983444	1590.9	40992.73333333333	78.90306161171071
912.5913914991438	1591.1	41204.566666666666	79.04123068251087
913.3212367269456	1590.5666666666666	41369.666666666664	78.25140292750051
914.0510084795844	1591.5333333333333	41546.7	77.99424867767978
914.7807067548952	1590.6333333333334	41726.1	77.32262294895354
915.5103315507125	1591.0333333333333	41867.666666666664	77.51476835133326
916.2398828648716	1590.6	42021.7	78.16734979987325
916.9693606952068	1591.0333333333333	42135.5	77.54275849142185
917.6987650395532	1591.1	42240.4	77.21324369199411
918.4280958957455	1591.0	42255.566666666666	77.18066962355033
919.1573532616186	1591.0	42242.433333333334	76.80614343172965
919.8865371350073	1591.1333333333334	42226.1	76.9316208690405
920.6156475137464	1590.6666666666667	42313.36666666667	77.14162422853785
921.3446843956707	1590.5666666666666	42353.0	77.12296493702783
922.0736477786149	1591.1333333333334	42252.3	77.16561856448551
922.802537660414	1591.3	42252.433333333334	77.63286879464205
923.5313540389027	1590.7	42241.4	76.87864213092459
924.2600969119159	1590.8	42198.4	76.85726892401394
924.9887662772883	1590.8333333333333	42080.7	76.20605580493053
925.7173621328548	1590.7	42030.666666666664	76.09511219531417
926.4458844764501	1590.6666666666667	41914.7	75.45309921271514
927.1743333059092	1590.8333333333333	41725.066666666666	75.58190035621992
927.9027086190666	1591.0333333333333	41441.8	75.50597223818896
928.6310104137575	1591.1666666666667	41119.26666666667	76.52678980178179
929.3592386878165	1590.5333333333333	40565.0	76.1124715514963
930.0873934390784	1590.5	39874.36666666667	76.77466653054486
930.815474665378	1591.1333333333334	39130.666666666664	76.86177550220802
931.5434823645503	1590.8333333333333	38202.2	76.41956912942553
932.2714165344298	1590.6666666666667	37141.166666666664	76.58718766648747
932.9992771728516	1590.8	35986.9	76.16071177599703
933.7270642776504	1591.0	34891.066666666666	76.0348048581244
934.4547778466609	1590.9666666666667	33818.333333333336	76.17102275759973
935.1824178777181	1590.5666666666666	32962.8	76.18475545272706
935.9099843686568	1590.9666666666667	32325.4	76.8744007397055
936.6374773173115	1590.7333333333333	31831.0	77.08189519658457
937.3648967215174	1590.5666666666666	31530.166666666668	77.91529584883963
938.0922425791092	1590.3333333333333	31333.033333333333	77.47183326944503
938.8195148879216	1591.2666666666667	31378.933333333334	77.50413239584073
939.5467136457895	1590.7666666666667	31613.466666666667	78.03621834766159
940.2738388505477	1590.7333333333333	31935.466666666667	78.16418525229689
941.000890500031	1590.9333333333334	32336.966666666667	77.90666916827004
941.7278685920743	1591.1666666666667	32879.666666666664	77.8394281980941
942.4547731245123	1591.2333333333333	33520.6	77.51966811374668
943.1816040951798	1590.9666666666667	34266.76666666667	77.4944408685522
943.9083615019116	1591.1333333333334	34956.86666666667	76.73917352647304
944.6350453425426	1590.3	35695.1	76.4778204080371
945.3616556149077	1590.1666666666667	36465.13333333333	76.37258844089835
946.0881923168415	1591.3666666666666	37205.833333333336	76.00222314311854
946.8146554461789	1590.6	37958.066666666666	76.50814823101243
947.5410450007547	1590.7333333333333	38715.03333333333	75.8819959534493
948.2673609784038	1590.9	39411.5	75.14972748196682
948.9936033769609	1590.1666666666667	40173.8	75.14291911801827
949.7197721942608	1591.3333333333333	40844.433333333334	75.32229586152212
950.4458674281384	1590.6666666666667	41604.3	75.87215754962224
951.1718890764284	1591.2333333333333	42368.933333333334	76.21125939549032
951.8978371369658	1590.6	43106.63333333333	75.82742808260961
952.6237116075853	1590.0	43759.96666666667	75.72486611930965
953.3495124861216	1590.8	44280.7	75.34119199279164
954.0752397704097	1590.6666666666667	44802.933333333334	75.48671761712872
954.8008934582843	1590.7	45249.23333333333	74.48378878089244
955.5264735475803	1590.4	45765.86666666667	75.04350326278836
956.2519800361324	1590.6333333333334	46250.4	75.3146044592022
956.9774129217755	1590.8	46693.46666666667	75.28617350630383
957.7027722023442	1590.7	47176.9	75.89360838293538
958.4280578756737	1591.4333333333334	47533.5	75.70723974294778
959.1532699395985	1590.9	47763.46666666667	75.91323413547103
959.8784083919536	1591.2666666666667	48081.566666666666	76.33411997643334
960.6034732305736	1591.0333333333333	48490.566666666666	76.66216316631476
961.3284644532936	1590.4333333333334	48794.566666666666	76.7328940123488
962.053382057948	1591.1333333333334	49145.066666666666	76.29265068670551
962.7782260423721	1590.4	49386.73333333333	75.64017014367046
963.5029964044004	1590.6666666666667	49629.433333333334	75.5962168309182
964.2276931418677	1590.6666666666667	49805.066666666666	75.3533748623218
964.952316252609	1590.4666666666667	49948.066666666666	74.82053595216848
965.6768657344589	1591.4333333333334	49998.3	75.07467303423266
966.4013415852523	1590.6666666666667	49988.26666666667	74.95668993217589
967.1257438028242	1591.0333333333333	49961.76666666667	74.93420127331208
967.8500723850091	1590.7	49886.3	74.49850941996245
968.574327329642	1591.5	49943.1	74.93383339677565
969.2985086345576	1590.8333333333333	50113.4	75.55902664657319
970.0226162975908	1590.9333333333334	50116.13333333333	75.29049492900712
970.7466503165765	1590.9666666666667	50147.833333333336	75.45922923746848
971.4706106893493	1590.7	50154.1	75.15529878726784
972.1944974137441	1591.7	50085.03333333333	75.89915494594422
972.9183104875957	1591.1333333333334	49795.36666666667	75.88902338288707
973.6420499087391	1591.2	49542.666666666664	75.60426855481839
974.3657156750087	1591.6333333333334	49268.2	74.54731738082197
975.0893077842397	1591.3333333333333	49029.13333333333	74.40813886134586
975.8128262342667	1590.9333333333334	48969.36666666667	74.50876175975807
976.5362710229247	1590.8	48934.53333333333	74.72920230065507
977.2596421480483	1591.5333333333333	48872.7	74.53421729997586
977.9829396074724	1591.0	48777.933333333334	73.86157743149495
978.7061633990318	1590.7333333333333	48546.066666666666	73.93088958194517
979.4293135205613	1591.1666666666667	48260.8	74.05176106020157
980.1523899698958	1590.7666666666667	47967.03333333333	73.72230846200164
980.87539274487	1591.6666666666667	47785.8	74.20872139414512
981.5983218433189	1591.3333333333333	47740.63333333333	73.90042323557513
982.3211772630771	1591.4666666666667	47712.53333333333	73.81244137482803
983.0439590019795	1590.8333333333333	47789.5	73.80320517981968
983.7666670578608	1591.3	47869.2	74.2422268750735
984.4893014285559	1590.7666666666667	47867.73333333333	74.11694724524426
985.2118621118997	1591.2666666666667	47830.7	74.595365939384
985.9343491057269	1590.9	47732.9	74.04597364528543
986.6567624078724	1591.3	47576.96666666667	74.4781918449145
987.3791020161709	1590.8666666666666	47501.433333333334	74.36032256720877
988.1013679284573	1591.8333333333333	47496.5	74.33781309340644
988.8235601425663	1590.9333333333334	47529.76666666667	74.42523269368614
989.5456786563328	1591.2333333333333	47677.166666666664	74.5009231519053
990.2677234675917	1591.0333333333333	47732.833333333336	73.7725725381421
990.9896945741776	1591.3333333333333	47727.63333333333	74.06822800202137
991.7115919739255	1590.3333333333333	47575.833333333336	73.9280046600362
992.4334156646702	1591.2666666666667	47288.86666666667	74.07897863290354
993.1551656442463	1590.7	46936.26666666667	74.18127995916346
993.8768419104888	1591.5	46617.73333333333	74.34349019587289
994.5984444612325	1591.5	46370.76666666667	74.46614834723954
995.3199732943121	1591.4666666666667	46119.6	74.4897409018306
996.0414284075626	1591.1333333333334	45847.36666666667	73.94360492873719
996.7628097988187	1591.5666666666666	45600.13333333333	73.40074982730931
997.4841174659151	1591.3666666666666	45392.3	73.46243874515564
998.2053514066869	1590.5333333333333	45100.03333333333	73.08613193346561
998.9265116189687	1590.4333333333334	44638.8	73.43075787559219
999.6475981005952	1591.1666666666667	44011.73333333333	72.95729924227867
1000.3686108494015	1590.6333333333334	43472.9	73.01546544339193
1001.0895498632223	1590.9333333333334	43137.4	73.0162751322104
1001.8104151398923	1591.1666666666667	42797.36666666667	72.47865291488382
1002.5312066772464	1591.3666666666666	42449.46666666667	72.8095847558316
1003.2519244731194	1591.6333333333334	42142.433333333334	73.00084545636427
1003.9725685253462	1590.6666666666667	41810.666666666664	73.4100211165292
1004.6931388317614	1590.7	41433.53333333333	73.32298787377344
1005.4136353902	1590.0666666666666	40920.13333333333	73.07107125154175
1006.1340581984969	1590.5333333333333	40387.7	72.68304758686945
1006.8544072544867	1591.0666666666666	39708.433333333334	72.38134965469567
1007.5746825560042	1591.1666666666667	39116.566666666666	72.4042714484637
1008.2948841008844	1591.2333333333333	38529.26666666667	71.8475752251911
1009.0150118869618	1590.6666666666667	38056.76666666667	71.79780708042364
1009.7350659120716	1591.3	37787.03333333333	72.48722517259904
1010.4550461740483	1590.5666666666666	37446.8	72.86172930257084
1011.174952670727	1590.9	37083.066666666666	72.99726381541278
1011.8947853999423	1591.0333333333333	36655.833333333336	73.05519938225562
1012.614544359529	1591.3666666666666	36133.4	73.65223225799237
1013.334229547322	1591.2	35553.13333333333	74.27674879967029
1014.0538409611561	1590.9666666666667	34864.26666666667	74.04535627240172
1014.7733785988661	1591.2666666666667	34191.26666666667	73.73385067271977
1015.4928424582868	1591.4666666666667	33677.8	73.6719654858295
1016.2122325372529	1590.5666666666666	33250.3	74.50432090799004
1016.9315488335994	1590.8333333333333	32837.4	74.20467114813049
1017.6507913451611	1590.4	32444.833333333332	74.14160319971673
1018.3699600697728	1590.8333333333333	32084.966666666667	74.04271447251324
1019.0890550052692	1591.4333333333334	31674.166666666668	74.18973716522783
1019.8080761494851	1591.5333333333333	31125.366666666665	74.20943361740449
1020.5270235002555	1591.3	30512.633333333335	74.92807093489326
1021.2458970554151	1591.2333333333333	29787.666666666668	75.34688843539377
1021.9646968127987	1591.5666666666666	29151.866666666665	75.184248786758
1022.6834227702411	1590.9666666666667	28627.0	75.50533739304839
1023.4020749255772	1591.3	28130.1	74.83764302304282
1024.1206532766416	1590.6333333333334	27731.466666666667	74.22608307186044
1024.8391578212693	1590.5333333333333	27447.033333333333	74.2772972546374
1025.5575885572953	1590.8333333333333	27124.1	73.75114770708089
1026.2759454825539	1590.7333333333333	26689.0	74.42713975556495
1026.9942285948803	1590.6	26114.566666666666	74.09688832691477
1027.7124378921092	1590.7	25532.266666666666	73.97036065067542
1028.4305733720753	1590.4333333333334	24953.7	73.46444925971393
1029.1486350326138	1590.2333333333333	24414.833333333332	74.01455688522749
1029.866622871559	1591.2333333333333	23922.2	73.33897056218716
1030.584536886746	1591.0333333333333	23530.8	73.65277824383003
1031.3023770760096	1591.1	23163.233333333334	73.05401968102488
1032.0201434371845	1590.8	22838.7	73.10883568852536
1032.7378359681059	1591.1666666666667	22458.733333333334	72.68773222701556
1033.455454666608	1590.7	22029.966666666667	71.99850471879239
1034.1729995305259	1591.0333333333333	21593.833333333332	72.01846496688796
1034.8904705576945	1591.2	21098.833333333332	72.61449185650102
1035.6078677459486	1590.9333333333334	20559.733333333334	72.48635721034574
1036.3251910931228	1591.0333333333333	20081.366666666665	72.33883174546708
1037.042440597052	1590.9	19603.1	72.17637534121272
1037.7596162555712	1590.7	19190.333333333332	71.96190018230163
1038.4767180665153	1591.6	18868.133333333335	72.90746609694517
1039.1937460277186	1590.1666666666667	18559.9	72.00473118509818
1039.9107001370162	1590.9666666666667	18312.633333333335	72.68275072089016
1040.627580392243	1591.5333333333333	18024.566666666666	71.82378121087335
1041.3443867912338	1591.0666666666666	17699.9	72.12980463064633
1042.0611193318232	1590.9	17332.833333333332	72.74842891148747
1042.7777780118463	1591.5333333333333	16882.1	72.78587135403772
1043.4943628291376	1590.8	16439.433333333334	73.20081614568134
1044.2108737815322	1591.4666666666667	16021.866666666667	73.33879749812138
1044.9273108668647	1590.2	15658.233333333334	73.14285873451989
1045.64367408297	1591.0333333333333	15352.433333333332	74.07236440537913
1046.359963427683	1591.1666666666667	15078.766666666666	73.17207470707453
1047.0761788988382	1591.2666666666667	14829.333333333334	73.25458854290092
1047.7923204942708	1591.0	14558.0	72.7015101236525
1048.5083882118154	1591.6666666666667	14294.366666666667	72.89041220076633
1049.224382049307	1591.4333333333334	13992.533333333333	73.42781124493514
1049.9403020045802	1590.6666666666667	13656.166666666666	72.7635245427955
1050.6561480754697	1591.3	13318.1	73.04597537540718
1051.3719202598106	1591.3333333333333	13013.433333333332	73.64790074358244
1052.0876185554378	1590.9	12730.166666666666	73.9428671061086
1052.8032429601856	1590.6666666666667	12490.066666666668	73.96737781177053
1053.5187934718892	1591.1	12284.8	73.83159186973845
1054.2342700883835	1590.5666666666666	12117.1	73.31522162038763
1054.949672807503	1590.6	11983.9	74.19978293436316
1055.6650016270826	1590.9333333333334	11812.933333333332	72.98024818939278
1056.3802565449573	1591.3666666666666	11607.966666666667	73.81565541947697
1057.0954375589617	1590.8	11382.933333333332	72.96763568660727
1057.8105446669308	1590.9	11151.066666666668	72.89646676637342
1058.5255778666992	1591.5333333333333	10933.033333333333	73.77835096113995
1059.240537156102	1591.1333333333334	10720.0	74.20635850886173
1059.9554225329737	1590.6333333333334	10524.333333333334	73.04223175391655
1060.6702339951491	1591.2	10370.333333333334	73.22141412972407
1061.3849715404633	1590.6666666666667	10232.266666666666	73.33872976517155
1062.0996351667509	1590.8	10108.966666666667	72.70009289127232
1062.8142248718468	1590.9333333333334	10009.566666666668	72.08100787477788
1063.528740653586	1590.7666666666667	9866.666666666666	73.45405161138162
1064.2431825098029	1591.1	9682.133333333333	73.05584075952996
1064.9575504383324	1590.6	9494.666666666666	73.55767305580437
1065.6718444370097	1590.8	9285.6	72.64303332741655
1066.386064503669	1591.2	9113.433333333332	73.4499857995871
1067.1002106361457	1590.6	8971.566666666668	73.18160242960336
1067.8142828322743	1590.9666666666667	8861.233333333334	73.85849299965209
1068.5282810898898	1591.5333333333333	8769.866666666667	73.46500681898206
1069.2422054068265	1590.6	8664.4	73.55964311285608
1069.95605578092	1590.8333333333333	8561.466666666667	73.13728194288522
1070.6698322100044	1590.9	8432.133333333333	73.66514519383858
1071.383534691915	1590.3	8247.4	72.28841136233831
1072.0971632244864	1591.0	8083.366666666667	73.12084879983632
1072.8107178055534	1590.7666666666667	7936.0	73.93690206084021
1073.524198432951	1590.7	7807.433333333333	73.84710783819713
1074.2376051045137	1590.8333333333333	7702.9	73.51593740420466
1074.9509378180765	1590.0666666666666	7613.1	74.15963244924086
1075.6641965714741	1591.3333333333333	7538.033333333334	74.62905387252079
1076.3773813625414	1590.8	7432.766666666666	74.2968936645665
1077.0904921891133	1590.4333333333334	7327.433333333333	74.52796569439404
1077.8035290490245	1590.6333333333334	7206.4	73.86899898437336
1078.51649194011	1591.4	7088.3	74.30553332424462
1079.2293808602042	1590.2333333333333	6959.3	74.37620029423209
1079.9421958071423	1590.9666666666667	6832.2	72.45827426996732
1080.6549367787588	1590.9	6755.633333333333	74.48211031187888
1081.367603772889	1590.8666666666666	6682.266666666666	74.34955685907055
1082.080196787367	1590.3666666666666	6620.766666666666	73.20337139950976
1082.7927158200282	1590.6	6543.566666666667	74.43783548622417
1083.5051608687072	1590.6333333333334	6442.766666666666	73.23361841174551
1084.217531931239	1590.6	6329.033333333334	74.98127731965808
1084.9298290054578	1590.9666666666667	6208.433333333333	74.78177973306599
1085.6420520891993	1591.0333333333333	6101.933333333333	74.5367506900602
1086.3542011802977	1591.0333333333333	6027.433333333333	75.07742465818018
1087.0662762765878	1590.3	5964.533333333334	74.68057422869913
1087.7782773759047	1591.2	5910.533333333334	74.2039939552973
1088.4902044760831	1590.9333333333334	5837.666666666667	74.10726984672749
1089.202057574958	1590.9	5754.3	75.5414328675186
1089.9138366703637	1591.0666666666666	5656.4	75.54863504618602
1090.6255417601355	1591.3	5570.133333333333	75.03516197462655
1091.337172842108	1590.8333333333333	5496.033333333334	75.1387557471874
1092.048729914116	1591.2666666666667	5436.566666666667	75.69185203404616
1092.7602129739944	1590.9333333333334	5395.966666666666	74.89645033070633
1093.471622019578	1590.7333333333333	5347.7	75.1136114480683
1094.1829570487016	1590.7666666666667	5278.633333333333	76.10052566209427
1094.8942180592	1590.9333333333334	5194.366666666667	74.88226694096798
1095.605405048908	1591.2666666666667	5108.233333333334	75.60586798364831
1096.3165180156604	1591.6666666666667	5044.5	76.06724397022103
1097.027556957292	1591.1	5000.633333333333	75.34804483344367
1097.7385218716379	1591.3666666666666	4968.033333333334	76.07812855947897
1098.4494127565324	1590.7	4909.366666666667	75.29716996441992
1099.1602296098106	1590.3	4828.5	76.59249090113438
1099.8709724293074	1590.5666666666666	4742.033333333334	75.56193668891008
1100.5816412128574	1590.3333333333333	4668.3	74.79649927340462
1101.2922359582956	1590.7333333333333	4628.366666666667	76.80774758357335
1102.0027566634565	1591.1	4593.2	75.62267525657015
1102.7132033261753	1590.4333333333334	4550.066666666667	76.75704368407115
1103.4235759442865	1590.2666666666667	4472.3	76.44630754071432
1104.1338745156252	1590.8333333333333	4405.433333333333	77.69017877384451
1104.844099038026	1590.6333333333334	4345.033333333334	75.01351351949619
1105.5542495093239	1590.7333333333333	4311.2	76.47370008996022
1106.2643259273534	1590.8666666666666	4266.7	76.44265817818113
1106.9743282899494	1590.6666666666667	4192.966666666666	76.61541664839527
1107.684256594947	1590.6	4115.1	76.66655316020733
1108.394110840181	1590.8	4061.133333333333	78.95158955295436
1109.1038910234856	1591.1333333333334	4021.4666666666667	79.72005526963463
1109.8135971426964	1590.6666666666667	3960.0	77.96828556852861
1110.5232291956477	1591.2666666666667	3894.9666666666667	79.22272251960605
1111.2327871801745	1591.0666666666666	3819.9666666666667	78.45312896573043
1111.9422710941117	1590.7	3770.633333333333	78.11736723402171
1112.6516809352938	1591.3	3722.9333333333334	78.12987391934963
1113.3610167015559	1590.9666666666667	3668.9	79.29272866833094
1114.0702783907325	1590.8666666666666	3610.8	78.38502686335995
1114.7794660006589	1590.5666666666666	3575.1	79.69217220415196
1115.4885795291696	1590.8333333333333	3538.5	80.16943615379324
1116.1976189740992	1591.3333333333333	3494.6666666666665	81.42620292722866
1116.906584333283	1590.7666666666667	3449.3	81.66843489625782
1117.6154756045555	1590.5666666666666	3409.9	82.3276847201932
1118.3242927857516	1590.5333333333333	3372.8	80.77944451387147
1119.0330358747062	1590.7	3331.766666666667	79.936879656731
1119.741704869254	1590.5	3295.1	83.62686732666535
1120.4502997672296	1590.9	3250.5	81.86921428611986
1121.1588205664682	1590.6	1665.7	65.40741900908415
1121.8672672648045	1590.3333333333333	1666.8	81.6112966998051
1122.5756398600731	1590.2333333333333	1666.2666666666667	77.5469149085727
1123.2839383501089	1589.7	1666.5333333333333	80.72899628484204
