# Supplementary material for: Roblonski: A Material-Efficient Robo-Fluidic Toolbox for Rapid Photochemical Characterization
Source: ACS Cent Sci. 2026 Feb 6;12(3):333–44. doi: 10.1021/acscentsci.5c02027 (PMC13022720; doi:10.1021/acscentsci.5c02027)
Supplement: Supplementary file 2 [file oc5c02027_si_002.zip › BeerLambertStudy/Raw Data (Automataed)/BLEC Study (2025 Jun 12)/ZnTPP1/blec_ZnTPP1__12062025_aABS_i0_eEXP_s1_d300e-03_t250-0_m7_v175-0.csv]

name	C:/Users/cbe.mabolha.shared/Documents/Gilson Spectroscopy Project\BLEC Study (2025 Jun 12)\ZnTPP1\blec_ZnTPP1__12062025_aABS_i0_eEXP_s1_d300e-03_t250-0_m7_v175-0.csv
2025-06-12 14:57:22.005863
mix_iter=7	mix_disp=175.0
droplet_volume=50.0	working_volume=250.0
dilution_scheme=Fractional(value=0.3333333333333333)	n_dil=6
calibration=Calibration(y = f(x); f(x) = -0.244 + 0.9765x; s.t. y > 0.0; Set Feb 4	2025 from "Manuscript Figures Data.xlsx")
count	30
interval	0.1 (Sec)
integration_time	40000 (uSec)
NLC=False	DCC=False	WCAL=-5	Slit=S5
Conc_0=0.003	nFRAC=0.6666666666666666	nConc_(0;1)=0.002	aFRAC=0.6670004966404938	aConc_(0;1)=0.0020010014899214815
wavelength (nm)	dark reference (int)	light reference (int)	abs (mOD)
W	D	L	S
344.6678771972656	1604.9333333333334	1681.0666666666666	84.07648048257155
345.45221902608614	1593.5666666666666	1668.7666666666667	72.98840226529815
346.236489003635	1590.8666666666666	1666.1333333333334	72.69057034122223
347.02068712774695	1589.2666666666667	1665.3333333333333	77.50971168852801
347.8048133962569	1589.4666666666667	2387.8333333333335	106.43820599574592
348.5888678069997	1589.6	2399.9333333333334	106.32334958566275
349.3728503578101	1590.3333333333333	2413.0	107.71142219661412
350.15676104652283	1590.6333333333334	2423.633333333333	104.51422297862503
350.94059987097285	1591.2	2432.633333333333	106.39798619691608
351.72436682899485	1590.6333333333334	2443.266666666667	106.9187153131962
352.5080619184237	1590.7333333333333	2445.8333333333335	104.58301103342201
353.2916851370942	1589.1666666666667	2449.3333333333335	106.07308740900515
354.0752364828412	1589.2666666666667	2454.3333333333335	103.98750495937249
354.8587159534994	1589.9333333333334	2456.4333333333334	102.881813930875
355.6421235469038	1589.8333333333333	2463.7	104.34095744782259
356.42545926088906	1590.5666666666666	2463.8	105.50313916713318
357.20872309329	1590.8	2459.8333333333335	103.53610704520369
357.9919150419415	1590.1	2457.633333333333	104.11988678785416
358.77503510467835	1591.4666666666667	2450.866666666667	105.08463919258996
359.5580832793353	1590.3666666666666	2446.3	103.60824956134316
360.34105956374725	1590.2666666666667	2438.266666666667	100.76814748928065
361.12396395574893	1589.9	2444.366666666667	105.77159573656913
361.9067964531752	1590.4666666666667	2438.3333333333335	102.96636563928007
362.6895570538609	1589.2333333333333	2440.0	103.41168356784668
363.47224575564076	1589.5333333333333	2437.0333333333333	105.16570427106524
364.2548625563497	1589.9333333333334	2434.9333333333334	104.42708517033539
365.0374074538224	1590.4333333333334	2432.766666666667	101.3798576982062
365.8198804458938	1591.0	2430.266666666667	104.53154692362044
366.6022815303986	1590.5333333333333	2424.5666666666666	100.9600483687978
367.3846107051717	1590.5333333333333	2430.9333333333334	103.69366264571123
368.1668679680479	1589.9333333333334	2429.366666666667	103.2813228941284
368.9490533168619	1590.0666666666666	2431.9	102.36093671390105
369.7311667494487	1590.1333333333334	2439.133333333333	105.064098358221
370.5132082636429	1590.2666666666667	2449.9666666666667	104.70014314251192
371.2951778572795	1590.0	2449.633333333333	101.69790305571473
372.07707552819323	1590.5666666666666	2453.9666666666667	101.87613065888077
372.8589012742189	1590.6666666666667	2464.0	104.89812843327458
373.6406550931913	1590.4	2469.866666666667	103.90414176534465
374.4223369829453	1591.0333333333333	2478.6666666666665	103.5079749726265
375.2039469413157	1590.9	2481.8	103.71874554020181
375.9854849661373	1590.3	2481.5	104.8151001777078
376.7669510552448	1590.2	2480.4333333333334	102.48675376323054
377.5483452064732	1590.2666666666667	2488.3	103.85256792840471
378.3296674176572	1590.3	2499.266666666667	102.08089020262554
379.11091768663164	1589.9666666666667	2505.3	102.84162158091831
379.89209601123133	1590.7	2511.9	103.33755567994776
380.67320238929113	1590.7666666666667	2516.9666666666667	105.46915802383408
381.45423681864577	1590.0333333333333	2520.2	105.09911860515103
382.23519929713007	1590.8	2523.1	106.05438357939344
383.01608982257886	1590.5	2543.266666666667	106.46123979185299
383.796908392827	1590.3666666666666	2550.633333333333	104.38738337554126
384.57765500570923	1590.3333333333333	2550.366666666667	104.83817505014225
385.3583296590604	1590.7333333333333	2544.766666666667	104.4057863943621
386.1389323507153	1590.1333333333334	2544.5666666666666	102.56629092210092
386.91946307850884	1590.3	2553.2	102.97717302482128
387.69992184027564	1590.0666666666666	2580.4333333333334	105.61726966427192
388.48030863385065	1590.5	2598.9	105.18191780603364
389.2606234570687	1590.0333333333333	2591.6666666666665	107.09493998704386
390.04086630776453	1590.4	2578.9333333333334	104.58893115248762
390.82103718377294	1590.5666666666666	2580.233333333333	106.31801538550602
391.6011360829288	1590.1333333333334	2591.633333333333	107.16660741110897
392.3811630030669	1590.0	2616.6	104.94051003792207
393.161117942022	1589.4	2661.4666666666667	106.25282800480487
393.941000897629	1590.4666666666667	2703.5666666666666	107.83103858187053
394.72081186772266	1589.8333333333333	2705.366666666667	104.54899093990522
395.5005508501378	1590.0333333333333	2699.633333333333	108.33447362947625
396.28021784270925	1590.4	2694.6666666666665	104.85454496191598
397.0598128432718	1590.2333333333333	2708.733333333333	107.14111959549388
397.83933584966024	1590.3	2713.2	110.17336780000937
398.6187868597095	1590.6666666666667	2726.9333333333334	107.6382579316556
399.3981658712542	1589.6666666666667	2743.6	108.21174022519767
400.1774728821293	1590.3666666666666	2762.8333333333335	106.71538236218198
400.9567078901696	1590.5333333333333	2797.133333333333	109.71559480567996
401.7358708932098	1590.6333333333334	2789.4666666666667	109.1720713893925
402.5149618890848	1590.2	2774.9333333333334	106.04143340449842
403.2939808756294	1590.1666666666667	2785.6666666666665	107.76104303685466
404.07292785067847	1591.1333333333334	2813.3333333333335	109.31201837237852
404.8518028120667	1590.7666666666667	2823.266666666667	109.52720981215163
405.630605757629	1590.3	2830.0333333333333	112.28021954219537
406.4093366852001	1590.8333333333333	2818.3333333333335	111.43506279115502
407.1879955926149	1590.4666666666667	2822.5666666666666	114.49475084681367
407.9665824777082	1589.5333333333333	2839.6	114.55639686275384
408.74509733831474	1590.7	2860.4	117.19810420277402
409.52354017226935	1590.1333333333334	2873.7	118.58313969094513
410.3019109774069	1590.7333333333333	2873.0333333333333	120.01072639202998
411.08020975156217	1590.3	2890.1666666666665	125.89012657774614
411.8584364925699	1590.2333333333333	2910.5	127.74012576621416
412.6365911982651	1590.1666666666667	2933.7	133.49150124902948
413.4146738664823	1590.1	2957.7	138.29608239208423
414.19268449505654	1590.3666666666666	2987.6666666666665	143.1956255724376
414.97062308182257	1589.8	3027.133333333333	150.9203383904336
415.74848962461516	1590.1333333333334	3070.3	156.7852533997478
416.52628412126916	1590.2333333333333	3133.6666666666665	161.05671765098714
417.3040065696194	1590.7	3205.9333333333334	167.1980606325431
418.0816569675006	1590.0	3204.2	169.37691701135864
418.8592353127476	1589.4333333333334	3192.6666666666665	169.43359233800152
419.63674160319533	1590.0333333333333	3206.4666666666667	170.40144863264922
420.4141758366785	1589.5333333333333	3241.733333333333	168.2504319558957
421.1915380110319	1590.5666666666666	3261.4	166.00288297656405
421.9688281240904	1589.7333333333333	3256.133333333333	158.94667000295516
422.7460461736888	1590.0	3307.6666666666665	154.26430885544653
423.52319215766187	1590.5	3377.5666666666666	151.54048440929486
424.3002660738445	1590.1666666666667	3456.633333333333	143.82902171312736
425.0772679200714	1590.7	3595.9666666666667	136.7101715885827
425.8541976941775	1590.3666666666666	3732.3333333333335	131.6062288862934
426.6310553939975	1589.7	3806.2	126.4238633900377
427.40784101736625	1589.9	3861.766666666667	122.28756992430344
428.18455456211865	1589.7666666666667	3982.0	117.35033479736013
428.96119602608934	1590.9	4175.2	115.23927743306949
429.7377654071133	1590.0666666666666	4382.966666666666	113.07860007046682
430.5142627030252	1590.3	4505.566666666667	112.39283711487096
431.29068791166	1590.5333333333333	4652.666666666667	109.2343027504423
432.06704103085235	1590.6666666666667	4775.366666666667	107.99853452908623
432.8433220584372	1590.3	4868.466666666666	107.54377313318832
433.6195309922492	1590.7333333333333	4923.6	105.86139440604552
434.3956678301234	1590.9	4961.2	105.5549656836252
435.1717325698944	1590.1	4985.533333333334	106.13331803986327
435.9477252093971	1590.3	5000.3	104.12291518908006
436.72364574646633	1590.5666666666666	5039.733333333334	102.57617008082798
437.49949417893686	1589.4333333333334	5107.266666666666	103.17924040848487
438.27527050464346	1590.7666666666667	5196.933333333333	102.48547806635825
439.0509747214211	1590.6333333333334	5379.433333333333	103.01935713069119
439.8266068271044	1589.8	5642.466666666666	103.79593387352013
440.6021668195283	1590.0	6016.833333333333	103.76994144818863
441.37765469652754	1589.6	6468.3	102.82834363826893
442.1530704559369	1590.5333333333333	6957.566666666667	104.36352796137365
442.9284140955914	1590.1333333333334	7406.3	105.54503227367024
443.7036856133256	1590.2666666666667	7713.4	105.63899518593101
444.47888500697445	1590.3333333333333	7872.2	104.62265475817846
445.2540122743727	1590.3333333333333	7904.566666666667	104.96738948707115
446.0290674133552	1590.2666666666667	7847.466666666666	103.73577666139728
446.8040504217568	1590.5	7775.866666666667	104.10707775656954
447.5789612974122	1590.5333333333333	7689.6	103.75079385879837
448.35380003815635	1590.7666666666667	7627.7	101.62174449816331
449.1285666418239	1589.8	7610.7	102.90685519205367
449.90326110624983	1590.0	7615.8	104.00432102588275
450.67788342926883	1590.7	7634.433333333333	103.795672862403
451.4524336087157	1590.2666666666667	7668.533333333334	102.8100311314896
452.22691164242536	1590.0666666666666	7713.0	102.86256587984867
453.00131752823256	1589.5333333333333	7781.466666666666	103.41534934871149
453.7756512639721	1590.4666666666667	7843.4	102.80544178099348
454.5499128474788	1590.5333333333333	7909.166666666667	102.93476014071568
455.32410227658755	1590.2666666666667	7944.833333333333	103.25110396421509
456.09821954913303	1590.5333333333333	7950.6	103.0146814735548
456.8722646629501	1590.9	7931.1	102.69019886595287
457.6462376158736	1590.5666666666666	7860.233333333334	102.61000835918749
458.4201384057383	1590.2333333333333	7770.066666666667	103.78978308976639
459.1939670303791	1590.7666666666667	7643.933333333333	103.12144421587959
459.96772348763074	1589.5666666666666	7500.8	102.61548730474527
460.741407775328	1589.8	7357.366666666667	102.66953723561014
461.51501989130577	1590.1	7215.6	101.6775162281321
462.2885598333988	1590.0	7101.733333333334	101.67555540675691
463.0620275994419	1589.6666666666667	7016.666666666667	102.65291685864548
463.83542318726995	1590.2333333333333	6946.966666666666	101.04279440579407
464.6087465947177	1590.3333333333333	6899.1	101.1243691012244
465.38199781962	1590.4333333333334	6874.733333333334	101.9739879710801
466.1551768598116	1590.0333333333333	6865.466666666666	101.1753758186956
466.92828371312737	1590.3333333333333	6883.7	101.01036584279468
467.7013183774021	1590.3	6923.933333333333	100.94981324614243
468.4742808504707	1590.1	6963.7	101.47805892906312
469.24717113016777	1590.2333333333333	7009.433333333333	100.6047772403881
470.0199892143283	1590.1666666666667	7092.533333333334	101.50153839537813
470.792735100787	1589.9333333333334	7162.566666666667	100.80854401743113
471.5654087873788	1589.7	7235.0	100.97163248246602
472.33801027193834	1590.1666666666667	7308.733333333334	101.19857361750311
473.11053955230057	1590.8	7385.2	101.13271287968593
473.88299662630027	1590.1	7441.9	100.50638079171499
474.65538149177223	1590.9333333333334	7490.4	101.01565380761527
475.4276941465513	1590.3	7519.533333333334	101.35061152906327
476.1999345884722	1590.6	7538.766666666666	101.60510114888025
476.97210281536985	1591.0333333333333	7528.0	100.70048345968854
477.74419882507897	1590.1666666666667	7511.533333333334	100.88812153159827
478.51622261543446	1589.6	7484.333333333333	99.952370738401
479.2881741842711	1590.5	7463.433333333333	100.65247890964652
480.06005352942367	1589.9666666666667	7413.1	100.65265193782159
480.831860648727	1590.2333333333333	7367.4	100.54608753121414
481.60359554001593	1590.1	7312.333333333333	99.59552958313452
482.37525820112523	1590.3333333333333	7265.866666666667	100.04846238394023
483.14684862988975	1590.7333333333333	7227.533333333334	99.37025040141695
483.91836682414424	1590.1333333333334	7182.566666666667	100.39068476704789
484.68981278172356	1590.4666666666667	7128.6	99.03972584492857
485.46118650046253	1590.3333333333333	7089.966666666666	99.36891404835312
486.23248797819593	1590.4666666666667	7046.233333333334	99.73646751043285
487.0037172127586	1590.3666666666666	6999.866666666667	99.09990963143453
487.7748742019853	1589.9	6973.033333333334	99.1282321473905
488.54595894371096	1590.1333333333334	6940.533333333334	98.98684714599067
489.31697143577026	1590.1666666666667	6910.3	99.08619388075095
490.08791167599804	1590.6	6861.5	97.21429352543797
490.8587796622292	1590.5	6839.7	98.57757014188307
491.6295753922984	1590.6333333333334	6815.7	99.22475932648513
492.4002988640406	1589.7	6778.7	98.59415317943301
493.17095007529053	1590.0333333333333	6748.333333333333	98.46053169772905
493.94152902388305	1590.1	6734.133333333333	100.22158543524762
494.71203570765294	1590.6333333333334	6689.533333333334	98.2948790692962
495.482470124435	1590.5333333333333	6662.5	98.06107209428745
496.25283227206404	1590.7	6640.033333333334	98.37465440793811
497.02312214837485	1590.6666666666667	6600.5	97.84653446527332
497.7933397512024	1590.2666666666667	6581.666666666667	98.8706744032011
498.56348507838123	1591.0	6556.8	98.13321819620495
499.3335581277464	1590.4666666666667	6524.833333333333	97.21376830286569
500.10355889713264	1590.0333333333333	6518.633333333333	97.20163199749776
500.8734873843747	1590.7666666666667	6518.133333333333	97.69957673336933
501.6433435873074	1590.7333333333333	6515.366666666667	98.33143147695324
502.4131275037657	1590.7666666666667	6512.7	97.6952926494137
503.1828391315842	1590.3	6522.533333333334	96.83150680463221
503.95247846859786	1590.5666666666666	6547.566666666667	97.73947152548293
504.72204551264144	1590.1333333333334	6572.7	98.61156393328318
505.49154026154974	1589.8	6606.1	97.41244813710752
506.2609627131576	1590.7333333333333	6646.033333333334	98.5388868481024
507.03031286529983	1590.5333333333333	6687.933333333333	97.45563058289997
507.7995907158112	1590.5666666666666	6755.066666666667	97.34821453158878
508.5687962625266	1590.5	6819.433333333333	98.21456590251884
509.33792950328075	1590.5	6893.6	96.90455341207029
510.1069904359085	1590.4	6973.966666666666	97.14738329507792
510.8759790582447	1590.7	7071.033333333334	98.35535293974561
511.6448953681241	1590.1666666666667	7153.9	98.40087690445786
512.4137393633815	1590.3666666666666	7245.333333333333	97.4581900465871
513.1825110418519	1590.9	7345.333333333333	97.5375067076871
513.9512104013698	1590.4666666666667	7443.866666666667	97.8836797303236
514.7198374397702	1590.9	7554.8	98.02681582641198
515.4883921548881	1590.2	7654.466666666666	97.3321517785258
516.2568745445578	1590.1	7761.733333333334	98.09677193463588
517.0252846066146	1590.5	7862.633333333333	97.66714044344833
517.793622338893	1589.8666666666666	7970.733333333334	97.7354814427872
518.561887739228	1590.7666666666667	8057.133333333333	96.72199995332015
519.3300808054544	1590.2	8163.9	97.94848123603327
520.0982015354069	1591.1666666666667	8252.633333333333	96.98662391853706
520.8662499269203	1589.8333333333333	8358.2	97.61319233579829
521.6342259778296	1590.7666666666667	8441.433333333332	97.78785664326756
522.4021296859694	1590.9333333333334	8520.6	97.3567790950203
523.1699610491747	1590.5	8607.966666666667	98.19660122513278
523.9377200652801	1591.4333333333334	8659.233333333334	97.21018246929704
524.7054067321207	1590.6333333333334	8719.666666666666	97.92601161922869
525.4730210475309	1590.6666666666667	8779.033333333333	97.91761575241465
526.2405630093459	1590.6	8831.166666666666	97.95242856015119
527.0080326154003	1590.2666666666667	8890.933333333332	97.60706528329197
527.7754298635291	1590.8666666666666	8953.466666666667	97.565257931441
528.5427547515668	1590.2333333333333	8992.966666666667	97.68461590845025
529.3100072773485	1591.1333333333334	9034.333333333334	97.90500977916126
530.077187438709	1590.7666666666667	9062.7	97.57991771494693
530.8442952334829	1590.8333333333333	9115.8	98.40158771635839
531.6113306595051	1590.3666666666666	9142.4	97.65056693190698
532.3782937146104	1590.6	9187.466666666667	97.71777941457931
533.1451843966338	1590.5666666666666	9235.9	98.40133952388312
533.9120027034099	1590.9666666666667	9259.4	97.96468603459533
534.6787486327736	1589.9	9286.4	97.10284987336661
535.4454221825597	1590.3666666666666	9333.7	97.80597955539812
536.212023350603	1590.0333333333333	9372.833333333334	97.7320073470734
536.9785521347383	1590.2333333333333	9401.833333333334	97.69694702386815
537.7450085328004	1591.0333333333333	9429.166666666666	98.69643115944201
538.5113925426242	1590.8666666666666	9443.233333333334	98.28750752380198
539.2777041620444	1589.9	9465.166666666666	98.7692117374884
540.0439433888959	1590.5333333333333	9482.133333333333	98.74923593634239
540.8101102210134	1591.1666666666667	9502.9	98.18722398618658
541.5762046562318	1590.7333333333333	9527.2	98.46826065223
542.3422266923859	1591.2666666666667	9541.333333333334	99.95615445874594
543.1081763273105	1590.5	9562.933333333332	99.61810523086413
543.8740535588404	1590.5666666666666	9562.066666666668	99.06507657245363
544.6398583848105	1591.2333333333333	9570.733333333334	99.43683266485884
545.4055908030555	1590.6666666666667	9602.933333333332	100.31876560504176
546.1712508114102	1591.0666666666666	9597.033333333333	99.16754600563355
546.9368384077096	1590.5333333333333	9590.8	99.18552937961282
547.7023535897882	1590.8	9594.666666666666	99.31497746714284
548.4677963554811	1590.8333333333333	9580.6	97.90178889599217
549.2331667026231	1590.9666666666667	9587.633333333333	98.21312972599785
549.9984646290487	1590.3333333333333	9591.7	98.18922651020506
550.7636901325931	1590.9666666666667	9592.966666666667	98.1170069456857
551.5288432110908	1590.1666666666667	9595.333333333334	97.43929017682377
552.2939238623768	1591.2	9592.033333333333	98.16481401957006
553.0589320842859	1591.0666666666666	9589.433333333332	97.21056534047764
553.8238678746528	1589.9333333333334	9574.466666666667	97.36986851258972
554.5887312313124	1590.7	9573.866666666667	97.57467030950963
555.3535221520995	1590.2	9566.666666666666	97.58022768219858
556.1182406348488	1591.2	9550.633333333333	96.1817466405461
556.8828866773954	1591.1	9578.733333333334	96.25624267129359
557.6474602775738	1590.8666666666666	9564.533333333333	94.77520489464203
558.411961433219	1590.3666666666666	9592.033333333333	96.65906132604097
559.1763901421657	1590.0666666666666	9589.833333333334	95.60092327368528
559.9407464022488	1590.4333333333334	9592.733333333334	95.33493731243435
560.7050302113031	1590.9666666666667	9604.466666666667	95.08476072041259
561.4692415671633	1590.7333333333333	9627.133333333333	95.99363579761928
562.2333804676643	1590.4333333333334	9628.066666666668	95.13103498073838
562.997446910641	1590.3666666666666	9636.633333333333	94.62973334194369
563.7614408939281	1591.3	9651.2	95.22181004946496
564.5253624153604	1589.8	9675.4	94.48720675845604
565.2892114727728	1590.7333333333333	9705.333333333334	94.5357607969069
566.0529880639999	1591.1	9725.966666666667	94.23513592695684
566.8166921868768	1590.8	9763.933333333332	94.12529063791742
567.5803238392382	1590.2333333333333	9766.2	94.51127032078442
568.3438830189189	1589.7	9776.233333333334	94.1047970417849
569.1073697237535	1591.1333333333334	9776.533333333333	93.16927695134072
569.8707839515772	1591.3	9794.166666666666	93.09235574829356
570.6341257002246	1590.0666666666666	9817.266666666666	94.38750523300985
571.3973949675305	1590.6333333333334	9833.8	94.27497254037603
572.1605917513298	1590.5333333333333	9841.333333333334	94.11437415205724
572.9237160494572	1590.1333333333334	9867.833333333334	94.5941586567093
573.6867678597476	1591.0	9882.966666666667	94.04365088762322
574.4497471800358	1590.6	9883.166666666666	93.01191412881226
575.2126540081566	1590.4	9895.433333333332	92.97714399998242
575.9754883419448	1591.2	9912.966666666667	94.11696507006272
576.7382501792351	1590.8	9911.833333333334	93.24120664448174
577.5009395178625	1590.3333333333333	9914.333333333334	92.8486388506297
578.2635563556619	1590.7666666666667	9937.366666666667	93.60640513452539
579.0261006904677	1590.9666666666667	9949.033333333333	93.71449814497855
579.7885725201152	1590.5333333333333	9953.1	92.89858335181722
580.5509718424388	1590.5333333333333	9977.133333333333	94.1942346194841
581.3132986552736	1590.5	9999.266666666666	94.1222500467962
582.0755529564542	1590.5	10027.833333333334	93.38558696315383
582.8377347438156	1591.1666666666667	10034.1	92.93616848897803
583.5998440151925	1591.1333333333334	10038.933333333332	92.16822066726607
584.3618807684197	1590.4333333333334	10078.5	93.49666585492321
585.123845001332	1590.9333333333334	10112.366666666667	92.71805567200968
585.8857367117644	1590.4333333333334	10142.666666666666	92.10735408901253
586.6475558975515	1590.7333333333333	10176.7	93.23774090212493
587.4093025565281	1590.3333333333333	10225.1	93.09260559044799
588.1709766865292	1590.5666666666666	10273.7	92.9233462895377
588.9325782853895	1589.8666666666666	10323.166666666666	92.3121674896139
589.6941073509438	1591.0666666666666	10367.666666666666	92.60248821708286
590.4555638810269	1590.7	10425.533333333333	91.31768965490242
591.2169478734736	1590.1333333333334	10500.866666666667	92.51862570815983
591.9782593261189	1591.0333333333333	10581.566666666668	91.92261051536872
592.7394982367973	1590.9666666666667	10675.333333333334	92.21811320159466
593.5006646033439	1590.0666666666666	10756.466666666667	92.58577773340852
594.2617584235933	1590.3	10845.033333333333	92.84761885130014
595.0227796953804	1590.4666666666667	10952.4	91.5073068931449
595.78372841654	1590.7666666666667	11059.166666666666	91.09071327219853
596.544604584907	1590.5666666666666	11165.433333333332	91.87212895143726
597.3054081983161	1590.0	11293.333333333334	91.82083788894275
598.0661392546021	1590.6	11397.766666666666	92.07508040984776
598.8267977515999	1590.3	11517.066666666668	91.45094543467742
599.5873836871442	1590.6666666666667	11653.0	91.30668882906346
600.34789705907	1590.5666666666666	11764.466666666667	90.53721251990841
601.1083378652119	1589.4333333333334	11914.1	91.91399128933847
601.8687061034049	1590.7333333333333	12022.4	90.71647790127243
602.6290017714836	1590.3	12170.4	92.14963147315557
603.3892248672829	1590.7	12320.933333333332	92.18785200869958
604.1493753886377	1590.5666666666666	12457.1	91.72186801992913
604.9094533333828	1590.0666666666666	12573.933333333332	91.27254105088639
605.6694586993528	1590.9666666666667	12711.8	91.65683014218564
606.4293914843829	1590.6	12828.733333333334	89.91115293883882
607.1892516863076	1590.7	12986.133333333333	90.09797189439449
607.9490393029618	1590.0666666666666	13125.5	90.73641255860122
608.7087543321802	1590.7	13248.266666666666	90.6739255249604
609.4683967717978	1590.3333333333333	13392.333333333334	90.58103462843138
610.2279666196492	1591.2666666666667	13530.2	90.41323415318413
610.9874638735695	1590.3666666666666	13659.2	89.94316102839788
611.7468885313933	1590.6	13781.3	90.71234140550622
612.5062405909555	1590.1333333333334	13899.4	90.40303639887647
613.2655200500909	1590.1666666666667	14036.0	90.74560869235987
614.0247269066342	1590.0	14146.533333333333	90.12342263555252
614.7838611584203	1590.1	14265.066666666668	90.67919545216857
615.5429228032841	1589.8	14388.0	90.87065692359641
616.3019118390603	1590.2666666666667	14491.866666666667	90.40524729333315
617.0608282635836	1590.9666666666667	14579.7	90.55179270124027
617.8196720746892	1590.3666666666666	14650.233333333334	90.11012718450702
618.5784432702114	1589.3666666666666	14718.9	88.76540623588967
619.3371418479854	1590.5666666666666	14798.433333333332	90.22351009611177
620.0957678058459	1590.4	14848.9	89.68363957322546
620.8543211416277	1591.1	14918.366666666667	89.76389185801749
621.6128018531655	1590.5	14997.633333333333	89.43422445042147
622.3712099382943	1590.4333333333334	15046.333333333334	90.70734680761745
623.1295453948488	1590.1	15102.333333333334	90.32788344093193
623.8878082206638	1590.5	15167.266666666666	89.22451250318137
624.6459984135743	1590.5666666666666	15221.633333333333	89.93521016515422
625.4041159714149	1590.6	15257.733333333334	88.90011276555494
626.1621608920203	1590.6	15327.233333333334	90.24594741495758
626.9201331732256	1590.2	15356.133333333333	90.35479454657448
627.6780328128656	1590.5666666666666	15380.633333333333	90.25787446941197
628.4358598087749	1591.0333333333333	15444.9	90.46352138855991
629.1936141587885	1590.1	15451.533333333333	89.55166252417204
629.9512958607411	1591.0	15499.4	89.31950053541865
630.7089049124675	1590.3333333333333	15529.033333333333	90.26076363875968
631.4664413118026	1590.6666666666667	15558.933333333332	90.48478474865367
632.2239050565811	1590.3666666666666	15573.366666666667	89.584051623756
632.9812961446379	1590.2	15575.566666666668	89.37515512295946
633.7386145738079	1590.5333333333333	15583.666666666666	89.20064280329032
634.4958603419257	1590.4333333333334	15596.833333333334	89.28962751447254
635.2530334468262	1590.2	15589.366666666667	89.90140939137473
636.0101338863443	1589.8	15569.266666666666	90.15942457367971
636.7671616583146	1589.9666666666667	15568.466666666667	90.45450569166455
637.5241167605723	1590.8666666666666	15541.066666666668	89.74020660936876
638.2809991909518	1590.0	15517.7	89.52557329421124
639.037808947288	1589.7	15506.766666666666	88.63475898836221
639.7945460274159	1590.5	15541.5	90.05611813782068
640.5512104291702	1589.8333333333333	15533.233333333334	89.5093205787784
641.3078021503857	1590.3333333333333	15496.4	88.87730193354875
642.0643211888971	1589.7333333333333	15456.133333333333	88.9237153670671
642.8207675425394	1590.8	15429.566666666668	89.17989339246202
643.5771412091474	1590.4333333333334	15409.733333333334	90.00188491548423
644.3334421865558	1590.9	15371.633333333333	89.17755505319595
645.0896704725996	1590.2666666666667	15367.066666666668	89.09356974880696
645.8458260651132	1589.9666666666667	15354.266666666666	89.35131271111551
646.6019089619319	1590.1333333333334	15337.6	89.2024567895108
647.3579191608902	1590.7666666666667	15335.2	89.36014841251145
648.1138566598231	1589.9	15299.5	88.46516431809661
648.8697214565653	1590.4	15264.2	87.78291693450585
649.6255135489516	1589.6666666666667	15255.866666666667	88.56769936294832
650.3812329348169	1590.5333333333333	15240.0	88.67254794826638
651.1368796119959	1590.4	15258.9	87.99959051891621
651.8924535783235	1589.9333333333334	15267.233333333334	87.87851645165763
652.6479548316345	1590.5333333333333	15246.433333333332	88.68211312233518
653.4033833697637	1589.7666666666667	15209.2	87.13352349293494
654.1587391905458	1590.4	15204.8	86.75090490884475
654.9140222918159	1590.6666666666667	15218.1	87.80705834602949
655.6692326714084	1590.8	15246.066666666668	88.68537596744324
656.4243703271585	1589.9333333333334	15246.466666666667	88.09935983944587
657.1794352569008	1590.7333333333333	15272.366666666667	87.95130508253385
657.9344274584702	1590.8666666666666	15310.1	88.53598106815859
658.6893469297014	1589.7666666666667	15330.966666666667	88.58179376023362
659.4441936684294	1590.5666666666666	15374.833333333334	88.98715215345054
660.1989676724888	1590.4666666666667	15396.0	88.24874917064197
660.9536689397146	1590.2666666666667	15411.933333333332	88.91147216867927
661.7082974679414	1590.5333333333333	15445.433333333332	88.83509009557983
662.4628532550042	1590.0333333333333	15462.866666666667	87.99275974807694
663.2173362987378	1590.1666666666667	15513.566666666668	87.9237251698857
663.9717465969768	1590.2666666666667	15551.633333333333	87.73111053821246
664.7260841475563	1590.1	15628.733333333334	87.93562029559048
665.480348948311	1589.8666666666666	15682.7	87.77837724006521
666.2345409970756	1590.1333333333334	15745.5	87.86562159181257
666.988660291685	1590.5666666666666	15831.466666666667	88.13451306224702
667.742706829974	1590.3666666666666	15864.1	86.91505665038017
668.4966806097776	1590.6333333333334	15950.6	87.2683651571209
669.2505816289303	1590.5333333333333	16069.933333333332	88.81826182367489
670.0044098852671	1589.6666666666667	16149.366666666667	87.53734583492134
670.7581653766227	1590.6	16244.433333333332	87.38931269750749
671.511848100832	1591.1	16323.033333333333	86.58725810133207
672.2654580557298	1590.5	16420.4	88.18060427010366
673.0189952391509	1590.0333333333333	16514.6	87.21215087777351
673.7724596489301	1590.4666666666667	16625.066666666666	86.91615248853829
674.5258512829022	1590.5333333333333	16740.666666666668	86.89554721421526
675.279170138902	1590.0	16857.6	87.28715712349833
676.0324162147645	1590.2666666666667	16995.966666666667	86.6117577126759
676.7855895083242	1589.8	17124.833333333332	86.92182641810311
677.5386900174161	1590.2666666666667	17220.633333333335	86.45620079883675
678.2917177398749	1590.5	17350.7	86.76445530372115
679.0446726735356	1590.8	17489.5	87.04314927737389
679.797554816233	1590.5333333333333	17569.7	86.44309636250313
680.5503641658016	1591.1333333333334	17678.2	86.21560333214713
681.3031007200765	1590.0666666666666	17739.466666666667	86.10333597883057
682.0557644768925	1591.2333333333333	17831.9	86.01160414142835
682.8083554340842	1589.8666666666666	17946.566666666666	86.03918957170023
683.5608735894867	1589.9666666666667	18086.766666666666	86.16825487750144
684.3133189409347	1590.1333333333334	18193.7	85.63862702856908
685.0656914862628	1590.8666666666666	18335.833333333332	86.1294088039849
685.8179912233061	1590.4666666666667	18479.2	85.92472733517084
686.5702181498993	1590.0666666666666	18649.7	87.08427425237343
687.3223722638772	1590.4333333333334	18793.133333333335	87.19861279392903
688.0744535630747	1590.0	18901.2	86.44987063142376
688.8264620453265	1590.1666666666667	19024.866666666665	86.09058964555206
689.5783977084674	1590.8666666666666	19129.633333333335	86.02880673127054
690.3302605503324	1590.2	19206.6	85.63075147934288
691.082050568756	1590.4333333333334	19308.166666666668	86.00308465187325
691.8337677615733	1590.1666666666667	19409.766666666666	86.30619993223077
692.585412126619	1590.6333333333334	19505.566666666666	86.13624736248815
693.3369836617278	1590.8333333333333	19607.0	85.89785539699274
694.0884823647348	1590.2666666666667	19756.333333333332	87.09306852715154
694.8399082334745	1590.3333333333333	19829.833333333332	86.48891949366502
695.5912612657819	1590.4333333333334	19899.466666666667	86.00319326171594
696.3425414594917	1590.6	19944.4	85.84719617575205
697.0937488124388	1590.3	20014.5	86.21041016371345
697.8448833224579	1590.0666666666666	20060.166666666668	85.87414349231018
698.5959449873841	1590.0	20091.7	85.43090972757403
699.3469338050518	1590.6	20158.4	84.90529620222235
700.0978497732962	1590.3333333333333	20185.1	84.75513017290707
700.8486928899517	1590.4	20206.466666666667	84.48744235861281
701.5994631528534	1590.1333333333334	20233.966666666667	85.45696768005777
702.3501605598362	1591.1333333333334	20260.9	85.70534615743426
703.1007851087347	1590.7	20259.6	86.10949998291022
703.8513367973837	1590.4333333333334	20248.6	85.67635370287759
704.6018156236181	1590.9333333333334	20276.3	86.49239508807844
705.3522215852728	1590.2666666666667	20268.2	86.47562428274131
706.1025546801824	1589.3666666666666	20265.733333333334	86.55270861687303
706.8528149061818	1590.6333333333334	20212.633333333335	85.91433718692822
707.603002261106	1590.5	20206.7	86.60600421502299
708.3531167427894	1589.7666666666667	20168.7	84.88415852573323
709.1031583490673	1590.3666666666666	20111.7	85.01036721597991
709.8531270777742	1590.2	20084.033333333333	85.84291300582937
710.6030229267449	1590.2333333333333	20041.033333333333	85.3465582823847
711.3528458938142	1590.5333333333333	20009.066666666666	85.92543597938817
712.1025959768172	1590.5666666666666	19938.033333333333	86.43897639843306
712.8522731735884	1590.9666666666667	19836.5	85.99182105113556
713.6018774819628	1591.0666666666666	19781.933333333334	86.21169194360795
714.351408899775	1590.3666666666666	19699.966666666667	85.31954719004501
715.1008674248601	1590.2666666666667	19629.366666666665	84.67854927930813
715.8502530550527	1590.2333333333333	19509.9	85.12324887554561
716.5995657881876	1590.9333333333334	19374.766666666666	85.14930602792698
717.3488056220998	1590.1666666666667	19263.0	85.48315758208513
718.097972554624	1590.5666666666666	19160.0	85.3690475842419
718.8470665835949	1591.1666666666667	19117.233333333334	85.1912964506096
719.5960877068475	1590.7	19099.133333333335	85.25088232401644
720.3450359222164	1589.9333333333334	19061.366666666665	84.7035623520385
721.0939112275368	1590.3333333333333	19028.0	84.77772743832368
721.842713620643	1590.2333333333333	18967.7	85.0535255679826
722.5914430993702	1590.5666666666666	18936.5	85.60331342696763
723.340099661553	1590.7	18908.433333333334	85.49169534802766
724.0886833050263	1591.2666666666667	18885.166666666668	84.86000465161413
724.837194027625	1590.4666666666667	18835.266666666666	85.01970632671822
725.5856318271836	1590.7333333333333	18762.5	84.67589029442702
726.3339967015373	1590.5	18700.666666666668	83.66977547932781
727.0822886485207	1590.3666666666666	18658.733333333334	84.22929549056839
727.8305076659686	1590.9333333333334	18630.466666666667	85.13530577861268
728.5786537517159	1590.1	18571.6	84.37155065138674
729.3267269035974	1590.2333333333333	18535.433333333334	84.58458192350714
730.0747271194479	1590.4666666666667	18506.366666666665	84.40011476439902
730.822654397102	1590.5333333333333	18478.966666666667	85.02575592300055
731.5705087343949	1590.5666666666666	18474.833333333332	84.59656436949794
732.3182901291611	1590.4	18446.033333333333	84.492260344091
733.0659985792356	1590.4666666666667	18426.133333333335	84.73455722669576
733.8136340824532	1590.4	18378.266666666666	85.00419418960333
734.5611966366486	1589.6666666666667	18389.4	85.95022952202885
735.3086862396566	1590.9	18389.333333333332	85.44319709273786
736.056102889312	1589.6	18390.0	85.13432953693567
736.8034465834498	1590.5666666666666	18363.1	85.02180028774106
737.5507173199047	1590.1	18342.333333333332	85.27756774633426
738.2979150965115	1590.5333333333333	18339.066666666666	84.69394828533164
739.045039911105	1590.4666666666667	18332.0	84.47143217439812
739.79209176152	1591.1	18321.866666666665	84.00721821723688
740.5390706455914	1590.2333333333333	18316.766666666666	84.05378176617319
741.285976561154	1590.2333333333333	18316.933333333334	83.715848191565
742.0328095060426	1590.8	18297.633333333335	83.54618273807924
742.7795694780918	1589.8333333333333	18269.2	83.05957443635005
743.5262564751367	1590.6333333333334	18238.1	83.47522510786561
744.272870495012	1589.8333333333333	18194.4	83.53022656807153
745.0194115355524	1589.6666666666667	18172.666666666668	83.91788471806137
745.765879594593	1590.9333333333334	18155.933333333334	83.87641285182661
746.5122746699683	1590.8	18163.466666666667	85.11538808913772
747.2585967595134	1590.1666666666667	18152.833333333332	84.60148169532833
748.0048458610628	1591.2333333333333	18145.166666666668	83.84173447200382
748.7510219724516	1590.2	18182.333333333332	83.77697917314151
749.4971250915144	1590.1	18220.2	84.15633042026091
750.243155216086	1590.7333333333333	18255.8	84.14073560339934
750.9891123440015	1590.4	18318.7	84.3623027081959
751.7349964730954	1590.7333333333333	18353.366666666665	83.40284561483628
752.4808076012027	1590.5333333333333	18378.866666666665	83.24644225500124
753.2265457261582	1590.8666666666666	18448.466666666667	83.3655950766455
753.9722108457964	1590.1666666666667	18491.4	83.25391586455723
754.7178029579526	1590.7	18534.466666666667	82.44991496707476
755.4633220604613	1590.9333333333334	18545.2	83.00416595542502
756.2087681511574	1590.2333333333333	18565.066666666666	82.6838795021014
756.9541412278757	1590.2	18628.766666666666	83.48171602913338
757.699441288451	1590.8333333333333	18664.4	83.11951606871375
758.4446683307182	1590.0	18727.533333333333	84.7897794450199
759.1898223525119	1590.3666666666666	18790.766666666666	83.33584625441875
759.9349033516671	1590.8333333333333	18859.066666666666	83.39444175292823
760.6799113260186	1589.9666666666667	18945.6	84.28365030599811
761.424846273401	1591.0666666666666	19009.966666666667	84.37164385046853
762.1697081916495	1590.7	19089.933333333334	83.59320804827989
762.9144970785986	1590.6666666666667	19183.233333333334	83.33965862609392
763.6592129320832	1590.3666666666666	19254.433333333334	83.57848674237442
764.4038557499381	1590.2333333333333	19330.266666666666	83.16522917547437
765.1484255299982	1591.1	19389.566666666666	83.39824306150513
765.8929222700982	1591.5666666666666	19405.1	82.27321231630519
766.637345968073	1589.7666666666667	19482.866666666665	82.3632332146477
767.3816966217572	1590.7666666666667	19548.266666666666	82.04006121827359
768.1259742289859	1590.5	19616.466666666667	82.00168326488203
768.8701787875938	1591.0666666666666	19706.233333333334	82.2146269513655
769.6143102954156	1590.4333333333334	19753.833333333332	81.85018146788468
770.3583687502863	1590.8333333333333	19832.7	82.26972687391606
771.1023541500406	1590.3	19904.533333333333	82.24139946973263
771.8462664925133	1590.6333333333334	19994.3	82.3898470145294
772.5901057755393	1591.1666666666667	20078.633333333335	82.11785386291879
773.3338719969533	1590.5	20169.0	82.32736073411643
774.0775651545903	1590.2333333333333	20244.366666666665	82.6728658468924
774.8211852462848	1589.9333333333334	20327.333333333332	83.28452375560124
775.5647322698719	1590.6666666666667	20408.633333333335	83.03971066946032
776.3082062231862	1590.1666666666667	20480.366666666665	83.3737268237153
777.0516071040627	1590.3333333333333	20570.033333333333	83.05039481696147
777.7949349103361	1590.4666666666667	20675.3	81.6548760491067
778.5381896398412	1590.1	20796.033333333333	82.74721713977347
779.281371290413	1589.9333333333334	20840.666666666668	82.62062411038096
780.024479859886	1590.6666666666667	20949.433333333334	82.86900482568178
780.7675153460953	1590.7333333333333	21091.366666666665	82.41883649895016
781.5104777468754	1590.2333333333333	21209.4	82.68504573106456
782.2533670600615	1590.0666666666666	21301.466666666667	82.04610658105635
782.996183283488	1590.1	21439.133333333335	82.68988972023745
783.73892641499	1589.8666666666666	21553.633333333335	82.77872085332051
784.4815964524023	1590.6333333333334	21665.033333333333	83.05193552197939
785.2241933935596	1589.6333333333334	21763.833333333332	82.62370944395778
785.9667172362967	1591.4	21891.266666666666	82.20113791903354
786.7091679784486	1589.8666666666666	21971.066666666666	82.79569089587513
787.4515456178499	1590.5333333333333	22022.6	82.37591258169587
788.1938501523355	1590.6	22094.733333333334	81.63525772924584
788.9360815797401	1590.0666666666666	22223.0	81.06313376152805
789.6782398978987	1590.4666666666667	22371.8	81.74704068140882
790.420325104646	1590.4333333333334	22489.166666666668	82.06465670447476
791.1623371978169	1590.8333333333333	22531.866666666665	81.42086946398018
791.9042761752461	1589.9	22615.933333333334	81.42507978104328
792.6461420347684	1590.5	22739.633333333335	81.73864301987268
793.3879347742187	1590.8333333333333	22856.333333333332	81.57850700172986
794.1296543914318	1590.5333333333333	22965.633333333335	81.34232997767633
794.8713008842426	1590.3666666666666	23070.966666666667	81.86557747615835
795.6128742504857	1590.6	23195.433333333334	82.55924455274467
796.354374487996	1590.2	23276.666666666668	82.62627238921444
797.0958015946084	1590.9333333333334	23370.733333333334	82.57152399844999
797.8371555681575	1591.0	23518.966666666667	82.26053796530222
798.5784364064783	1590.9	23657.166666666668	82.74212592692096
799.3196441074057	1590.8666666666666	23732.5	82.44225418548922
800.0607786687742	1590.7333333333333	23834.933333333334	82.2565870121954
800.8018400884189	1590.8333333333333	23961.666666666668	82.37899162813115
801.5428283641745	1589.2333333333333	24046.466666666667	81.60987825695176
802.2837434938757	1590.1	24141.366666666665	80.85349649571049
803.0245854753575	1590.0	24246.533333333333	80.1140977215632
803.7653543064547	1590.0333333333333	24331.466666666667	79.6473369786175
804.5060499850019	1590.8666666666666	24455.2	79.59197268245588
805.2466725088342	1590.4	24574.666666666668	80.31392009846334
805.9872218757862	1590.3666666666666	24688.833333333332	81.12342892085394
806.7276980836928	1590.6666666666667	24812.4	81.2774375042102
807.4681011303886	1590.8	24860.5	80.85110445541488
808.2084310137088	1590.2666666666667	24912.6	80.71936301190955
808.948687731488	1590.0666666666666	25020.766666666666	79.8122743423408
809.688871281561	1590.6666666666667	25129.233333333334	80.11374243939133
810.4289816617627	1589.8666666666666	25272.4	80.6775262892358
811.1690188699278	1590.4	25400.533333333333	81.03130220618657
811.9089829038911	1590.3333333333333	25405.233333333334	81.31391486605264
812.6488737614875	1590.3666666666666	25467.733333333334	81.69427760999596
813.3886914405518	1590.1666666666667	25637.533333333333	81.67646089830218
814.1284359389189	1590.5666666666666	25756.866666666665	81.50897696290646
814.8681072544233	1590.2333333333333	25847.166666666668	80.88426066641588
815.6077053849002	1590.5666666666666	25895.833333333332	80.89115222512767
816.3472303281842	1590.6	25865.166666666668	79.89687601670312
817.0866820821101	1589.7	25939.366666666665	79.80785147426413
817.8260606445127	1590.2333333333333	26045.166666666668	79.04156459793555
818.5653660132269	1590.5666666666666	26199.8	79.12889458699931
819.3045981860876	1590.5666666666666	26292.5	79.21383145805092
820.0437571609293	1590.9333333333334	26427.366666666665	80.3164160210701
820.7828429355872	1590.2333333333333	26540.466666666667	81.06090867258956
821.5218555078957	1590.2333333333333	26594.966666666667	80.38295402638819
822.26079487569	1590.0	26685.966666666667	80.45829534246229
822.9996610368046	1590.3	26730.466666666667	80.5426839839133
823.7384539890745	1590.6333333333334	26742.566666666666	80.30665932582602
824.4771737303345	1590.7333333333333	26835.566666666666	80.54508394049847
825.2158202584193	1590.3333333333333	26955.533333333333	79.82001127667664
825.9543935711638	1590.0666666666666	27037.8	80.77153233879214
826.6928936664028	1589.9666666666667	27094.566666666666	81.08164538384786
827.4313205419711	1590.0666666666666	27156.533333333333	80.9751364407152
828.1696741957036	1589.8666666666666	27252.3	81.47862130243746
828.907954625435	1590.2333333333333	27349.633333333335	81.49040236988388
829.646161829	1590.7333333333333	27417.633333333335	80.86843194733909
830.3842958042337	1590.2333333333333	27515.3	80.59113958861496
831.1223565489707	1590.3666666666666	27576.4	80.00082544712717
831.8603440610459	1590.2666666666667	27653.066666666666	80.02923991163581
832.598258338294	1590.1	27708.633333333335	80.13029014908437
833.3360993785501	1590.7	27763.133333333335	80.40414335436233
834.0738671796487	1590.9666666666667	27896.966666666667	80.56561137661613
834.8115617394246	1590.2	28003.166666666668	80.85711326725831
835.5491830557129	1590.3333333333333	28086.833333333332	80.07085684116689
836.2867311263482	1590.3666666666666	28204.966666666667	80.5875128135446
837.0242059491653	1590.1666666666667	28325.7	80.86696822808345
837.7616075219992	1590.6	28378.1	80.56053050905463
838.4989358426844	1589.9	28410.7	80.30386101813374
839.2361909090561	1589.9	28440.6	80.27439396361821
839.9733727189487	1590.2333333333333	28473.733333333334	79.89360539217495
840.7104812701973	1590.3666666666666	28629.166666666668	79.96899310928353
841.4475165606366	1590.3666666666666	28752.633333333335	79.96775843497997
842.1844785881015	1590.3333333333333	28855.433333333334	80.16068338344184
842.9213673504267	1590.6	28883.933333333334	79.11272330628476
843.6581828454471	1589.8666666666666	28927.066666666666	78.9315808633634
844.3949250709974	1590.5333333333333	28967.6	78.76814706262812
845.1315940249126	1590.3666666666666	29098.433333333334	78.84204404694889
845.8681897050272	1590.3	29200.9	78.78504931071569
846.6047121091764	1589.8333333333333	29340.9	79.15099111139727
847.3411612351948	1590.2333333333333	29472.933333333334	78.83715790773208
848.0775370809172	1590.3333333333333	29548.566666666666	78.37724211664519
848.8138396441784	1590.1333333333334	29599.3	78.61855647842185
849.5500689228132	1590.5666666666666	29644.133333333335	78.73510930477347
850.2862249146566	1590.3666666666666	29734.833333333332	78.80283951028616
851.0223076175432	1590.6666666666667	29843.9	78.63978969905696
851.7583170293079	1590.3333333333333	30038.066666666666	79.27427927678967
852.4942531477856	1590.6333333333334	30110.566666666666	78.62872872925871
853.2301159708109	1590.7	30139.033333333333	79.179623372926
853.9659054962187	1591.0333333333333	30237.6	80.49136376244489
854.7016217218439	1590.3333333333333	30263.166666666668	79.52419832048815
855.4372646455213	1590.3666666666666	30352.733333333334	79.37405785003939
856.1728342650856	1589.9	30424.633333333335	79.35257935700162
856.9083305783716	1590.9666666666667	30567.433333333334	79.43171501196333
857.6437535832143	1590.6666666666667	30684.6	79.19935824144477
858.3791032774483	1590.3666666666666	30755.366666666665	78.88650532626039
859.1143796589085	1590.8333333333333	30786.566666666666	79.55527223805991
859.8495827254299	1589.9	30951.666666666668	79.5595713487111
860.5847124748469	1591.1666666666667	31037.033333333333	80.01782292754658
861.3197689049947	1590.4666666666667	31170.5	80.01471128732524
862.0547520137079	1590.4333333333334	31272.433333333334	79.67548922922872
862.7896617988213	1590.2333333333333	31359.133333333335	80.33617607050256
863.5244982581698	1590.2	31460.9	80.38413464285362
864.2592613895882	1591.0666666666666	31522.233333333334	80.42690537442174
864.9939511909114	1589.7333333333333	31488.933333333334	81.14018012112045
865.728567659974	1590.0	31545.8	81.0298804836088
866.4631107946109	1590.3333333333333	31584.733333333334	81.12231321933722
867.197580592657	1590.1333333333334	31681.633333333335	81.57176751758787
867.931977051947	1590.3666666666666	31783.166666666668	81.85279528696427
868.6663001703158	1590.4	31815.566666666666	81.48123074738548
869.4005499455982	1590.2	31810.866666666665	81.43563479485424
870.1347263756289	1590.8666666666666	31774.166666666668	80.63375225046943
870.8688294582428	1590.8333333333333	31965.433333333334	81.21229324354032
871.6028591912748	1590.4333333333334	32057.2	80.67895307218001
872.3368155725594	1590.2	32197.833333333332	80.55569291390495
873.0706985999318	1590.4666666666667	32291.866666666665	80.87922249158909
873.8045082712266	1590.3666666666666	32376.666666666668	81.43768783733866
874.5382445842787	1590.2333333333333	32459.566666666666	80.92665375112031
875.2719075369228	1590.0666666666666	32600.0	80.88554111195062
876.0054971269938	1590.3	32748.7	80.65786590976002
876.7390133523264	1590.7666666666667	32919.5	79.88177442734629
877.4724562107556	1589.9	33150.5	79.63999322640221
878.2058257001161	1590.1666666666667	33219.63333333333	78.41995179324205
878.9391218182427	1590.4	33360.6	77.86437558766744
879.6723445629702	1590.3666666666666	33435.0	77.66671709156451
880.4054939321335	1590.4666666666667	33545.1	77.27986963493878
881.1385699235674	1590.7	33803.03333333333	77.41561032431056
881.8715725351066	1591.0	33977.86666666667	77.02907444287803
882.604501764586	1590.7666666666667	34199.933333333334	77.12402925835723
883.3373576098403	1590.2333333333333	34382.23333333333	77.77965508894562
884.0701400687044	1589.8666666666666	34482.63333333333	77.81245823513395
884.8028491390132	1590.7	34660.066666666666	77.24880900568424
885.5354848186014	1590.2333333333333	34856.76666666667	77.85757389218864
886.2680471053038	1590.3333333333333	34974.8	77.17765091548844
887.0005359969554	1590.2333333333333	35162.36666666667	76.9806120102675
887.7329514913906	1590.5	35318.166666666664	76.7869905768583
888.4652935864447	1590.1	35527.8	76.37579532201026
889.1975622799522	1590.7333333333333	35727.96666666667	76.13653923968204
889.929757569748	1590.3333333333333	35967.63333333333	76.05419736755242
890.6618794536669	1590.7333333333333	36084.333333333336	75.84100062536785
891.3939279295437	1590.2	36146.833333333336	76.28470762683314
892.1259029952132	1590.5	36221.26666666667	76.08231563158235
892.8578046485103	1589.6666666666667	36385.566666666666	76.01733278855541
893.5896328872698	1589.9333333333334	36577.666666666664	75.64382071630465
894.3213877093264	1590.3	36794.1	75.94241773146041
895.0530691125149	1590.7666666666667	37079.2	75.81178702837339
895.7846770946703	1590.9666666666667	37350.86666666667	76.91005745339659
896.5162116536272	1589.9666666666667	37542.0	77.42156318087683
897.2476727872206	1590.3333333333333	37616.0	77.15573038736105
897.9790604932853	1589.5333333333333	37693.433333333334	77.33726845462104
898.7103747696559	1589.6333333333334	37788.63333333333	77.41928526016687
899.4416156141674	1589.7666666666667	37979.86666666667	77.91541923034558
900.1727830246544	1591.5666666666666	38259.73333333333	78.96013705536654
900.9038769989521	1589.8666666666666	38562.26666666667	78.77876426750053
901.634897534895	1590.4666666666667	38791.13333333333	78.81700272047391
902.365844630318	1590.6666666666667	38973.36666666667	78.43812817994313
903.0967182830558	1590.7	39088.03333333333	78.12732756855381
903.8275184909435	1590.1	39205.3	77.87853570400506
904.5582452518156	1590.3666666666666	39349.833333333336	78.0260290573897
905.288898563507	1590.5	39528.566666666666	77.73288914304274
906.0194784238527	1590.9333333333334	39718.63333333333	78.03936771941557
906.7499848306873	1590.1	39932.23333333333	77.94988011115869
907.4804177818455	1590.1333333333334	40142.63333333333	78.54883818904499
908.2107772751625	1590.7333333333333	40323.13333333333	78.35050783296683
908.9410633084728	1590.0	40536.53333333333	78.55070363085505
909.6712758796114	1589.8666666666666	40662.7	78.41269449196366
910.4014149864129	1589.8	40776.666666666664	78.39671211439601
911.1314806267123	1590.6	41000.333333333336	78.89276533194459
911.8614727983444	1590.7	41114.03333333333	77.85077086292696
912.5913914991438	1590.1	41285.6	78.18220200634039
913.3212367269456	1590.2333333333333	41450.5	78.52221004369287
914.0510084795844	1590.1333333333334	41603.1	78.31691066882745
914.7807067548952	1591.0	41776.666666666664	78.81467652040024
915.5103315507125	1590.3	41829.7	77.86738126781226
916.2398828648716	1590.0333333333333	41896.0	78.09054045643974
916.9693606952068	1590.5333333333333	41991.36666666667	77.40253126032252
917.6987650395532	1591.0333333333333	42057.333333333336	76.94461880076007
918.4280958957455	1590.7333333333333	42059.833333333336	76.16652171060267
919.1573532616186	1590.3666666666666	42161.03333333333	76.29234406622717
919.8865371350073	1590.1	42167.433333333334	76.36412783379984
920.6156475137464	1590.1	42219.166666666664	76.68869444400165
921.3446843956707	1590.3666666666666	42230.4	76.78889953105023
922.0736477786149	1590.3333333333333	42224.86666666667	76.73564693356403
922.802537660414	1590.0333333333333	42224.8	76.38416669681912
923.5313540389027	1590.3666666666666	42233.433333333334	75.95877912708237
924.2600969119159	1590.2333333333333	42202.5	75.27881467806614
924.9887662772883	1590.7	42163.8	75.59165646233772
925.7173621328548	1590.3666666666666	42132.2	74.93636733480344
926.4458844764501	1590.3666666666666	42145.9	75.68180763337618
927.1743333059092	1590.3	41998.26666666667	76.43216579967708
927.9027086190666	1589.9333333333334	41777.76666666667	76.41443492640059
928.6310104137575	1590.4333333333334	41343.566666666666	76.47785429661123
929.3592386878165	1589.8666666666666	40761.03333333333	76.02985473918402
930.0873934390784	1590.1333333333334	39998.46666666667	75.16512730064763
930.815474665378	1590.5666666666666	39221.933333333334	75.4475952968909
931.5434823645503	1590.5	38298.03333333333	75.79200751594357
932.2714165344298	1590.2	37171.566666666666	75.89968983433567
932.9992771728516	1590.7666666666667	36116.8	77.09659085264404
933.7270642776504	1590.4	35042.566666666666	77.13543486743225
934.4547778466609	1590.2666666666667	34009.666666666664	77.03727180465809
935.1824178777181	1590.6	33156.5	76.35869588237104
935.9099843686568	1589.6333333333334	32370.2	75.16133537265038
936.6374773173115	1590.4666666666667	31952.533333333333	75.91890154716472
937.3648967215174	1589.8	31654.066666666666	76.04902685101032
938.0922425791092	1589.7333333333333	31482.933333333334	76.43366504616466
938.8195148879216	1591.4666666666667	31528.666666666668	76.10049889390206
939.5467136457895	1590.7	31686.966666666667	75.80027044324086
940.2738388505477	1590.7666666666667	31933.166666666668	75.55857426101264
941.000890500031	1590.0666666666666	32328.233333333334	75.40618095363271
941.7278685920743	1590.8	32855.933333333334	75.73414181910238
942.4547731245123	1590.3333333333333	33492.166666666664	75.87318989724218
943.1816040951798	1590.5666666666666	34155.6	75.97684489508813
943.9083615019116	1591.3666666666666	34880.86666666667	75.82188391289017
944.6350453425426	1590.2333333333333	35658.96666666667	76.16714968033364
945.3616556149077	1590.0666666666666	36481.73333333333	76.52606596079289
946.0881923168415	1590.5333333333333	37242.76666666667	76.0970892033752
946.8146554461789	1590.1	37947.4	76.47123494293926
947.5410450007547	1590.5666666666666	38657.066666666666	76.02201022106132
948.2673609784038	1590.2	39376.86666666667	75.22386628994218
948.9936033769609	1590.6333333333334	40200.066666666666	75.35026386793868
949.7197721942608	1590.1333333333334	40911.9	74.83258230812505
950.4458674281384	1591.1333333333334	41664.833333333336	74.83580533275804
951.1718890764284	1590.1333333333334	42397.96666666667	74.14343424454849
951.8978371369658	1590.4	43061.86666666667	74.74978717873189
952.6237116075853	1589.8333333333333	43728.76666666667	75.24415591675101
953.3495124861216	1590.1333333333334	44293.26666666667	75.33948699070446
954.0752397704097	1590.3333333333333	44840.36666666667	75.45415453333068
954.8008934582843	1590.4666666666667	45420.13333333333	75.33028272678321
955.5264735475803	1589.6333333333334	46046.46666666667	75.82934841889481
956.2519800361324	1590.9	46511.36666666667	75.98542364356368
956.9774129217755	1590.6	46937.333333333336	75.45236178491781
957.7027722023442	1590.1	47330.8	75.3597788010788
958.4280578756737	1590.8	47635.0	75.08744211572036
959.1532699395985	1590.7333333333333	47843.46666666667	75.46067018858581
959.8784083919536	1590.7333333333333	48094.4	75.65786600536049
960.6034732305736	1590.7666666666667	48394.7	76.13851478054897
961.3284644532936	1590.8666666666666	48661.5	75.3064392990136
962.053382057948	1590.7	49016.03333333333	75.52757858432608
962.7782260423721	1590.2333333333333	49280.03333333333	75.74491229143548
963.5029964044004	1590.8333333333333	49438.5	75.46009182132521
964.2276931418677	1590.5333333333333	49617.666666666664	75.62877530111608
964.952316252609	1590.3333333333333	49794.63333333333	75.14383427978336
965.6768657344589	1590.4666666666667	49900.4	74.7195538768235
966.4013415852523	1590.8333333333333	49997.833333333336	74.31932902103503
967.1257438028242	1589.9333333333334	50034.9	74.08636961349349
967.8500723850091	1590.7666666666667	50051.5	74.56805288163706
968.574327329642	1590.6333333333334	50054.2	74.12622225900684
969.2985086345576	1590.3333333333333	50163.46666666667	74.16943513869121
970.0226162975908	1590.6333333333334	50184.5	74.33709666296251
970.7466503165765	1590.5	50202.76666666667	74.0577114393895
971.4706106893493	1590.3333333333333	50195.9	74.00632653782111
972.1944974137441	1590.8333333333333	50061.166666666664	74.36935986450592
972.9183104875957	1589.2	49740.433333333334	74.2914486979992
973.6420499087391	1591.0333333333333	49381.03333333333	74.01869351951011
974.3657156750087	1590.1	49125.1	73.58979408857883
975.0893077842397	1590.8666666666666	48868.0	73.75697826195444
975.8128262342667	1590.1333333333334	48828.2	74.12651581523131
976.5362710229247	1590.6	48799.8	74.1941304444429
977.2596421480483	1590.1	48767.13333333333	74.31119562443716
977.9829396074724	1590.8666666666666	48679.0	74.0101292105833
978.7061633990318	1590.7666666666667	48468.1	73.96504415093831
979.4293135205613	1590.4666666666667	48200.933333333334	73.59132593796615
980.1523899698958	1590.7666666666667	48059.066666666666	73.84080537479637
980.87539274487	1590.7	47939.73333333333	73.60853119389107
981.5983218433189	1590.3666666666666	47931.2	73.98150275337551
982.3211772630771	1590.7666666666667	47959.03333333333	73.76133084483688
983.0439590019795	1590.8	48093.333333333336	74.25924057891561
983.7666670578608	1590.5666666666666	48172.833333333336	74.08710000720208
984.4893014285559	1590.7	48152.5	73.48694647301988
985.2118621118997	1590.9333333333334	48131.833333333336	73.7064202401551
985.9343491057269	1590.2333333333333	48062.3	73.44860007616043
986.6567624078724	1591.2333333333333	47947.53333333333	72.93054618089782
987.3791020161709	1590.1	47936.933333333334	73.38777918385844
988.1013679284573	1590.2666666666667	47946.8	73.64291023365939
988.8235601425663	1590.9333333333334	48014.8	74.18189069406795
989.5456786563328	1590.1333333333334	48084.76666666667	73.96279011980405
990.2677234675917	1590.7	48156.833333333336	73.94218882004446
990.9896945741776	1590.2	48049.433333333334	73.77932449537282
991.7115919739255	1590.6	47841.96666666667	73.7330660921792
992.4334156646702	1590.6	47537.96666666667	73.7607178492502
993.1551656442463	1590.5333333333333	47100.4	73.18851189998465
993.8768419104888	1590.1	46693.4	72.61209210620896
994.5984444612325	1591.1333333333334	46440.86666666667	73.04579646436984
995.3199732943121	1590.6	46132.0	72.88047254493041
996.0414284075626	1589.7666666666667	45872.933333333334	72.93182976069485
996.7628097988187	1590.4	45619.566666666666	72.17991702711174
997.4841174659151	1590.4	45390.5	72.03564349073906
998.2053514066869	1590.0	45112.833333333336	71.8006565351624
998.9265116189687	1590.7	44706.03333333333	72.0875018568248
999.6475981005952	1590.0333333333333	44095.166666666664	71.93304310952294
1000.3686108494015	1590.0	43653.13333333333	72.5264514165028
1001.0895498632223	1590.0	43289.76666666667	72.51109273434277
1001.8104151398923	1590.4666666666667	42965.73333333333	72.94955731835759
1002.5312066772464	1590.8	42601.933333333334	72.87569916202418
1003.2519244731194	1590.8	42298.36666666667	73.42148660607947
1003.9725685253462	1590.6	41990.066666666666	73.2830339152433
1004.6931388317614	1590.1	41556.833333333336	72.94559330729267
1005.4136353902	1590.1333333333334	41081.666666666664	73.27665256130207
1006.1340581984969	1590.9	40506.63333333333	73.41580940507195
1006.8544072544867	1590.6	39852.4	73.51402514580674
1007.5746825560042	1590.1	39227.9	73.53548180143525
1008.2948841008844	1590.4666666666667	38698.7	73.44704762365402
1009.0150118869618	1590.0666666666666	38246.666666666664	73.49246261243721
1009.7350659120716	1590.5666666666666	37883.933333333334	73.09601642568877
1010.4550461740483	1589.9333333333334	37466.5	72.5892222180657
1011.174952670727	1590.2333333333333	37097.2	72.57220209023423
1011.8947853999423	1590.6666666666667	36683.96666666667	73.3372184316829
1012.614544359529	1589.9333333333334	36144.9	73.8297085924329
1013.334229547322	1590.5	35550.63333333333	74.5314832653846
1014.0538409611561	1590.0666666666666	34903.46666666667	74.56121671449998
1014.7733785988661	1590.9333333333334	34212.933333333334	73.93264823058736
1015.4928424582868	1589.9333333333334	33686.03333333333	73.66463533180472
1016.2122325372529	1590.8333333333333	33246.1	74.2232561467123
1016.9315488335994	1590.8666666666666	32829.96666666667	73.93327704384485
1017.6507913451611	1590.1	32499.033333333333	73.65599513948301
1018.3699600697728	1590.6666666666667	32178.4	73.94610617715222
1019.0890550052692	1590.2333333333333	31734.466666666667	74.01673742743796
1019.8080761494851	1590.2666666666667	31164.933333333334	73.77852743409272
1020.5270235002555	1590.3666666666666	30521.9	73.53510083526851
1021.2458970554151	1590.8333333333333	29830.233333333334	73.96293803950657
1021.9646968127987	1590.9	29179.933333333334	73.88100425586906
1022.6834227702411	1589.7333333333333	28635.2	74.14756897957095
1023.4020749255772	1590.6666666666667	28197.4	74.490919886576
1024.1206532766416	1590.4666666666667	27832.8	74.2219062094275
1024.8391578212693	1589.5	27479.433333333334	73.42448808583435
1025.5575885572953	1590.1	27150.933333333334	72.94100900220525
1026.2759454825539	1590.9666666666667	26719.533333333333	73.84619636382868
1026.9942285948803	1590.4666666666667	26180.533333333333	73.96561232217421
1027.7124378921092	1590.8666666666666	25605.8	73.5740762628338
1028.4305733720753	1590.4666666666667	25035.7	73.96295789015187
1029.1486350326138	1590.4333333333334	24501.466666666667	74.16945198770831
1029.866622871559	1590.8	24002.366666666665	73.9131475656081
1030.584536886746	1590.0	23588.266666666666	73.82219035152785
1031.3023770760096	1591.0333333333333	23210.533333333333	73.19347455544164
1032.0201434371845	1590.1666666666667	22886.6	72.74091827376917
1032.7378359681059	1590.2333333333333	22558.0	72.5895832515756
1033.455454666608	1590.1666666666667	22180.0	73.12854307552672
1034.1729995305259	1590.8333333333333	21722.066666666666	72.47216098726221
1034.8904705576945	1590.0333333333333	21235.1	73.54064970411082
1035.6078677459486	1590.5666666666666	20708.033333333333	73.77981974913044
1036.3251910931228	1590.3666666666666	20209.266666666666	73.87091401200301
1037.042440597052	1590.2333333333333	19747.2	73.65320416358288
1037.7596162555712	1590.1666666666667	19326.566666666666	73.33819935319228
1038.4767180665153	1590.8333333333333	18981.2	73.18446689583664
1039.1937460277186	1589.9666666666667	18684.9	73.45062326147725
1039.9107001370162	1590.0666666666666	18397.2	73.22059334905768
1040.627580392243	1590.3666666666666	18140.766666666666	72.67735675766112
1041.3443867912338	1591.3333333333333	17814.066666666666	72.87755534413706
1042.0611193318232	1590.7333333333333	17414.233333333334	72.742583230706
1042.7777780118463	1591.3	16956.3	72.59700738467876
1043.4943628291376	1590.3333333333333	16493.266666666666	72.57044852569214
1044.2108737815322	1589.9666666666667	16099.3	72.47384827876417
1044.9273108668647	1590.0333333333333	15709.2	72.84353767653539
1045.64367408297	1590.9	15390.166666666666	73.55617770666252
1046.359963427683	1590.9666666666667	15113.133333333333	73.0443850585506
1047.0761788988382	1590.2	14866.633333333333	73.93966309965121
1047.7923204942708	1589.9	14614.033333333333	73.1693104223446
1048.5083882118154	1590.4	14334.866666666667	73.023977094877
1049.224382049307	1590.7	14034.333333333334	73.07873255455127
1049.9403020045802	1590.9666666666667	13695.6	73.0618540844889
1050.6561480754697	1590.3	13336.366666666667	72.76247673622551
1051.3719202598106	1590.4	13024.066666666668	73.24286955361586
1052.0876185554378	1590.1333333333334	12763.466666666667	73.88603696897754
1052.8032429601856	1591.1333333333334	12490.466666666667	72.77893585106726
1053.5187934718892	1591.3	12303.533333333333	73.28743468887609
1054.2342700883835	1590.6333333333334	12145.033333333333	72.60965022955986
1054.949672807503	1590.5	12009.766666666666	72.98614514090185
1055.6650016270826	1590.5333333333333	11842.266666666666	73.15238206777005
1056.3802565449573	1590.1333333333334	11632.033333333333	73.09580588674821
1057.0954375589617	1591.2333333333333	11414.166666666666	72.8544985115449
1057.8105446669308	1590.9	11202.733333333334	73.53911500869634
1058.5255778666992	1590.9	10988.633333333333	74.25041468292461
1059.240537156102	1590.2	10763.7	73.42580254547048
1059.9554225329737	1589.5666666666666	10579.333333333334	73.76039002153804
1060.6702339951491	1590.4666666666667	10418.333333333334	73.51104748472251
1061.3849715404633	1590.4	10289.666666666666	74.21280397727995
1062.0996351667509	1590.6666666666667	10170.133333333333	73.8537130314332
1062.8142248718468	1590.6666666666667	10053.866666666667	73.7248931388662
1063.528740653586	1590.1333333333334	9914.066666666668	73.44740735291862
1064.2431825098029	1589.8	9730.0	72.04831898407406
1064.9575504383324	1590.6333333333334	9532.8	72.94472280835619
1065.6718444370097	1590.6	9328.0	72.94647364761835
1066.386064503669	1590.1333333333334	9156.3	73.59938696238798
1067.1002106361457	1590.2333333333333	9014.1	73.17103028797226
1067.8142828322743	1589.4	8899.733333333334	73.5300272640919
1068.5282810898898	1590.1666666666667	8797.666666666666	72.46905544625348
1069.2422054068265	1590.9	8695.366666666667	72.9847201760192
1069.95605578092	1589.8666666666666	8586.566666666668	73.49687424804682
1070.6698322100044	1589.7	8452.6	73.22696297052086
1071.383534691915	1589.5333333333333	8273.6	72.94364581371988
1072.0971632244864	1590.4333333333334	8104.966666666666	72.45068044160242
1072.8107178055534	1590.2	7944.0	72.62544645320295
1073.524198432951	1590.4666666666667	7825.433333333333	73.45225820683581
1074.2376051045137	1590.1333333333334	7718.233333333334	73.56097802959651
1074.9509378180765	1590.7	7619.5	72.34006562782291
1075.6641965714741	1590.8	7544.233333333334	73.3319191837784
1076.3773813625414	1590.3	7441.3	72.5284000140144
1077.0904921891133	1590.5333333333333	7337.466666666666	71.94584327077254
1077.8035290490245	1590.3333333333333	7224.933333333333	72.68475400671515
1078.51649194011	1590.9666666666667	7101.4	74.11901087410482
1079.2293808602042	1590.3	6970.733333333334	72.06199054170615
1079.9421958071423	1590.3	6845.533333333334	72.0498548029167
1080.6549367787588	1590.1666666666667	6755.7	72.50786721606082
1081.367603772889	1590.6333333333334	6697.5	73.75114917188158
1082.080196787367	1590.0	6626.366666666667	71.74371367314289
1082.7927158200282	1590.2666666666667	6557.933333333333	72.67917329929608
1083.5051608687072	1590.9333333333334	6458.533333333334	73.88536045636361
1084.217531931239	1590.6333333333334	6333.4	73.02459155448958
1084.9298290054578	1590.9	6215.666666666667	74.0289310781116
1085.6420520891993	1590.2666666666667	6114.133333333333	74.20502660797301
1086.3542011802977	1590.2333333333333	6024.7	73.07657598238306
1087.0662762765878	1590.0333333333333	5961.833333333333	73.53192923837764
1087.7782773759047	1591.2333333333333	5902.333333333333	72.76349156961302
1088.4902044760831	1590.7333333333333	5837.033333333334	73.30351262014553
1089.202057574958	1590.3666666666666	5747.566666666667	73.1516156040371
1089.9138366703637	1590.5333333333333	5655.166666666667	72.48397374674873
1090.6255417601355	1590.0333333333333	5567.066666666667	72.83666836197946
1091.337172842108	1591.0333333333333	5480.6	72.48537006091232
1092.048729914116	1590.0333333333333	5428.366666666667	73.32074657216964
1092.7602129739944	1590.0333333333333	5398.566666666667	74.00475998708765
1093.471622019578	1589.9333333333334	5355.8	75.24887451581118
1094.1829570487016	1590.8333333333333	5281.566666666667	72.91631614122008
1094.8942180592	1589.9666666666667	5190.866666666667	73.5136678577407
1095.605405048908	1590.2	5110.633333333333	73.70809070068607
1096.3165180156604	1589.9333333333334	5055.833333333333	74.83989836832744
1097.027556957292	1590.8333333333333	5004.066666666667	75.57673620794293
1097.7385218716379	1590.3666666666666	4973.433333333333	74.9383436547363
1098.4494127565324	1590.8	4919.666666666667	74.67846732561684
1099.1602296098106	1590.8	4837.433333333333	74.09498034068496
1099.8709724293074	1590.4	4756.1	74.87576457356357
1100.5816412128574	1590.4666666666667	4685.3	76.08728288334069
1101.2922359582956	1590.2333333333333	4632.866666666667	73.77863686338996
1102.0027566634565	1590.6	4606.733333333334	75.12436302614024
1102.7132033261753	1590.1333333333334	4552.9	75.94599999172618
1103.4235759442865	1590.1	4479.6	74.70439074197373
1104.1338745156252	1590.1333333333334	4407.066666666667	76.41087939480886
1104.844099038026	1590.7	4357.433333333333	75.79970450240042
1105.5542495093239	1590.4	4324.566666666667	76.23788140434552
1106.2643259273534	1590.7666666666667	4275.0	75.80213250758362
1106.9743282899494	1590.3	4192.0	75.09082206815887
1107.684256594947	1591.2333333333333	4120.633333333333	75.65176742691933
1108.394110840181	1590.3666666666666	4068.633333333333	77.31136446351317
1109.1038910234856	1590.5	4020.733333333333	76.98397874452112
1109.8135971426964	1589.8666666666666	3966.1666666666665	77.01909411681154
1110.5232291956477	1590.4333333333334	3891.9666666666667	77.63165920941258
1111.2327871801745	1590.6	3824.5333333333333	76.23882699937423
1111.9422710941117	1590.4666666666667	3777.5	77.62586719009217
1112.6516809352938	1590.9333333333334	3730.6666666666665	78.09740465037318
1113.3610167015559	1590.0333333333333	3673.766666666667	78.38441851677335
1114.0702783907325	1590.2	3620.4666666666667	79.08428430797503
1114.7794660006589	1590.3666666666666	3573.8333333333335	78.67064598321247
1115.4885795291696	1589.9666666666667	3548.5333333333333	80.09726249179336
1116.1976189740992	1591.0	3497.766666666667	78.43633488142066
1116.906584333283	1590.0333333333333	3454.766666666667	80.87383395016163
1117.6154756045555	1590.7666666666667	3413.1	79.54682050454238
1118.3242927857516	1591.0666666666666	3372.6666666666665	78.78165279767876
1119.0330358747062	1590.4666666666667	3342.4	80.45563865074406
1119.741704869254	1590.5666666666666	3297.9333333333334	82.50235420372424
1120.4502997672296	1589.9333333333334	3255.4	79.38642920199177
1121.1588205664682	1589.6	1665.8333333333333	76.1911898712768
1121.8672672648045	1589.2	1665.6333333333334	75.74777194142317
1122.5756398600731	1589.9666666666667	1664.3	65.90935830563535
1123.2839383501089	1589.3666666666666	1666.3333333333333	81.02842817465009
