# Supplementary material for: Roblonski: A Material-Efficient Robo-Fluidic Toolbox for Rapid Photochemical Characterization
Source: ACS Cent Sci. 2026 Feb 6;12(3):333–44. doi: 10.1021/acscentsci.5c02027 (PMC13022720; doi:10.1021/acscentsci.5c02027)
Supplement: Supplementary file 2 [file oc5c02027_si_002.zip › BeerLambertStudy/Raw Data (Automataed)/BLEC Study (2025 Jun 12)/ZnTPP1/blec_ZnTPP1__12062025_aABS_i0_eEXP_s2_d300e-03_t250-0_m7_v175-0.csv]

name	C:/Users/cbe.mabolha.shared/Documents/Gilson Spectroscopy Project\BLEC Study (2025 Jun 12)\ZnTPP1\blec_ZnTPP1__12062025_aABS_i0_eEXP_s2_d300e-03_t250-0_m7_v175-0.csv
2025-06-12 15:03:19.768520
mix_iter=7	mix_disp=175.0
droplet_volume=50.0	working_volume=250.0
dilution_scheme=Fractional(value=0.3333333333333333)	n_dil=6
calibration=Calibration(y = f(x); f(x) = -0.244 + 0.9765x; s.t. y > 0.0; Set Feb 4	2025 from "Manuscript Figures Data.xlsx")
count	30
interval	0.1 (Sec)
integration_time	40000 (uSec)
NLC=False	DCC=False	WCAL=-5	Slit=S5
Conc_0=0.003	nFRAC=0.4444444444444445	nConc_(0;2)=0.0013333333333333335	aFRAC=0.44488966251866546	aConc_(0;2)=0.0013346689875559964
wavelength (nm)	dark reference (int)	light reference (int)	abs (mOD)
W	D	L	S
344.6678771972656	1604.5666666666666	1680.7666666666667	78.2702976655957
345.45221902608614	1593.0	1667.4333333333334	67.85535582371025
346.236489003635	1590.6666666666667	1665.2	70.03301092736616
347.02068712774695	1588.7666666666667	1663.7333333333333	74.38024113154069
347.8048133962569	1588.3666666666666	2387.4	103.47718530209674
348.5888678069997	1588.6	2402.9666666666667	105.9085581013182
349.3728503578101	1589.0666666666666	2410.9666666666667	104.45202676584775
350.15676104652283	1590.2	2424.6666666666665	107.47235346139186
350.94059987097285	1590.7666666666667	2430.0333333333333	102.5830038979058
351.72436682899485	1590.4	2438.7	102.64755223381461
352.5080619184237	1589.5666666666666	2450.5666666666666	105.7208257932756
353.2916851370942	1589.4666666666667	2449.9	102.46385648624104
354.0752364828412	1588.9333333333334	2456.366666666667	103.87899428569
354.8587159534994	1589.0666666666666	2457.5666666666666	102.2769179246478
355.6421235469038	1589.7	2464.2	103.20454818634484
356.42545926088906	1589.3	2465.8333333333335	104.33915665166319
357.20872309329	1590.0333333333333	2458.9	101.19639938658185
357.9919150419415	1590.2666666666667	2459.866666666667	103.5655635588547
358.77503510467835	1589.6333333333334	2453.8333333333335	102.68132713093628
359.5580832793353	1589.5333333333333	2443.1	101.74069703667969
360.34105956374725	1588.9333333333334	2441.733333333333	101.92963006581094
361.12396395574893	1589.0666666666666	2437.8	101.59591078670348
361.9067964531752	1589.6666666666667	2438.5666666666666	102.30664363755194
362.6895570538609	1589.2	2438.5666666666666	103.45275938027865
363.47224575564076	1589.4	2438.1	103.32808440883002
364.2548625563497	1590.3666666666666	2434.6	101.23117244712554
365.0374074538224	1589.5333333333333	2434.8	101.93564369239442
365.8198804458938	1590.0	2432.1	101.75903899894367
366.6022815303986	1590.4333333333334	2426.3333333333335	101.40568855081945
367.3846107051717	1589.9333333333334	2429.766666666667	100.24093975094387
368.1668679680479	1589.6333333333334	2430.266666666667	102.46033004589759
368.9490533168619	1589.8333333333333	2431.8	98.55080406391534
369.7311667494487	1589.5666666666666	2437.2	101.52865803770077
370.5132082636429	1590.1	2449.0333333333333	101.17387624295418
371.2951778572795	1589.3	2455.8	104.40893030692332
372.07707552819323	1589.6666666666667	2454.5333333333333	103.14355838010843
372.8589012742189	1590.7	2462.1666666666665	103.67350529200999
373.6406550931913	1589.8666666666666	2464.0666666666666	100.60608780011134
374.4223369829453	1590.0333333333333	2479.9	102.76104654474733
375.2039469413157	1590.3333333333333	2482.633333333333	100.90723490354951
375.9854849661373	1589.5	2479.6	100.2446808993502
376.7669510552448	1589.9333333333334	2482.4666666666667	101.47129953604274
377.5483452064732	1589.9333333333334	2485.9	99.66955728124887
378.3296674176572	1589.2333333333333	2504.233333333333	102.46303934844232
379.11091768663164	1590.2333333333333	2505.0333333333333	100.50919207017319
379.89209601123133	1589.5	2511.0666666666666	100.37180180395985
380.67320238929113	1590.2	2516.733333333333	103.35974764630065
381.45423681864577	1589.4	2517.6	100.17407622395959
382.23519929713007	1589.8333333333333	2526.4666666666667	101.79047619708531
383.01608982257886	1589.8333333333333	2540.7	100.82508238949222
383.796908392827	1589.5333333333333	2548.0666666666666	100.33671629047733
384.57765500570923	1589.7	2552.733333333333	103.55215527025702
385.3583296590604	1589.6666666666667	2543.3	102.22132387612176
386.1389323507153	1590.2	2546.2	101.70637210309793
386.91946307850884	1589.2666666666667	2556.266666666667	102.99681203934591
387.69992184027564	1589.6666666666667	2576.9333333333334	102.1543150905392
388.48030863385065	1589.7333333333333	2600.733333333333	101.01021496946231
389.2606234570687	1589.2666666666667	2589.9333333333334	102.88229352600881
390.04086630776453	1589.6	2579.1	102.26458541254912
390.82103718377294	1590.4333333333334	2579.6666666666665	99.94987385620267
391.6011360829288	1589.2666666666667	2593.4666666666667	103.53393844920514
392.3811630030669	1590.2	2617.233333333333	101.63646704977273
393.161117942022	1589.4333333333334	2655.7	100.82071329643145
393.941000897629	1589.7	2704.9	102.59051928149016
394.72081186772266	1590.0333333333333	2711.633333333333	104.58284011806688
395.5005508501378	1590.1666666666667	2699.5333333333333	103.91165225849468
396.28021784270925	1589.6	2702.9333333333334	104.86539827720675
397.0598128432718	1590.0	2705.5	101.82048130305219
397.83933584966024	1589.8	2709.4666666666667	103.62016399018201
398.6187868597095	1590.6666666666667	2720.133333333333	102.93072935334766
399.3981658712542	1589.9333333333334	2737.1	102.29065120205397
400.1774728821293	1589.6	2770.5333333333333	107.46305901905724
400.9567078901696	1589.3333333333333	2794.6666666666665	103.59695185093332
401.7358708932098	1589.9666666666667	2790.7	101.23560653993896
402.5149618890848	1589.1333333333334	2781.2	104.59185398004423
403.2939808756294	1589.5	2782.9666666666667	103.51306751951563
404.07292785067847	1589.2333333333333	2812.9333333333334	104.81601772468184
404.8518028120667	1589.5	2820.766666666667	103.75951541838172
405.630605757629	1589.9	2826.8	104.96629680671215
406.4093366852001	1589.8333333333333	2818.1666666666665	104.96897988954392
407.1879955926149	1589.3666666666666	2822.7	106.5381547261199
407.9665824777082	1590.3333333333333	2839.7	107.22526483238822
408.74509733831474	1589.3666666666666	2861.8	110.08327381075341
409.52354017226935	1589.9333333333334	2872.8	110.41664087145568
410.3019109774069	1590.1333333333334	2870.766666666667	110.59219722133392
411.08020975156217	1589.7666666666667	2886.3	113.7546958199933
411.8584364925699	1589.6	2907.266666666667	115.25491594915746
412.6365911982651	1589.7333333333333	2936.1	121.62893294489122
413.4146738664823	1590.4666666666667	2956.8	123.81710220852092
414.19268449505654	1589.9666666666667	2985.7	126.44874940649076
414.97062308182257	1589.3666666666666	3022.633333333333	131.99187066995052
415.74848962461516	1590.1333333333334	3064.8	137.15075524369922
416.52628412126916	1589.6333333333334	3135.9	140.10514912450407
417.3040065696194	1589.5	3208.266666666667	143.990583273902
418.0816569675006	1589.5333333333333	3207.6666666666665	144.8434437642671
418.8592353127476	1589.3333333333333	3190.0666666666666	147.4903360535852
419.63674160319533	1589.3333333333333	3206.4	144.19506376470008
420.4141758366785	1589.9	3242.7	146.53463253366036
421.1915380110319	1589.9666666666667	3261.633333333333	142.9562632082945
421.9688281240904	1589.4333333333334	3260.633333333333	138.72627594806883
422.7460461736888	1589.9333333333334	3312.0	136.71468267501288
423.52319215766187	1589.5333333333333	3379.0666666666666	132.83536588609343
424.3002660738445	1590.3	3458.3333333333335	128.58858583446397
425.0772679200714	1589.8333333333333	3594.866666666667	123.93150229302415
425.8541976941775	1589.0	3742.6	120.78209396861473
426.6310553939975	1589.8	3810.766666666667	118.37275095758142
427.40784101736625	1590.0666666666666	3862.9333333333334	115.51749856744162
428.18455456211865	1590.8	3982.133333333333	111.72669516994753
428.96119602608934	1589.6333333333334	4169.066666666667	109.79999627906568
429.7377654071133	1590.1333333333334	4377.533333333334	108.2994863461138
430.5142627030252	1589.7	4505.633333333333	108.60508008380046
431.29068791166	1589.3	4653.266666666666	106.75493101229534
432.06704103085235	1589.8666666666666	4779.8	107.15805600356188
432.8433220584372	1589.7666666666667	4868.533333333334	105.36638272345839
433.6195309922492	1590.1666666666667	4918.866666666667	104.3326626572477
434.3956678301234	1589.7	4970.8	104.76454415783425
435.1717325698944	1589.2666666666667	4983.633333333333	104.01983228754781
435.9477252093971	1590.0666666666666	5001.733333333334	103.10669376967036
436.72364574646633	1589.9333333333334	5047.333333333333	102.85750464458101
437.49949417893686	1589.9	5118.4	103.87351400062091
438.27527050464346	1589.8333333333333	5210.433333333333	103.15922304811444
439.0509747214211	1589.8333333333333	5388.9	102.66666052681155
439.8266068271044	1590.4	5650.233333333334	102.24677054656625
440.6021668195283	1588.8	6018.633333333333	103.02719855866815
441.37765469652754	1589.4333333333334	6472.633333333333	103.76675461074983
442.1530704559369	1589.7	6957.133333333333	102.63986667909441
442.9284140955914	1589.4	7399.033333333334	104.41312092656145
443.7036856133256	1590.1333333333334	7726.5	104.93334804672945
444.47888500697445	1590.3666666666666	7885.9	104.21388971808646
445.2540122743727	1589.9333333333334	7920.266666666666	103.42468199307929
446.0290674133552	1590.2	7870.1	104.00312120926094
446.8040504217568	1589.6	7780.9	102.6743448106341
447.5789612974122	1589.8333333333333	7690.666666666667	103.19292316149489
448.35380003815635	1589.5666666666666	7639.6	102.16938719377688
449.1285666418239	1590.0666666666666	7623.766666666666	103.13189309040112
449.90326110624983	1589.8333333333333	7614.266666666666	102.37007991572492
450.67788342926883	1590.0333333333333	7627.8	101.75442042407812
451.4524336087157	1589.5666666666666	7672.233333333334	102.73215956934447
452.22691164242536	1589.6	7712.766666666666	101.88253622167257
453.00131752823256	1590.1333333333334	7783.366666666667	102.56121923613408
453.7756512639721	1589.6	7855.733333333334	103.02952254648204
454.5499128474788	1590.0333333333333	7918.133333333333	102.35834327876242
455.32410227658755	1589.4	7963.533333333334	103.07194395131555
456.09821954913303	1590.2	7954.333333333333	102.21733570224377
456.8722646629501	1589.6333333333334	7938.9	102.90028961298844
457.6462376158736	1589.8333333333333	7857.0	101.47575555851047
458.4201384057383	1589.9666666666667	7775.2	102.49448312227906
459.1939670303791	1589.8333333333333	7646.1	101.45864721515485
459.96772348763074	1590.1333333333334	7507.833333333333	101.42172022729804
460.741407775328	1589.5333333333333	7368.166666666667	101.59544719733618
461.51501989130577	1589.6333333333334	7224.866666666667	99.99271812805016
462.2885598333988	1589.7333333333333	7115.633333333333	102.1568495756549
463.0620275994419	1589.8333333333333	7029.433333333333	101.13000256841413
463.83542318726995	1589.3	6949.966666666666	100.01314595810045
464.6087465947177	1589.9	6915.433333333333	100.93060736250007
465.38199781962	1589.5	6886.566666666667	101.19995929726879
466.1551768598116	1590.0333333333333	6875.666666666667	101.02468810597472
466.92828371312737	1589.9	6878.333333333333	99.93644849568602
467.7013183774021	1590.1666666666667	6914.966666666666	99.99715761150604
468.4742808504707	1589.2666666666667	6972.766666666666	100.5012524527417
469.24717113016777	1589.7333333333333	7027.366666666667	101.16446897420322
470.0199892143283	1589.8666666666666	7095.0	101.25147108053156
470.792735100787	1590.1666666666667	7159.066666666667	100.18996781754576
471.5654087873788	1589.7	7248.833333333333	100.72610945450883
472.33801027193834	1589.8666666666666	7318.1	100.87557421848469
473.11053955230057	1589.4666666666667	7385.466666666666	100.94683955808206
473.88299662630027	1589.5333333333333	7448.033333333334	101.00957655060306
474.65538149177223	1590.1666666666667	7488.966666666666	100.90464892120673
475.4276941465513	1589.9	7520.9	100.7375548702612
476.1999345884722	1589.8333333333333	7534.133333333333	99.78470169656836
476.97210281536985	1590.2333333333333	7537.166666666667	99.79628952953907
477.74419882507897	1589.8	7521.4	99.28813576137922
478.51622261543446	1589.1	7496.733333333334	100.37343668268291
479.2881741842711	1589.9666666666667	7465.533333333334	100.1515645564072
480.06005352942367	1590.0333333333333	7426.833333333333	99.83782550119777
480.831860648727	1590.2333333333333	7376.333333333333	100.1413777267638
481.60359554001593	1589.4666666666667	7331.266666666666	99.89595330227672
482.37525820112523	1589.6666666666667	7282.666666666667	100.38854891559416
483.14684862988975	1589.8	7228.733333333334	99.17959491983443
483.91836682414424	1590.0	7184.766666666666	98.85953847464728
484.68981278172356	1589.6666666666667	7137.133333333333	99.55436167450996
485.46118650046253	1589.8333333333333	7096.633333333333	100.2986260768644
486.23248797819593	1589.8666666666666	7049.066666666667	99.575903955798
487.0037172127586	1589.7333333333333	7003.733333333334	98.90664954305211
487.7748742019853	1589.8333333333333	6977.8	98.28313001860946
488.54595894371096	1590.2333333333333	6951.966666666666	99.69855843469209
489.31697143577026	1590.4666666666667	6904.033333333334	97.93492899922559
490.08791167599804	1591.0333333333333	6872.733333333334	98.29567818500729
490.8587796622292	1590.3	6841.0	98.26584251618569
491.6295753922984	1589.7666666666667	6810.766666666666	98.28817027532472
492.4002988640406	1589.9333333333334	6783.1	98.31304699020632
493.17095007529053	1589.6666666666667	6756.8	98.21192660597247
493.94152902388305	1590.2333333333333	6732.0	98.56513912103418
494.71203570765294	1589.8333333333333	6692.033333333334	96.72846362631029
495.482470124435	1589.8666666666666	6668.1	97.98962832455723
496.25283227206404	1589.9	6641.366666666667	98.31006021223433
497.02312214837485	1589.7333333333333	6612.866666666667	97.50193904771045
497.7933397512024	1589.9333333333334	6576.366666666667	97.87421046251266
498.56348507838123	1590.1	6556.166666666667	97.87524763166412
499.3335581277464	1590.4333333333334	6545.666666666667	97.18617813129227
500.10355889713264	1590.4333333333334	6531.4	97.58881246069323
500.8734873843747	1590.2333333333333	6526.766666666666	97.81931233177241
501.6433435873074	1590.2333333333333	6522.166666666667	96.8160949989801
502.4131275037657	1589.3	6522.466666666666	96.36746559790187
503.1828391315842	1589.9666666666667	6539.2	97.84555584360565
503.95247846859786	1589.9333333333334	6559.966666666666	97.91899693537685
504.72204551264144	1590.6	6580.066666666667	96.7874457814354
505.49154026154974	1589.6666666666667	6620.433333333333	98.76786839340025
506.2609627131576	1589.5333333333333	6644.6	97.30252504314475
507.03031286529983	1589.5	6702.1	97.66952692582694
507.7995907158112	1589.4333333333334	6760.133333333333	97.35749782617879
508.5687962625266	1589.7333333333333	6820.6	96.28016924646504
509.33792950328075	1590.5333333333333	6901.566666666667	97.52646698555675
510.1069904359085	1590.2333333333333	6987.0	97.46160379996385
510.8759790582447	1589.7	7068.266666666666	96.37723874770317
511.6448953681241	1589.8666666666666	7138.1	95.11533118498116
512.4137393633815	1589.9666666666667	7255.5	97.38873504847423
513.1825110418519	1589.8333333333333	7356.566666666667	97.42054031958904
513.9512104013698	1589.6666666666667	7459.9	97.69246575987499
514.7198374397702	1590.4333333333334	7560.833333333333	97.13314354771217
515.4883921548881	1590.1	7672.633333333333	97.1742743656266
516.2568745445578	1589.7	7762.166666666667	95.97640248071481
517.0252846066146	1589.8333333333333	7877.6	96.91979799976664
517.793622338893	1589.9	7974.3	96.24331977061625
518.561887739228	1589.5333333333333	8070.4	96.58010527527844
519.3300808054544	1589.6333333333334	8178.566666666667	97.02098025302458
520.0982015354069	1590.1666666666667	8263.866666666667	96.45147276389065
520.8662499269203	1589.9666666666667	8367.533333333333	97.04513229545756
521.6342259778296	1590.1666666666667	8452.9	97.69807379867582
522.4021296859694	1590.1	8534.866666666667	96.50216041637744
523.1699610491747	1590.1333333333334	8597.133333333333	96.23650205879396
523.9377200652801	1590.4333333333334	8653.8	96.70971901704311
524.7054067321207	1589.9666666666667	8721.6	96.85216478995095
525.4730210475309	1590.0666666666666	8778.166666666666	97.07972155198483
526.2405630093459	1590.2	8844.3	97.0956460494553
527.0080326154003	1590.9333333333334	8910.166666666666	97.17117018623287
527.7754298635291	1590.1333333333334	8959.266666666666	96.92278228726943
528.5427547515668	1590.5333333333333	9004.833333333334	96.37633001438965
529.3100072773485	1589.9	9042.833333333334	97.03725801244867
530.077187438709	1589.5666666666666	9088.9	97.18517778373327
530.8442952334829	1590.0333333333333	9134.266666666666	96.7819466144701
531.6113306595051	1589.8333333333333	9168.366666666667	96.78300355949011
532.3782937146104	1589.9666666666667	9201.233333333334	96.52360736906145
533.1451843966338	1590.1666666666667	9230.966666666667	96.19821605868331
533.9120027034099	1589.9666666666667	9275.933333333332	95.93686612718435
534.6787486327736	1590.0	9302.1	95.92658156829307
535.4454221825597	1590.3333333333333	9339.366666666667	96.51974166466046
536.212023350603	1590.5333333333333	9385.4	96.67978352887145
536.9785521347383	1590.1666666666667	9431.6	97.61766568575095
537.7450085328004	1590.4666666666667	9440.533333333333	96.98055641368332
538.5113925426242	1589.8666666666666	9447.133333333333	97.28418792908244
539.2777041620444	1589.4333333333334	9473.8	97.23099000275106
540.0439433888959	1590.7	9502.733333333334	96.75177458940878
540.8101102210134	1590.2	9529.766666666666	96.78148697323952
541.5762046562318	1590.5333333333333	9548.833333333334	96.91728923740244
542.3422266923859	1590.2	9555.633333333333	97.55203414422348
543.1081763273105	1589.8333333333333	9579.866666666667	98.14788803150705
543.8740535588404	1589.5666666666666	9584.533333333333	97.35204858491112
544.6398583848105	1590.6	9605.7	98.17480418855439
545.4055908030555	1589.8333333333333	9597.266666666666	96.98323834189935
546.1712508114102	1589.9333333333334	9621.166666666666	97.8090499989431
546.9368384077096	1590.3	9616.533333333333	98.19385005652981
547.7023535897882	1590.1333333333334	9618.3	96.91001300805634
548.4677963554811	1590.0333333333333	9606.866666666667	95.8999624671566
549.2331667026231	1589.9333333333334	9607.266666666666	96.87390154735272
549.9984646290487	1590.4	9595.433333333332	97.04069119512933
550.7636901325931	1589.4666666666667	9605.166666666666	96.96374530892045
551.5288432110908	1590.1	9593.566666666668	96.71606503760064
552.2939238623768	1590.1666666666667	9593.4	95.81614561504703
553.0589320842859	1590.5	9594.2	95.7738132916087
553.8238678746528	1589.9333333333334	9573.6	95.3014586233228
554.5887312313124	1590.2	9579.1	96.1622702797654
555.3535221520995	1589.9333333333334	9569.566666666668	95.39826135079447
556.1182406348488	1590.1666666666667	9566.233333333334	94.3755291113247
556.8828866773954	1589.8333333333333	9576.3	94.74299534001193
557.6474602775738	1590.2666666666667	9590.866666666667	94.60100322734372
558.411961433219	1590.0666666666666	9593.5	94.54109985470373
559.1763901421657	1589.8666666666666	9601.133333333333	94.2896301851917
559.9407464022488	1590.5333333333333	9628.566666666668	94.50290841577561
560.7050302113031	1590.0	9630.8	94.26969861421655
561.4692415671633	1591.0	9637.866666666667	94.09201374550503
562.2333804676643	1589.9333333333334	9657.533333333333	95.14031007631255
562.997446910641	1590.1666666666667	9655.666666666666	94.451290453173
563.7614408939281	1590.4666666666667	9665.933333333332	93.47102168365528
564.5253624153604	1590.3666666666666	9694.566666666668	94.23614096222938
565.2892114727728	1589.9333333333334	9722.366666666667	93.22620381445469
566.0529880639999	1590.1666666666667	9741.533333333333	92.82196778806095
566.8166921868768	1589.6333333333334	9757.533333333333	92.75515041530271
567.5803238392382	1589.8	9753.066666666668	92.16872945786672
568.3438830189189	1590.4333333333334	9774.2	93.37201654298592
569.1073697237535	1590.5666666666666	9788.333333333334	93.46124325103133
569.8707839515772	1590.3333333333333	9797.3	92.27192915563145
570.6341257002246	1590.2	9826.066666666668	93.11194186972062
571.3973949675305	1590.4333333333334	9848.366666666667	93.17548797988302
572.1605917513298	1589.7333333333333	9863.366666666667	94.01993892303516
572.9237160494572	1590.0	9879.8	93.14823074458575
573.6867678597476	1589.6	9886.033333333333	93.1235484649399
574.4497471800358	1589.6666666666667	9895.233333333334	92.4677170240272
575.2126540081566	1590.6	9900.766666666666	91.65920567255225
575.9754883419448	1590.2	9907.0	91.65734941697137
576.7382501792351	1590.0333333333333	9929.666666666666	92.87169472915883
577.5009395178625	1589.8333333333333	9941.366666666667	92.79499623967553
578.2635563556619	1590.0333333333333	9947.8	92.49060660409575
579.0261006904677	1590.1666666666667	9971.466666666667	93.51033595892189
579.7885725201152	1590.2333333333333	9967.633333333333	92.11662760718116
580.5509718424388	1589.8666666666666	9981.633333333333	92.002814193913
581.3132986552736	1590.3333333333333	9998.1	92.24625559024732
582.0755529564542	1590.5333333333333	10023.333333333334	92.00279424507235
582.8377347438156	1590.5333333333333	10040.766666666666	91.77027258236775
583.5998440151925	1589.9666666666667	10061.766666666666	92.0506039301524
584.3618807684197	1589.2333333333333	10090.0	91.88438660076689
585.123845001332	1590.4333333333334	10121.0	91.24850614076982
585.8857367117644	1589.8	10155.266666666666	91.88412194078215
586.6475558975515	1590.2666666666667	10184.766666666666	92.09002949982813
587.4093025565281	1590.2666666666667	10220.0	91.02964370263065
588.1709766865292	1589.5	10273.433333333332	91.28573073255633
588.9325782853895	1589.7	10321.3	91.84030511011369
589.6941073509438	1590.2333333333333	10373.2	91.25071149877698
590.4555638810269	1590.4333333333334	10445.033333333333	91.4418805139066
591.2169478734736	1589.7666666666667	10520.033333333333	91.13985817614902
591.9782593261189	1589.7	10592.766666666666	91.06562286104133
592.7394982367973	1589.9666666666667	10672.6	90.06323559686868
593.5006646033439	1590.1	10768.966666666667	91.49251213136402
594.2617584235933	1589.4	10841.866666666667	90.76218829101782
595.0227796953804	1589.7	10958.1	91.18911373017659
595.78372841654	1589.5666666666666	11058.0	90.6756979318836
596.544604584907	1589.6666666666667	11177.133333333333	91.16362457458698
597.3054081983161	1589.9333333333334	11301.866666666667	91.11763624316539
598.0661392546021	1589.9333333333334	11402.533333333333	90.89467106459297
598.8267977515999	1590.0	11524.466666666667	92.04878735344825
599.5873836871442	1590.6	11654.733333333334	90.46042436427865
600.34789705907	1590.0666666666666	11781.1	90.28405617759586
601.1083378652119	1590.3666666666666	11910.366666666667	90.36140234497907
601.8687061034049	1589.8	12053.533333333333	91.29081093510361
602.6290017714836	1590.0	12190.533333333333	91.6514988576361
603.3892248672829	1590.0333333333333	12311.8	90.1900286510709
604.1493753886377	1590.4	12491.2	91.98814514203171
604.9094533333828	1589.9333333333334	12607.2	90.56958741540765
605.6694586993528	1589.8333333333333	12720.233333333334	90.7108155083307
606.4293914843829	1589.8666666666666	12856.6	90.77580096767089
607.1892516863076	1589.6	13007.1	89.83432920425531
607.9490393029618	1590.4333333333334	13146.633333333333	89.91364242844826
608.7087543321802	1589.5	13260.633333333333	89.65617922185342
609.4683967717978	1589.7	13398.8	90.50991335710714
610.2279666196492	1590.5333333333333	13527.266666666666	89.61259342167817
610.9874638735695	1589.6	13658.566666666668	90.0143618126452
611.7468885313933	1590.5	13773.033333333333	89.3645940026897
612.5062405909555	1589.4666666666667	13890.166666666666	88.64765720529691
613.2655200500909	1589.2	14027.866666666667	89.57901259106654
614.0247269066342	1589.4666666666667	14142.233333333334	89.55777603579847
614.7838611584203	1590.1666666666667	14260.8	89.67868825307042
615.5429228032841	1590.3666666666666	14385.633333333333	90.42404085410993
616.3019118390603	1589.9	14488.866666666667	90.09695450991403
617.0608282635836	1590.9666666666667	14568.533333333333	90.49689706634298
617.8196720746892	1590.4666666666667	14640.433333333332	89.61167558337436
618.5784432702114	1589.7333333333333	14743.266666666666	89.82103545773893
619.3371418479854	1590.1	14829.033333333333	89.6480452419632
620.0957678058459	1589.8	14881.333333333334	89.12310865677125
620.8543211416277	1590.4	14952.166666666666	89.15117100816242
621.6128018531655	1589.2333333333333	15016.533333333333	88.9713702701395
622.3712099382943	1589.7666666666667	15072.1	90.0324431227045
623.1295453948488	1590.0666666666666	15110.5	89.48344519127973
623.8878082206638	1590.0666666666666	15182.733333333334	88.6590894312306
624.6459984135743	1589.7333333333333	15205.333333333334	88.86120362215495
625.4041159714149	1589.4333333333334	15277.9	88.75806651842663
626.1621608920203	1589.4333333333334	15332.866666666667	88.89919122608474
626.9201331732256	1589.8666666666666	15391.2	90.24182960195378
627.6780328128656	1590.0333333333333	15422.633333333333	89.78990176455888
628.4358598087749	1589.9	15470.666666666666	89.83236366685385
629.1936141587885	1590.4666666666667	15508.866666666667	89.6968508029209
629.9512958607411	1589.5666666666666	15524.633333333333	88.48229448798185
630.7089049124675	1589.8666666666666	15561.466666666667	89.21202329705211
631.4664413118026	1589.7333333333333	15551.633333333333	88.53393114817011
632.2239050565811	1589.9666666666667	15578.3	88.7862057073662
632.9812961446379	1590.1333333333334	15599.8	88.86058569796059
633.7386145738079	1590.0333333333333	15597.733333333334	87.8547670236377
634.4958603419257	1591.1666666666667	15630.333333333334	89.01401986824347
635.2530334468262	1590.1	15626.233333333334	89.42929062109322
636.0101338863443	1589.8	15603.833333333334	89.47674180736955
636.7671616583146	1589.4333333333334	15590.766666666666	90.05257574736761
637.5241167605723	1589.6666666666667	15595.3	89.47028946622129
638.2809991909518	1589.8666666666666	15569.9	88.96414761036623
639.037808947288	1590.0	15548.733333333334	88.29813853874225
639.7945460274159	1590.4	15538.033333333333	88.38751896507577
640.5512104291702	1589.6333333333334	15556.5	89.34616190049151
641.3078021503857	1589.4666666666667	15541.033333333333	89.53529366812661
642.0643211888971	1590.2	15514.966666666667	89.45581172132951
642.8207675425394	1589.7666666666667	15465.266666666666	88.56465812465157
643.5771412091474	1590.4666666666667	15415.0	88.29004834124316
644.3334421865558	1590.3333333333333	15403.766666666666	88.89311615241706
645.0896704725996	1589.7666666666667	15395.0	88.85391339736657
645.8458260651132	1590.3	15370.466666666667	89.09778387343445
646.6019089619319	1589.6	15347.2	88.69951486628638
647.3579191608902	1590.2333333333333	15335.9	89.08610949819735
648.1138566598231	1590.0333333333333	15297.7	87.91745461521501
648.8697214565653	1589.8333333333333	15292.366666666667	87.9073941141015
649.6255135489516	1590.5666666666666	15275.066666666668	88.24056636720475
650.3812329348169	1590.4666666666667	15257.9	88.15899440545383
651.1368796119959	1590.5666666666666	15268.533333333333	87.86599481882573
651.8924535783235	1589.3	15264.766666666666	87.29451851836261
652.6479548316345	1590.5	15236.066666666668	86.93192241702604
653.4033833697637	1590.0333333333333	15249.966666666667	87.241208325166
654.1587391905458	1590.1666666666667	15237.8	87.40352885651501
654.9140222918159	1589.4	15249.766666666666	86.59216735822169
655.6692326714084	1589.9333333333334	15263.5	87.78457704243587
656.4243703271585	1589.0	15287.633333333333	87.9584269843177
657.1794352569008	1590.2333333333333	15287.0	87.22428436904252
657.9344274584702	1590.1666666666667	15309.566666666668	88.01112021194477
658.6893469297014	1590.0333333333333	15299.3	87.02265753868855
659.4441936684294	1589.6	15328.5	86.98349121414184
660.1989676724888	1590.3	15370.233333333334	87.22815673379245
660.9536689397146	1589.5333333333333	15428.4	87.8453250980549
661.7082974679414	1589.6666666666667	15466.366666666667	88.14957255794887
662.4628532550042	1589.8333333333333	15473.266666666666	86.85738700298646
663.2173362987378	1590.1	15523.833333333334	86.85417524028797
663.9717465969768	1590.0666666666666	15586.966666666667	86.62876037591191
664.7260841475563	1589.1333333333334	15641.966666666667	86.9804635656118
665.480348948311	1590.8	15712.766666666666	86.94235716404933
666.2345409970756	1589.6666666666667	15782.633333333333	86.91564461971988
666.988660291685	1589.8666666666666	15856.266666666666	87.70897243724566
667.742706829974	1590.1666666666667	15901.466666666667	86.852771796325
668.4966806097776	1590.5	16017.866666666667	87.67694788569959
669.2505816289303	1590.1	16102.233333333334	86.84658531076832
670.0044098852671	1589.1	16191.4	87.3114707550655
670.7581653766227	1590.1	16262.8	86.68506577144599
671.511848100832	1589.7666666666667	16332.033333333333	85.85905882381917
672.2654580557298	1589.9	16443.866666666665	86.51023548908255
673.0189952391509	1589.3333333333333	16532.166666666668	86.2661393142557
673.7724596489301	1589.8333333333333	16633.3	86.1594853984706
674.5258512829022	1590.6333333333334	16772.8	87.00939558257967
675.279170138902	1589.8666666666666	16902.066666666666	86.87283561244553
676.0324162147645	1589.6333333333334	17002.566666666666	86.81791534985639
676.7855895083242	1589.6666666666667	17138.333333333332	86.12620164515648
677.5386900174161	1589.6	17253.866666666665	86.3258779084501
678.2917177398749	1590.1	17363.733333333334	86.46982951695146
679.0446726735356	1589.4666666666667	17511.333333333332	86.20712671579822
679.797554816233	1589.8666666666666	17629.366666666665	86.31571617380717
680.5503641658016	1590.1666666666667	17709.333333333332	85.51364773451577
681.3031007200765	1590.0666666666666	17791.4	85.5347905391993
682.0557644768925	1590.2333333333333	17880.966666666667	86.15476483460435
682.8083554340842	1590.0	17996.133333333335	86.29041037885393
683.5608735894867	1589.8666666666666	18140.6	85.99529746639499
684.3133189409347	1589.2666666666667	18247.866666666665	86.6172206643903
685.0656914862628	1589.5666666666666	18359.1	86.36148813887246
685.8179912233061	1590.3333333333333	18480.333333333332	85.74109986514809
686.5702181498993	1589.9666666666667	18639.233333333334	86.39014449882674
687.3223722638772	1589.9333333333334	18788.7	86.17861329401629
688.0744535630747	1589.5	18916.533333333333	85.87959195252728
688.8264620453265	1589.9333333333334	19024.766666666666	85.55667501566954
689.5783977084674	1589.6	19149.366666666665	85.46213350379308
690.3302605503324	1590.1	19257.7	85.86447016775755
691.082050568756	1589.4	19356.0	85.3546012920613
691.8337677615733	1590.2666666666667	19414.2	84.91599292781073
692.585412126619	1589.9333333333334	19519.733333333334	84.73239215041394
693.3369836617278	1590.2	19625.6	85.24924828696753
694.0884823647348	1589.7666666666667	19751.466666666667	85.60604092430955
694.8399082334745	1589.6666666666667	19834.6	85.63046743569248
695.5912612657819	1589.4333333333334	19890.0	85.85147368801674
696.3425414594917	1590.2	19922.466666666667	85.38927162880586
697.0937488124388	1590.5	19982.4	85.44357643249151
697.8448833224579	1589.9666666666667	20059.333333333332	85.33475133096493
698.5959449873841	1589.5333333333333	20093.833333333332	85.46526556641152
699.3469338050518	1590.3666666666666	20137.633333333335	85.40515158705205
700.0978497732962	1589.2333333333333	20159.433333333334	84.49052761138914
700.8486928899517	1589.0666666666666	20201.3	84.84882855318654
701.5994631528534	1590.1	20223.0	84.92625941345676
702.3501605598362	1589.2	20296.833333333332	85.61538146229938
703.1007851087347	1589.7333333333333	20293.1	85.53139974034153
703.8513367973837	1589.5666666666666	20293.333333333332	85.13278309650666
704.6018156236181	1590.2	20304.666666666668	85.93800489965935
705.3522215852728	1589.7666666666667	20297.5	85.94580040105133
706.1025546801824	1590.7	20291.233333333334	86.0040973239785
706.8528149061818	1590.1333333333334	20264.2	85.412601590619
707.603002261106	1590.0666666666666	20247.4	85.02515483686798
708.3531167427894	1589.7666666666667	20201.066666666666	84.82799539009592
709.1031583490673	1589.9333333333334	20139.533333333333	84.81416833104052
709.8531270777742	1589.9666666666667	20108.433333333334	84.97641597732087
710.6030229267449	1589.6666666666667	20084.3	85.33073071623834
711.3528458938142	1589.8	20047.166666666668	85.35596407124079
712.1025959768172	1589.4666666666667	19984.466666666667	85.91079219984715
712.8522731735884	1589.3333333333333	19867.4	84.668945525399
713.6018774819628	1589.8333333333333	19803.066666666666	85.78749884040589
714.351408899775	1590.2	19741.766666666666	84.82037183424048
715.1008674248601	1590.6666666666667	19680.066666666666	84.01643089083512
715.8502530550527	1590.0333333333333	19553.433333333334	84.6494667611189
716.5995657881876	1589.8333333333333	19437.766666666666	84.40947858959514
717.3488056220998	1590.0	19320.033333333333	84.58580245239611
718.097972554624	1590.0666666666666	19226.833333333332	84.59893706105728
718.8470665835949	1589.8666666666666	19175.733333333334	84.3372321787754
719.5960877068475	1589.9	19125.266666666666	84.01494690707102
720.3450359222164	1589.5	19089.933333333334	84.56267472659498
721.0939112275368	1589.7666666666667	19017.2	83.9348541218731
721.842713620643	1589.8333333333333	18960.0	83.92870497786564
722.5914430993702	1590.1	18912.566666666666	83.45899484527112
723.340099661553	1589.8	18929.7	84.0802129946602
724.0886833050263	1589.7666666666667	18910.8	84.06360299181686
724.837194027625	1589.3333333333333	18880.833333333332	84.33589579978712
725.5856318271836	1589.9	18845.566666666666	83.76753744360094
726.3339967015373	1589.9	18824.9	84.18105707392931
727.0822886485207	1590.3	18753.133333333335	83.80696918097466
727.8305076659686	1590.2	18674.5	83.63893672657721
728.5786537517159	1589.9333333333334	18614.566666666666	84.11297011343989
729.3267269035974	1590.1	18548.4	83.8616809824348
730.0747271194479	1590.2333333333333	18499.533333333333	83.10956903531188
730.822654397102	1590.6666666666667	18475.766666666666	82.51971517482106
731.5705087343949	1590.3	18467.9	83.22449447161873
732.3182901291611	1590.4666666666667	18439.333333333332	83.84447730416328
733.0659985792356	1590.2666666666667	18421.733333333334	83.88792619691854
733.8136340824532	1589.7	18395.933333333334	84.3771864106103
734.5611966366486	1590.4	18359.8	83.47662934163083
735.3086862396566	1590.9333333333334	18386.333333333332	84.2802536917107
736.056102889312	1590.0	18375.933333333334	83.66508137581174
736.8034465834498	1590.1666666666667	18392.8	84.5206290087146
737.5507173199047	1589.8333333333333	18372.566666666666	84.62603882438165
738.2979150965115	1590.1333333333334	18382.866666666665	83.89012683333476
739.045039911105	1590.3333333333333	18358.2	83.8629367916169
739.79209176152	1590.1333333333334	18357.7	84.10029103076425
740.5390706455914	1590.5333333333333	18324.7	83.73024883094939
741.285976561154	1590.2	18331.966666666667	83.69462057705003
742.0328095060426	1589.5333333333333	18321.2	83.26796089173585
742.7795694780918	1589.5	18291.133333333335	82.94280436738951
743.5262564751367	1590.0333333333333	18289.966666666667	83.68724102614745
744.272870495012	1589.3	18225.266666666666	82.93805491042055
745.0194115355524	1590.5	18201.533333333333	83.681365994083
745.765879594593	1590.5666666666666	18188.466666666667	84.60986281681011
746.5122746699683	1589.8333333333333	18170.833333333332	83.5066325087548
747.2585967595134	1590.0	18174.6	84.577652733626
748.0048458610628	1590.7666666666667	18142.9	82.31202414690472
748.7510219724516	1590.2666666666667	18186.566666666666	83.18082895087471
749.4971250915144	1589.5666666666666	18229.6	83.55746678159852
750.243155216086	1590.7	18247.466666666667	83.17220745710259
750.9891123440015	1589.8	18321.666666666668	84.08931989938702
751.7349964730954	1590.1	18346.233333333334	84.00004634279699
752.4808076012027	1590.0	18376.0	82.84884000616647
753.2265457261582	1590.3	18438.9	83.41364917434227
753.9722108457964	1590.0333333333333	18500.266666666666	82.88480662546027
754.7178029579526	1590.2333333333333	18536.3	82.2961162611176
755.4633220604613	1590.1333333333334	18557.466666666667	82.34032329629268
756.2087681511574	1589.6666666666667	18600.433333333334	82.93835938437775
756.9541412278757	1590.2666666666667	18637.733333333334	82.53109635420546
757.699441288451	1589.9	18715.866666666665	82.7421525671526
758.4446683307182	1588.9666666666667	18747.3	82.77743117371836
759.1898223525119	1589.7	18825.8	83.08356755297592
759.9349033516671	1590.5333333333333	18877.966666666667	83.00940725509471
760.6799113260186	1590.3666666666666	18948.266666666666	83.75437386714982
761.424846273401	1589.0333333333333	19007.733333333334	82.71960294584903
762.1697081916495	1590.3666666666666	19110.533333333333	83.09471403020223
762.9144970785986	1589.6666666666667	19185.1	82.37482748110021
763.6592129320832	1590.0333333333333	19267.033333333333	82.67214961376753
764.4038557499381	1590.1	19355.433333333334	82.53579768135346
765.1484255299982	1589.9333333333334	19409.433333333334	82.14275365693608
765.8929222700982	1590.1333333333334	19446.4	82.1279827605618
766.637345968073	1590.6	19495.0	81.5200178833742
767.3816966217572	1590.4333333333334	19579.066666666666	81.78469786354621
768.1259742289859	1590.3333333333333	19634.4	81.76101849050949
768.8701787875938	1589.7666666666667	19734.533333333333	82.45557591384717
769.6143102954156	1590.8666666666666	19787.0	82.03111556096435
770.3583687502863	1590.4333333333334	19825.666666666668	81.63727984216216
771.1023541500406	1590.6333333333334	19915.2	82.45293745571846
771.8462664925133	1590.4	20055.1	83.43898808584063
772.5901057755393	1590.5666666666666	20147.166666666668	83.63196834856787
773.3338719969533	1590.1	20256.1	83.40647424112699
774.0775651545903	1590.3333333333333	20309.133333333335	82.43224035195858
774.8211852462848	1590.0333333333333	20356.533333333333	82.00120978639083
775.5647322698719	1589.8666666666666	20449.066666666666	82.13983865052461
776.3082062231862	1590.4333333333334	20515.333333333332	82.57383077148086
777.0516071040627	1590.0	20611.866666666665	82.29255422723193
777.7949349103361	1589.4	20741.1	82.1497508942359
778.5381896398412	1590.2333333333333	20848.033333333333	81.98668802044055
779.281371290413	1590.2333333333333	20904.2	82.51126964782193
780.024479859886	1590.0333333333333	21003.133333333335	81.7116280303706
780.7675153460953	1589.2333333333333	21134.333333333332	82.36368907407766
781.5104777468754	1590.1	21267.766666666666	82.8014231694863
782.2533670600615	1590.2	21345.366666666665	81.77353445509782
782.996183283488	1590.2333333333333	21476.566666666666	82.4407373029113
783.73892641499	1590.7	21561.233333333334	81.33457598513606
784.4815964524023	1590.5333333333333	21649.033333333333	81.92707725564593
785.2241933935596	1589.3333333333333	21749.766666666666	81.41773262065438
785.9667172362967	1590.0333333333333	21852.066666666666	81.75909251041602
786.7091679784486	1589.8333333333333	21954.233333333334	82.00632103386016
787.4515456178499	1590.0	21995.1	81.96339470177338
788.1938501523355	1589.3	22103.966666666667	81.52784173341006
788.9360815797401	1590.5	22222.0	80.85542324067656
789.6782398978987	1590.2	22358.9	79.94768311483051
790.420325104646	1589.5	22480.033333333333	80.53325108164522
791.1623371978169	1590.3333333333333	22564.0	80.32963563723038
791.9042761752461	1590.3333333333333	22653.6	80.99837696403267
792.6461420347684	1589.7666666666667	22783.366666666665	81.3884818301177
793.3879347742187	1589.7	22907.966666666667	81.34906115277226
794.1296543914318	1589.8	22997.133333333335	81.13509757158221
794.8713008842426	1590.6333333333334	23135.166666666668	81.47428003892435
795.6128742504857	1589.5666666666666	23234.1	82.23243400858263
796.354374487996	1588.9	23319.666666666668	82.43594917330256
797.0958015946084	1589.9	23401.233333333334	82.71780287174099
797.8371555681575	1590.1333333333334	23546.933333333334	82.08666148582793
798.5784364064783	1589.7333333333333	23684.1	81.97209098618961
799.3196441074057	1589.6666666666667	23790.466666666667	81.85853567082577
800.0607786687742	1590.0	23851.233333333334	81.08389389946483
800.8018400884189	1589.7	23954.5	81.55056000024061
801.5428283641745	1590.0333333333333	24046.066666666666	81.0790075748548
802.2837434938757	1589.7666666666667	24154.6	80.1506837387286
803.0245854753575	1589.4666666666667	24292.7	80.25290916475615
803.7653543064547	1589.7333333333333	24377.2	79.66839980927135
804.5060499850019	1589.9666666666667	24514.7	80.27406776729089
805.2466725088342	1590.3	24628.233333333334	80.43881148092856
805.9872218757862	1590.0	24737.2	80.75110641920801
806.7276980836928	1589.7666666666667	24844.733333333334	80.47712978262322
807.4681011303886	1589.4666666666667	24915.166666666668	81.03477860106472
808.2084310137088	1590.2666666666667	24949.166666666668	79.56478752909669
808.948687731488	1590.1333333333334	25084.2	79.8721590577436
809.688871281561	1589.7333333333333	25196.633333333335	80.18872578382249
810.4289816617627	1590.2333333333333	25305.566666666666	80.00194672547833
811.1690188699278	1589.6	25451.266666666666	81.56671332586203
811.9089829038911	1590.0333333333333	25440.166666666668	80.99308333924917
812.6488737614875	1589.9666666666667	25511.233333333334	81.78571232411761
813.3886914405518	1590.0666666666666	25680.133333333335	81.78046613067004
814.1284359389189	1590.0666666666666	25832.933333333334	81.7251107383717
814.8681072544233	1589.9333333333334	25887.166666666668	81.23435970469028
815.6077053849002	1589.1333333333334	25920.166666666668	80.72176083894875
816.3472303281842	1589.8	25942.466666666667	79.66777991893927
817.0866820821101	1589.4	25989.2	79.60150808521408
817.8260606445127	1589.4666666666667	26101.533333333333	79.21999021558626
818.5653660132269	1589.7666666666667	26230.1	79.25057795541288
819.3045981860876	1590.5	26335.633333333335	79.62257787803841
820.0437571609293	1590.3666666666666	26512.0	80.82300828913074
820.7828429355872	1589.6	26594.666666666668	81.23462094811535
821.5218555078957	1590.0333333333333	26683.233333333334	81.32918748322365
822.26079487569	1589.9333333333334	26747.9	80.60060054536375
822.9996610368046	1590.2	26815.1	81.03878389568224
823.7384539890745	1590.2333333333333	26847.966666666667	80.8836256193417
824.4771737303345	1590.0333333333333	26926.666666666668	80.53394468396323
825.2158202584193	1589.9333333333334	27049.266666666666	80.8324460813536
825.9543935711638	1589.7666666666667	27104.866666666665	81.09693186330065
826.6928936664028	1589.8	27164.8	80.96248711323327
827.4313205419711	1590.0333333333333	27244.066666666666	81.14253562254042
828.1696741957036	1590.0	27304.666666666668	81.1425378004746
828.907954625435	1589.5	27392.833333333332	80.33896146975988
829.646161829	1589.6666666666667	27451.633333333335	80.03930892333136
830.3842958042337	1590.5333333333333	27531.2	79.16160273333931
831.1223565489707	1589.8333333333333	27630.266666666666	79.37463921232295
831.8603440610459	1589.9333333333334	27709.166666666668	79.3161705005521
832.598258338294	1589.9666666666667	27745.633333333335	79.93684157044216
833.3360993785501	1589.7333333333333	27809.766666666666	79.602051318564
834.0738671796487	1589.9333333333334	27884.9	79.00499827682737
834.8115617394246	1589.6333333333334	28004.1	79.48892139615954
835.5491830557129	1589.5333333333333	28140.233333333334	79.91368339765005
836.2867311263482	1589.2	28239.5	80.62715397375058
837.0242059491653	1589.6333333333334	28358.033333333333	80.45833995934474
837.7616075219992	1590.1	28422.2	80.51407175984828
838.4989358426844	1589.9	28434.766666666666	79.61870192412029
839.2361909090561	1589.5666666666666	28421.133333333335	79.09848975892733
839.9733727189487	1589.9333333333334	28494.033333333333	79.62215500877289
840.7104812701973	1589.7666666666667	28687.9	80.10558238240584
841.4475165606366	1589.9	28791.033333333333	79.46510861187397
842.1844785881015	1589.8333333333333	28906.666666666668	79.53040967783062
842.9213673504267	1589.4666666666667	28942.0	79.00429901138077
843.6581828454471	1588.9666666666667	28991.8	78.7933417915168
844.3949250709974	1589.9	29046.066666666666	78.61986838557605
845.1315940249126	1589.8	29180.5	78.92663760578895
845.8681897050272	1589.7	29276.366666666665	78.94518285260081
846.6047121091764	1590.3	29394.733333333334	79.93841561859139
847.3411612351948	1589.6	29464.066666666666	78.28826701561225
848.0775370809172	1589.6333333333334	29541.733333333334	78.12445657100595
848.8138396441784	1590.0	29617.633333333335	78.21284196895077
849.5500689228132	1590.6	29663.566666666666	78.20287880177331
850.2862249146566	1590.5333333333333	29766.666666666668	78.51978906031839
851.0223076175432	1588.9666666666667	29883.066666666666	78.53122962261246
851.7583170293079	1589.5666666666666	30056.066666666666	78.43280524467158
852.4942531477856	1590.0666666666666	30151.566666666666	78.83500074930932
853.2301159708109	1589.5666666666666	30152.333333333332	78.25240869444721
853.9659054962187	1590.5333333333333	30251.4	78.74486057435321
854.7016217218439	1589.3666666666666	30314.733333333334	78.49186999944027
855.4372646455213	1590.0	30428.866666666665	78.99736016601
856.1728342650856	1589.8	30505.833333333332	79.32294988962553
856.9083305783716	1589.3333333333333	30590.933333333334	78.91118381848261
857.6437535832143	1590.0	30687.533333333333	79.46392700319441
858.3791032774483	1590.0666666666666	30736.333333333332	78.39025260564233
859.1143796589085	1589.9	30771.5	79.12291065702749
859.8495827254299	1590.3	30918.066666666666	79.24532136912522
860.5847124748469	1589.2	31001.233333333334	79.26857038201597
861.3197689049947	1590.8666666666666	31142.833333333332	80.11583620348003
862.0547520137079	1589.0333333333333	31308.5	79.72031793025995
862.7896617988213	1589.4666666666667	31403.4	79.93315652817788
863.5244982581698	1589.8	31502.633333333335	79.49893386846736
864.2592613895882	1590.2	31565.166666666668	79.25842870257907
864.9939511909114	1589.8	31554.5	80.036336355355
865.728567659974	1590.2	31611.4	80.51766798951618
866.4631107946109	1590.0666666666666	31619.6	79.79507166665334
867.197580592657	1589.9666666666667	31720.933333333334	80.82297472739086
867.931977051947	1589.6	31795.7	80.1464869914708
868.6663001703158	1589.9666666666667	31847.466666666667	80.8134068950585
869.4005499455982	1589.9	31805.966666666667	80.29321951899229
870.1347263756289	1590.2666666666667	31786.966666666667	79.66734815132612
870.8688294582428	1589.1666666666667	31926.1	79.94312750769193
871.6028591912748	1589.3	32073.6	80.00461878924114
872.3368155725594	1589.0666666666666	32230.266666666666	79.9541081542674
873.0706985999318	1590.9666666666667	32342.0	80.33001616579767
873.8045082712266	1589.6	32408.033333333333	81.16815794146117
874.5382445842787	1590.2666666666667	32492.4	81.10375419347072
875.2719075369228	1590.1333333333334	32577.466666666667	80.79336931287676
876.0054971269938	1589.6666666666667	32723.433333333334	80.24222335753169
876.7390133523264	1590.4333333333334	32935.3	79.88215371724701
877.4724562107556	1590.1	33122.46666666667	79.8059781945022
878.2058257001161	1590.2666666666667	33277.26666666667	79.33971356454823
878.9391218182427	1589.8666666666666	33404.2	78.36968486954046
879.6723445629702	1590.3666666666666	33458.1	77.43076004349896
880.4054939321335	1589.5666666666666	33581.96666666667	76.81750811591331
881.1385699235674	1590.1666666666667	33798.9	76.85497860332626
881.8715725351066	1589.6666666666667	34012.7	77.42199169639272
882.604501764586	1590.2666666666667	34216.433333333334	77.14417670336476
883.3373576098403	1589.7333333333333	34389.63333333333	77.10714790354679
884.0701400687044	1589.6666666666667	34536.0	77.5588669630503
884.8028491390132	1589.8	34744.066666666666	77.15751318549867
885.5354848186014	1589.6	34884.03333333333	76.63980103361548
886.2680471053038	1590.1666666666667	35002.96666666667	76.66230356729635
887.0005359969554	1589.4	35122.433333333334	76.0083267602893
887.7329514913906	1589.6333333333334	35249.86666666667	75.42788947355508
888.4652935864447	1590.0333333333333	35427.6	74.79509794544823
889.1975622799522	1589.7	35616.63333333333	74.94533973372721
889.929757569748	1590.1	35867.63333333333	74.7413261893519
890.6618794536669	1589.2	36023.166666666664	75.20999250230513
891.3939279295437	1589.6666666666667	36115.2	75.67201821515368
892.1259029952132	1590.1333333333334	36212.3	75.71503938661786
892.8578046485103	1589.2666666666667	36424.1	75.64245438163518
893.5896328872698	1589.3333333333333	36567.666666666664	75.6197216940688
894.3213877093264	1589.9	36775.4	75.620120376486
895.0530691125149	1589.6666666666667	37060.5	75.32297565357663
895.7846770946703	1590.4666666666667	37346.5	76.28454070716714
896.5162116536272	1589.9	37558.933333333334	77.0473651198664
897.2476727872206	1590.0666666666666	37667.933333333334	77.4362406494133
897.9790604932853	1589.7666666666667	37778.36666666667	77.60192717668296
898.7103747696559	1589.8666666666666	37903.333333333336	78.10080557532109
899.4416156141674	1589.8	38081.0	78.55473513603681
900.1727830246544	1589.9333333333334	38358.0	78.53664669964735
900.9038769989521	1590.1333333333334	38610.63333333333	78.74858076667917
901.634897534895	1589.8	38868.96666666667	78.68998051338569
902.365844630318	1590.5666666666666	39091.933333333334	78.6415319142364
903.0967182830558	1590.5333333333333	39212.066666666666	78.19990348221535
903.8275184909435	1589.7	39266.36666666667	77.63831211670471
904.5582452518156	1589.5	39408.8	77.89173819606067
905.288898563507	1589.4333333333334	39599.36666666667	77.82521667608358
906.0194784238527	1590.0333333333333	39747.03333333333	77.46145459989513
906.7499848306873	1589.9666666666667	40000.333333333336	78.2813365958534
907.4804177818455	1590.0	40234.8	78.30690283068706
908.2107772751625	1589.8333333333333	40422.333333333336	78.51810655841717
908.9410633084728	1590.5333333333333	40624.566666666666	78.81816951716742
909.6712758796114	1590.1333333333334	40731.9	78.55288619822748
910.4014149864129	1589.9	40855.566666666666	78.06587280096377
911.1314806267123	1590.0666666666666	41064.46666666667	78.51064648504416
911.8614727983444	1589.7333333333333	41186.9	78.32842217618553
912.5913914991438	1590.7666666666667	41305.36666666667	78.28765142164644
913.3212367269456	1589.5333333333333	41488.0	78.31986436427486
914.0510084795844	1589.3666666666666	41627.23333333333	78.00383677348957
914.7807067548952	1589.7666666666667	41745.96666666667	77.64734453875347
915.5103315507125	1589.9666666666667	41841.96666666667	77.49576577480666
916.2398828648716	1589.1	41850.0	76.95942281797592
916.9693606952068	1590.0333333333333	41991.566666666666	76.93198826656054
917.6987650395532	1589.6	42078.1	76.56312453635822
918.4280958957455	1589.6666666666667	42119.566666666666	76.28639658632015
919.1573532616186	1589.5	42198.86666666667	76.44363141646802
919.8865371350073	1590.1333333333334	42163.46666666667	75.96374434829924
920.6156475137464	1589.6	42237.03333333333	76.19003067666264
921.3446843956707	1589.4666666666667	42295.53333333333	76.36382145185613
922.0736477786149	1589.4333333333334	42296.7	76.50214678788393
922.802537660414	1589.4333333333334	42326.03333333333	76.08906516288165
923.5313540389027	1589.9666666666667	42342.9	76.00326087948658
924.2600969119159	1589.5333333333333	42338.9	75.18141410069221
924.9887662772883	1589.8	42274.63333333333	75.13603772145537
925.7173621328548	1590.7666666666667	42260.86666666667	75.71500184121558
926.4458844764501	1590.1333333333334	42254.2	75.92015466336152
927.1743333059092	1589.2666666666667	42078.63333333333	75.79181872190091
927.9027086190666	1589.1666666666667	41819.933333333334	75.95180733109545
928.6310104137575	1590.0666666666666	41376.5	75.31118930833883
929.3592386878165	1589.9666666666667	40770.5	74.81618053026763
930.0873934390784	1589.7333333333333	40011.833333333336	74.17596028009704
930.815474665378	1590.0	39221.4	74.0757411942664
931.5434823645503	1590.1333333333334	38318.566666666666	74.37589656828274
932.2714165344298	1590.4	37214.9	74.60966893127491
932.9992771728516	1589.7333333333333	36147.03333333333	75.41061004477773
933.7270642776504	1589.6333333333334	35077.8	76.05782236747422
934.4547778466609	1590.2666666666667	34023.0	75.46566560689853
935.1824178777181	1589.2666666666667	33200.566666666666	75.63826845648074
935.9099843686568	1589.5666666666666	32457.966666666667	74.85045573690059
936.6374773173115	1589.7	31977.166666666668	74.97622293085671
937.3648967215174	1589.7333333333333	31714.7	75.73396352615964
938.0922425791092	1589.5333333333333	31565.433333333334	76.17898725437567
938.8195148879216	1590.1666666666667	31627.333333333332	76.18317532144503
939.5467136457895	1589.9666666666667	31748.266666666666	75.79681465532329
940.2738388505477	1589.3666666666666	31971.466666666667	75.15436636702121
941.000890500031	1590.2333333333333	32413.5	75.47606717189021
941.7278685920743	1590.0333333333333	32939.833333333336	75.0746908524526
942.4547731245123	1589.7333333333333	33584.53333333333	75.49828808491525
943.1816040951798	1589.4666666666667	34227.4	75.17608321338426
943.9083615019116	1589.8	34970.7	75.17776117374176
944.6350453425426	1589.0666666666666	35763.03333333333	76.07889394252432
945.3616556149077	1589.5333333333333	36554.36666666667	76.03470142956363
946.0881923168415	1589.3666666666666	37306.0	75.70776335596061
946.8146554461789	1589.9333333333334	38007.3	75.63253114689176
947.5410450007547	1589.7	38769.4	76.09097265480223
948.2673609784038	1589.4666666666667	39507.13333333333	75.90582931257288
948.9936033769609	1589.6333333333334	40340.86666666667	75.23626209259069
949.7197721942608	1590.2	41078.2	74.62690490192294
950.4458674281384	1590.1666666666667	41791.23333333333	73.88417293976731
951.1718890764284	1589.0666666666666	42549.9	74.17094754320838
951.8978371369658	1589.9	43230.7	74.43554562632373
952.6237116075853	1590.0666666666666	43863.7	74.80260600308448
953.3495124861216	1589.7	44402.23333333333	74.97256336005697
954.0752397704097	1589.8	44939.2	74.6097207390875
954.8008934582843	1589.9666666666667	45587.2	75.47372841008477
955.5264735475803	1590.0	46129.26666666667	75.28003016950098
956.2519800361324	1590.2666666666667	46622.5	75.46027940432691
956.9774129217755	1589.9333333333334	47033.26666666667	75.0530074464922
957.7027722023442	1590.5666666666666	47467.2	75.22819059913427
958.4280578756737	1589.6333333333334	47811.7	75.27876833991353
959.1532699395985	1589.8333333333333	48012.9	74.97564448193724
959.8784083919536	1590.3	48212.23333333333	74.50615406798603
960.6034732305736	1589.8666666666666	48550.53333333333	75.32227655284039
961.3284644532936	1590.2666666666667	48798.433333333334	74.95505110566941
962.053382057948	1589.7666666666667	49148.566666666666	74.83734186912766
962.7782260423721	1589.8	49388.13333333333	74.73895266828112
963.5029964044004	1590.0666666666666	49618.53333333333	75.08152527661417
964.2276931418677	1590.5333333333333	49814.7	75.18070518713368
964.952316252609	1590.2666666666667	49950.666666666664	74.77135791525032
965.6768657344589	1589.9666666666667	50049.0	74.06079554412483
966.4013415852523	1590.1333333333334	50132.9	73.53243579942338
967.1257438028242	1590.3333333333333	50195.6	73.67144045739809
967.8500723850091	1590.6666666666667	50231.566666666666	74.01512186402911
968.574327329642	1589.7	50254.433333333334	74.16999266046064
969.2985086345576	1589.4333333333334	50294.63333333333	73.63102353797646
970.0226162975908	1590.0	50297.3	73.77794729221598
970.7466503165765	1590.3333333333333	50245.73333333333	73.3163476395249
971.4706106893493	1589.8333333333333	50248.5	73.001846782564
972.1944974137441	1589.5	50094.433333333334	73.844626607282
972.9183104875957	1589.7333333333333	49814.8	74.2703390186471
973.6420499087391	1589.7666666666667	49419.0	74.29319105112852
974.3657156750087	1589.4	49180.53333333333	73.79579044363513
975.0893077842397	1590.4	48960.166666666664	74.53125236742738
975.8128262342667	1589.2	48890.666666666664	74.27993350367352
976.5362710229247	1589.9	48827.433333333334	74.0783588067675
977.2596421480483	1589.7	48818.666666666664	74.14245355235342
977.9829396074724	1589.9	48713.86666666667	74.0201701465924
978.7061633990318	1590.0333333333333	48550.7	73.68205481724536
979.4293135205613	1590.4666666666667	48309.26666666667	73.52394169684035
980.1523899698958	1589.8	48123.833333333336	73.32252767846487
980.87539274487	1589.9	47973.3	72.75866387854991
981.5983218433189	1590.6666666666667	47964.6	73.34216761590119
982.3211772630771	1589.3	47999.86666666667	73.17867996528945
983.0439590019795	1589.5333333333333	48077.5	72.91816465202209
983.7666670578608	1590.3666666666666	48172.9	72.81507215675892
984.4893014285559	1590.1	48194.6	72.55812219195623
985.2118621118997	1589.8666666666666	48153.833333333336	72.68971578902313
985.9343491057269	1589.9666666666667	48081.3	72.64179789160505
986.6567624078724	1589.7	47934.86666666667	72.69031554524435
987.3791020161709	1589.6333333333334	47919.76666666667	72.36112829445206
988.1013679284573	1590.2666666666667	47946.9	72.95804945013872
988.8235601425663	1589.7666666666667	48023.066666666666	73.0533318321704
989.5456786563328	1590.0666666666666	48168.36666666667	73.9097109557311
990.2677234675917	1590.0	48208.933333333334	73.66358442864292
990.9896945741776	1591.0	48103.73333333333	73.64995984840161
991.7115919739255	1589.3333333333333	47956.933333333334	73.81947170577607
992.4334156646702	1591.1	47642.03333333333	73.37443735791491
993.1551656442463	1589.3666666666666	47247.333333333336	73.07555164549983
993.8768419104888	1590.2333333333333	46818.066666666666	72.11517066700745
994.5984444612325	1589.9333333333334	46591.86666666667	72.35369389599214
995.3199732943121	1589.6	46285.96666666667	72.03311298768372
996.0414284075626	1589.6666666666667	46027.566666666666	72.02622956573319
996.7628097988187	1589.6	45799.46666666667	71.9406115577463
997.4841174659151	1590.3333333333333	45555.86666666667	71.80655859947913
998.2053514066869	1589.6	45254.566666666666	71.25584373207057
998.9265116189687	1589.8	44843.9	71.89445105917815
999.6475981005952	1590.4666666666667	44308.4	72.35979340405432
1000.3686108494015	1589.9	43763.6	72.57912733469801
1001.0895498632223	1589.2333333333333	43423.36666666667	72.87975453498582
1001.8104151398923	1589.9333333333334	43090.066666666666	73.26276826928208
1002.5312066772464	1590.1	42725.13333333333	72.9742724958313
1003.2519244731194	1590.3666666666666	42421.566666666666	73.01991865238578
1003.9725685253462	1590.1666666666667	42054.46666666667	73.04973540794437
1004.6931388317614	1590.0	41662.26666666667	73.29806590449381
1005.4136353902	1589.7333333333333	41146.5	73.38330847218474
1006.1340581984969	1589.7333333333333	40564.833333333336	73.65206646958444
1006.8544072544867	1589.7666666666667	39918.63333333333	73.77074307828076
1007.5746825560042	1590.1333333333334	39288.53333333333	73.76425515424735
1008.2948841008844	1590.3666666666666	38750.9	73.71557859241778
1009.0150118869618	1590.6333333333334	38303.3	73.455171261066
1009.7350659120716	1589.6666666666667	37931.933333333334	73.44484046246663
1010.4550461740483	1590.2666666666667	37548.46666666667	73.12774508462142
1011.174952670727	1589.8	37153.166666666664	72.95177103659748
1011.8947853999423	1589.8666666666666	36710.13333333333	72.95540870514915
1012.614544359529	1590.2	36188.2	73.7806972555116
1013.334229547322	1590.3333333333333	35607.8	74.17683345502854
1014.0538409611561	1589.4666666666667	34958.03333333333	74.35569976145
1014.7733785988661	1589.8	34303.96666666667	74.27546781341326
1015.4928424582868	1589.6333333333334	33756.933333333334	74.09289778497707
1016.2122325372529	1590.5333333333333	33308.23333333333	74.38884834152542
1016.9315488335994	1590.1666666666667	32917.86666666667	74.59994417529747
1017.6507913451611	1589.6	32594.766666666666	74.33399752818175
1018.3699600697728	1590.0	32257.066666666666	74.14617262691321
1019.0890550052692	1589.6333333333334	31814.733333333334	73.94907187784098
1019.8080761494851	1590.0666666666666	31276.033333333333	74.41087846850111
1020.5270235002555	1589.5666666666666	30650.366666666665	74.41809967381222
1021.2458970554151	1590.3666666666666	29946.6	74.27789823222977
1021.9646968127987	1590.4	29292.2	74.11634092826127
1022.6834227702411	1590.0	28724.133333333335	73.75001564982418
1023.4020749255772	1590.3	28247.8	74.03727858964506
1024.1206532766416	1590.7	27882.733333333334	73.89135134847523
1024.8391578212693	1590.0666666666666	27544.9	73.61154749021149
1025.5575885572953	1590.1333333333334	27203.733333333334	73.35454189743443
1026.2759454825539	1590.4	26753.866666666665	73.1302738599714
1026.9942285948803	1589.5666666666666	26217.533333333333	73.0138919990483
1027.7124378921092	1589.8	25665.433333333334	73.04674284672963
1028.4305733720753	1590.4	25076.166666666668	73.76537141632484
1029.1486350326138	1589.8	24537.166666666668	73.36339609016439
1029.866622871559	1589.8666666666666	24039.133333333335	73.49135362359962
1030.584536886746	1590.0666666666666	23600.4	73.09577485728619
1031.3023770760096	1589.8666666666666	23252.733333333334	72.89319562453373
1032.0201434371845	1589.8	22917.4	72.60836622277975
1032.7378359681059	1590.2333333333333	22571.533333333333	72.40654990685705
1033.455454666608	1590.1	22181.533333333333	72.22062214530625
1034.1729995305259	1590.8333333333333	21765.1	72.15142421601175
1034.8904705576945	1590.2	21259.4	73.10864393300704
1035.6078677459486	1590.1333333333334	20711.9	71.99244732450283
1036.3251910931228	1589.7333333333333	20245.166666666668	72.89012028203005
1037.042440597052	1589.6333333333334	19755.733333333334	72.44092677551727
1037.7596162555712	1589.5666666666666	19348.766666666666	72.7669591216286
1038.4767180665153	1590.3666666666666	19019.833333333332	72.86126229701026
1039.1937460277186	1590.0333333333333	18731.633333333335	72.94001337035182
1039.9107001370162	1589.8666666666666	18447.933333333334	72.40408371226563
1040.627580392243	1589.9333333333334	18172.866666666665	72.4004621014802
1041.3443867912338	1590.4	17838.3	72.20826253677943
1042.0611193318232	1589.6	17427.2	71.99403040255967
1042.7777780118463	1589.8666666666666	16963.866666666665	71.24958562638746
1043.4943628291376	1590.3333333333333	16494.866666666665	71.0974167309441
1044.2108737815322	1589.3666666666666	16094.333333333334	71.63516329841386
1044.9273108668647	1589.5	15727.8	71.73137389992098
1045.64367408297	1589.4333333333334	15408.966666666667	72.16277530606506
1046.359963427683	1590.0666666666666	15139.833333333334	72.84068711126162
1047.0761788988382	1589.9333333333334	14877.8	72.74562363019484
1047.7923204942708	1590.0666666666666	14641.0	72.52172730186585
1048.5083882118154	1589.4333333333334	14354.566666666668	72.37378913290182
1049.224382049307	1589.8	14045.766666666666	72.72915630017765
1049.9403020045802	1589.2666666666667	13707.5	71.928073656273
1050.6561480754697	1590.0	13363.8	72.11986751546563
1051.3719202598106	1590.0	13049.2	72.01260230733966
1052.0876185554378	1589.9	12785.366666666667	73.11127927052448
1052.8032429601856	1589.1666666666667	12512.433333333332	72.46597740564411
1053.5187934718892	1589.9	12318.633333333333	72.11995740391899
1054.2342700883835	1589.6333333333334	12175.433333333332	72.69366055828264
1054.949672807503	1589.4333333333334	12040.866666666667	73.51691760398917
1055.6650016270826	1589.8666666666666	11860.166666666666	72.88998822226927
1056.3802565449573	1589.9333333333334	11654.366666666667	72.9363242541638
1057.0954375589617	1589.7666666666667	11434.666666666666	73.3873594442243
1057.8105446669308	1590.9666666666667	11217.6	72.78067196469665
1058.5255778666992	1590.1666666666667	10997.333333333334	73.04983019827746
1059.240537156102	1589.9666666666667	10781.8	73.14697211243221
1059.9554225329737	1589.6666666666667	10599.366666666667	72.50655634920172
1060.6702339951491	1589.7333333333333	10429.8	72.82691369747472
1061.3849715404633	1590.2	10294.766666666666	73.23140442536408
1062.0996351667509	1590.0333333333333	10180.066666666668	73.13999033667986
1062.8142248718468	1590.7	10069.7	73.07187177807741
1063.528740653586	1589.2666666666667	9934.033333333333	73.16964229893217
1064.2431825098029	1590.0666666666666	9748.6	72.49872879469473
1064.9575504383324	1589.7333333333333	9555.5	73.2964152443901
1065.6718444370097	1589.9666666666667	9342.533333333333	72.06747126427219
1066.386064503669	1590.0	9178.533333333333	72.83031879537268
1067.1002106361457	1590.1	9038.433333333332	72.80588206961845
1067.8142828322743	1590.0	8931.1	73.82032340442215
1068.5282810898898	1589.9333333333334	8833.566666666668	73.4416447061684
1069.2422054068265	1589.9	8710.0	72.58190539182033
1069.95605578092	1589.2333333333333	8600.266666666666	72.21254466221028
1070.6698322100044	1589.9333333333334	8462.266666666666	71.96737055937697
1071.383534691915	1590.0	8295.766666666666	73.067126191621
1072.0971632244864	1590.1	8121.833333333333	72.81670833180507
1072.8107178055534	1590.1333333333334	7968.533333333334	72.93233567823128
1073.524198432951	1589.3	7832.466666666666	72.14633503553371
1074.2376051045137	1589.7333333333333	7734.066666666667	72.47142473313002
1074.9509378180765	1589.5666666666666	7635.733333333334	72.55806784988104
1075.6641965714741	1590.3	7555.2	72.75634425373228
1076.3773813625414	1589.5333333333333	7455.666666666667	71.48028617117082
1077.0904921891133	1590.6333333333334	7352.766666666666	72.25248533940939
1077.8035290490245	1590.6333333333334	7236.7	72.01232904758189
1078.51649194011	1589.9666666666667	7104.8	72.46667500868632
1079.2293808602042	1589.7333333333333	6986.233333333334	72.49701908555559
1079.9421958071423	1589.8333333333333	6859.366666666667	72.39510337204696
1080.6549367787588	1590.3	6761.566666666667	72.29803049397806
1081.367603772889	1590.2666666666667	6699.933333333333	72.49684052056188
1082.080196787367	1589.0666666666666	6637.166666666667	71.99546870129198
1082.7927158200282	1590.3666666666666	6561.966666666666	73.11937674984189
1083.5051608687072	1590.4	6456.0	72.24972802305236
1084.217531931239	1589.5	6345.8	73.95522563463885
1084.9298290054578	1590.1	6224.866666666667	73.85481989463761
1085.6420520891993	1589.2333333333333	6111.1	71.68452339375544
1086.3542011802977	1589.4	6043.866666666667	73.79656575434333
1087.0662762765878	1590.5333333333333	5971.533333333334	72.97653993332132
1087.7782773759047	1590.9	5921.833333333333	73.48029034390443
1088.4902044760831	1589.9333333333334	5841.7	72.72961160809143
1089.202057574958	1589.8	5757.266666666666	72.43794478405634
1089.9138366703637	1589.5	5660.0	72.36189363068524
1090.6255417601355	1590.5666666666666	5583.1	73.0605685858114
1091.337172842108	1589.9333333333334	5500.433333333333	72.22938928446811
1092.048729914116	1589.2666666666667	5440.7	73.6944830916611
1092.7602129739944	1589.7	5394.033333333334	72.78250402931408
1093.471622019578	1590.7333333333333	5353.8	73.5748236047279
1094.1829570487016	1590.4	5290.233333333334	73.77244733396451
1094.8942180592	1589.7	5196.033333333334	73.15065440738188
1095.605405048908	1588.8666666666666	5121.6	74.03549346452235
1096.3165180156604	1589.9666666666667	5058.266666666666	74.32746324624634
1097.027556957292	1590.5333333333333	5016.633333333333	74.74956690307393
1097.7385218716379	1589.1333333333334	4975.9	73.1814084605363
1098.4494127565324	1589.4333333333334	4924.266666666666	73.78605338349018
1099.1602296098106	1590.4	4843.666666666667	74.93909527110522
1099.8709724293074	1590.0333333333333	4764.6	76.71574730453828
1100.5816412128574	1589.2333333333333	4693.766666666666	74.84583728098852
1101.2922359582956	1590.0666666666666	4642.333333333333	74.82456050258824
1102.0027566634565	1588.9333333333334	4604.133333333333	74.33424862778527
1102.7132033261753	1590.2666666666667	4564.566666666667	77.05172607448173
1103.4235759442865	1590.9	4486.466666666666	76.06772493594372
1104.1338745156252	1589.6666666666667	4412.7	73.5919638193308
1104.844099038026	1590.2333333333333	4365.866666666667	76.39777409383952
1105.5542495093239	1589.7	4326.433333333333	75.51723432795016
1106.2643259273534	1590.0666666666666	4277.533333333334	74.86328561069625
1106.9743282899494	1589.3666666666666	4198.633333333333	74.70817734361582
1107.684256594947	1589.9333333333334	4129.733333333334	77.88362043117438
1108.394110840181	1590.3666666666666	4066.9666666666667	76.32877280089484
1109.1038910234856	1589.3666666666666	4025.0	76.5065485759231
1109.8135971426964	1589.6333333333334	3969.5666666666666	76.73800939080431
1110.5232291956477	1589.2666666666667	3895.633333333333	77.14607889795484
1111.2327871801745	1589.5333333333333	3831.266666666667	77.57495679785471
1111.9422710941117	1590.1666666666667	3785.866666666667	78.22103348427973
1112.6516809352938	1590.3333333333333	3736.5	77.38129485992424
1113.3610167015559	1590.1	3680.8	78.86976752756507
1114.0702783907325	1589.4333333333334	3624.2	78.3467981049155
1114.7794660006589	1589.5333333333333	3582.9333333333334	78.6238664046344
1115.4885795291696	1590.2333333333333	3547.1666666666665	78.77605021453753
1116.1976189740992	1589.6333333333334	3501.5666666666666	80.67694730335059
1116.906584333283	1589.8	3458.4	79.8325018194777
1117.6154756045555	1589.4	3416.4	79.13370683440861
1118.3242927857516	1589.2666666666667	3380.866666666667	78.9776727775283
1119.0330358747062	1589.9666666666667	3338.7	79.07529714512478
1119.741704869254	1589.6	3295.733333333333	78.80806793608504
1120.4502997672296	1590.0666666666666	3260.4333333333334	81.04858448317782
1121.1588205664682	1589.3666666666666	1665.1666666666667	76.21208998363974
1121.8672672648045	1589.0666666666666	1664.5333333333333	66.62719694424781
1122.5756398600731	1588.9	1665.8666666666666	75.17470734518909
1123.2839383501089	1589.0333333333333	1665.6333333333334	74.44467137989247
