# Supplementary material for: Roblonski: A Material-Efficient Robo-Fluidic Toolbox for Rapid Photochemical Characterization
Source: ACS Cent Sci. 2026 Feb 6;12(3):333–44. doi: 10.1021/acscentsci.5c02027 (PMC13022720; doi:10.1021/acscentsci.5c02027)
Supplement: Supplementary file 2 [file oc5c02027_si_002.zip › BeerLambertStudy/Raw Data (Automataed)/BLEC Study (2025 Jun 12)/ZnTPP1/blec_ZnTPP1__12062025_aABS_i0_eEXP_s3_d300e-03_t250-0_m7_v175-0.csv]

name	C:/Users/cbe.mabolha.shared/Documents/Gilson Spectroscopy Project\BLEC Study (2025 Jun 12)\ZnTPP1\blec_ZnTPP1__12062025_aABS_i0_eEXP_s3_d300e-03_t250-0_m7_v175-0.csv
2025-06-12 15:09:17.497566
mix_iter=7	mix_disp=175.0
droplet_volume=50.0	working_volume=250.0
dilution_scheme=Fractional(value=0.3333333333333333)	n_dil=6
calibration=Calibration(y = f(x); f(x) = -0.244 + 0.9765x; s.t. y > 0.0; Set Feb 4	2025 from "Manuscript Figures Data.xlsx")
count	30
interval	0.1 (Sec)
integration_time	40000 (uSec)
NLC=False	DCC=False	WCAL=-5	Slit=S5
Conc_0=0.003	nFRAC=0.29629629629629634	nConc_(0;3)=0.000888888888888889	aFRAC=0.29674162585017155	aConc_(0;3)=0.0008902248775505147
wavelength (nm)	dark reference (int)	light reference (int)	abs (mOD)
W	D	L	S
344.6678771972656	1604.0	1679.9333333333334	80.40310577928581
345.45221902608614	1593.1	1668.4333333333334	77.1873070816267
346.236489003635	1590.1666666666667	1666.2333333333333	75.01441137864589
347.02068712774695	1588.4	1664.0333333333333	72.7595211494651
347.8048133962569	1588.6	2388.1666666666665	106.74310108957597
348.5888678069997	1589.0333333333333	2400.9666666666667	105.90395263094572
349.3728503578101	1589.0333333333333	2409.7	101.40936580488093
350.15676104652283	1590.1	2424.8333333333335	102.72824894362121
350.94059987097285	1590.8666666666666	2433.633333333333	103.05989274373908
351.72436682899485	1589.8333333333333	2440.5333333333333	102.12719900130571
352.5080619184237	1589.8333333333333	2444.233333333333	100.75194013803763
353.2916851370942	1589.5666666666666	2448.0	100.58071941710129
354.0752364828412	1588.7	2455.6	101.28628867696533
354.8587159534994	1587.7	2459.4666666666667	103.61213096902537
355.6421235469038	1588.9333333333334	2460.366666666667	103.34065180748254
356.42545926088906	1589.4666666666667	2464.866666666667	105.39733446329545
357.20872309329	1589.7	2461.7	102.23423501787852
357.9919150419415	1590.2333333333333	2461.5	102.94157110644746
358.77503510467835	1589.8666666666666	2449.9666666666667	100.1494399377605
359.5580832793353	1589.3666666666666	2449.0	102.59274090368845
360.34105956374725	1589.2333333333333	2438.9	101.23351652562842
361.12396395574893	1589.0	2440.366666666667	100.72709143357895
361.9067964531752	1588.5333333333333	2435.3	101.49453410142469
362.6895570538609	1589.4	2441.6666666666665	103.18468800966224
363.47224575564076	1588.8333333333333	2437.5666666666666	100.21876813536565
364.2548625563497	1589.8666666666666	2438.133333333333	106.66965636592263
365.0374074538224	1589.8333333333333	2436.3	102.70338923172073
365.8198804458938	1589.7	2428.233333333333	100.4592914096093
366.6022815303986	1589.6	2428.6666666666665	102.21744044377672
367.3846107051717	1589.8666666666666	2428.5	99.8371320048858
368.1668679680479	1589.7666666666667	2433.3333333333335	101.51635355413966
368.9490533168619	1590.0666666666666	2434.8	102.18162002937538
369.7311667494487	1589.2666666666667	2441.1666666666665	100.31345181457154
370.5132082636429	1589.3666666666666	2448.1666666666665	100.8937531370634
371.2951778572795	1589.4333333333334	2453.3	101.55996343456589
372.07707552819323	1589.1333333333334	2455.3333333333335	99.23090312329846
372.8589012742189	1589.5666666666666	2459.266666666667	99.4098387211293
373.6406550931913	1589.5333333333333	2470.866666666667	101.82434713073822
374.4223369829453	1589.2	2474.4333333333334	97.3108536851009
375.2039469413157	1589.6	2487.133333333333	101.75146110731598
375.9854849661373	1589.8	2479.133333333333	101.92395311144269
376.7669510552448	1589.6	2484.0333333333333	100.67719893341032
377.5483452064732	1589.5	2486.8	98.85439819479673
378.3296674176572	1589.7666666666667	2500.766666666667	97.72517902933207
379.11091768663164	1589.9666666666667	2508.3333333333335	101.36224183318376
379.89209601123133	1589.2	2513.5666666666666	98.8681272402609
380.67320238929113	1589.2	2515.9333333333334	99.82134644463468
381.45423681864577	1589.4333333333334	2521.3333333333335	98.69235112837036
382.23519929713007	1589.3333333333333	2528.0666666666666	100.6580932102634
383.01608982257886	1590.0333333333333	2538.8333333333335	99.86093270794903
383.796908392827	1589.9333333333334	2553.266666666667	100.70217815038912
384.57765500570923	1588.9	2551.366666666667	101.24078753146703
385.3583296590604	1589.4333333333334	2539.3	99.10255601344561
386.1389323507153	1588.8666666666666	2546.8333333333335	101.58571121825747
386.91946307850884	1589.7666666666667	2556.633333333333	97.84305730581991
387.69992184027564	1589.9333333333334	2576.6666666666665	100.54898258374867
388.48030863385065	1589.3	2601.3333333333335	98.913661320878
389.2606234570687	1589.7666666666667	2590.2	98.83882809619844
390.04086630776453	1588.9333333333334	2573.766666666667	100.76731676712471
390.82103718377294	1589.5333333333333	2578.733333333333	98.46405089086082
391.6011360829288	1590.0	2592.3	99.59390353254197
392.3811630030669	1589.3	2614.5333333333333	97.57416920984042
393.161117942022	1588.8666666666666	2661.233333333333	99.59797764527069
393.941000897629	1590.0	2706.5333333333333	102.17338335989628
394.72081186772266	1589.2666666666667	2712.733333333333	101.04007855734629
395.5005508501378	1589.7666666666667	2696.6666666666665	100.76228908952906
396.28021784270925	1590.4	2697.733333333333	100.02607001336968
397.0598128432718	1589.2	2709.266666666667	101.81015087580873
397.83933584966024	1589.0333333333333	2707.8	100.1961532487334
398.6187868597095	1589.2666666666667	2725.0333333333333	101.46502008503371
399.3981658712542	1589.2	2745.733333333333	102.35452950927319
400.1774728821293	1589.6	2763.9666666666667	100.4188698624557
400.9567078901696	1589.8	2793.766666666667	100.70205276389281
401.7358708932098	1589.0	2793.633333333333	102.47651353951123
402.5149618890848	1589.2333333333333	2783.1	102.39808180214622
403.2939808756294	1589.8666666666666	2784.633333333333	101.6521872789664
404.07292785067847	1589.7333333333333	2811.233333333333	102.35115668824281
404.8518028120667	1589.5333333333333	2827.9333333333334	103.64850992613815
405.630605757629	1590.4666666666667	2826.9	100.9003156138242
406.4093366852001	1589.3666666666666	2821.9333333333334	102.75709514933254
407.1879955926149	1589.2	2823.233333333333	101.04724865332696
407.9665824777082	1588.9666666666667	2840.8	104.90464171816674
408.74509733831474	1589.8333333333333	2863.1	105.46982470471534
409.52354017226935	1589.1666666666667	2873.866666666667	105.62851883868157
410.3019109774069	1589.2666666666667	2876.9	108.18828671509071
411.08020975156217	1589.4666666666667	2891.6666666666665	108.01201902615989
411.8584364925699	1589.5333333333333	2909.9	107.78705860166623
412.6365911982651	1589.9333333333334	2938.2	112.43633287544557
413.4146738664823	1589.5666666666666	2960.633333333333	115.59361831495805
414.19268449505654	1589.8666666666666	2992.633333333333	117.84525761713623
414.97062308182257	1589.3666666666666	3026.3	119.53226215300667
415.74848962461516	1589.7666666666667	3066.7	121.20405041323106
416.52628412126916	1589.7333333333333	3139.366666666667	125.47155025803417
417.3040065696194	1589.8333333333333	3210.0333333333333	127.2740601946413
418.0816569675006	1589.1333333333334	3205.3333333333335	126.28438582859461
418.8592353127476	1589.7333333333333	3197.0666666666666	128.41108543518635
419.63674160319533	1589.5333333333333	3203.1	128.72632163520723
420.4141758366785	1589.0	3246.133333333333	129.48765175063923
421.1915380110319	1589.4666666666667	3262.3	127.55139454027706
421.9688281240904	1589.5333333333333	3263.233333333333	125.65722992036407
422.7460461736888	1589.5333333333333	3314.0	121.91041648003367
423.52319215766187	1589.4	3379.133333333333	119.80328402928784
424.3002660738445	1588.7666666666667	3458.366666666667	117.24357627500456
425.0772679200714	1589.6	3593.733333333333	113.96430042027781
425.8541976941775	1589.0333333333333	3736.266666666667	111.94560291175178
426.6310553939975	1589.5666666666666	3801.233333333333	108.52682582572781
427.40784101736625	1589.8	3862.5333333333333	108.38714350985904
428.18455456211865	1589.2	3989.4333333333334	108.24931649041599
428.96119602608934	1589.6	4180.166666666667	107.11989796348018
429.7377654071133	1589.8333333333333	4389.033333333334	106.77494153661993
430.5142627030252	1589.7	4508.1	106.4487170745118
431.29068791166	1589.6666666666667	4657.366666666667	104.9881051682047
432.06704103085235	1589.9666666666667	4777.7	103.56032958404694
432.8433220584372	1589.7333333333333	4876.5	104.35313022356524
433.6195309922492	1589.3666666666666	4926.333333333333	102.28565892396266
434.3956678301234	1588.7666666666667	4971.033333333334	102.80503576212413
435.1717325698944	1588.9333333333334	4990.6	102.40253803164607
435.9477252093971	1589.7	5005.633333333333	101.90977308286534
436.72364574646633	1589.5	5041.8	101.79742984901449
437.49949417893686	1589.3333333333333	5109.5	102.34141583036516
438.27527050464346	1589.3333333333333	5209.166666666667	101.75094520132423
439.0509747214211	1589.9333333333334	5386.4	101.57365617684749
439.8266068271044	1590.0666666666666	5647.433333333333	101.4371724734469
440.6021668195283	1590.0666666666666	6010.166666666667	100.96716272088584
441.37765469652754	1589.8666666666666	6486.5	103.86193667897254
442.1530704559369	1589.3666666666666	6974.933333333333	103.60955529956767
442.9284140955914	1589.3333333333333	7403.033333333334	103.29012543904761
443.7036856133256	1589.5	7717.533333333334	103.80579981790159
444.47888500697445	1589.1	7891.833333333333	103.02110611844219
445.2540122743727	1589.2	7924.1	103.04779680200802
446.0290674133552	1589.3666666666666	7864.733333333334	102.30046721499555
446.8040504217568	1589.7333333333333	7794.333333333333	102.44680904875615
447.5789612974122	1589.2333333333333	7695.266666666666	102.24985207486587
448.35380003815635	1589.7333333333333	7650.9	101.84309818994383
449.1285666418239	1589.7	7621.466666666666	102.68554290586785
449.90326110624983	1589.4666666666667	7617.2	101.97873126399318
450.67788342926883	1588.9666666666667	7633.8	101.39953796727833
451.4524336087157	1589.3	7683.433333333333	103.64658772799456
452.22691164242536	1589.5	7723.5	102.15727255985142
453.00131752823256	1589.3666666666666	7793.066666666667	102.23613848138913
453.7756512639721	1589.4333333333334	7857.333333333333	101.73962778733107
454.5499128474788	1589.9	7927.366666666667	101.66495764785938
455.32410227658755	1589.2666666666667	7949.966666666666	100.30527646363102
456.09821954913303	1589.3	7969.833333333333	101.6286741888756
456.8722646629501	1589.7666666666667	7956.266666666666	103.66733395495997
457.6462376158736	1589.6333333333334	7887.933333333333	102.18299149642874
458.4201384057383	1588.9666666666667	7776.433333333333	101.11003460120354
459.1939670303791	1590.3	7667.666666666667	102.97815535679634
459.96772348763074	1589.1	7513.733333333334	100.65911342619046
460.741407775328	1589.4	7368.533333333334	101.0351677131349
461.51501989130577	1588.9	7236.566666666667	101.68785624204857
462.2885598333988	1589.8666666666666	7114.933333333333	100.40093987769696
463.0620275994419	1589.2	7032.733333333334	100.86318404440402
463.83542318726995	1589.7666666666667	6971.4	100.44554821903013
464.6087465947177	1589.2	6924.033333333334	100.52388930485876
465.38199781962	1589.1333333333334	6895.233333333334	100.66873843756579
466.1551768598116	1590.1666666666667	6890.2	101.21892498136876
466.92828371312737	1589.2	6890.866666666667	99.65949075940935
467.7013183774021	1589.3666666666666	6931.3	99.73552148298516
468.4742808504707	1589.8333333333333	6976.266666666666	99.50589741885304
469.24717113016777	1589.6	7040.333333333333	100.2680403247107
470.0199892143283	1589.2333333333333	7093.066666666667	99.78649545214859
470.792735100787	1589.1	7173.166666666667	100.06676294822742
471.5654087873788	1589.1666666666667	7247.333333333333	100.05555313824149
472.33801027193834	1589.2	7317.7	100.06452027225862
473.11053955230057	1589.5	7395.9	100.36620698134342
473.88299662630027	1589.1	7455.233333333334	100.03125556205588
474.65538149177223	1589.7	7506.1	100.30786160692632
475.4276941465513	1589.4333333333334	7537.433333333333	100.04881326370024
476.1999345884722	1589.5	7554.7	100.329485218635
476.97210281536985	1589.0333333333333	7547.6	99.85545140821816
477.74419882507897	1589.6666666666667	7527.033333333334	99.88196110861055
478.51622261543446	1589.3666666666666	7498.366666666667	99.93081405043014
479.2881741842711	1589.6	7475.3	99.9700605722573
480.06005352942367	1589.4	7433.533333333334	100.47365411644485
480.831860648727	1589.5666666666666	7390.6	99.76361445109808
481.60359554001593	1590.0333333333333	7335.833333333333	99.79557527108813
482.37525820112523	1589.5	7275.866666666667	98.63440820503405
483.14684862988975	1589.2666666666667	7241.5	98.75993006134897
483.91836682414424	1589.6666666666667	7188.333333333333	98.70431303726882
484.68981278172356	1589.6333333333334	7145.233333333334	98.83405212047286
485.46118650046253	1589.8	7088.8	98.27450741426259
486.23248797819593	1589.5666666666666	7049.566666666667	99.48948755642897
487.0037172127586	1589.5333333333333	7002.5	98.18624188487256
487.7748742019853	1590.2333333333333	6981.1	98.39217931780203
488.54595894371096	1589.4666666666667	6943.066666666667	97.30701595777788
489.31697143577026	1589.6666666666667	6910.866666666667	97.41973120092796
490.08791167599804	1590.2	6879.766666666666	98.06305062856865
490.8587796622292	1589.0333333333333	6844.966666666666	97.66948977831848
491.6295753922984	1589.3	6819.466666666666	98.08795878059762
492.4002988640406	1589.3	6792.4	99.00664503142933
493.17095007529053	1589.4	6759.9	97.69116565363109
493.94152902388305	1589.2666666666667	6737.833333333333	98.10171975973667
494.71203570765294	1589.2	6699.8	96.95037998379492
495.482470124435	1590.4	6671.5	97.31762329983673
496.25283227206404	1589.8	6641.0	97.7735216143552
497.02312214837485	1590.1666666666667	6616.366666666667	97.65518473859463
497.7933397512024	1589.9666666666667	6583.633333333333	97.23264307034158
498.56348507838123	1589.2	6562.9	97.1822400020413
499.3335581277464	1589.6	6540.933333333333	97.16226006791679
500.10355889713264	1590.1	6534.566666666667	97.28786544365198
500.8734873843747	1590.2333333333333	6533.2	97.28431610611398
501.6433435873074	1588.8333333333333	6520.933333333333	96.33950006567233
502.4131275037657	1589.9666666666667	6530.3	96.50362901998722
503.1828391315842	1589.7333333333333	6559.066666666667	98.306934463289
503.95247846859786	1589.2333333333333	6561.833333333333	96.15156717447609
504.72204551264144	1589.6666666666667	6583.2	95.37189701748179
505.49154026154974	1589.2	6613.433333333333	96.78973406723982
506.2609627131576	1589.8666666666666	6656.633333333333	96.48307987501587
507.03031286529983	1589.5666666666666	6700.666666666667	96.5504519857891
507.7995907158112	1589.3333333333333	6761.733333333334	96.74771327903697
508.5687962625266	1589.8666666666666	6830.2	96.16477459001254
509.33792950328075	1589.6333333333334	6916.6	97.48856432923367
510.1069904359085	1589.7	6992.5	96.9106828687719
510.8759790582447	1589.6	7078.2	96.74321970630453
511.6448953681241	1589.7333333333333	7161.166666666667	96.75219248151646
512.4137393633815	1589.1666666666667	7251.133333333333	96.46344292146537
513.1825110418519	1589.5333333333333	7360.8	96.9081317332586
513.9512104013698	1589.8333333333333	7449.3	95.80027323206454
514.7198374397702	1589.5666666666666	7561.233333333334	96.60406621644817
515.4883921548881	1589.9	7678.333333333333	96.4477959402077
516.2568745445578	1589.1666666666667	7778.4	95.79341800437535
517.0252846066146	1589.1	7892.7	97.25290724454388
517.793622338893	1589.8	7984.633333333333	96.4631468415703
518.561887739228	1589.1	8091.833333333333	95.71673293467718
519.3300808054544	1589.4333333333334	8186.033333333334	96.01775365459902
520.0982015354069	1589.5	8287.0	96.1703378723523
520.8662499269203	1590.1333333333334	8364.733333333334	95.26879167328708
521.6342259778296	1589.6333333333334	8453.933333333332	95.46830341755488
522.4021296859694	1590.2333333333333	8543.533333333333	96.14608598298227
523.1699610491747	1590.2666666666667	8597.0	95.1640726253803
523.9377200652801	1589.9666666666667	8682.033333333333	96.35821314611005
524.7054067321207	1589.5333333333333	8737.333333333334	96.3615015922179
525.4730210475309	1589.9	8797.566666666668	96.94265209850117
526.2405630093459	1589.3	8858.9	96.62981771210124
527.0080326154003	1590.0333333333333	8926.0	96.97957942115286
527.7754298635291	1589.6666666666667	8961.7	95.61051507891818
528.5427547515668	1589.1333333333334	9015.033333333333	96.52906103096555
529.3100072773485	1589.7666666666667	9052.0	96.44854623594551
530.077187438709	1590.1	9103.066666666668	96.94903380476798
530.8442952334829	1589.8666666666666	9144.266666666666	95.8324750090241
531.6113306595051	1589.4333333333334	9187.133333333333	96.10526095461253
532.3782937146104	1590.0333333333333	9218.833333333334	95.80653300458664
533.1451843966338	1589.6333333333334	9240.8	95.08329005296596
533.9120027034099	1589.3666666666666	9279.8	95.74073479054904
534.6787486327736	1589.8	9307.3	95.24608778972437
535.4454221825597	1589.5666666666666	9344.2	95.36842776573424
536.212023350603	1590.1	9396.433333333332	96.4258070396305
536.9785521347383	1589.9333333333334	9435.066666666668	95.71269306010547
537.7450085328004	1589.9333333333334	9449.766666666666	95.94642392296905
538.5113925426242	1590.1	9463.266666666666	96.21874820937595
539.2777041620444	1589.9	9495.4	97.5995458291045
540.0439433888959	1589.3666666666666	9508.433333333332	95.07350798860718
540.8101102210134	1589.6333333333334	9543.433333333332	96.10356063201971
541.5762046562318	1589.8666666666666	9564.833333333334	95.94945239094022
542.3422266923859	1589.9333333333334	9585.3	96.15202969019953
543.1081763273105	1590.0666666666666	9582.466666666667	95.8191816157269
543.8740535588404	1590.4	9586.666666666666	95.45597882622538
544.6398583848105	1589.8666666666666	9603.066666666668	96.45138406756011
545.4055908030555	1590.5	9602.4	95.86238803417997
546.1712508114102	1589.9	9609.533333333333	96.08314843237086
546.9368384077096	1589.7666666666667	9622.133333333333	95.84303002441189
547.7023535897882	1589.3	9622.733333333334	95.20683526001045
548.4677963554811	1590.1666666666667	9616.2	95.6016045357412
549.2331667026231	1589.8333333333333	9605.033333333333	95.09144202839771
549.9984646290487	1589.3666666666666	9609.233333333334	95.49263479222421
550.7636901325931	1589.9666666666667	9605.1	94.81363265428452
551.5288432110908	1589.8	9603.4	94.88559951569314
552.2939238623768	1589.6333333333334	9590.7	94.8603753857119
553.0589320842859	1588.9	9593.333333333334	94.63134037139561
553.8238678746528	1589.2	9585.133333333333	94.93520173222278
554.5887312313124	1589.8333333333333	9585.733333333334	95.41576540401608
555.3535221520995	1590.2333333333333	9577.2	94.32852539066882
556.1182406348488	1589.9333333333334	9570.4	92.98060186189846
556.8828866773954	1589.8333333333333	9581.233333333334	93.68530329652236
557.6474602775738	1589.8	9600.6	93.74824619608926
558.411961433219	1589.4	9592.9	92.58828105348135
559.1763901421657	1589.6333333333334	9595.4	92.96653233702287
559.9407464022488	1589.4666666666667	9624.033333333333	93.66232483918155
560.7050302113031	1589.6333333333334	9623.166666666666	92.76675328094606
561.4692415671633	1590.2	9650.033333333333	93.93640077443591
562.2333804676643	1589.5333333333333	9655.0	93.29319131583058
562.997446910641	1589.6	9679.833333333334	94.07773683025914
563.7614408939281	1590.3666666666666	9687.466666666667	94.06858544564118
564.5253624153604	1589.4333333333334	9708.733333333334	93.39665295994526
565.2892114727728	1589.5666666666666	9742.866666666667	93.24615557800732
566.0529880639999	1589.4333333333334	9755.733333333334	92.86541059131912
566.8166921868768	1589.4666666666667	9767.133333333333	92.5024140139503
567.5803238392382	1590.0	9778.133333333333	93.06229682678273
568.3438830189189	1589.7333333333333	9783.033333333333	92.87867740548648
569.1073697237535	1589.7333333333333	9796.266666666666	92.70298368252948
569.8707839515772	1589.9333333333334	9813.733333333334	92.80200352552738
570.6341257002246	1589.8666666666666	9828.5	92.20274309900016
571.3973949675305	1589.3333333333333	9851.433333333332	92.89082632511729
572.1605917513298	1589.8333333333333	9862.5	93.14871386734112
572.9237160494572	1589.8	9886.9	92.84503975571928
573.6867678597476	1589.0666666666666	9896.666666666666	92.05460595843897
574.4497471800358	1590.3666666666666	9900.833333333334	91.37379795726844
575.2126540081566	1590.4333333333334	9915.333333333334	91.54304118358003
575.9754883419448	1590.1666666666667	9920.2	91.57894359562404
576.7382501792351	1589.2666666666667	9947.166666666666	92.30897397408037
577.5009395178625	1589.5	9960.6	92.39063207166359
578.2635563556619	1589.6666666666667	9968.8	92.36886861459278
579.0261006904677	1590.0	9983.966666666667	93.37857156422807
579.7885725201152	1589.5333333333333	9986.6	91.8955329860554
580.5509718424388	1589.5333333333333	9985.4	91.27782462563961
581.3132986552736	1589.8333333333333	9993.666666666666	90.64636031847843
582.0755529564542	1590.4666666666667	10025.933333333332	91.24776848538046
582.8377347438156	1590.2666666666667	10048.966666666667	91.47781718798583
583.5998440151925	1589.1333333333334	10059.133333333333	90.94985311973113
584.3618807684197	1589.3333333333333	10109.933333333332	92.0492984674023
585.123845001332	1589.9666666666667	10133.266666666666	91.31668812422407
585.8857367117644	1589.4333333333334	10159.666666666666	91.73122638707197
586.6475558975515	1588.9666666666667	10186.266666666666	91.16045914143967
587.4093025565281	1589.7333333333333	10242.9	91.6222916106457
588.1709766865292	1589.4333333333334	10284.233333333334	91.00888202450098
588.9325782853895	1590.0	10339.833333333334	91.41888854496474
589.6941073509438	1589.4666666666667	10387.566666666668	91.5755811314879
590.4555638810269	1589.4333333333334	10459.766666666666	90.72005328224395
591.2169478734736	1589.6	10543.5	90.81647560132065
591.9782593261189	1589.4666666666667	10606.533333333333	89.75398427471565
592.7394982367973	1590.3333333333333	10691.6	90.02665035127245
593.5006646033439	1589.5333333333333	10775.566666666668	90.83574491286036
594.2617584235933	1589.5666666666666	10878.733333333334	91.26253170912007
595.0227796953804	1589.2666666666667	10972.6	90.72525942584437
595.78372841654	1589.9333333333334	11073.966666666667	91.23242417723428
596.544604584907	1590.1666666666667	11171.3	90.11735919815337
597.3054081983161	1589.7	11304.633333333333	90.79053779649539
598.0661392546021	1590.3	11423.1	91.02276041186316
598.8267977515999	1589.4	11548.133333333333	91.5871669743938
599.5873836871442	1589.4666666666667	11669.533333333333	90.3562966685425
600.34789705907	1589.6333333333334	11791.633333333333	90.35087296818874
601.1083378652119	1589.6	11935.866666666667	89.89817146936309
601.8687061034049	1589.3666666666666	12066.9	90.27846066153897
602.6290017714836	1589.4	12206.8	91.21851967374293
603.3892248672829	1589.5666666666666	12335.933333333332	91.08397183408358
604.1493753886377	1589.4666666666667	12481.933333333332	90.50860732012215
604.9094533333828	1589.5333333333333	12618.2	90.03408268186658
605.6694586993528	1589.5333333333333	12747.7	90.61806668117853
606.4293914843829	1590.0333333333333	12882.8	90.5115391588421
607.1892516863076	1589.7	13022.966666666667	90.48354199754704
607.9490393029618	1589.4	13145.133333333333	89.91767673647632
608.7087543321802	1590.1666666666667	13277.966666666667	90.02135700790299
609.4683967717978	1589.6	13407.533333333333	90.1059653920958
610.2279666196492	1589.8	13522.466666666667	89.09805318743926
610.9874638735695	1589.1666666666667	13669.4	90.17469453918069
611.7468885313933	1589.7666666666667	13811.933333333332	89.89728232931037
612.5062405909555	1589.6666666666667	13935.1	90.3410986727532
613.2655200500909	1589.5333333333333	14042.866666666667	89.1691435826027
614.0247269066342	1590.0333333333333	14179.133333333333	89.88986374168485
614.7838611584203	1589.8333333333333	14278.666666666666	90.25992284367555
615.5429228032841	1589.5	14398.733333333334	89.93475654712063
616.3019118390603	1589.3333333333333	14498.2	89.52788927985407
617.0608282635836	1589.5666666666666	14594.166666666666	90.35768855582228
617.8196720746892	1589.2	14664.233333333334	88.93554744631854
618.5784432702114	1589.6666666666667	14732.566666666668	88.58690559306251
619.3371418479854	1589.7333333333333	14828.533333333333	89.05531826024003
620.0957678058459	1589.8	14901.633333333333	89.1458268270531
620.8543211416277	1589.5666666666666	14995.0	89.0476134813496
621.6128018531655	1590.0333333333333	15041.1	88.7744948446104
622.3712099382943	1589.8	15082.3	89.05785312127095
623.1295453948488	1590.2	15138.566666666668	89.53591866298288
623.8878082206638	1589.9333333333334	15208.4	89.17055951423721
624.6459984135743	1589.4666666666667	15243.933333333332	88.62482482295941
625.4041159714149	1589.4	15301.8	88.46713090695727
626.1621608920203	1589.2	15362.9	89.04615062376094
626.9201331732256	1589.9666666666667	15420.233333333334	89.80801763653575
627.6780328128656	1589.5666666666666	15434.533333333333	89.50803311966932
628.4358598087749	1589.6333333333334	15495.933333333332	90.12033982533416
629.1936141587885	1589.2666666666667	15527.5	89.92288253573034
629.9512958607411	1590.0	15542.0	88.2716453010378
630.7089049124675	1589.7666666666667	15573.4	88.91586174298946
631.4664413118026	1589.9333333333334	15587.833333333334	89.1237502300519
632.2239050565811	1589.6666666666667	15603.033333333333	88.54818628617727
632.9812961446379	1589.7333333333333	15628.066666666668	89.0186185700292
633.7386145738079	1588.7666666666667	15630.433333333332	88.14562524195007
634.4958603419257	1589.2333333333333	15641.1	88.246335994015
635.2530334468262	1589.2	15634.066666666668	88.7475364050472
636.0101338863443	1589.3666666666666	15609.966666666667	89.07387570568095
636.7671616583146	1589.7	15614.733333333334	89.5066217005249
637.5241167605723	1589.8666666666666	15620.433333333332	89.42431974468597
638.2809991909518	1590.0666666666666	15605.533333333333	89.09487082676083
639.037808947288	1589.5666666666666	15577.466666666667	88.4795621681976
639.7945460274159	1589.4333333333334	15583.566666666668	88.74664688975672
640.5512104291702	1589.8666666666666	15542.9	88.10932163594283
641.3078021503857	1589.6	15539.466666666667	88.08954807923455
642.0643211888971	1589.5	15528.6	89.3511273064971
642.8207675425394	1589.4	15492.066666666668	88.50548144511065
643.5771412091474	1590.1	15452.8	88.75144627906296
644.3334421865558	1589.4666666666667	15417.066666666668	87.94773510308784
645.0896704725996	1588.8666666666666	15412.5	88.7059969016386
645.8458260651132	1590.3666666666666	15371.633333333333	88.12117261702862
646.6019089619319	1589.7666666666667	15350.366666666667	88.2653490945151
647.3579191608902	1589.6	15348.5	88.79992633205599
648.1138566598231	1589.2666666666667	15315.133333333333	87.53014612559359
648.8697214565653	1590.0333333333333	15311.7	87.0825431819344
649.6255135489516	1589.6333333333334	15301.866666666667	88.41526192048573
650.3812329348169	1589.7	15274.133333333333	88.20604662272012
651.1368796119959	1590.0333333333333	15275.3	86.72643369469587
651.8924535783235	1589.0333333333333	15301.4	87.11698031424145
652.6479548316345	1590.0	15276.5	87.47525239408624
653.4033833697637	1589.8333333333333	15248.1	86.00052273146107
654.1587391905458	1589.6333333333334	15264.3	87.12806256996303
654.9140222918159	1589.2333333333333	15278.766666666666	86.84760529880268
655.6692326714084	1588.7333333333333	15301.7	87.10243821937449
656.4243703271585	1589.6666666666667	15293.4	87.14031619362844
657.1794352569008	1590.3666666666666	15293.5	86.18753902196329
657.9344274584702	1589.6666666666667	15299.0	86.547641762716
658.6893469297014	1589.2	15300.566666666668	86.17664550592285
659.4441936684294	1589.1666666666667	15362.3	87.01250779449498
660.1989676724888	1589.4	15395.733333333334	87.61527708827765
660.9536689397146	1589.4666666666667	15431.933333333332	87.22896663490002
661.7082974679414	1589.7666666666667	15453.766666666666	86.96922258204594
662.4628532550042	1589.4333333333334	15494.066666666668	87.12287592557597
663.2173362987378	1589.4666666666667	15558.7	87.36958381808456
663.9717465969768	1590.0333333333333	15613.366666666667	87.01278499534001
664.7260841475563	1589.3	15672.066666666668	86.82979967644611
665.480348948311	1590.2333333333333	15739.633333333333	87.26580325952855
666.2345409970756	1589.3333333333333	15817.133333333333	87.81702288192558
666.988660291685	1589.4333333333334	15883.866666666667	87.1332971188135
667.742706829974	1589.0333333333333	15943.0	86.61139189171236
668.4966806097776	1590.6666666666667	16035.466666666667	86.81857634104632
669.2505816289303	1589.5666666666666	16133.166666666666	87.35494151931918
670.0044098852671	1589.5333333333333	16204.333333333334	86.92010218587602
670.7581653766227	1589.9	16287.433333333332	86.36674514913355
671.511848100832	1588.9666666666667	16361.666666666666	85.32467197075735
672.2654580557298	1589.9	16456.8	86.15496533286978
673.0189952391509	1589.5	16566.1	86.15946065948965
673.7724596489301	1589.3333333333333	16658.466666666667	86.25372789367027
674.5258512829022	1589.5	16781.733333333334	86.61625203951033
675.279170138902	1589.9	16918.4	87.018607001977
676.0324162147645	1589.4	17062.233333333334	87.58919697086083
676.7855895083242	1589.6666666666667	17167.766666666666	86.40408544469707
677.5386900174161	1589.2	17287.433333333334	86.90033878409247
678.2917177398749	1589.5666666666666	17411.333333333332	86.70582810098604
679.0446726735356	1589.9	17531.533333333333	86.9189762991893
679.797554816233	1589.8333333333333	17659.1	86.54110756309412
680.5503641658016	1589.9666666666667	17742.7	86.25308547744255
681.3031007200765	1589.7333333333333	17814.533333333333	85.47302515522352
682.0557644768925	1589.1333333333334	17895.766666666666	85.7664802013482
682.8083554340842	1590.3	18019.833333333332	86.21142161334626
683.5608735894867	1590.3333333333333	18144.933333333334	85.31272821748658
684.3133189409347	1589.8	18282.166666666668	85.99393527106359
685.0656914862628	1589.7666666666667	18390.1	85.79667558062653
685.8179912233061	1589.2	18509.966666666667	85.58544875076593
686.5702181498993	1590.1666666666667	18653.1	85.45232850603152
687.3223722638772	1589.8333333333333	18805.4	84.97054225113817
688.0744535630747	1590.1666666666667	18932.233333333334	84.98437145096877
688.8264620453265	1589.7	19044.733333333334	85.00220481050715
689.5783977084674	1589.8	19179.166666666668	85.2501333889139
690.3302605503324	1589.3333333333333	19287.633333333335	85.59520543054478
691.082050568756	1590.1333333333334	19397.833333333332	85.32689431795644
691.8337677615733	1589.3	19468.7	85.46420295800995
692.585412126619	1589.2666666666667	19561.066666666666	85.36400837685252
693.3369836617278	1589.8666666666666	19653.333333333332	84.54854957399726
694.0884823647348	1589.4333333333334	19756.1	85.00314412521008
694.8399082334745	1589.2666666666667	19847.6	85.4953534336295
695.5912612657819	1589.6	19889.7	84.7102053159401
696.3425414594917	1589.0666666666666	19929.533333333333	84.6635854146276
697.0937488124388	1589.8	20004.966666666667	84.95225977674491
697.8448833224579	1589.5666666666666	20083.7	84.59079839003822
698.5959449873841	1589.7666666666667	20116.2	85.41996934824827
699.3469338050518	1590.3333333333333	20172.066666666666	85.71671683017091
700.0978497732962	1588.9	20211.533333333333	84.84564270278973
700.8486928899517	1589.5666666666666	20243.0	84.74094592007803
701.5994631528534	1589.9	20266.333333333332	85.19310693868412
702.3501605598362	1589.3666666666666	20316.833333333332	85.16328709641532
703.1007851087347	1589.8	20310.3	84.34668140227785
703.8513367973837	1589.7333333333333	20323.066666666666	85.0482809194607
704.6018156236181	1589.7333333333333	20315.833333333332	85.61055846445714
705.3522215852728	1588.9666666666667	20300.933333333334	85.07180766970644
706.1025546801824	1589.3	20299.133333333335	85.35366942580808
706.8528149061818	1589.9666666666667	20277.466666666667	84.21477006945203
707.603002261106	1590.1333333333334	20246.333333333332	84.22467719910996
708.3531167427894	1589.7	20224.9	84.31056500972255
709.1031583490673	1589.8	20179.666666666668	84.51861682231025
709.8531270777742	1589.4333333333334	20157.8	85.09775892970202
710.6030229267449	1589.6	20152.666666666668	85.40266395864391
711.3528458938142	1589.7333333333333	20097.5	84.82143671559851
712.1025959768172	1589.2	20019.2	85.10983575996727
712.8522731735884	1589.7333333333333	19943.7	85.66087689875198
713.6018774819628	1589.5666666666666	19861.033333333333	85.36378499519346
714.351408899775	1589.2666666666667	19742.3	84.25475776350102
715.1008674248601	1589.7333333333333	19687.133333333335	84.04048979812801
715.8502530550527	1589.6	19572.433333333334	84.59249127508177
716.5995657881876	1590.0333333333333	19469.733333333334	84.58618828910971
717.3488056220998	1589.0666666666666	19358.1	84.29778366838445
718.097972554624	1589.7	19270.2	84.38686118105419
718.8470665835949	1588.6666666666667	19224.7	84.53001746872498
719.5960877068475	1589.4333333333334	19163.2	84.2322822088492
720.3450359222164	1590.3666666666666	19124.6	84.6635911076269
721.0939112275368	1590.1	19042.5	83.53187504956892
721.842713620643	1590.2	18997.8	84.0322911760478
722.5914430993702	1589.3333333333333	18960.133333333335	83.55746638497254
723.340099661553	1589.7333333333333	18973.8	83.79104830966878
724.0886833050263	1589.3333333333333	18948.9	84.15728957990235
724.837194027625	1589.8666666666666	18914.233333333334	83.6453995878796
725.5856318271836	1589.5666666666666	18843.533333333333	82.88517523339347
726.3339967015373	1589.7333333333333	18862.233333333334	84.0658718073959
727.0822886485207	1590.3666666666666	18772.433333333334	83.54620463818
727.8305076659686	1589.9333333333334	18700.5	83.79381115782054
728.5786537517159	1589.8333333333333	18635.466666666667	83.21102469500198
729.3267269035974	1590.0	18574.866666666665	83.4979627976812
730.0747271194479	1588.8	18525.566666666666	82.72521808564599
730.822654397102	1590.0	18508.9	82.90430340731815
731.5705087343949	1589.5	18478.066666666666	82.5217913929012
732.3182901291611	1590.2666666666667	18474.3	83.58328528105658
733.0659985792356	1589.8333333333333	18428.266666666666	83.3420831526554
733.8136340824532	1589.3333333333333	18400.633333333335	83.09190667053366
734.5611966366486	1589.6	18406.4	83.55940763417078
735.3086862396566	1590.2333333333333	18417.8	83.50671480038568
736.056102889312	1590.1	18416.533333333333	83.93230803345598
736.8034465834498	1589.9	18414.833333333332	83.88002217923835
737.5507173199047	1589.8333333333333	18403.733333333334	83.74545392928226
738.2979150965115	1590.3666666666666	18423.5	83.80991682955788
739.045039911105	1589.5333333333333	18413.1	83.403468474707
739.79209176152	1589.4666666666667	18356.133333333335	82.24295332714846
740.5390706455914	1590.6666666666667	18367.433333333334	83.0202430950471
741.285976561154	1590.2666666666667	18367.9	82.75340311732305
742.0328095060426	1589.9333333333334	18351.0	82.76304432328297
742.7795694780918	1590.2333333333333	18361.933333333334	83.616756987759
743.5262564751367	1589.2	18313.5	83.20668693814153
744.272870495012	1588.7333333333333	18285.1	83.8815167732988
745.0194115355524	1589.6666666666667	18239.366666666665	83.9320322861901
745.765879594593	1589.6333333333334	18209.9	83.89206093721762
746.5122746699683	1589.9666666666667	18182.0	83.04592341578386
747.2585967595134	1589.9	18177.5	83.60328509905149
748.0048458610628	1589.6	18172.233333333334	83.00584766374229
748.7510219724516	1589.5	18211.2	82.9195068882112
749.4971250915144	1589.5	18220.3	83.0244040732855
750.243155216086	1589.7333333333333	18254.766666666666	83.15093188415518
750.9891123440015	1589.6	18313.766666666666	83.42029497330627
751.7349964730954	1589.5333333333333	18358.733333333334	83.67865027524232
752.4808076012027	1589.9666666666667	18385.5	82.50093356374697
753.2265457261582	1590.2	18457.333333333332	82.45980627302109
753.9722108457964	1590.0333333333333	18543.7	82.80380608625373
754.7178029579526	1589.4333333333334	18581.1	82.61942017071154
755.4633220604613	1589.5333333333333	18595.4	82.7390810450164
756.2087681511574	1589.4333333333334	18633.833333333332	82.81869967858721
756.9541412278757	1590.0	18668.0	81.75219037446854
757.699441288451	1590.0	18737.2	82.31591009819428
758.4446683307182	1589.9666666666667	18776.833333333332	82.28184110916224
759.1898223525119	1589.8	18850.133333333335	82.68201950490668
759.9349033516671	1589.6	18885.7	83.05274203561547
760.6799113260186	1589.6666666666667	18952.7	82.98963782923249
761.424846273401	1590.0666666666666	19029.0	82.75448248881085
762.1697081916495	1589.6	19129.933333333334	83.1073500443867
762.9144970785986	1589.8333333333333	19202.533333333333	82.92414321941362
763.6592129320832	1589.1333333333334	19285.5	82.71894987359207
764.4038557499381	1589.2666666666667	19339.966666666667	81.93754298788224
765.1484255299982	1589.9	19421.366666666665	82.21645739548968
765.8929222700982	1589.7666666666667	19459.2	81.87156301578455
766.637345968073	1590.1	19495.6	82.07476057398921
767.3816966217572	1590.1	19593.533333333333	82.47716530247934
768.1259742289859	1589.5333333333333	19649.333333333332	81.90619153654991
768.8701787875938	1589.6666666666667	19733.366666666665	82.10700882416577
769.6143102954156	1590.6666666666667	19799.533333333333	82.0611274699544
770.3583687502863	1589.6333333333334	19841.533333333333	81.83959470512517
771.1023541500406	1589.7	19935.833333333332	81.90005480740778
771.8462664925133	1589.5666666666666	20042.566666666666	82.46406938941917
772.5901057755393	1590.2333333333333	20164.833333333332	82.8507020088203
773.3338719969533	1589.6	20267.933333333334	82.49678652556175
774.0775651545903	1589.2333333333333	20341.633333333335	81.71298664883787
774.8211852462848	1589.4333333333334	20404.933333333334	81.71979443014655
775.5647322698719	1589.3333333333333	20484.9	81.52009555894949
776.3082062231862	1589.3333333333333	20554.8	82.52331433774424
777.0516071040627	1589.7666666666667	20637.266666666666	81.96222829958627
777.7949349103361	1589.2	20748.966666666667	81.06138215179338
778.5381896398412	1589.2	20856.3	81.43257873672954
779.281371290413	1589.5333333333333	20921.066666666666	81.37251793366148
780.024479859886	1589.7333333333333	21026.366666666665	81.92376484377127
780.7675153460953	1589.5333333333333	21168.5	81.51763147765134
781.5104777468754	1589.5	21304.733333333334	82.66671968911287
782.2533670600615	1589.4666666666667	21379.0	81.60141491333657
782.996183283488	1589.7333333333333	21506.666666666668	81.89209106942654
783.73892641499	1590.0333333333333	21588.833333333332	81.27536856505385
784.4815964524023	1590.1	21670.666666666668	81.25914246681306
785.2241933935596	1589.4666666666667	21810.0	81.85990809688676
785.9667172362967	1589.9666666666667	21875.4	81.33678175181133
786.7091679784486	1589.2333333333333	21980.2	81.68990090883872
787.4515456178499	1589.8666666666666	22038.133333333335	81.83881700319613
788.1938501523355	1589.9333333333334	22120.3	80.7258166009699
788.9360815797401	1590.3	22260.5	80.2600112275468
789.6782398978987	1589.9666666666667	22389.833333333332	79.92073741519819
790.420325104646	1589.2333333333333	22497.433333333334	79.80650236462591
791.1623371978169	1589.4333333333334	22589.233333333334	79.78969012730049
791.9042761752461	1589.3666666666666	22685.066666666666	80.0570706473806
792.6461420347684	1589.5666666666666	22812.133333333335	80.17624381382016
793.3879347742187	1589.4	22939.4	80.57076790373034
794.1296543914318	1589.3666666666666	23025.333333333332	80.67834232540164
794.8713008842426	1589.2666666666667	23179.066666666666	82.0001391220426
795.6128742504857	1589.5666666666666	23257.666666666668	81.606397201792
796.354374487996	1589.4333333333334	23350.7	81.39467819433759
797.0958015946084	1589.3	23439.5	81.95203442887767
797.8371555681575	1589.7	23561.166666666668	81.21931355477521
798.5784364064783	1590.5	23700.2	81.74194021409812
799.3196441074057	1589.1	23804.5	81.80091134065353
800.0607786687742	1589.9	23897.0	81.70276437055338
800.8018400884189	1589.6333333333334	23977.166666666668	81.37445812006683
801.5428283641745	1589.3666666666666	24073.0	80.77568121238922
802.2837434938757	1588.9666666666667	24210.6	80.69888806224895
803.0245854753575	1589.9	24330.1	80.3837975947117
803.7653543064547	1589.4666666666667	24451.266666666666	80.58316943382349
804.5060499850019	1589.0666666666666	24568.9	80.56066312397428
805.2466725088342	1589.5	24668.0	80.02549521601031
805.9872218757862	1589.8666666666666	24783.9	80.23621104699859
806.7276980836928	1589.8333333333333	24886.833333333332	80.64596415276566
807.4681011303886	1589.7	24979.2	80.95811285828101
808.2084310137088	1590.2	25007.733333333334	79.92841453111885
808.948687731488	1589.3666666666666	25151.333333333332	80.14828226522249
809.688871281561	1590.1666666666667	25268.3	80.5313265347563
810.4289816617627	1589.6333333333334	25391.533333333333	80.98149401627114
811.1690188699278	1589.4666666666667	25487.633333333335	81.37197008502906
811.9089829038911	1589.3666666666666	25527.333333333332	81.99383343284849
812.6488737614875	1589.5666666666666	25589.0	82.08399797085902
813.3886914405518	1589.4	25735.133333333335	81.92695561312367
814.1284359389189	1589.7333333333333	25871.566666666666	82.03140306862656
814.8681072544233	1589.4	25966.966666666667	81.82105253370912
815.6077053849002	1589.4333333333334	25982.1	80.34126067902727
816.3472303281842	1589.9666666666667	26005.333333333332	80.04385944092117
817.0866820821101	1589.7	26028.6	79.50728162690403
817.8260606445127	1589.5666666666666	26116.766666666666	78.51103565041483
818.5653660132269	1589.8333333333333	26267.733333333334	79.3470557410298
819.3045981860876	1590.1666666666667	26376.566666666666	79.91917661658621
820.0437571609293	1590.0	26537.466666666667	80.46067029522446
820.7828429355872	1590.1	26619.4	80.60187401844392
821.5218555078957	1589.3	26695.333333333332	80.55263590589107
822.26079487569	1589.4	26747.466666666667	80.0062623838784
822.9996610368046	1589.8333333333333	26816.533333333333	80.2261157369781
823.7384539890745	1589.7666666666667	26848.833333333332	80.43796669565009
824.4771737303345	1589.4333333333334	26935.066666666666	80.16098064951795
825.2158202584193	1589.6333333333334	27053.633333333335	79.96512941179785
825.9543935711638	1589.5666666666666	27148.433333333334	80.19015177928947
826.6928936664028	1589.4	27242.566666666666	81.08093096178649
827.4313205419711	1589.5	27310.333333333332	81.05195461954108
828.1696741957036	1589.1	27352.133333333335	80.50949297944489
828.907954625435	1589.6	27437.233333333334	80.24163180571131
829.646161829	1590.0	27544.9	79.97074074438301
830.3842958042337	1589.6	27589.9	79.18091197892959
831.1223565489707	1589.3	27676.666666666668	79.22131334462439
831.8603440610459	1589.6	27763.666666666668	79.48045744499447
832.598258338294	1589.6666666666667	27810.666666666668	79.92588727215262
833.3360993785501	1590.1333333333334	27874.4	79.94770716014659
834.0738671796487	1589.2333333333333	27958.033333333333	79.92434962364577
834.8115617394246	1589.0	28048.533333333333	79.1112206098166
835.5491830557129	1589.2333333333333	28169.633333333335	79.90075330613844
836.2867311263482	1588.9	28240.566666666666	79.8516048803131
837.0242059491653	1589.6666666666667	28370.533333333333	80.16486856405436
837.7616075219992	1589.6	28439.833333333332	79.52935724853567
838.4989358426844	1589.4	28463.633333333335	79.16368559147969
839.2361909090561	1589.8666666666666	28475.733333333334	79.20558431287441
839.9733727189487	1588.9333333333334	28575.1	79.76883153641847
840.7104812701973	1589.4333333333334	28726.266666666666	79.3994870326548
841.4475165606366	1589.3	28886.266666666666	79.35894395773119
842.1844785881015	1589.3333333333333	28965.366666666665	79.13164731556321
842.9213673504267	1589.9	29000.166666666668	78.28264676569556
843.6581828454471	1589.8333333333333	29033.066666666666	78.26993319167146
844.3949250709974	1589.5666666666666	29062.9	77.99306830055288
845.1315940249126	1589.6666666666667	29208.8	78.51650780920706
845.8681897050272	1589.9	29333.966666666667	79.13157480215617
846.6047121091764	1589.2	29418.466666666667	79.59822170883598
847.3411612351948	1589.7666666666667	29528.633333333335	78.73421038966556
848.0775370809172	1589.6	29587.433333333334	77.88134662742743
848.8138396441784	1589.4333333333334	29661.266666666666	78.25758918968504
849.5500689228132	1589.4333333333334	29698.7	77.83278603378785
850.2862249146566	1589.3333333333333	29773.766666666666	77.72834851111
851.0223076175432	1589.8	29913.3	78.18051802252847
851.7583170293079	1589.2666666666667	30071.566666666666	78.03277138322993
852.4942531477856	1589.8333333333333	30169.266666666666	77.8138317382103
853.2301159708109	1589.2333333333333	30221.766666666666	78.4443087872364
853.9659054962187	1589.5666666666666	30291.266666666666	78.91955314718089
854.7016217218439	1589.6666666666667	30347.166666666668	78.89530916291353
855.4372646455213	1589.2333333333333	30441.1	78.36836617104365
856.1728342650856	1589.7333333333333	30545.966666666667	78.89267452246362
856.9083305783716	1590.0666666666666	30675.1	79.20683010389949
857.6437535832143	1589.5666666666666	30761.833333333332	79.344242264934
858.3791032774483	1589.6666666666667	30835.1	79.02257810975136
859.1143796589085	1590.1	30849.0	78.7222413783223
859.8495827254299	1589.4333333333334	30979.733333333334	78.7431872658623
860.5847124748469	1588.8666666666666	31051.566666666666	79.25937764483173
861.3197689049947	1589.5	31177.933333333334	79.45659186235302
862.0547520137079	1588.9	31351.9	79.64492771010168
862.7896617988213	1589.5333333333333	31413.233333333334	79.43265994559623
863.5244982581698	1590.4	31563.7	79.36298087027949
864.2592613895882	1589.8333333333333	31612.533333333333	79.20931009640498
864.9939511909114	1589.8333333333333	31568.8	79.38768142654139
865.728567659974	1589.3333333333333	31622.8	79.86875303132877
866.4631107946109	1590.3	31612.533333333333	79.51572679701717
867.197580592657	1589.4	31738.433333333334	80.07979366998761
867.931977051947	1588.7666666666667	31865.866666666665	80.50606763564343
868.6663001703158	1589.1	31862.4	80.22256340572537
869.4005499455982	1589.6	31847.866666666665	80.06724592872645
870.1347263756289	1589.4	31821.2	79.2662980489945
870.8688294582428	1589.9	31961.7	79.89393400100282
871.6028591912748	1589.5666666666666	32122.066666666666	80.16980082326627
872.3368155725594	1589.4	32278.8	80.12247671210652
873.0706985999318	1589.8666666666666	32395.533333333333	80.52185944792357
873.8045082712266	1589.1666666666667	32463.033333333333	81.20179587446952
874.5382445842787	1589.3333333333333	32515.866666666665	80.7379128809082
875.2719075369228	1590.2	32615.466666666667	80.60278973479691
876.0054971269938	1589.4333333333334	32761.933333333334	79.96800026067879
876.7390133523264	1589.9	32981.7	80.29719776903238
877.4724562107556	1589.5	33161.13333333333	79.32368824897037
878.2058257001161	1589.4333333333334	33332.666666666664	78.92730078731473
878.9391218182427	1589.9	33453.73333333333	78.19711636595427
879.6723445629702	1589.7333333333333	33493.166666666664	77.52356357468322
880.4054939321335	1589.7333333333333	33617.9	77.3497536552142
881.1385699235674	1590.0	33842.96666666667	76.89986063497604
881.8715725351066	1589.5666666666666	34011.1	77.04612108529163
882.604501764586	1589.5	34233.23333333333	77.87374107021303
883.3373576098403	1590.2	34380.0	77.60427235432653
884.0701400687044	1589.1333333333334	34534.53333333333	77.61118151751576
884.8028491390132	1589.5333333333333	34753.333333333336	77.35122201677547
885.5354848186014	1589.4	34919.666666666664	77.25897266747286
886.2680471053038	1589.3666666666666	34983.13333333333	76.14923170611469
887.0005359969554	1589.6666666666667	35108.53333333333	75.95340075390199
887.7329514913906	1589.6666666666667	35244.4	75.74799840517001
888.4652935864447	1589.8333333333333	35400.73333333333	74.99481457024902
889.1975622799522	1589.9666666666667	35604.433333333334	74.59361394471365
889.929757569748	1589.5666666666666	35899.3	75.16415648720168
890.6618794536669	1589.8	36060.166666666664	74.76795038083013
891.3939279295437	1589.4666666666667	36141.4	75.26243481929211
892.1259029952132	1589.9	36195.2	74.73703689621819
892.8578046485103	1589.4	36423.46666666667	75.17905109769522
893.5896328872698	1589.4	36597.36666666667	75.43762401616863
894.3213877093264	1589.7333333333333	36834.2	75.49855781091487
895.0530691125149	1589.6	37128.166666666664	75.76236218472263
895.7846770946703	1589.5	37398.36666666667	76.25595177718448
896.5162116536272	1589.7	37611.73333333333	76.99243376221743
897.2476727872206	1590.3	37735.23333333333	77.27228153579475
897.9790604932853	1589.0333333333333	37797.3	77.09715935953432
898.7103747696559	1589.8333333333333	37954.26666666667	77.13469445701014
899.4416156141674	1589.5	38153.36666666667	77.80735086777352
900.1727830246544	1590.0333333333333	38401.46666666667	78.07970579514968
900.9038769989521	1590.0	38681.86666666667	78.98957924950582
901.634897534895	1589.6333333333334	38893.36666666667	78.03732467537874
902.365844630318	1589.8333333333333	39162.46666666667	78.68673407766873
903.0967182830558	1589.8333333333333	39232.933333333334	78.00765800606185
903.8275184909435	1589.1	39353.166666666664	77.92249625051691
904.5582452518156	1589.5333333333333	39501.166666666664	78.25015379863744
905.288898563507	1589.4666666666667	39684.7	78.48312526441775
906.0194784238527	1590.3333333333333	39846.1	78.35248015189444
906.7499848306873	1589.8666666666666	40055.2	78.12903883144159
907.4804177818455	1589.8	40270.13333333333	78.19447252454383
908.2107772751625	1590.0333333333333	40459.566666666666	78.69541210256317
908.9410633084728	1589.3	40641.13333333333	78.41228157146041
909.6712758796114	1589.8666666666666	40739.53333333333	77.90371294076567
910.4014149864129	1589.5333333333333	40889.333333333336	77.74392804977917
911.1314806267123	1589.5333333333333	41113.76666666667	78.05306727642213
911.8614727983444	1589.9333333333334	41232.8	77.37943027958582
912.5913914991438	1589.7333333333333	41376.433333333334	77.89750947043548
913.3212367269456	1589.9666666666667	41550.13333333333	78.03688609267537
914.0510084795844	1589.7333333333333	41733.86666666667	77.78633092705302
914.7807067548952	1589.2333333333333	41835.96666666667	77.5834096708712
915.5103315507125	1589.2666666666667	41850.3	76.701654319386
916.2398828648716	1589.0	41953.03333333333	77.06457882771352
916.9693606952068	1589.4	42033.63333333333	77.07175802997841
917.6987650395532	1589.7333333333333	42128.4	75.84886482965871
918.4280958957455	1589.9666666666667	42212.03333333333	76.27432245806217
919.1573532616186	1589.4	42273.4	75.9223115380768
919.8865371350073	1589.4666666666667	42255.2	75.94092244568519
920.6156475137464	1589.5333333333333	42298.13333333333	76.272144544391
921.3446843956707	1589.5666666666666	42370.13333333333	76.39244186163563
922.0736477786149	1589.6666666666667	42375.666666666664	76.70559840878161
922.802537660414	1589.1333333333334	42408.0	76.75611171907568
923.5313540389027	1588.8	42445.833333333336	76.50228846397893
924.2600969119159	1589.6333333333334	42455.2	75.44806349709343
924.9887662772883	1590.1333333333334	42352.066666666666	75.45178174374908
925.7173621328548	1589.7333333333333	42376.066666666666	75.30074205168594
926.4458844764501	1589.0333333333333	42348.433333333334	75.97062197703431
927.1743333059092	1588.7333333333333	42165.166666666664	75.65833451208802
927.9027086190666	1590.2666666666667	41900.666666666664	75.36219843456117
928.6310104137575	1590.0333333333333	41478.53333333333	75.59336366873376
929.3592386878165	1589.6333333333334	40818.36666666667	74.7399804428053
930.0873934390784	1589.4666666666667	40083.9	74.26755395584169
930.815474665378	1589.6	39299.13333333333	74.33006385232667
931.5434823645503	1588.7	38359.63333333333	74.04817232848812
932.2714165344298	1589.9	37307.0	74.4862372799812
932.9992771728516	1589.4333333333334	36210.46666666667	75.61571343987082
933.7270642776504	1589.4666666666667	35112.53333333333	75.50242406289837
934.4547778466609	1589.5	34076.9	75.80956777642612
935.1824178777181	1589.8	33243.433333333334	75.24107645272832
935.9099843686568	1589.2666666666667	32476.933333333334	74.5078540691024
936.6374773173115	1589.1333333333334	31994.633333333335	74.54765847923433
937.3648967215174	1589.2333333333333	31718.166666666668	75.42515645812443
938.0922425791092	1589.6	31555.533333333333	75.28931470671198
938.8195148879216	1589.5	31609.7	75.69433015809753
939.5467136457895	1590.0	31760.6	75.4883600286038
940.2738388505477	1588.9666666666667	32008.7	75.16828384200004
941.000890500031	1589.3666666666666	32437.2	75.44671451927141
941.7278685920743	1589.3	32982.03333333333	75.40948929233686
942.4547731245123	1589.2	33608.23333333333	75.32670765068761
943.1816040951798	1588.9	34300.833333333336	75.40668420035864
943.9083615019116	1589.9666666666667	35052.13333333333	75.69578736301352
944.6350453425426	1589.5666666666666	35832.76666666667	75.39503292636003
945.3616556149077	1589.3333333333333	36629.13333333333	76.14141952953581
946.0881923168415	1589.3	37379.53333333333	76.02315942221846
946.8146554461789	1589.1	38054.333333333336	75.54015696684854
947.5410450007547	1589.7666666666667	38841.0	75.66061191725882
948.2673609784038	1589.7666666666667	39572.433333333334	75.24872742685847
948.9936033769609	1589.9	40405.9	75.17104736660404
949.7197721942608	1589.8333333333333	41129.53333333333	74.28971117345058
950.4458674281384	1589.4	41864.86666666667	74.16669148027897
951.1718890764284	1589.7666666666667	42610.166666666664	73.7593938784377
951.8978371369658	1589.7666666666667	43309.666666666664	74.43275623033153
952.6237116075853	1589.7333333333333	43870.36666666667	74.22491094238462
953.3495124861216	1589.6333333333334	44421.03333333333	74.49092647048596
954.0752397704097	1589.4333333333334	44997.066666666666	74.43323052199804
954.8008934582843	1589.4666666666667	45591.76666666667	74.69146336686322
955.5264735475803	1590.4666666666667	46164.333333333336	74.93787674726451
956.2519800361324	1589.4	46653.666666666664	75.10487318412983
956.9774129217755	1589.6666666666667	47092.9	74.76336001299136
957.7027722023442	1590.0	47529.53333333333	74.78620274717984
958.4280578756737	1589.8666666666666	47904.566666666666	75.0947050895943
959.1532699395985	1589.7666666666667	48086.03333333333	74.627157890425
959.8784083919536	1589.8666666666666	48316.4	74.09085558795552
960.6034732305736	1589.9333333333334	48635.13333333333	74.78613676327011
961.3284644532936	1589.7666666666667	48926.2	74.82315408306481
962.053382057948	1589.3666666666666	49266.333333333336	74.99568529754794
962.7782260423721	1589.7666666666667	49563.36666666667	74.85141113451901
963.5029964044004	1589.8666666666666	49740.333333333336	75.0697058578502
964.2276931418677	1589.7	49900.8	74.7069079456132
964.952316252609	1589.4666666666667	50074.36666666667	74.27979926558879
965.6768657344589	1589.1666666666667	50178.03333333333	73.79952227407651
966.4013415852523	1589.8	50285.73333333333	73.94649038576034
967.1257438028242	1589.5666666666666	50329.03333333333	73.59959515895508
967.8500723850091	1589.6333333333334	50302.666666666664	73.54207883321769
968.574327329642	1589.4333333333334	50319.3	73.65552030798258
969.2985086345576	1589.8	50392.73333333333	73.57225280889344
970.0226162975908	1589.8333333333333	50361.26666666667	73.41098317124914
970.7466503165765	1590.1666666666667	50317.76666666667	73.0879760633601
971.4706106893493	1589.9666666666667	50335.13333333333	73.20373743474912
972.1944974137441	1589.5666666666666	50194.666666666664	73.45156133250623
972.9183104875957	1589.5	49916.333333333336	74.26717534875827
973.6420499087391	1590.3333333333333	49531.36666666667	74.0867278962873
974.3657156750087	1590.1666666666667	49316.0	74.10526168665486
975.0893077842397	1589.1666666666667	49072.8	74.2918185924894
975.8128262342667	1590.1	49007.433333333334	74.7603742004079
976.5362710229247	1589.7333333333333	48917.23333333333	74.40778547008306
977.2596421480483	1589.6	48888.933333333334	73.99497527961563
977.9829396074724	1589.7333333333333	48766.7	73.79893177740122
978.7061633990318	1589.4666666666667	48570.066666666666	73.42643584818487
979.4293135205613	1589.9	48336.6	73.44312188880173
980.1523899698958	1588.6333333333334	48157.5	73.40485057590998
980.87539274487	1589.8333333333333	48025.86666666667	72.82591717924801
981.5983218433189	1589.8	47996.7	73.00447477369026
982.3211772630771	1590.1666666666667	48069.066666666666	73.38483091252773
983.0439590019795	1589.4666666666667	48148.833333333336	73.13480784127508
983.7666670578608	1590.1666666666667	48191.833333333336	72.36104686309208
984.4893014285559	1589.8	48259.86666666667	72.72398388114435
985.2118621118997	1590.2666666666667	48198.3	72.38441471203663
985.9343491057269	1590.0	48130.1	72.6214518331287
986.6567624078724	1589.5333333333333	47975.96666666667	72.23350662538999
987.3791020161709	1589.5	47976.63333333333	72.47710768166321
988.1013679284573	1589.5333333333333	48047.53333333333	73.49275960015801
988.8235601425663	1589.5666666666666	48109.6	73.78929147677918
989.5456786563328	1589.5666666666666	48209.7	74.01412661197108
990.2677234675917	1589.9333333333334	48243.53333333333	73.74916395390905
990.9896945741776	1590.3	48159.46666666667	74.22598101088751
991.7115919739255	1589.8666666666666	47987.13333333333	73.91263190102343
992.4334156646702	1589.0	47668.73333333333	73.50044441675105
993.1551656442463	1589.7666666666667	47247.5	72.90491587482583
993.8768419104888	1590.2	46908.8	72.7259578195148
994.5984444612325	1589.0666666666666	46654.5	72.55814316979531
995.3199732943121	1589.7333333333333	46329.933333333334	72.19280170185283
996.0414284075626	1589.8	46092.73333333333	72.49563701192875
996.7628097988187	1589.5666666666666	45821.0	71.83410785968776
997.4841174659151	1590.1	45635.333333333336	72.18387352432717
998.2053514066869	1589.4	45331.066666666666	71.65254466742724
998.9265116189687	1589.8333333333333	44909.666666666664	71.62052586729774
999.6475981005952	1589.8	44353.666666666664	72.5527906060329
1000.3686108494015	1589.5	43835.46666666667	72.83489699627009
1001.0895498632223	1589.3	43487.96666666667	72.38023764748603
1001.8104151398923	1589.5666666666666	43173.26666666667	73.10612937807619
1002.5312066772464	1589.9	42801.666666666664	73.25608019153186
1003.2519244731194	1589.5333333333333	42484.0	73.2290671259308
1003.9725685253462	1589.7333333333333	42140.63333333333	73.26257978908136
1004.6931388317614	1589.5	41718.73333333333	73.300453426099
1005.4136353902	1589.8	41220.3	73.28691125711802
1006.1340581984969	1589.5	40656.96666666667	73.29253685854854
1006.8544072544867	1589.6666666666667	39969.933333333334	73.06061270195644
1007.5746825560042	1589.5	39324.833333333336	73.38247997384984
1008.2948841008844	1589.4	38835.0	73.66611539018237
1009.0150118869618	1589.9	38360.3	73.54446256719022
1009.7350659120716	1590.3333333333333	37968.73333333333	72.90432805385646
1010.4550461740483	1589.5666666666666	37559.566666666666	72.3712071151602
1011.174952670727	1589.0	37165.5	72.36641237687056
1011.8947853999423	1589.9666666666667	36762.73333333333	72.80083146275891
1012.614544359529	1589.5333333333333	36233.566666666666	73.14143415716366
1013.334229547322	1589.6	35639.666666666664	73.51435890821888
1014.0538409611561	1589.8	34999.333333333336	73.98130894508726
1014.7733785988661	1589.9666666666667	34366.53333333333	74.35760598725577
1015.4928424582868	1588.9333333333334	33840.4	74.04017848587225
1016.2122325372529	1589.9666666666667	33383.833333333336	74.78691849718253
1016.9315488335994	1589.8	32990.166666666664	74.85563173090965
1017.6507913451611	1589.4666666666667	32632.7	74.16654563691286
1018.3699600697728	1590.2666666666667	32338.266666666666	74.33884382629172
1019.0890550052692	1590.0666666666666	31914.4	74.63839220640332
1019.8080761494851	1590.4	31367.966666666667	74.55012937528265
1020.5270235002555	1589.8666666666666	30724.9	74.17713658165705
1021.2458970554151	1589.9	30024.833333333332	74.09178708503234
1021.9646968127987	1589.4	29366.633333333335	73.82835324682479
1022.6834227702411	1589.7666666666667	28802.533333333333	73.84432142403571
1023.4020749255772	1590.0666666666666	28339.733333333334	74.23859862598343
1024.1206532766416	1589.1666666666667	27959.8	73.91483269923765
1024.8391578212693	1590.0	27590.5	73.07060313062772
1025.5575885572953	1590.1	27283.666666666668	72.85594767814672
1026.2759454825539	1589.8666666666666	26832.233333333334	72.99874913614812
1026.9942285948803	1590.1333333333334	26267.2	73.1006942610163
1027.7124378921092	1589.2666666666667	25735.033333333333	73.3009646266377
1028.4305733720753	1590.0666666666666	25113.566666666666	73.06080182338715
1029.1486350326138	1589.6333333333334	24556.1	72.6593842524479
1029.866622871559	1589.5	24071.9	72.99688687479751
1030.584536886746	1590.0	23648.1	72.74879220931932
1031.3023770760096	1590.1333333333334	23288.666666666668	72.3259516409574
1032.0201434371845	1589.5666666666666	22951.3	72.52935146217112
1032.7378359681059	1590.1666666666667	22609.466666666667	72.20637936540417
1033.455454666608	1589.7666666666667	22224.2	72.21429934698276
1034.1729995305259	1589.6333333333334	21788.0	72.10262536474018
1034.8904705576945	1590.1	21283.3	72.43887942157569
1035.6078677459486	1589.8666666666666	20754.033333333333	72.28382062901724
1036.3251910931228	1589.8	20261.133333333335	72.22606533624057
1037.042440597052	1589.7333333333333	19804.7	72.6125904031542
1037.7596162555712	1589.5	19386.6	72.45218078294835
1038.4767180665153	1589.3666666666666	19053.133333333335	73.02115917291903
1039.1937460277186	1589.4333333333334	18724.733333333334	71.91911399722449
1039.9107001370162	1589.8333333333333	18435.633333333335	71.06652589342646
1040.627580392243	1590.0333333333333	18182.766666666666	71.5528485264728
1041.3443867912338	1589.4333333333334	17842.066666666666	71.75121643096381
1042.0611193318232	1589.9666666666667	17463.966666666667	72.018987339857
1042.7777780118463	1589.5	17009.466666666667	71.82778478648973
1043.4943628291376	1589.3333333333333	16532.233333333334	71.92572116181294
1044.2108737815322	1589.7333333333333	16115.533333333333	71.48000356722255
1044.9273108668647	1589.6666666666667	15749.1	71.98407440756814
1045.64367408297	1589.8	15415.133333333333	71.55905571031451
1046.359963427683	1589.1333333333334	15146.0	72.57823755526681
1047.0761788988382	1589.4	14874.3	71.5538499457639
1047.7923204942708	1589.9	14644.433333333332	72.90768569629537
1048.5083882118154	1589.8666666666666	14365.233333333334	72.45930318445082
1049.224382049307	1589.8	14069.466666666667	72.571969591351
1049.9403020045802	1590.1666666666667	13746.8	73.25133178706535
1050.6561480754697	1589.6333333333334	13396.166666666666	73.16740825825435
1051.3719202598106	1589.7333333333333	13076.366666666667	73.24047844305572
1052.0876185554378	1589.6	12799.4	72.88115982202574
1052.8032429601856	1589.6666666666667	12524.133333333333	72.37113103559037
1053.5187934718892	1590.1333333333334	12337.666666666666	72.84685412089914
1054.2342700883835	1589.3666666666666	12172.266666666666	72.31122409921058
1054.949672807503	1589.5	12050.366666666667	73.13832879816015
1055.6650016270826	1589.8	11882.633333333333	72.74122066725258
1056.3802565449573	1590.1333333333334	11667.366666666667	72.61126780628462
1057.0954375589617	1589.6666666666667	11452.833333333334	73.37484619757056
1057.8105446669308	1589.5666666666666	11240.366666666667	73.25297568097481
1058.5255778666992	1589.4666666666667	11002.966666666667	72.42360400536079
1059.240537156102	1589.5666666666666	10773.166666666666	71.71901273828499
1059.9554225329737	1588.8333333333333	10608.166666666666	72.61195520766138
1060.6702339951491	1590.0	10454.633333333333	72.86596225262576
1061.3849715404633	1589.9333333333334	10298.366666666667	72.54719133533294
1062.0996351667509	1589.8666666666666	10187.266666666666	72.89644729557898
1062.8142248718468	1589.2666666666667	10083.2	72.90980990890003
1063.528740653586	1588.9333333333334	9949.966666666667	72.68290501087371
1064.2431825098029	1590.0	9778.366666666667	72.62910616348339
1064.9575504383324	1589.4666666666667	9560.4	71.39119534504852
1065.6718444370097	1589.0	9364.833333333334	71.5211682897593
1066.386064503669	1589.5333333333333	9190.8	72.18446831739936
1067.1002106361457	1589.2	9033.433333333332	72.12570233259731
1067.8142828322743	1590.3666666666666	8938.566666666668	73.41351976384688
1068.5282810898898	1589.8666666666666	8845.966666666667	73.33017204290574
1069.2422054068265	1589.9333333333334	8726.2	72.18014848750082
1069.95605578092	1590.2	8617.166666666666	72.74998388183633
1070.6698322100044	1589.3	8469.6	72.1201245839954
1071.383534691915	1588.9666666666667	8307.6	72.51482264268937
1072.0971632244864	1590.4333333333334	8121.366666666667	71.77132428589026
1072.8107178055534	1589.4	7971.666666666667	72.03731846438114
1073.524198432951	1589.6666666666667	7848.4	72.48380541818952
1074.2376051045137	1589.5	7734.833333333333	72.20259328062586
1074.9509378180765	1589.8666666666666	7639.3	71.53807350257131
1075.6641965714741	1589.4666666666667	7560.933333333333	72.24245272603696
1076.3773813625414	1589.3333333333333	7461.9	71.68873692632928
1077.0904921891133	1589.7333333333333	7360.933333333333	71.6583657146976
1077.8035290490245	1590.2666666666667	7238.1	72.36615650568537
1078.51649194011	1589.9	7109.966666666666	72.07291623281537
1079.2293808602042	1589.7	6983.666666666667	72.0522490871392
1079.9421958071423	1589.5	6866.3	71.94977508619955
1080.6549367787588	1589.3333333333333	6767.466666666666	71.13201110169854
1081.367603772889	1590.1	6700.833333333333	71.91175025372742
1082.080196787367	1589.6666666666667	6640.8	71.87065814569219
1082.7927158200282	1589.7	6568.733333333334	72.93859360590102
1083.5051608687072	1589.3333333333333	6470.8	72.70193914498516
1084.217531931239	1590.4	6342.0	72.45540040816171
1084.9298290054578	1589.2333333333333	6220.666666666667	72.74706249628008
1085.6420520891993	1589.9666666666667	6118.766666666666	72.84106801660583
1086.3542011802977	1589.5	6041.7	72.44456184290893
1087.0662762765878	1589.1333333333334	5971.066666666667	71.07613022254539
1087.7782773759047	1590.0666666666666	5927.566666666667	73.71885097405611
1088.4902044760831	1589.4666666666667	5853.533333333334	72.5293717963534
1089.202057574958	1589.5	5770.4	71.9435754153974
1089.9138366703637	1589.5666666666666	5675.2	72.52232195141116
1090.6255417601355	1589.6666666666667	5595.233333333334	72.84021949170469
1091.337172842108	1590.2	5515.9	73.00146092289424
1092.048729914116	1590.1666666666667	5456.966666666666	74.2273732825744
1092.7602129739944	1589.0	5414.2	74.03914870108123
1093.471622019578	1589.7	5362.033333333334	72.76038704669378
1094.1829570487016	1589.6333333333334	5296.866666666667	72.84008329651127
1094.8942180592	1589.2666666666667	5200.366666666667	72.88900297628595
1095.605405048908	1589.3	5124.8	73.54530579140375
1096.3165180156604	1589.2333333333333	5062.733333333334	73.86015842213625
1097.027556957292	1588.9333333333334	5014.133333333333	73.83818711795413
1097.7385218716379	1589.3666666666666	4977.8	73.58735930829356
1098.4494127565324	1589.5333333333333	4926.1	73.56949212602113
1099.1602296098106	1590.3333333333333	4850.6	74.4629787287328
1099.8709724293074	1589.5	4760.0	74.22087744070106
1100.5816412128574	1589.4	4695.566666666667	74.93024784042154
1101.2922359582956	1589.7666666666667	4649.333333333333	75.73243030716833
1102.0027566634565	1589.3333333333333	4616.833333333333	75.32811204113395
1102.7132033261753	1588.7333333333333	4560.9	74.05165730988861
1103.4235759442865	1589.9666666666667	4491.9	74.62769441650303
1104.1338745156252	1589.7333333333333	4418.533333333334	76.1825122828426
1104.844099038026	1589.5333333333333	4371.933333333333	75.17896182916046
1105.5542495093239	1589.9	4325.133333333333	74.37997859655654
1106.2643259273534	1589.5666666666666	4286.366666666667	76.77873520618779
1106.9743282899494	1589.5666666666666	4211.2	75.23558082463131
1107.684256594947	1589.6666666666667	4124.566666666667	74.59007510100085
1108.394110840181	1590.2	4067.7	75.56075152034411
1109.1038910234856	1589.4	4029.8	75.69303209645392
1109.8135971426964	1589.3666666666666	3969.766666666667	75.80093967255114
1110.5232291956477	1589.5	3902.0666666666666	78.73201619869215
1111.2327871801745	1589.9	3840.5333333333333	77.17006428121532
1111.9422710941117	1589.1	3781.233333333333	75.0353996929566
1112.6516809352938	1589.5666666666666	3737.5666666666666	77.75212657668649
1113.3610167015559	1589.0333333333333	3682.366666666667	77.1473217350493
1114.0702783907325	1589.7	3622.9666666666667	76.95419194925418
1114.7794660006589	1590.2666666666667	3578.3333333333335	76.80808593423968
1115.4885795291696	1589.6333333333334	3556.766666666667	80.0416496747214
1116.1976189740992	1590.2	3498.4666666666667	78.38693964852747
1116.906584333283	1589.7666666666667	3454.3333333333335	78.88476273565321
1117.6154756045555	1589.5666666666666	3421.866666666667	80.20163625130623
1118.3242927857516	1589.8333333333333	3381.633333333333	79.02615125967974
1119.0330358747062	1589.5333333333333	3344.1666666666665	79.58570548658824
1119.741704869254	1589.5666666666666	3303.4333333333334	81.42370629445524
1120.4502997672296	1588.8	3257.9333333333334	80.20587411191883
1121.1588205664682	1588.5333333333333	1666.5666666666666	83.61913991722868
1121.8672672648045	1588.7666666666667	1665.6333333333334	79.10591962615476
1122.5756398600731	1589.0666666666666	1666.5333333333333	80.45384993889779
1123.2839383501089	1588.2666666666667	1665.8333333333333	76.76177192421157
