# Supplementary material for: Roblonski: A Material-Efficient Robo-Fluidic Toolbox for Rapid Photochemical Characterization
Source: ACS Cent Sci. 2026 Feb 6;12(3):333–44. doi: 10.1021/acscentsci.5c02027 (PMC13022720; doi:10.1021/acscentsci.5c02027)
Supplement: Supplementary file 2 [file oc5c02027_si_002.zip › BeerLambertStudy/Raw Data (Automataed)/BLEC Study (2025 Jun 12)/ZnTPP1/blec_ZnTPP1__12062025_aABS_i0_eEXP_s4_d300e-03_t250-0_m7_v175-0.csv]

name	C:/Users/cbe.mabolha.shared/Documents/Gilson Spectroscopy Project\BLEC Study (2025 Jun 12)\ZnTPP1\blec_ZnTPP1__12062025_aABS_i0_eEXP_s4_d300e-03_t250-0_m7_v175-0.csv
2025-06-12 15:15:15.349097
mix_iter=7	mix_disp=175.0
droplet_volume=50.0	working_volume=250.0
dilution_scheme=Fractional(value=0.3333333333333333)	n_dil=6
calibration=Calibration(y = f(x); f(x) = -0.244 + 0.9765x; s.t. y > 0.0; Set Feb 4	2025 from "Manuscript Figures Data.xlsx")
count	30
interval	0.1 (Sec)
integration_time	40000 (uSec)
NLC=False	DCC=False	WCAL=-5	Slit=S5
Conc_0=0.003	nFRAC=0.19753086419753094	nConc_(0;4)=0.0005925925925925928	aFRAC=0.19792681181597205	aConc_(0;4)=0.0005937804354479161
wavelength (nm)	dark reference (int)	light reference (int)	abs (mOD)
W	D	L	S
344.6678771972656	1604.8333333333333	1681.3	83.90188472020955
345.45221902608614	1592.3	1668.1333333333334	70.52493124614902
346.236489003635	1589.2	1664.7666666666667	72.15029142296743
347.02068712774695	1588.3333333333333	1662.6333333333334	72.1080785181882
347.8048133962569	1587.8	2388.6	103.74714198558586
348.5888678069997	1588.2	2399.8333333333335	103.17990097852473
349.3728503578101	1589.2666666666667	2411.9	101.06973769539455
350.15676104652283	1590.1333333333334	2425.5	104.9953707735963
350.94059987097285	1590.6666666666667	2435.6	103.10917929158967
351.72436682899485	1589.9333333333334	2440.6	102.75651731621527
352.5080619184237	1589.4666666666667	2446.8	102.26177801392645
353.2916851370942	1588.7	2452.9666666666667	102.94830300587459
354.0752364828412	1589.1333333333334	2460.733333333333	104.9649186078245
354.8587159534994	1588.3666666666666	2460.5	102.9102900620135
355.6421235469038	1588.8333333333333	2464.2	103.63473934196632
356.42545926088906	1588.8	2460.633333333333	100.97637282228379
357.20872309329	1589.7	2463.2	102.28795436348157
357.9919150419415	1589.3666666666666	2460.3	101.59763640240556
358.77503510467835	1589.3	2454.0666666666666	100.61703276719194
359.5580832793353	1589.8666666666666	2446.2	99.89982155698841
360.34105956374725	1589.4666666666667	2443.3333333333335	102.45103304762488
361.12396395574893	1588.4333333333334	2440.733333333333	102.25488838359372
361.9067964531752	1588.7666666666667	2438.266666666667	100.78279646069352
362.6895570538609	1589.6	2440.3333333333335	102.25187166482485
363.47224575564076	1588.9333333333334	2435.8333333333335	100.35516124260694
364.2548625563497	1589.5666666666666	2434.4333333333334	100.64855787778201
365.0374074538224	1589.4666666666667	2434.9666666666667	100.82279605668096
365.8198804458938	1589.5333333333333	2431.0333333333333	97.55561217838414
366.6022815303986	1589.4	2432.1666666666665	102.79863678123648
367.3846107051717	1589.6	2429.8333333333335	101.3171101330761
368.1668679680479	1589.7666666666667	2434.366666666667	101.33316773869392
368.9490533168619	1589.3	2434.4	96.70450277973183
369.7311667494487	1588.6666666666667	2442.733333333333	101.43801481495777
370.5132082636429	1589.5333333333333	2445.233333333333	96.39855362693278
371.2951778572795	1588.7	2456.5666666666666	99.87674842026912
372.07707552819323	1589.4333333333334	2458.8	101.59350529162985
372.8589012742189	1589.8333333333333	2460.7	99.2393232695982
373.6406550931913	1589.1	2470.266666666667	97.97919795575227
374.4223369829453	1589.4666666666667	2477.7	98.71878488252926
375.2039469413157	1589.3666666666666	2487.3333333333335	101.71650884141394
375.9854849661373	1589.0333333333333	2479.9	102.69267607903487
376.7669510552448	1588.9666666666667	2482.1666666666665	100.64972689809132
377.5483452064732	1589.3333333333333	2492.6666666666665	102.04846027916989
378.3296674176572	1589.5	2499.4333333333334	98.25245162849646
379.11091768663164	1589.5	2510.3	99.71356346355243
379.89209601123133	1589.9	2514.233333333333	99.5806693503297
380.67320238929113	1589.1	2516.0	96.90220399274722
381.45423681864577	1589.1666666666667	2521.366666666667	99.39794323216617
382.23519929713007	1589.1333333333334	2525.5333333333333	101.07701026834668
383.01608982257886	1589.4	2538.9666666666667	98.25750403260409
383.796908392827	1589.6666666666667	2552.1	100.3151957651313
384.57765500570923	1589.1666666666667	2550.9333333333334	98.78425868924079
385.3583296590604	1588.8666666666666	2542.8	98.15239124265987
386.1389323507153	1589.6	2547.1	97.89386430705342
386.91946307850884	1589.3333333333333	2560.2	100.25544832616333
387.69992184027564	1589.5	2580.4	99.37503176041892
388.48030863385065	1588.9333333333334	2607.5	101.349189706125
389.2606234570687	1589.0666666666666	2587.233333333333	98.0536343238698
390.04086630776453	1588.5666666666666	2576.5333333333333	99.33816429809941
390.82103718377294	1589.9666666666667	2580.6	98.94603532036022
391.6011360829288	1589.2333333333333	2589.0666666666666	99.21464180292509
392.3811630030669	1589.7333333333333	2618.4	99.29135790169501
393.161117942022	1589.5666666666666	2659.4	100.20386864597367
393.941000897629	1588.8	2701.9	97.24178133894391
394.72081186772266	1589.1333333333334	2710.766666666667	100.23324050626972
395.5005508501378	1589.2666666666667	2696.5666666666666	98.28820198951458
396.28021784270925	1589.6	2700.8333333333335	100.68149020427612
397.0598128432718	1589.2666666666667	2706.2	97.2406422711135
397.83933584966024	1589.3666666666666	2712.5	100.18008197804822
398.6187868597095	1589.0	2727.733333333333	99.6455043669732
399.3981658712542	1588.8	2741.266666666667	97.85628118739922
400.1774728821293	1589.4666666666667	2768.366666666667	99.56746201816489
400.9567078901696	1589.2	2797.233333333333	101.48476218687544
401.7358708932098	1589.0333333333333	2799.9333333333334	100.4150205269926
402.5149618890848	1589.6666666666667	2780.4	99.9845906722226
403.2939808756294	1588.7333333333333	2788.766666666667	101.5154219416907
404.07292785067847	1589.3333333333333	2815.7	101.1030332639458
404.8518028120667	1589.5333333333333	2827.1	100.28024951405756
405.630605757629	1589.3666666666666	2830.866666666667	101.8647207760303
406.4093366852001	1589.3	2819.3333333333335	100.34841962426492
407.1879955926149	1588.5666666666666	2827.1666666666665	101.9709759913531
407.9665824777082	1588.6333333333334	2842.9	103.04723874590763
408.74509733831474	1589.1666666666667	2859.6	101.0949540886613
409.52354017226935	1589.7666666666667	2873.8333333333335	103.24973510816426
410.3019109774069	1589.4	2875.266666666667	104.37319375331148
411.08020975156217	1589.1333333333334	2887.733333333333	102.56796777345569
411.8584364925699	1588.8666666666666	2916.133333333333	107.80808431238692
412.6365911982651	1588.8666666666666	2934.8	105.26367984892124
413.4146738664823	1589.3333333333333	2960.633333333333	107.91108175506518
414.19268449505654	1589.4	2991.0333333333333	109.4603349997229
414.97062308182257	1589.3666666666666	3023.9	111.2442283854603
415.74848962461516	1589.3666666666666	3070.6	112.93202072097165
416.52628412126916	1589.8	3133.9666666666667	114.43863188612713
417.3040065696194	1589.0333333333333	3211.8	116.84606783621223
418.0816569675006	1588.7666666666667	3212.366666666667	117.33763789409822
418.8592353127476	1589.2666666666667	3196.366666666667	116.60882492912923
419.63674160319533	1588.4666666666667	3207.3333333333335	116.47874283071813
420.4141758366785	1589.2333333333333	3243.4333333333334	118.12556692078603
421.1915380110319	1589.4333333333334	3268.8	118.22971223359517
421.9688281240904	1588.6666666666667	3267.1	115.68564189770126
422.7460461736888	1589.0333333333333	3311.4333333333334	114.43194778908507
423.52319215766187	1589.2333333333333	3377.5333333333333	111.84854140537477
424.3002660738445	1589.0	3462.5666666666666	111.8106204196096
425.0772679200714	1589.3666666666666	3598.0333333333333	109.13417381712821
425.8541976941775	1588.9666666666667	3747.7	108.97589394841565
426.6310553939975	1588.8333333333333	3815.0666666666666	106.0574047583083
427.40784101736625	1589.4666666666667	3863.133333333333	105.86784021219076
428.18455456211865	1590.1666666666667	3985.5	106.22573408215645
428.96119602608934	1588.8	4175.833333333333	104.45107595102607
429.7377654071133	1589.5	4392.366666666667	105.40354299821566
430.5142627030252	1589.2	4510.766666666666	104.70066661775414
431.29068791166	1589.5	4657.133333333333	104.46215740392267
432.06704103085235	1589.7666666666667	4784.3	103.20799216936648
432.8433220584372	1589.2	4880.133333333333	104.1311224055739
433.6195309922492	1589.6666666666667	4936.0	103.72815103350715
434.3956678301234	1589.3333333333333	4973.133333333333	102.15125842781424
435.1717325698944	1588.4	4997.433333333333	104.07532750462988
435.9477252093971	1589.9333333333334	5012.066666666667	102.94388583240746
436.72364574646633	1589.3333333333333	5054.4	102.08785170457172
437.49949417893686	1588.7666666666667	5116.866666666667	100.72422038148353
438.27527050464346	1589.3	5210.4	100.86783790713238
439.0509747214211	1588.9666666666667	5394.233333333334	102.62252508881366
439.8266068271044	1589.4333333333334	5646.466666666666	102.07801899852629
440.6021668195283	1589.0333333333333	6021.533333333334	102.62619982320122
441.37765469652754	1589.2333333333333	6475.3	103.18292305431007
442.1530704559369	1589.2666666666667	6964.866666666667	103.47099383059725
442.9284140955914	1589.5	7406.566666666667	103.77535158657223
443.7036856133256	1589.5	7722.8	104.04990012753774
444.47888500697445	1589.5333333333333	7892.733333333334	102.9222516048002
445.2540122743727	1588.9666666666667	7939.166666666667	103.58004985974257
446.0290674133552	1589.8	7884.3	103.10321920233234
446.8040504217568	1589.9	7802.7	102.92883243119459
447.5789612974122	1589.6333333333334	7715.233333333334	102.44686460078827
448.35380003815635	1589.2666666666667	7678.9	102.82545076764907
449.1285666418239	1589.1666666666667	7639.066666666667	102.7111587115946
449.90326110624983	1588.9333333333334	7626.1	101.14489139647009
450.67788342926883	1588.8333333333333	7654.2	103.00234742457022
451.4524336087157	1588.8333333333333	7688.766666666666	101.98981773975368
452.22691164242536	1589.8333333333333	7735.866666666667	102.79646445164954
453.00131752823256	1589.1	7785.033333333334	101.38509392596391
453.7756512639721	1589.0666666666666	7865.666666666667	102.54934196493933
454.5499128474788	1589.8333333333333	7929.933333333333	102.5965872337851
455.32410227658755	1590.0333333333333	7979.633333333333	102.67850370669444
456.09821954913303	1589.6	7984.466666666666	101.39211562922159
456.8722646629501	1589.7333333333333	7954.066666666667	102.62549450728135
457.6462376158736	1590.0	7897.4	102.72860052670174
458.4201384057383	1589.1333333333334	7794.066666666667	101.48465597975115
459.1939670303791	1588.8666666666666	7675.633333333333	102.39810794528974
459.96772348763074	1589.7333333333333	7524.733333333334	101.3074651144022
460.741407775328	1589.4	7379.2	101.10010740136978
461.51501989130577	1589.6666666666667	7239.666666666667	100.9514275650699
462.2885598333988	1589.2	7124.466666666666	100.59818974473086
463.0620275994419	1589.5	7038.533333333334	101.86234780187567
463.83542318726995	1588.9666666666667	6982.4	100.36066776350172
464.6087465947177	1589.2333333333333	6931.9	100.48441738291366
465.38199781962	1589.3666666666666	6903.633333333333	100.35736077487236
466.1551768598116	1589.6666666666667	6901.166666666667	101.46151385218025
466.92828371312737	1588.8666666666666	6906.666666666667	100.41268788819603
467.7013183774021	1589.6	6937.433333333333	99.31572560298984
468.4742808504707	1588.9666666666667	6976.166666666667	98.794463573997
469.24717113016777	1588.8666666666666	7038.433333333333	99.72365110902815
470.0199892143283	1589.2666666666667	7109.733333333334	100.554566738831
470.792735100787	1589.6333333333334	7180.433333333333	99.7292250259448
471.5654087873788	1589.3666666666666	7245.933333333333	99.53667730011577
472.33801027193834	1589.4	7311.933333333333	98.66793603886313
473.11053955230057	1589.3	7395.3	99.3572772109638
473.88299662630027	1588.7333333333333	7462.633333333333	99.88254401427191
474.65538149177223	1589.8666666666666	7505.033333333334	99.52737105332093
475.4276941465513	1589.8666666666666	7539.4	99.35251490996663
476.1999345884722	1589.3666666666666	7543.7	99.34503927102912
476.97210281536985	1588.4	7556.366666666667	99.79157757911382
477.74419882507897	1589.4333333333334	7530.933333333333	98.84830624124488
478.51622261543446	1589.2333333333333	7499.333333333333	99.05366289349595
479.2881741842711	1589.3666666666666	7468.9	99.15577984051905
480.06005352942367	1589.7	7420.3	99.08296471726837
480.831860648727	1589.7	7396.566666666667	100.72793814638736
481.60359554001593	1589.0333333333333	7328.6	98.74755303818576
482.37525820112523	1589.1333333333334	7292.933333333333	99.88077627825628
483.14684862988975	1589.6	7236.033333333334	98.42338226672707
483.91836682414424	1589.7333333333333	7191.5	98.9057724023448
484.68981278172356	1589.1333333333334	7139.033333333334	98.15928603762188
485.46118650046253	1589.7	7090.833333333333	97.46035457135534
486.23248797819593	1589.4666666666667	7055.166666666667	99.19647056823396
487.0037172127586	1588.7	7020.066666666667	99.34495833808583
487.7748742019853	1589.5333333333333	6977.833333333333	97.46516114859622
488.54595894371096	1588.9333333333334	6941.333333333333	97.74452920669155
489.31697143577026	1589.2	6914.2	97.63784492429188
490.08791167599804	1589.2333333333333	6888.833333333333	98.64600672407296
490.8587796622292	1590.0	6858.8	98.98665003756449
491.6295753922984	1589.5	6831.933333333333	99.21984695973246
492.4002988640406	1589.2333333333333	6805.466666666666	98.35764756364803
493.17095007529053	1588.7333333333333	6766.466666666666	97.4366624886488
493.94152902388305	1589.9666666666667	6734.233333333334	96.63361561895343
494.71203570765294	1589.0666666666666	6713.633333333333	97.81705212097955
495.482470124435	1589.3666666666666	6664.3	96.16328818186096
496.25283227206404	1589.8	6645.633333333333	97.6622863944826
497.02312214837485	1589.1	6621.166666666667	97.613972170509
497.7933397512024	1589.3666666666666	6596.233333333334	97.60738212517991
498.56348507838123	1589.6666666666667	6560.266666666666	96.56575563498978
499.3335581277464	1589.7	6549.9	98.06363277633214
500.10355889713264	1590.1333333333334	6535.433333333333	97.08275932466991
500.8734873843747	1589.7333333333333	6526.866666666667	96.80080364559394
501.6433435873074	1588.5	6524.333333333333	96.53988761556234
502.4131275037657	1589.8666666666666	6539.0	96.89246303808281
503.1828391315842	1588.9	6553.1	97.41261510213229
503.95247846859786	1590.2	6562.933333333333	97.02137962004905
504.72204551264144	1589.6333333333334	6591.533333333334	96.36263137578484
505.49154026154974	1589.8	6613.0	96.80843705195502
506.2609627131576	1589.6333333333334	6657.7	97.56963057649645
507.03031286529983	1589.8666666666666	6700.0	96.59921377049616
507.7995907158112	1589.6666666666667	6771.833333333333	95.81493845056471
508.5687962625266	1589.8666666666666	6829.6	95.42959109946263
509.33792950328075	1589.6666666666667	6920.133333333333	96.88692931937773
510.1069904359085	1589.4333333333334	6992.866666666667	96.43941154750542
510.8759790582447	1589.8	7091.733333333334	97.93869944252252
511.6448953681241	1589.6	7173.7	96.54527930709308
512.4137393633815	1589.5333333333333	7251.133333333333	95.82593778592685
513.1825110418519	1589.4666666666667	7360.766666666666	97.014122315338
513.9512104013698	1588.5666666666666	7466.666666666667	96.64965180155549
514.7198374397702	1589.9	7576.433333333333	97.41146908035088
515.4883921548881	1589.0	7678.733333333334	96.21998636669313
516.2568745445578	1589.5333333333333	7782.133333333333	96.80307609159978
517.0252846066146	1588.8	7892.133333333333	95.76320885104863
517.793622338893	1590.1666666666667	7997.266666666666	97.05803180207931
518.561887739228	1589.3333333333333	8088.9	95.10298297285335
519.3300808054544	1589.6666666666667	8192.366666666667	95.59321682598588
520.0982015354069	1589.2333333333333	8277.5	96.10287896915086
520.8662499269203	1588.7666666666667	8371.533333333333	96.38049510199711
521.6342259778296	1589.1666666666667	8465.333333333334	95.91376454273033
522.4021296859694	1589.8666666666666	8531.266666666666	94.24508081174629
523.1699610491747	1589.0	8618.633333333333	96.30858429982409
523.9377200652801	1589.6333333333334	8682.3	96.70595601896034
524.7054067321207	1588.9666666666667	8732.833333333334	96.07441204706187
525.4730210475309	1589.3	8796.066666666668	96.03558772712559
526.2405630093459	1589.5333333333333	8858.566666666668	96.27020829959987
527.0080326154003	1589.7333333333333	8912.1	95.73231741103878
527.7754298635291	1589.5666666666666	8972.2	95.95806776711352
528.5427547515668	1589.9666666666667	9015.733333333334	95.72584953868842
529.3100072773485	1589.7666666666667	9059.6	96.411266370465
530.077187438709	1589.8333333333333	9107.7	96.8132618599768
530.8442952334829	1589.2666666666667	9147.5	95.75182866897924
531.6113306595051	1590.1666666666667	9188.0	95.59968634660635
532.3782937146104	1589.5666666666666	9224.566666666668	95.52572146832452
533.1451843966338	1589.3666666666666	9263.333333333334	95.77773946299614
533.9120027034099	1589.0	9274.866666666667	95.02306424714371
534.6787486327736	1589.1666666666667	9322.066666666668	95.60994042861613
535.4454221825597	1589.6666666666667	9348.366666666667	95.42640945711065
536.212023350603	1589.3	9401.3	95.67020176158601
536.9785521347383	1589.3666666666666	9426.133333333333	95.31599257546637
537.7450085328004	1589.8	9456.866666666667	95.27216286984017
538.5113925426242	1589.3666666666666	9468.233333333334	95.92308342657202
539.2777041620444	1589.2	9494.033333333333	95.46109120540987
540.0439433888959	1589.3333333333333	9531.066666666668	96.64487122534345
540.8101102210134	1589.6333333333334	9545.533333333333	96.07289872694176
541.5762046562318	1589.7	9559.6	95.83648945175636
542.3422266923859	1589.7333333333333	9579.266666666666	95.95255772465794
543.1081763273105	1589.3333333333333	9592.6	95.15989139709244
543.8740535588404	1590.0666666666666	9600.466666666667	96.02673386946135
544.6398583848105	1589.9666666666667	9616.233333333334	96.35439703884347
545.4055908030555	1589.6	9618.933333333332	95.94875330128511
546.1712508114102	1590.0666666666666	9615.033333333333	95.38206889320215
546.9368384077096	1589.1333333333334	9619.633333333333	95.42084507471174
547.7023535897882	1589.6666666666667	9632.633333333333	95.68601205641102
548.4677963554811	1589.3333333333333	9606.5	94.86762688376818
549.2331667026231	1589.7	9630.833333333334	95.31338161163399
549.9984646290487	1589.4333333333334	9628.366666666667	94.1979455167096
550.7636901325931	1589.7333333333333	9604.166666666666	93.87790745065168
551.5288432110908	1589.9	9617.033333333333	94.60816689223195
552.2939238623768	1590.4333333333334	9598.3	94.01547750037638
553.0589320842859	1589.7666666666667	9595.933333333332	93.71231858832714
553.8238678746528	1589.9333333333334	9598.5	94.41723584828063
554.5887312313124	1589.5333333333333	9595.8	95.07726338295069
555.3535221520995	1589.3666666666666	9594.0	93.58875154449187
556.1182406348488	1590.2	9588.8	93.24109698193571
556.8828866773954	1590.1	9593.3	94.51494630600271
557.6474602775738	1588.9333333333334	9616.0	94.71669386143004
558.411961433219	1589.3	9618.8	94.44029813612582
559.1763901421657	1589.6666666666667	9618.566666666668	93.65109329925728
559.9407464022488	1588.8	9640.1	94.45411780851197
560.7050302113031	1589.8333333333333	9642.466666666667	93.43901565180191
561.4692415671633	1590.0666666666666	9646.366666666667	93.24900007145696
562.2333804676643	1589.6666666666667	9665.333333333334	93.57515928916136
562.997446910641	1589.3333333333333	9674.166666666666	93.99669628090074
563.7614408939281	1589.9666666666667	9700.233333333334	93.71201630346006
564.5253624153604	1589.9	9725.533333333333	93.78996192966125
565.2892114727728	1589.1666666666667	9741.933333333332	93.25075895366899
566.0529880639999	1589.7333333333333	9762.333333333334	92.39318650903337
566.8166921868768	1589.3	9773.733333333334	92.18529898402532
567.5803238392382	1588.9666666666667	9784.133333333333	93.04982668150984
568.3438830189189	1589.9666666666667	9794.2	93.20844309746052
569.1073697237535	1590.0	9814.1	92.66747426772228
569.8707839515772	1589.2333333333333	9824.333333333334	92.29247315690553
570.6341257002246	1590.0666666666666	9841.533333333333	92.78747191851895
571.3973949675305	1589.0666666666666	9867.7	93.56810733176138
572.1605917513298	1589.2333333333333	9896.866666666667	94.01658144646187
572.9237160494572	1589.8666666666666	9902.233333333334	92.96333961357686
573.6867678597476	1589.1666666666667	9927.2	93.19916150545082
574.4497471800358	1590.0333333333333	9927.7	92.41899874875344
575.2126540081566	1589.7	9933.866666666667	91.950536500152
575.9754883419448	1590.1666666666667	9930.833333333334	91.84123451780692
576.7382501792351	1589.4	9942.233333333334	91.22590266656523
577.5009395178625	1588.9333333333334	9947.366666666667	91.85280215759157
578.2635563556619	1589.5333333333333	9973.566666666668	92.71253285080763
579.0261006904677	1589.4333333333334	9971.833333333334	91.178920035358
579.7885725201152	1589.2333333333333	9989.4	91.25347135877816
580.5509718424388	1589.6	10001.066666666668	90.85392465481644
581.3132986552736	1589.5	10011.0	91.71759342745703
582.0755529564542	1589.7666666666667	10042.666666666666	91.69361511785685
582.8377347438156	1589.8666666666666	10054.766666666666	92.00100676984508
583.5998440151925	1590.1666666666667	10087.066666666668	92.08467620286713
584.3618807684197	1589.1666666666667	10122.633333333333	92.24074042111053
585.123845001332	1589.8333333333333	10153.166666666666	91.6819781219623
585.8857367117644	1589.1	10182.3	92.00975786148398
586.6475558975515	1588.7333333333333	10207.5	91.7203820438718
587.4093025565281	1589.7	10243.466666666667	90.16955295019137
588.1709766865292	1589.2	10309.533333333333	91.99708276180063
588.9325782853895	1589.5666666666666	10341.1	91.576781866296
589.6941073509438	1589.4	10397.566666666668	91.27247604378329
590.4555638810269	1589.5666666666666	10480.4	91.12568272379677
591.2169478734736	1589.4666666666667	10543.333333333334	90.84873801924562
591.9782593261189	1589.2333333333333	10631.7	90.43310340302844
592.7394982367973	1590.1666666666667	10708.1	91.06591573486523
593.5006646033439	1589.7666666666667	10796.3	91.6329476106363
594.2617584235933	1589.4	10873.466666666667	90.44755021026228
595.0227796953804	1589.7666666666667	10963.233333333334	91.43345913871188
595.78372841654	1589.5666666666666	11073.966666666667	90.84074645287448
596.544604584907	1588.9333333333334	11193.4	90.71842436013914
597.3054081983161	1589.7666666666667	11315.6	90.96175633655963
598.0661392546021	1589.0	11428.333333333334	90.96822465928184
598.8267977515999	1589.7333333333333	11549.833333333334	90.70365702312183
599.5873836871442	1589.6666666666667	11690.4	90.69443835666765
600.34789705907	1588.9666666666667	11805.233333333334	89.93863902964071
601.1083378652119	1589.4666666666667	11931.066666666668	90.41876075771066
601.8687061034049	1588.7333333333333	12080.633333333333	90.61169023077055
602.6290017714836	1589.3666666666666	12193.533333333333	90.57260489458467
603.3892248672829	1588.8	12334.733333333334	90.62805958526657
604.1493753886377	1589.7	12491.633333333333	90.97429601697881
604.9094533333828	1589.7	12614.733333333334	89.89905829485991
605.6694586993528	1589.6333333333334	12749.0	89.67010045664799
606.4293914843829	1589.9666666666667	12881.3	90.01610315658412
607.1892516863076	1589.9	13032.4	90.25283801293752
607.9490393029618	1589.7	13167.733333333334	90.440724813387
608.7087543321802	1589.4666666666667	13282.266666666666	89.51429305142115
609.4683967717978	1590.0	13406.8	89.7358266282901
610.2279666196492	1589.3	13546.8	89.52011024237817
610.9874638735695	1589.7	13701.766666666666	89.64536207986477
611.7468885313933	1589.2	13831.333333333334	89.63701206796355
612.5062405909555	1589.9	13980.966666666667	90.558202928833
613.2655200500909	1588.9666666666667	14088.166666666666	89.93721772896586
614.0247269066342	1589.6666666666667	14184.133333333333	89.47427672533787
614.7838611584203	1589.6666666666667	14287.6	90.38733057952527
615.5429228032841	1588.6666666666667	14408.0	90.01995074879444
616.3019118390603	1589.4	14515.9	90.04355405513935
617.0608282635836	1589.9333333333334	14602.3	90.52104819159347
617.8196720746892	1589.3	14678.166666666666	89.27251153073314
618.5784432702114	1589.2	14756.7	89.15057148095543
619.3371418479854	1589.2	14843.333333333334	88.50823229255415
620.0957678058459	1589.1666666666667	14921.566666666668	88.38057383266006
620.8543211416277	1589.7666666666667	15013.733333333334	89.62641143132375
621.6128018531655	1589.2	15070.1	88.83317468269526
622.3712099382943	1590.3	15122.633333333333	89.79447923218666
623.1295453948488	1589.5666666666666	15174.333333333334	89.65453434985477
623.8878082206638	1589.4	15253.5	90.52027379231039
624.6459984135743	1589.4333333333334	15279.0	89.60978287746488
625.4041159714149	1589.8333333333333	15349.6	89.75640324892937
626.1621608920203	1589.6666666666667	15402.233333333334	89.36127521046512
626.9201331732256	1589.5	15414.933333333332	89.11979185048759
627.6780328128656	1589.7666666666667	15451.166666666666	88.69534526237487
628.4358598087749	1589.3666666666666	15493.7	89.58006145710306
629.1936141587885	1589.3333333333333	15534.566666666668	89.82294358016254
629.9512958607411	1589.1333333333334	15539.666666666666	88.4994360117938
630.7089049124675	1589.0333333333333	15550.3	87.83841804760596
631.4664413118026	1589.4	15591.0	88.86157305140549
632.2239050565811	1590.0333333333333	15603.366666666667	87.86747532002327
632.9812961446379	1589.1	15658.366666666667	88.73833522884465
633.7386145738079	1588.8333333333333	15661.8	88.18155843329833
634.4958603419257	1589.6	15663.4	88.29424090758934
635.2530334468262	1589.8333333333333	15668.266666666666	89.02246480266948
636.0101338863443	1589.4333333333334	15654.9	88.87353422416041
636.7671616583146	1589.7333333333333	15647.966666666667	88.72339233172163
637.5241167605723	1589.8333333333333	15644.0	89.15262267054148
638.2809991909518	1589.5	15592.0	87.8010696723877
639.037808947288	1588.8333333333333	15585.166666666666	88.01744422461122
639.7945460274159	1589.6	15583.666666666666	88.64941292169652
640.5512104291702	1589.2	15562.233333333334	88.47601365938432
641.3078021503857	1589.2	15556.133333333333	88.84813964302735
642.0643211888971	1589.3	15535.633333333333	89.290751530955
642.8207675425394	1589.3333333333333	15500.533333333333	88.53967835922255
643.5771412091474	1589.9	15468.133333333333	88.4839216058448
644.3334421865558	1589.9333333333334	15434.766666666666	88.23363018307958
645.0896704725996	1588.9333333333334	15427.2	88.62118367197475
645.8458260651132	1589.7333333333333	15410.7	88.6106499708425
646.6019089619319	1588.5333333333333	15382.233333333334	88.34556685900347
647.3579191608902	1589.4	15360.2	88.50980931343615
648.1138566598231	1589.4333333333334	15334.7	88.43263873657374
648.8697214565653	1589.5	15318.566666666668	87.80559469228133
649.6255135489516	1589.5333333333333	15293.466666666667	87.95305761170579
650.3812329348169	1589.4	15280.3	87.49196137509352
651.1368796119959	1589.8333333333333	15310.5	88.06672233879361
651.8924535783235	1588.8	15311.366666666667	87.21546968351727
652.6479548316345	1589.5333333333333	15289.433333333332	86.97233677920512
653.4033833697637	1589.6666666666667	15279.966666666667	87.05795444281304
654.1587391905458	1590.0333333333333	15281.9	87.89527490556516
654.9140222918159	1589.3666666666666	15280.066666666668	86.82133280137931
655.6692326714084	1589.2666666666667	15306.833333333334	87.20939518056771
656.4243703271585	1589.9333333333334	15302.266666666666	86.69422371122434
657.1794352569008	1589.1333333333334	15314.866666666667	86.60828275140634
657.9344274584702	1589.2	15322.0	86.91680194001275
658.6893469297014	1589.4	15296.766666666666	86.1645365435507
659.4441936684294	1589.3	15355.066666666668	86.51055529669829
660.1989676724888	1590.2	15400.333333333334	87.58728323584016
660.9536689397146	1589.6666666666667	15434.0	87.28752761226939
661.7082974679414	1588.9666666666667	15457.233333333334	86.64257820664824
662.4628532550042	1589.3333333333333	15511.7	87.5886150673585
663.2173362987378	1589.0333333333333	15553.3	86.73765767825446
663.9717465969768	1589.7	15619.733333333334	86.56987766694316
664.7260841475563	1589.3	15688.466666666667	87.15200107666719
665.480348948311	1589.2333333333333	15765.633333333333	87.31268525801217
666.2345409970756	1589.4666666666667	15834.8	86.62532980393067
666.988660291685	1588.8666666666666	15907.933333333332	86.60559182828325
667.742706829974	1589.1666666666667	15958.333333333334	86.74614496639217
668.4966806097776	1589.7333333333333	16041.7	86.36866572670911
669.2505816289303	1589.0	16146.066666666668	86.38125196349093
670.0044098852671	1589.8	16221.666666666666	85.86401866229498
670.7581653766227	1589.3666666666666	16295.0	86.53633321645079
671.511848100832	1589.7	16402.566666666666	86.56235305773257
672.2654580557298	1588.9	16474.3	85.79001092159511
673.0189952391509	1588.9333333333334	16569.133333333335	85.74198398994366
673.7724596489301	1589.3	16671.633333333335	85.90578035980823
674.5258512829022	1589.6	16806.766666666666	86.14009196950458
675.279170138902	1588.6	16943.933333333334	87.41255334919768
676.0324162147645	1589.2666666666667	17063.033333333333	86.53387784943392
676.7855895083242	1589.4	17184.766666666666	86.74801484913786
677.5386900174161	1589.0666666666666	17315.6	86.73174837121243
678.2917177398749	1588.9333333333334	17421.0	86.84102305022432
679.0446726735356	1589.3666666666666	17558.866666666665	87.11653549520727
679.797554816233	1589.5333333333333	17642.166666666668	85.96051089604835
680.5503641658016	1589.6	17729.366666666665	85.71852233347593
681.3031007200765	1589.1666666666667	17836.466666666667	85.84246301259175
682.0557644768925	1589.3333333333333	17939.566666666666	85.53310629634166
682.8083554340842	1589.6	18060.166666666668	86.01783289743153
683.5608735894867	1589.3333333333333	18191.7	85.61042369042876
684.3133189409347	1589.4	18312.266666666666	85.80575730875128
685.0656914862628	1589.8666666666666	18413.2	86.34778383817375
685.8179912233061	1589.9	18538.733333333334	86.15937880204211
686.5702181498993	1589.6333333333334	18683.233333333334	85.69848611146824
687.3223722638772	1589.1666666666667	18815.466666666667	84.85791452401826
688.0744535630747	1589.4666666666667	18948.7	84.94732508461902
688.8264620453265	1589.6666666666667	19076.0	84.93382661051992
689.5783977084674	1589.1	19203.966666666667	85.50087873392974
690.3302605503324	1589.4333333333334	19307.0	85.62566100661317
691.082050568756	1589.4666666666667	19431.4	85.2111795500477
691.8337677615733	1589.6	19477.433333333334	85.0041185677081
692.585412126619	1589.9666666666667	19568.933333333334	85.35678921292666
693.3369836617278	1589.4666666666667	19651.633333333335	85.00829862601411
694.0884823647348	1589.3333333333333	19784.3	85.33912240108752
694.8399082334745	1589.8666666666666	19845.066666666666	85.03869584229022
695.5912612657819	1590.1	19888.933333333334	84.74456488741829
696.3425414594917	1588.9666666666667	19928.633333333335	84.36176486623441
697.0937488124388	1588.8333333333333	20023.2	84.99491423178847
697.8448833224579	1589.2333333333333	20130.866666666665	85.54790168352773
698.5959449873841	1589.2	20152.533333333333	84.88898269269825
699.3469338050518	1589.8333333333333	20209.2	84.5899270907397
700.0978497732962	1589.3666666666666	20230.566666666666	84.25421541881633
700.8486928899517	1589.3666666666666	20247.733333333334	83.62465663104345
701.5994631528534	1589.6666666666667	20283.366666666665	84.46887745907644
702.3501605598362	1589.9	20314.6	84.15778752863389
703.1007851087347	1589.4	20319.2	84.33987766146019
703.8513367973837	1589.0666666666666	20338.233333333334	85.2977141606877
704.6018156236181	1589.3666666666666	20332.633333333335	85.45712789299515
705.3522215852728	1589.6666666666667	20315.966666666667	84.47370162312828
706.1025546801824	1589.7666666666667	20302.233333333334	84.56425979415009
706.8528149061818	1589.5666666666666	20281.1	84.6471809139173
707.603002261106	1589.5666666666666	20266.233333333334	84.80731846913208
708.3531167427894	1588.9	20244.066666666666	84.97188638872915
709.1031583490673	1589.8666666666666	20222.966666666667	86.010200742683
709.8531270777742	1589.7	20190.833333333332	86.11675531594128
710.6030229267449	1588.9666666666667	20169.133333333335	85.16696091496871
711.3528458938142	1589.8666666666666	20119.6	85.16356286489776
712.1025959768172	1589.2	20053.833333333332	85.00121216137696
712.8522731735884	1589.7	19972.833333333332	85.1483663607699
713.6018774819628	1590.0333333333333	19887.966666666667	85.5634736212138
714.351408899775	1589.2666666666667	19798.133333333335	84.41368625143936
715.1008674248601	1589.7333333333333	19718.433333333334	84.42807433297173
715.8502530550527	1589.9333333333334	19611.0	84.7564975020097
716.5995657881876	1588.9666666666667	19530.733333333334	85.38147076760403
717.3488056220998	1589.5666666666666	19406.333333333332	84.84208180055154
718.097972554624	1589.8	19292.533333333333	83.93344313149399
718.8470665835949	1588.8666666666666	19232.9	84.4249226295362
719.5960877068475	1589.6	19152.166666666668	84.005418594063
720.3450359222164	1589.4333333333334	19114.066666666666	85.06332614194318
721.0939112275368	1588.7333333333333	19060.9	84.55969077286225
721.842713620643	1589.4666666666667	19020.333333333332	83.91157863239542
722.5914430993702	1589.5333333333333	18986.2	83.78971020724012
723.340099661553	1588.9666666666667	18977.066666666666	83.53946677722516
724.0886833050263	1589.6666666666667	18974.166666666668	84.07767957075674
724.837194027625	1589.6333333333334	18929.966666666667	84.08600012143447
725.5856318271836	1589.8	18878.5	83.29271647349223
726.3339967015373	1589.8666666666666	18851.333333333332	83.41320786783963
727.0822886485207	1589.5666666666666	18801.166666666668	83.54615340023568
727.8305076659686	1589.6333333333334	18729.833333333332	83.15101311200635
728.5786537517159	1589.0333333333333	18658.633333333335	83.19010418417835
729.3267269035974	1589.8333333333333	18587.333333333332	83.86425871354257
730.0747271194479	1589.5333333333333	18546.7	83.8409397850456
730.822654397102	1589.8	18521.733333333334	83.26047804464898
731.5705087343949	1590.0	18502.1	83.54239408037354
732.3182901291611	1589.8333333333333	18486.533333333333	83.74063236577571
733.0659985792356	1590.4333333333334	18435.0	83.71069980109753
733.8136340824532	1588.8333333333333	18412.766666666666	84.1538637996028
734.5611966366486	1589.7	18411.333333333332	83.9462001691405
735.3086862396566	1589.9	18421.6	83.71139928686478
736.056102889312	1589.6	18399.133333333335	83.32579497991593
736.8034465834498	1589.5666666666666	18422.566666666666	83.99322415308094
737.5507173199047	1589.3666666666666	18420.033333333333	83.21255515871745
738.2979150965115	1590.4333333333334	18473.333333333332	84.07933171993783
739.045039911105	1589.5666666666666	18420.266666666666	82.90932321702054
739.79209176152	1589.6333333333334	18419.966666666667	83.07062697671043
740.5390706455914	1589.2333333333333	18414.8	83.20909337966619
741.285976561154	1589.6333333333334	18385.933333333334	82.74281250950982
742.0328095060426	1589.3666666666666	18393.5	84.0290639460813
742.7795694780918	1588.9666666666667	18360.166666666668	83.95449913883442
743.5262564751367	1589.4333333333334	18330.166666666668	84.04123041709676
744.272870495012	1589.8666666666666	18305.233333333334	83.97911275546198
745.0194115355524	1589.9333333333334	18274.2	84.24137697311009
745.765879594593	1589.6666666666667	18242.1	83.36455718246415
746.5122746699683	1589.5	18211.2	83.14515604600734
747.2585967595134	1590.1666666666667	18212.133333333335	83.85935426291593
748.0048458610628	1589.3333333333333	18192.2	83.13929002616071
748.7510219724516	1590.1	18231.866666666665	83.15264464732837
749.4971250915144	1589.9666666666667	18254.666666666668	83.31269938742163
750.243155216086	1589.3666666666666	18288.833333333332	82.91269073711457
750.9891123440015	1589.9	18351.4	83.38289993361805
751.7349964730954	1589.0666666666666	18379.166666666668	83.4342145444762
752.4808076012027	1590.0333333333333	18428.166666666668	82.62871024618062
753.2265457261582	1589.6666666666667	18480.7	82.59558348993767
753.9722108457964	1589.9666666666667	18573.466666666667	82.52709772152163
754.7178029579526	1589.5	18635.866666666665	83.3593356574169
755.4633220604613	1590.2	18620.666666666668	82.49847647959353
756.2087681511574	1589.6	18683.6	83.12794780587141
756.9541412278757	1589.7	18725.533333333333	82.58135496056174
757.699441288451	1589.7	18805.3	83.09078080991091
758.4446683307182	1589.3666666666666	18814.033333333333	82.8635308576421
759.1898223525119	1589.2666666666667	18868.533333333333	82.61567459078331
759.9349033516671	1589.5666666666666	18903.466666666667	83.33329858742157
760.6799113260186	1589.3	18963.133333333335	83.57269053146766
761.424846273401	1590.0333333333333	19040.833333333332	83.11419125903554
762.1697081916495	1589.1333333333334	19144.633333333335	83.31884272350423
762.9144970785986	1590.4	19198.633333333335	82.5325363507028
763.6592129320832	1589.3333333333333	19271.1	82.79815897008616
764.4038557499381	1589.3666666666666	19391.166666666668	83.58700925728095
765.1484255299982	1589.2333333333333	19459.433333333334	82.71069447584686
765.8929222700982	1590.0666666666666	19482.1	82.03231256573855
766.637345968073	1589.3333333333333	19536.6	82.85814089176698
767.3816966217572	1589.5333333333333	19591.266666666666	83.03548339967334
768.1259742289859	1589.8	19665.666666666668	82.9074726368484
768.8701787875938	1589.2333333333333	19756.533333333333	82.73420008461606
769.6143102954156	1589.7666666666667	19808.133333333335	82.34239505103957
770.3583687502863	1589.8	19872.233333333334	82.3453150366736
771.1023541500406	1589.2666666666667	19970.0	82.81077871478689
771.8462664925133	1589.6333333333334	20046.666666666668	82.33802831052313
772.5901057755393	1589.5333333333333	20176.466666666667	83.4946974131274
773.3338719969533	1589.7	20290.0	83.04472745401812
774.0775651545903	1589.3666666666666	20367.933333333334	82.42014600235466
774.8211852462848	1589.9666666666667	20427.8	82.41332451518599
775.5647322698719	1589.8333333333333	20515.866666666665	81.8206519406873
776.3082062231862	1589.5333333333333	20559.033333333333	81.91471655061966
777.0516071040627	1589.8666666666666	20660.3	82.1508266504298
777.7949349103361	1589.4666666666667	20775.633333333335	81.72221602735588
778.5381896398412	1589.7333333333333	20874.766666666666	81.17008486742355
779.281371290413	1589.9333333333334	20982.5	81.84198060076254
780.024479859886	1589.6	21080.466666666667	82.1967831798016
780.7675153460953	1589.3	21208.033333333333	81.64658724655762
781.5104777468754	1589.3	21352.133333333335	82.26062394337393
782.2533670600615	1590.1666666666667	21457.3	82.57783057022789
782.996183283488	1589.3666666666666	21543.766666666666	82.16447853152276
783.73892641499	1589.1	21652.9	82.26760429338414
784.4815964524023	1588.9	21725.433333333334	81.42516335643963
785.2241933935596	1589.0666666666666	21839.8	82.19610906783039
785.9667172362967	1589.7	21935.9	81.64119453624653
786.7091679784486	1590.0333333333333	22019.6	81.51071297592553
787.4515456178499	1589.1666666666667	22063.7	81.15527919616683
788.1938501523355	1588.8333333333333	22167.3	80.7200819893191
788.9360815797401	1589.2	22300.933333333334	80.5584032669418
789.6782398978987	1589.0666666666666	22432.3	80.28516244287933
790.420325104646	1589.8333333333333	22549.466666666667	80.83443257188982
791.1623371978169	1589.0666666666666	22635.0	80.27244813166857
791.9042761752461	1589.3	22757.566666666666	80.70266104458861
792.6461420347684	1589.8	22887.766666666666	80.59148860364463
793.3879347742187	1589.4	23018.6	80.7803746069535
794.1296543914318	1589.3666666666666	23117.9	80.9571347869545
794.8713008842426	1589.3333333333333	23216.533333333333	81.04231317106805
795.6128742504857	1589.5	23314.966666666667	81.6177995808981
796.354374487996	1589.6	23392.366666666665	81.20830307179469
797.0958015946084	1588.7	23454.8	81.40786192500093
797.8371555681575	1590.1	23586.633333333335	81.0390222032382
798.5784364064783	1589.5	23725.8	81.12355850456171
799.3196441074057	1589.9	23852.366666666665	81.7911694219927
800.0607786687742	1589.0333333333333	23948.166666666668	81.60532832299572
800.8018400884189	1590.0666666666666	24011.066666666666	82.34930617632656
801.5428283641745	1589.6333333333334	24077.233333333334	81.1928652058195
802.2837434938757	1589.4666666666667	24203.0	81.01137081270642
803.0245854753575	1590.2	24330.7	80.79035185489612
803.7653543064547	1589.2333333333333	24469.0	80.88470071620392
804.5060499850019	1589.3333333333333	24591.8	81.47685887116076
805.2466725088342	1589.7666666666667	24718.133333333335	81.0526387798832
805.9872218757862	1590.0666666666666	24811.066666666666	80.94887334122005
806.7276980836928	1589.0333333333333	24907.9	81.58793661953493
807.4681011303886	1589.0333333333333	24972.8	80.4565696147233
808.2084310137088	1589.6333333333334	25029.433333333334	80.32333502501432
808.948687731488	1589.5666666666666	25182.966666666667	80.38750364148706
809.688871281561	1589.3	25283.033333333333	80.25105073749991
810.4289816617627	1589.6	25416.533333333333	80.79356137612108
811.1690188699278	1589.4333333333334	25515.0	81.07619701362322
811.9089829038911	1589.0333333333333	25522.0	81.03770220072144
812.6488737614875	1589.3	25618.7	81.88694061549761
813.3886914405518	1589.5333333333333	25729.633333333335	81.07473886856627
814.1284359389189	1588.8666666666666	25896.766666666666	81.47095369321892
814.8681072544233	1589.4666666666667	25960.633333333335	81.27634124694526
815.6077053849002	1589.6666666666667	25976.5	79.59448254585136
816.3472303281842	1589.4333333333334	26028.166666666668	79.70141093783351
817.0866820821101	1589.9333333333334	26092.9	80.44516173047191
817.8260606445127	1588.9333333333334	26159.1	80.43815447215006
818.5653660132269	1589.2666666666667	26294.4	80.48710921858275
819.3045981860876	1589.8333333333333	26421.533333333333	80.31920453824398
820.0437571609293	1588.4333333333334	26581.133333333335	80.9025283287335
820.7828429355872	1589.8	26668.466666666667	81.25850806018904
821.5218555078957	1589.3666666666666	26752.033333333333	80.70736085722977
822.26079487569	1589.9333333333334	26805.666666666668	80.79241433976765
822.9996610368046	1589.2666666666667	26842.1	80.5984805501437
823.7384539890745	1588.9333333333334	26853.733333333334	80.23108599946475
824.4771737303345	1589.6666666666667	26971.933333333334	80.19374954050258
825.2158202584193	1589.8	27102.9	79.65847612161683
825.9543935711638	1589.8333333333333	27183.533333333333	80.02677566507606
826.6928936664028	1589.5666666666666	27278.666666666668	80.9413191614584
827.4313205419711	1589.3	27380.6	81.22184320868482
828.1696741957036	1589.4333333333334	27416.233333333334	80.55152697243774
828.907954625435	1589.1333333333334	27509.333333333332	80.21391425350204
829.646161829	1589.5666666666666	27605.666666666668	80.02173164964508
830.3842958042337	1589.3666666666666	27686.566666666666	79.26446112256956
831.1223565489707	1588.9333333333334	27743.6	79.17305439576643
831.8603440610459	1588.6333333333334	27807.366666666665	79.69194693488325
832.598258338294	1589.2	27834.0	79.35999939071853
833.3360993785501	1589.8333333333333	27905.833333333332	79.7817121652561
834.0738671796487	1589.1333333333334	27976.0	78.87697576185342
834.8115617394246	1590.0	28107.766666666666	79.51099550130066
835.5491830557129	1588.9666666666667	28208.866666666665	79.6791283031246
836.2867311263482	1588.7	28269.766666666666	79.62529942752352
837.0242059491653	1589.1333333333334	28384.966666666667	79.53136190287526
837.7616075219992	1588.8666666666666	28499.833333333332	79.76918179288876
838.4989358426844	1589.2666666666667	28484.133333333335	79.2940804038211
839.2361909090561	1589.2	28500.733333333334	79.16015975946254
839.9733727189487	1588.7666666666667	28566.3	79.24457094405007
840.7104812701973	1589.9	28707.8	79.4910875841719
841.4475165606366	1589.4666666666667	28838.333333333332	79.24797858186788
842.1844785881015	1588.7	28977.233333333334	78.81817143621834
842.9213673504267	1589.7333333333333	29024.3	78.4133167513034
843.6581828454471	1589.3	29044.766666666666	77.70423691889206
844.3949250709974	1589.5	29107.366666666665	78.84279559925564
845.1315940249126	1589.5666666666666	29245.8	79.25024141531165
845.8681897050272	1590.2	29346.666666666668	79.32500998849218
846.6047121091764	1589.3333333333333	29437.833333333332	79.5485051586353
847.3411612351948	1589.2666666666667	29576.133333333335	79.44554278870383
848.0775370809172	1589.6	29660.566666666666	78.43627161510359
848.8138396441784	1589.8	29725.7	78.3506793778457
849.5500689228132	1589.4333333333334	29784.466666666667	78.51746376290777
850.2862249146566	1589.8333333333333	29826.866666666665	78.48958038642836
851.0223076175432	1589.8666666666666	29926.8	78.48987462918294
851.7583170293079	1589.0333333333333	30098.933333333334	77.76596128502929
852.4942531477856	1589.8666666666666	30185.433333333334	77.84629572560488
853.2301159708109	1588.7333333333333	30217.466666666667	78.11358851577819
853.9659054962187	1589.3	30328.333333333332	78.63263648877066
854.7016217218439	1589.6666666666667	30373.833333333332	78.10901180268374
855.4372646455213	1589.4666666666667	30452.0	78.03817667316753
856.1728342650856	1589.6666666666667	30541.533333333333	79.0502608307156
856.9083305783716	1588.6	30679.966666666667	79.10969400406663
857.6437535832143	1589.1	30805.733333333334	79.9595614666169
858.3791032774483	1589.2333333333333	30889.6	79.28451931633482
859.1143796589085	1589.2	30854.133333333335	79.70769594393926
859.8495827254299	1589.1666666666667	30973.933333333334	79.18548288095317
860.5847124748469	1589.5333333333333	31017.066666666666	79.12359489666599
861.3197689049947	1589.5333333333333	31182.7	79.6612042990561
862.0547520137079	1589.4666666666667	31367.733333333334	80.00964470424822
862.7896617988213	1589.4	31491.733333333334	80.66306511357887
863.5244982581698	1589.0666666666666	31576.733333333334	79.5983473534334
864.2592613895882	1589.3	31597.133333333335	78.97568582528356
864.9939511909114	1589.3666666666666	31584.166666666668	78.5585168888294
865.728567659974	1589.7	31638.166666666668	79.79024608962688
866.4631107946109	1590.0	31688.4	79.70274010557804
867.197580592657	1590.0333333333333	31798.3	80.39499020975363
867.931977051947	1589.5666666666666	31881.633333333335	80.69077071482778
868.6663001703158	1588.9	31885.633333333335	80.47808127542562
869.4005499455982	1589.2	31879.6	81.00999260643471
870.1347263756289	1589.1	31854.133333333335	80.41007450361924
870.8688294582428	1589.6	31992.0	80.2608090782553
871.6028591912748	1589.1666666666667	32168.866666666665	80.56416900279739
872.3368155725594	1589.2666666666667	32328.166666666668	80.66189061278024
873.0706985999318	1589.3	32413.766666666666	80.88185970737231
873.8045082712266	1588.9666666666667	32456.633333333335	80.91224550359651
874.5382445842787	1589.8333333333333	32501.033333333333	80.3359829221831
875.2719075369228	1588.8666666666666	32605.366666666665	80.35929433004983
876.0054971269938	1589.0333333333333	32766.8	79.00196240038828
876.7390133523264	1589.0	32970.86666666667	79.261888928272
877.4724562107556	1589.9666666666667	33163.666666666664	77.90748229176133
878.2058257001161	1589.0333333333333	33350.53333333333	78.21614164193643
878.9391218182427	1589.5333333333333	33447.566666666666	77.58150592145721
879.6723445629702	1588.4666666666667	33555.566666666666	77.51693395450246
880.4054939321335	1588.9333333333334	33649.5	76.46115337565251
881.1385699235674	1589.3333333333333	33863.4	76.22641555986347
881.8715725351066	1589.8333333333333	34036.933333333334	76.66393488855073
882.604501764586	1589.7333333333333	34241.36666666667	76.82162396241546
883.3373576098403	1589.4	34425.933333333334	76.63786241264219
884.0701400687044	1589.1	34594.666666666664	77.43795213368404
884.8028491390132	1589.3333333333333	34802.96666666667	77.40439916693346
885.5354848186014	1589.5	34947.066666666666	77.2099938564993
886.2680471053038	1588.5333333333333	35006.63333333333	76.27293196121668
887.0005359969554	1588.7333333333333	35102.53333333333	76.03078379359332
887.7329514913906	1589.9	35260.333333333336	75.54617029181345
888.4652935864447	1589.3	35394.933333333334	75.17199223614696
889.1975622799522	1589.4666666666667	35636.63333333333	74.55533741698419
889.929757569748	1588.9	35887.26666666667	74.95805131768205
890.6618794536669	1589.3333333333333	36054.4	74.50366362461544
891.3939279295437	1589.0	36132.63333333333	74.87617512681325
892.1259029952132	1589.3	36241.13333333333	75.27094936525782
892.8578046485103	1590.1333333333334	36406.0	75.363885249789
893.5896328872698	1589.0333333333333	36607.73333333333	75.91083755057885
894.3213877093264	1589.1	36848.96666666667	75.70538643210962
895.0530691125149	1589.8	37192.2	76.30221450467842
895.7846770946703	1589.5	37428.03333333333	76.29720565915346
896.5162116536272	1589.3666666666666	37628.63333333333	76.9372881000357
897.2476727872206	1589.4666666666667	37722.23333333333	76.77737873879195
897.9790604932853	1590.2	37846.066666666666	77.30689258411232
898.7103747696559	1589.1333333333334	37982.2	77.28067463113514
899.4416156141674	1588.8	38189.76666666667	77.86812300135206
900.1727830246544	1589.1666666666667	38488.9	78.48708184472272
900.9038769989521	1589.4666666666667	38721.0	78.17903307949656
901.634897534895	1590.5333333333333	38939.066666666666	77.99184323339135
902.365844630318	1589.3333333333333	39174.0	78.68635368944297
903.0967182830558	1589.8	39262.7	78.25192868402407
903.8275184909435	1589.2333333333333	39373.76666666667	78.31148726572542
904.5582452518156	1589.4	39521.066666666666	78.01756378729107
905.288898563507	1589.2666666666667	39663.13333333333	77.3566775038827
906.0194784238527	1589.8333333333333	39826.433333333334	77.99028179991107
906.7499848306873	1589.6666666666667	40077.066666666666	78.11328183857945
907.4804177818455	1589.1666666666667	40301.3	78.45996823702843
908.2107772751625	1589.5666666666666	40444.1	78.15740743969037
908.9410633084728	1589.2333333333333	40654.6	78.26889633190227
909.6712758796114	1589.2333333333333	40747.8	78.0050856160319
910.4014149864129	1589.9333333333334	40923.9	77.6343340360473
911.1314806267123	1589.6666666666667	41166.3	77.69220935486358
911.8614727983444	1589.2333333333333	41278.2	76.90034731579392
912.5913914991438	1589.1	41473.0	77.8910794506355
913.3212367269456	1589.3333333333333	41606.933333333334	77.88521240813485
914.0510084795844	1589.1666666666667	41781.2	77.57111938245998
914.7807067548952	1588.6666666666667	41887.53333333333	77.4353196571383
915.5103315507125	1590.1666666666667	41920.8	77.27805985438863
916.2398828648716	1588.8333333333333	41977.9	77.08122524988582
916.9693606952068	1589.5	42081.066666666666	76.95099045888396
917.6987650395532	1589.1333333333334	42161.36666666667	76.36228596441467
918.4280958957455	1589.9666666666667	42231.433333333334	76.55560017667933
919.1573532616186	1589.9	42307.73333333333	76.07274836390575
919.8865371350073	1589.4	42325.2	76.18809724987547
920.6156475137464	1589.7	42343.433333333334	76.0710330365439
921.3446843956707	1588.9666666666667	42382.6	76.10937028817413
922.0736477786149	1589.3666666666666	42364.7	76.28803405235188
922.802537660414	1589.2	42406.833333333336	76.98725154966391
923.5313540389027	1589.4666666666667	42450.7	76.49453504536754
924.2600969119159	1589.1666666666667	42463.23333333333	76.2626327152088
924.9887662772883	1589.8333333333333	42389.433333333334	76.0012468862398
925.7173621328548	1589.3333333333333	42406.3	75.9430971997367
926.4458844764501	1589.9333333333334	42391.066666666666	75.76023435499594
927.1743333059092	1589.1	42244.53333333333	75.84362891622244
927.9027086190666	1589.8	41968.1	75.59531785937317
928.6310104137575	1589.1333333333334	41557.566666666666	75.2150180004436
929.3592386878165	1589.1666666666667	40903.5	74.33516021825912
930.0873934390784	1589.5333333333333	40091.6	73.70225065188735
930.815474665378	1589.2	39270.1	74.3939522346342
931.5434823645503	1589.8	38347.13333333333	74.3513764752094
932.2714165344298	1589.3333333333333	37322.76666666667	74.97164881443892
932.9992771728516	1590.1333333333334	36238.566666666666	75.5906749374343
933.7270642776504	1589.5666666666666	35153.76666666667	75.46038509254977
934.4547778466609	1588.6666666666667	34095.8	75.89345246859891
935.1824178777181	1589.6666666666667	33255.666666666664	75.56193369663738
935.9099843686568	1589.5	32494.6	74.9309893952157
936.6374773173115	1589.1333333333334	31983.333333333332	74.61918096711963
937.3648967215174	1589.4333333333334	31711.833333333332	75.41958083700025
938.0922425791092	1589.2	31520.033333333333	75.46686425807859
938.8195148879216	1589.8666666666666	31586.066666666666	75.57092366763614
939.5467136457895	1589.0666666666666	31744.133333333335	75.64795543966602
940.2738388505477	1588.7666666666667	32024.7	75.2524179005308
941.000890500031	1589.1666666666667	32463.5	75.72584936531673
941.7278685920743	1589.2	33014.63333333333	75.18904145597011
942.4547731245123	1589.1333333333334	33646.03333333333	75.27842687140696
943.1816040951798	1588.9666666666667	34329.73333333333	75.32417701445681
943.9083615019116	1589.5333333333333	35059.23333333333	75.42239475132253
944.6350453425426	1589.4333333333334	35868.666666666664	75.37831485167949
945.3616556149077	1590.1	36660.166666666664	75.8512923340291
946.0881923168415	1589.6666666666667	37395.46666666667	75.39554302871467
946.8146554461789	1589.6666666666667	38092.86666666667	75.32791742753258
947.5410450007547	1589.0666666666666	38888.433333333334	75.33325130802267
948.2673609784038	1589.5333333333333	39646.166666666664	75.2270088724127
948.9936033769609	1589.6	40482.76666666667	75.14806322620701
949.7197721942608	1588.8333333333333	41219.6	75.06991791828709
950.4458674281384	1589.2666666666667	41923.3	74.54286719161924
951.1718890764284	1590.2333333333333	42624.4	74.18752283055467
951.8978371369658	1589.3	43275.833333333336	74.48208308325908
952.6237116075853	1589.6	43870.03333333333	74.07421058945161
953.3495124861216	1589.8	44422.46666666667	73.97126503260212
954.0752397704097	1589.2666666666667	45037.2	74.34646051809017
954.8008934582843	1589.8666666666666	45599.9	74.02407562312438
955.5264735475803	1589.4333333333334	46204.9	74.78105513861581
956.2519800361324	1589.6333333333334	46680.8	75.08763850578914
956.9774129217755	1589.4	47176.46666666667	75.03966548613164
957.7027722023442	1588.7333333333333	47596.86666666667	74.65593939123107
958.4280578756737	1590.3	47923.46666666667	74.42519059614241
959.1532699395985	1589.1333333333334	48121.03333333333	74.04281642705601
959.8784083919536	1589.5666666666666	48352.96666666667	73.95669382395295
960.6034732305736	1589.3666666666666	48678.1	74.2348151429705
961.3284644532936	1590.0666666666666	48979.23333333333	74.44031104139752
962.053382057948	1588.9	49352.4	74.82147797573717
962.7782260423721	1589.4333333333334	49661.63333333333	75.48862537615861
963.5029964044004	1589.0	49836.333333333336	74.70060902600655
964.2276931418677	1589.8666666666666	50028.26666666667	75.03269132986726
964.952316252609	1589.2333333333333	50188.23333333333	74.90119348593119
965.6768657344589	1589.3	50312.666666666664	74.94531176127232
966.4013415852523	1589.8	50381.36666666667	74.66464315215688
967.1257438028242	1590.4666666666667	50388.13333333333	74.34418980335656
967.8500723850091	1589.1333333333334	50432.333333333336	74.21972609056557
968.574327329642	1588.6333333333334	50434.0	73.98835513908412
969.2985086345576	1590.0	50472.7	73.57298557076194
970.0226162975908	1589.1	50403.73333333333	73.37286307355815
970.7466503165765	1589.7	50391.566666666666	73.78348949551794
971.4706106893493	1589.6333333333334	50330.26666666667	73.50409078371098
972.1944974137441	1589.9	50217.53333333333	73.87653713842816
972.9183104875957	1589.4666666666667	49920.433333333334	73.81269547123135
973.6420499087391	1589.6333333333334	49556.4	73.7500105662545
974.3657156750087	1588.8666666666666	49313.9	73.98215401749584
975.0893077842397	1589.7666666666667	49072.53333333333	74.56868399490514
975.8128262342667	1588.7666666666667	49010.8	74.82227743011067
976.5362710229247	1589.1333333333334	48963.2	74.78370222920857
977.2596421480483	1589.2666666666667	48905.23333333333	74.55250996566001
977.9829396074724	1589.3666666666666	48753.53333333333	73.70072324508418
978.7061633990318	1589.4333333333334	48590.066666666666	73.97846393315808
979.4293135205613	1589.7666666666667	48351.7	73.61799663653608
980.1523899698958	1589.7	48201.63333333333	73.56452048721646
980.87539274487	1589.2666666666667	48070.0	73.29612808926998
981.5983218433189	1589.6333333333334	48079.566666666666	73.67124587884385
982.3211772630771	1589.0	48111.86666666667	73.3579108789536
983.0439590019795	1590.0	48174.13333333333	73.02554186668789
983.7666670578608	1589.1333333333334	48253.6	72.52923395236496
984.4893014285559	1589.3	48294.5	72.21179379986194
985.2118621118997	1589.6	48237.86666666667	72.15449661309715
985.9343491057269	1589.3333333333333	48143.0	71.89440870037524
986.6567624078724	1589.4	48030.0	71.94793494156896
987.3791020161709	1589.2666666666667	48045.066666666666	72.49528758875434
988.1013679284573	1589.2666666666667	48066.166666666664	73.59559750128255
988.8235601425663	1589.5333333333333	48121.066666666666	74.01098680900714
989.5456786563328	1590.3666666666666	48211.433333333334	73.92893593333174
990.2677234675917	1589.2	48262.26666666667	73.95939124638122
990.9896945741776	1589.3666666666666	48177.23333333333	73.73369160613086
991.7115919739255	1589.3	48007.6	73.84728725292281
992.4334156646702	1589.1	47712.9	73.37525016667527
993.1551656442463	1589.9333333333334	47308.833333333336	73.12160073989175
993.8768419104888	1590.5333333333333	46937.76666666667	72.18074281120796
994.5984444612325	1588.9333333333334	46702.333333333336	72.15239075694093
995.3199732943121	1589.6333333333334	46424.933333333334	72.61968118477218
996.0414284075626	1589.5666666666666	46146.166666666664	71.63054828238211
996.7628097988187	1588.9	45874.833333333336	71.58916980613688
997.4841174659151	1590.0333333333333	45682.8	71.93258447374961
998.2053514066869	1589.3333333333333	45398.433333333334	71.93101501278606
998.9265116189687	1589.9666666666667	44957.833333333336	71.98911236479617
999.6475981005952	1589.2666666666667	44379.53333333333	72.20913658979211
1000.3686108494015	1589.8	43880.36666666667	73.06222381644642
1001.0895498632223	1589.0	43513.833333333336	72.5660801857636
1001.8104151398923	1589.4666666666667	43168.73333333333	72.52544167931643
1002.5312066772464	1589.1	42811.03333333333	72.56308646885222
1003.2519244731194	1589.0666666666666	42481.7	72.22310433411337
1003.9725685253462	1589.1333333333334	42132.5	72.46365019656886
1004.6931388317614	1589.9666666666667	41716.6	72.53282580214851
1005.4136353902	1589.4	41260.2	72.93379813911197
1006.1340581984969	1589.3	40654.5	72.82976409604375
1006.8544072544867	1589.0	39984.566666666666	73.26985725113741
1007.5746825560042	1589.1666666666667	39356.566666666666	73.13448643485259
1008.2948841008844	1589.5666666666666	38825.0	73.55722408502099
1009.0150118869618	1589.6	38374.1	73.67319300997913
1009.7350659120716	1589.8333333333333	38038.3	74.04086437626643
1010.4550461740483	1589.0666666666666	37645.1	73.6498298086617
1011.174952670727	1589.2	37256.53333333333	73.94372226113826
1011.8947853999423	1589.5	36835.933333333334	74.5522773046967
1012.614544359529	1589.1666666666667	36290.833333333336	74.02851826221793
1013.334229547322	1588.9666666666667	35664.86666666667	73.69419302979175
1014.0538409611561	1589.5333333333333	35077.23333333333	74.26726984172778
1014.7733785988661	1589.1666666666667	34443.26666666667	74.5291466144313
1015.4928424582868	1589.0333333333333	33885.6	74.35067748699598
1016.2122325372529	1588.9333333333334	33415.1	74.67168614713134
1016.9315488335994	1588.7666666666667	33002.36666666667	74.27900665609882
1017.6507913451611	1589.6333333333334	32667.833333333332	74.21645450114119
1018.3699600697728	1589.7	32389.533333333333	74.48687990142321
1019.0890550052692	1589.5666666666666	31927.8	74.38413027006577
1019.8080761494851	1589.4666666666667	31397.966666666667	74.81638236724022
1020.5270235002555	1589.1333333333334	30771.666666666668	74.12668608052155
1021.2458970554151	1589.4	30057.666666666668	74.284918426949
1021.9646968127987	1589.3666666666666	29408.266666666666	73.90212084859786
1022.6834227702411	1589.4666666666667	28846.633333333335	73.6710578078283
1023.4020749255772	1589.6666666666667	28378.2	74.02757914869947
1024.1206532766416	1589.4333333333334	27975.233333333334	73.8516096456552
1024.8391578212693	1589.8333333333333	27625.833333333332	72.99434327146506
1025.5575885572953	1589.7333333333333	27278.233333333334	72.86626141016136
1026.2759454825539	1589.6	26840.233333333334	72.19416153649978
1026.9942285948803	1589.5666666666666	26279.666666666668	72.31838371099876
1027.7124378921092	1589.8666666666666	25725.566666666666	72.42058554885152
1028.4305733720753	1589.8666666666666	25135.6	72.55603291877503
1029.1486350326138	1589.4333333333334	24576.033333333333	72.42490127690104
1029.866622871559	1588.9333333333334	24089.633333333335	72.59751938050333
1030.584536886746	1589.8	23657.666666666668	72.09141307638367
1031.3023770760096	1589.1666666666667	23306.766666666666	72.43166891236393
1032.0201434371845	1589.2	22977.1	71.64898843379325
1032.7378359681059	1589.4	22635.2	72.13102757922105
1033.455454666608	1589.5666666666666	22259.3	72.5715514418978
1034.1729995305259	1589.8666666666666	21832.066666666666	72.1843978668487
1034.8904705576945	1589.2333333333333	21308.733333333334	72.0615514786416
1035.6078677459486	1589.4333333333334	20781.866666666665	71.95252319375834
1036.3251910931228	1589.5333333333333	20309.566666666666	72.0527269449782
1037.042440597052	1589.2	19833.366666666665	72.11497365980381
1037.7596162555712	1589.1666666666667	19419.266666666666	72.2391520832789
1038.4767180665153	1589.4333333333334	19059.9	71.9176065376371
1039.1937460277186	1589.1666666666667	18758.033333333333	71.81695224044077
1039.9107001370162	1588.8333333333333	18458.4	71.31763096228224
1040.627580392243	1589.1	18199.833333333332	71.55795996994573
1041.3443867912338	1589.4	17845.7	71.21290897416127
1042.0611193318232	1590.4	17456.133333333335	71.86273706341046
1042.7777780118463	1589.3	17034.866666666665	72.57035001509037
1043.4943628291376	1588.8333333333333	16558.8	71.68392634050159
1044.2108737815322	1589.9	16145.633333333333	72.58791936550566
1044.9273108668647	1589.7333333333333	15763.066666666668	71.48925671111667
1045.64367408297	1589.5333333333333	15430.466666666667	71.96981054684409
1046.359963427683	1589.8	15149.233333333334	72.27569343243238
1047.0761788988382	1589.7666666666667	14901.866666666667	71.94003847541353
1047.7923204942708	1590.4666666666667	14660.233333333334	72.07444549297752
1048.5083882118154	1589.1	14402.933333333332	72.58836149453545
1049.224382049307	1589.1333333333334	14084.5	72.9576134385499
1049.9403020045802	1589.1666666666667	13746.566666666668	72.15670604178423
1050.6561480754697	1589.8333333333333	13409.6	72.89563223652698
1051.3719202598106	1588.7666666666667	13080.066666666668	72.3545297101361
1052.0876185554378	1588.9666666666667	12804.6	73.08877019371839
1052.8032429601856	1589.1666666666667	12552.966666666667	72.86887745094073
1053.5187934718892	1589.5333333333333	12350.366666666667	72.77110667444676
1054.2342700883835	1589.4666666666667	12194.366666666667	72.43018497855162
1054.949672807503	1589.5	12048.5	72.74650097709942
1055.6650016270826	1589.0333333333333	11889.733333333334	72.84027366745273
1056.3802565449573	1588.9333333333334	11671.966666666667	72.19097076287865
1057.0954375589617	1589.0	11461.8	72.64638707047864
1057.8105446669308	1589.6333333333334	11235.5	72.19539660768336
1058.5255778666992	1589.8	11018.733333333334	72.93159490805898
1059.240537156102	1589.3333333333333	10785.266666666666	72.60877430785959
1059.9554225329737	1589.8	10597.4	71.97831786952659
1060.6702339951491	1589.1666666666667	10446.533333333333	73.07027141014268
1061.3849715404633	1589.2333333333333	10306.466666666667	72.68339037655511
1062.0996351667509	1589.6	10196.166666666666	72.0547522517106
1062.8142248718468	1589.4333333333334	10075.1	71.73364543259196
1063.528740653586	1589.7666666666667	9943.366666666667	71.84246288263525
1064.2431825098029	1588.8666666666666	9760.0	71.91896573855178
1064.9575504383324	1589.3	9568.433333333332	72.33251202808617
1065.6718444370097	1589.4333333333334	9371.8	72.01763447865848
1066.386064503669	1588.3333333333333	9184.533333333333	71.66556768107316
1067.1002106361457	1589.4333333333334	9043.633333333333	72.00705494916207
1067.8142828322743	1589.3333333333333	8932.133333333333	72.87035037315682
1068.5282810898898	1588.6666666666667	8837.566666666668	72.8659538243044
1069.2422054068265	1589.2666666666667	8725.833333333334	72.02836752338231
1069.95605578092	1589.4666666666667	8622.433333333332	72.98426502682119
1070.6698322100044	1588.8333333333333	8471.466666666667	71.13113523805309
1071.383534691915	1589.4666666666667	8318.3	72.90383761554452
1072.0971632244864	1589.8333333333333	8142.066666666667	72.56352201059003
1072.8107178055534	1589.1666666666667	7987.566666666667	73.26229695567805
1073.524198432951	1588.5666666666666	7855.533333333334	72.87985709844078
1074.2376051045137	1589.7333333333333	7737.466666666666	71.42184703145853
1074.9509378180765	1589.6333333333334	7654.766666666666	72.42114632783839
1075.6641965714741	1589.6333333333334	7557.966666666666	71.07074033627238
1076.3773813625414	1588.9	7469.366666666667	71.66242179255433
1077.0904921891133	1588.8666666666666	7364.9	70.77823229610892
1077.8035290490245	1589.4333333333334	7237.266666666666	71.32579207076915
1078.51649194011	1589.1	7106.833333333333	72.044125333029
1079.2293808602042	1589.4	6983.0	70.95004569166966
1079.9421958071423	1588.8333333333333	6863.566666666667	70.6995880907957
1080.6549367787588	1589.4333333333334	6772.0	71.31600603001914
1081.367603772889	1590.0333333333333	6717.333333333333	73.12008622697334
1082.080196787367	1589.7333333333333	6644.433333333333	72.4410692361432
1082.7927158200282	1589.1666666666667	6571.766666666666	72.44555694831988
1083.5051608687072	1588.9	6475.166666666667	72.7607994762617
1084.217531931239	1589.5	6339.566666666667	71.20790563567569
1084.9298290054578	1589.2333333333333	6223.233333333334	73.11704309107495
1085.6420520891993	1589.1666666666667	6131.466666666666	73.28401497469429
1086.3542011802977	1589.1333333333334	6038.233333333334	71.67745652469142
1087.0662762765878	1590.0	5988.0	72.77844615161251
1087.7782773759047	1589.5333333333333	5926.966666666666	72.59830597242022
1088.4902044760831	1589.4333333333334	5859.0	73.17745942215771
1089.202057574958	1589.2333333333333	5776.933333333333	73.33640930669115
1089.9138366703637	1589.6666666666667	5680.133333333333	72.99810839404174
1090.6255417601355	1589.5333333333333	5593.433333333333	72.28779432310148
1091.337172842108	1589.5666666666666	5509.533333333334	72.58054799840438
1092.048729914116	1590.0666666666666	5452.666666666667	72.82809735686035
1092.7602129739944	1589.2333333333333	5404.266666666666	72.36753061733013
1093.471622019578	1589.2333333333333	5362.6	73.15620818143395
1094.1829570487016	1589.3666666666666	5297.066666666667	72.95016830631309
1094.8942180592	1588.4666666666667	5211.2	74.02515254341948
1095.605405048908	1589.4333333333334	5130.0	73.06764371531708
1096.3165180156604	1589.2	5069.8	74.97922864125549
1097.027556957292	1588.9666666666667	5022.1	74.62254960855917
1097.7385218716379	1589.3	4987.166666666667	75.15930457734663
1098.4494127565324	1589.5	4938.166666666667	74.75116736351231
1099.1602296098106	1589.3333333333333	4856.966666666666	75.03224817781623
1099.8709724293074	1589.6	4766.966666666666	73.92713943675027
1100.5816412128574	1589.5	4698.066666666667	74.04898089712087
1101.2922359582956	1589.2666666666667	4652.4	74.7033329438599
1102.0027566634565	1589.1	4614.366666666667	74.4676636510499
1102.7132033261753	1589.1333333333334	4566.0	75.39108180449085
1103.4235759442865	1589.6666666666667	4491.033333333334	74.8332457383494
1104.1338745156252	1588.9	4414.966666666666	75.14713068439396
1104.844099038026	1589.1666666666667	4369.133333333333	74.74331365060034
1105.5542495093239	1589.8666666666666	4331.566666666667	75.01626492187472
1106.2643259273534	1588.8666666666666	4280.6	74.36345148396782
1106.9743282899494	1589.6	4213.333333333333	75.90519569195995
1107.684256594947	1589.2666666666667	4128.8	76.27917404441291
1108.394110840181	1589.1666666666667	4074.366666666667	76.39417098007138
1109.1038910234856	1589.6666666666667	4025.4	75.73826140718559
1109.8135971426964	1589.3666666666666	3972.7	75.65563972049486
1110.5232291956477	1589.8	3898.3333333333335	75.84794138828318
1111.2327871801745	1588.9666666666667	3838.133333333333	76.16535793018743
1111.9422710941117	1588.6666666666667	3791.3	77.67615940250036
1112.6516809352938	1589.2666666666667	3739.5333333333333	76.57689434368989
1113.3610167015559	1589.1	3685.7	77.86581537556326
1114.0702783907325	1589.2666666666667	3629.366666666667	78.28382444760801
1114.7794660006589	1589.2333333333333	3587.233333333333	79.52046727824235
1115.4885795291696	1589.4333333333334	3545.0333333333333	77.87739038387075
1116.1976189740992	1589.2666666666667	3505.866666666667	78.61965046863821
1116.906584333283	1589.8333333333333	3453.7	76.94702631923404
1117.6154756045555	1589.1	3422.9666666666667	79.64249856872541
1118.3242927857516	1588.3666666666666	3381.733333333333	79.35725650001439
1119.0330358747062	1588.7	3345.0666666666666	79.92533764546053
1119.741704869254	1589.2666666666667	3302.8333333333335	80.35035373695982
1120.4502997672296	1589.7666666666667	3259.9333333333334	78.78791120828099
1121.1588205664682	1588.6333333333334	1664.2	68.32189940740666
1121.8672672648045	1588.6	1664.4666666666667	73.41887439050657
1122.5756398600731	1587.9	1665.0333333333333	75.22051868339769
1123.2839383501089	1588.2333333333333	1663.6666666666667	64.42728456021106
