# Supplementary material for: Roblonski: A Material-Efficient Robo-Fluidic Toolbox for Rapid Photochemical Characterization
Source: ACS Cent Sci. 2026 Feb 6;12(3):333–44. doi: 10.1021/acscentsci.5c02027 (PMC13022720; doi:10.1021/acscentsci.5c02027)
Supplement: Supplementary file 2 [file oc5c02027_si_002.zip › BeerLambertStudy/Raw Data (Automataed)/BLEC Study (2025 Jun 12)/ZnTPP1/blec_ZnTPP1__12062025_aABS_i0_eEXP_s5_d300e-03_t250-0_m7_v175-0.csv]

name	C:/Users/cbe.mabolha.shared/Documents/Gilson Spectroscopy Project\BLEC Study (2025 Jun 12)\ZnTPP1\blec_ZnTPP1__12062025_aABS_i0_eEXP_s5_d300e-03_t250-0_m7_v175-0.csv
2025-06-12 15:21:13.251271
mix_iter=7	mix_disp=175.0
droplet_volume=50.0	working_volume=250.0
dilution_scheme=Fractional(value=0.3333333333333333)	n_dil=6
calibration=Calibration(y = f(x); f(x) = -0.244 + 0.9765x; s.t. y > 0.0; Set Feb 4	2025 from "Manuscript Figures Data.xlsx")
count	30
interval	0.1 (Sec)
integration_time	40000 (uSec)
NLC=False	DCC=False	WCAL=-5	Slit=S5
Conc_0=0.003	nFRAC=0.13168724279835395	nConc_(0;5)=0.00039506172839506187	aFRAC=0.13201728177972294	aConc_(0;5)=0.0003960518453391688
wavelength (nm)	dark reference (int)	light reference (int)	abs (mOD)
W	D	L	S
344.6678771972656	1604.0	1680.6666666666667	75.94556223819929
345.45221902608614	1592.5666666666666	1668.1	72.86440078485184
346.236489003635	1589.4666666666667	1664.3333333333333	77.48297182491359
347.02068712774695	1588.4666666666667	1663.7666666666667	74.70571831896856
347.8048133962569	1587.5666666666666	2385.8	102.46772949905083
348.5888678069997	1588.0	2399.9666666666667	102.27384541842471
349.3728503578101	1589.1333333333334	2410.9	99.32574737578169
350.15676104652283	1590.1666666666667	2422.633333333333	102.7133551629909
350.94059987097285	1590.0	2430.5666666666666	100.09920661139591
351.72436682899485	1590.2	2439.366666666667	101.79603818840742
352.5080619184237	1588.9333333333334	2442.8	101.93618647877562
353.2916851370942	1588.8666666666666	2448.2	99.16905456469163
354.0752364828412	1588.0	2451.4666666666667	98.0263547820103
354.8587159534994	1587.8666666666666	2459.3	103.61471449781052
355.6421235469038	1588.1	2456.9	98.12391339767812
356.42545926088906	1588.2666666666667	2461.8333333333335	100.1034914747761
357.20872309329	1589.6	2459.3	97.5930101668354
357.9919150419415	1589.5	2459.6666666666665	101.50930438147346
358.77503510467835	1589.2	2456.0	101.82697918942978
359.5580832793353	1588.6666666666667	2447.0333333333333	100.88726328616863
360.34105956374725	1588.9333333333334	2440.8	98.69377554897335
361.12396395574893	1588.6	2436.6666666666665	98.44046990223468
361.9067964531752	1588.9	2438.2	98.00227777376193
362.6895570538609	1588.8	2436.6	98.7537904012345
363.47224575564076	1589.5	2437.9	101.33911207511662
364.2548625563497	1589.0666666666666	2432.7	98.67675946804894
365.0374074538224	1589.5	2434.4	99.8024120983592
365.8198804458938	1589.6	2431.9666666666667	99.16716740664505
366.6022815303986	1589.5	2427.9	99.2169299181901
367.3846107051717	1589.4666666666667	2425.4	99.32822941975571
368.1668679680479	1588.9666666666667	2430.5333333333333	99.18661055723362
368.9490533168619	1587.9	2436.366666666667	101.41633488161713
369.7311667494487	1589.0	2439.4333333333334	98.34652994987061
370.5132082636429	1588.7666666666667	2448.766666666667	98.19543879403773
371.2951778572795	1589.2333333333333	2452.4	100.1716822718903
372.07707552819323	1589.0	2451.366666666667	96.38154659693971
372.8589012742189	1589.0666666666666	2459.9333333333334	97.71698144628527
373.6406550931913	1589.1333333333334	2464.233333333333	97.60121886525921
374.4223369829453	1589.4333333333334	2480.266666666667	99.35445369353785
375.2039469413157	1588.7333333333333	2482.8333333333335	98.09357625076451
375.9854849661373	1589.5333333333333	2478.633333333333	98.50860477793272
376.7669510552448	1588.8333333333333	2481.4666666666667	98.31511686539895
377.5483452064732	1588.8	2489.3	97.41268035034093
378.3296674176572	1589.6333333333334	2500.0	97.58238492348154
379.11091768663164	1589.0666666666666	2504.0666666666666	97.68198672123098
379.89209601123133	1588.9666666666667	2512.133333333333	95.71595445512877
380.67320238929113	1588.6666666666667	2514.1666666666665	97.45782123878014
381.45423681864577	1588.7333333333333	2519.1	98.75779541813668
382.23519929713007	1588.9333333333334	2523.8333333333335	97.01841821386567
383.01608982257886	1588.3	2539.0333333333333	97.26417696639899
383.796908392827	1588.6666666666667	2549.133333333333	97.93236661967723
384.57765500570923	1588.9333333333334	2550.6	97.71989518311969
385.3583296590604	1588.3	2545.5666666666666	98.1101458465893
386.1389323507153	1588.6333333333334	2544.3333333333335	93.79326121009622
386.91946307850884	1589.0666666666666	2553.8	96.52753655758397
387.69992184027564	1589.3	2579.9333333333334	98.12095531429055
388.48030863385065	1589.3	2602.733333333333	100.30512660878117
389.2606234570687	1589.1666666666667	2588.233333333333	98.95428522380068
390.04086630776453	1589.0666666666666	2577.8	95.76947938772315
390.82103718377294	1589.0333333333333	2579.5	95.47273564381553
391.6011360829288	1589.0666666666666	2587.6666666666665	96.77231544649602
392.3811630030669	1589.5	2617.5666666666666	97.87212449780628
393.161117942022	1589.4666666666667	2659.5	95.08405945224564
393.941000897629	1588.8333333333333	2704.6666666666665	97.73787468679961
394.72081186772266	1589.4666666666667	2711.0666666666666	96.61002906272952
395.5005508501378	1589.3666666666666	2698.1666666666665	95.87004389088641
396.28021784270925	1588.3666666666666	2695.8	94.74869885723818
397.0598128432718	1588.6666666666667	2710.6666666666665	96.36200727994603
397.83933584966024	1589.0	2709.0	96.26422183790473
398.6187868597095	1588.9666666666667	2724.633333333333	98.02682100504799
399.3981658712542	1588.8333333333333	2742.9333333333334	97.92094249108506
400.1774728821293	1589.3666666666666	2765.6	97.9975096454464
400.9567078901696	1589.6333333333334	2791.733333333333	97.09671437812506
401.7358708932098	1588.8	2793.133333333333	99.12438414797433
402.5149618890848	1589.0	2778.4333333333334	97.69269865082494
403.2939808756294	1589.2	2786.4	96.58969448506578
404.07292785067847	1589.5	2809.4666666666667	98.845559033391
404.8518028120667	1588.8333333333333	2824.4666666666667	97.99801890347625
405.630605757629	1589.6666666666667	2828.2	99.23638163975866
406.4093366852001	1589.0333333333333	2818.733333333333	99.13479342660767
407.1879955926149	1589.1666666666667	2824.3	97.61675287008131
407.9665824777082	1588.9666666666667	2842.0333333333333	100.29661321426433
408.74509733831474	1589.5666666666666	2858.0666666666666	99.6145690089653
409.52354017226935	1589.3	2872.266666666667	100.63827461713043
410.3019109774069	1589.2	2873.766666666667	101.39299396633741
411.08020975156217	1589.0666666666666	2885.4666666666667	101.43648335593092
411.8584364925699	1589.1333333333334	2915.9	100.43492537457067
412.6365911982651	1589.0333333333333	2935.766666666667	102.38080069536038
413.4146738664823	1589.6	2953.7	100.81968514966033
414.19268449505654	1589.3	2988.233333333333	104.1017487088678
414.97062308182257	1588.6333333333334	3028.866666666667	106.92018154458981
415.74848962461516	1588.3	3067.0333333333333	106.84437716929301
416.52628412126916	1588.8	3131.8	106.92259913815087
417.3040065696194	1589.2333333333333	3211.2	109.5450159772925
418.0816569675006	1589.1333333333334	3208.9	110.07111532048138
418.8592353127476	1589.2666666666667	3191.9333333333334	108.62861892861544
419.63674160319533	1589.0666666666666	3208.866666666667	111.30241116945395
420.4141758366785	1588.7666666666667	3243.233333333333	108.13564904349927
421.1915380110319	1588.8333333333333	3261.3	108.69089683261753
421.9688281240904	1589.0333333333333	3264.266666666667	108.87543263112582
422.7460461736888	1588.7333333333333	3311.4333333333334	107.42279507446136
423.52319215766187	1589.2	3380.6	107.46799499777549
424.3002660738445	1589.0666666666666	3458.133333333333	104.27791467019009
425.0772679200714	1589.2	3599.0333333333333	105.19985380829792
425.8541976941775	1589.2666666666667	3741.8	103.12304664465856
426.6310553939975	1589.5333333333333	3814.0333333333333	103.75615193218962
427.40784101736625	1588.9333333333334	3869.4666666666667	103.77039602387715
428.18455456211865	1589.6666666666667	3985.6666666666665	102.7570092381456
428.96119602608934	1589.0666666666666	4168.3	101.21518039966989
429.7377654071133	1588.4666666666667	4390.666666666667	102.2430559591873
430.5142627030252	1589.0666666666666	4506.933333333333	102.04922445114276
431.29068791166	1588.8	4654.433333333333	103.01003373499493
432.06704103085235	1589.5	4776.733333333334	101.69173748041439
432.8433220584372	1589.0	4880.266666666666	103.23128780375737
433.6195309922492	1589.3	4934.633333333333	102.4134454249056
434.3956678301234	1588.9	4972.766666666666	102.21394452386937
435.1717325698944	1588.9666666666667	4988.7	101.10100134790845
435.9477252093971	1589.6333333333334	5003.7	101.00305657012055
436.72364574646633	1588.9	5043.566666666667	99.43683585613799
437.49949417893686	1589.7	5111.066666666667	100.98253456857195
438.27527050464346	1588.7666666666667	5212.166666666667	101.00745937477537
439.0509747214211	1588.8333333333333	5381.966666666666	100.52300277231367
439.8266068271044	1589.3	5637.033333333334	99.58536799754854
440.6021668195283	1589.1333333333334	6019.2	102.09412008458288
441.37765469652754	1589.2	6473.066666666667	101.32224729983238
442.1530704559369	1589.0666666666666	6962.633333333333	101.63534047414421
442.9284140955914	1588.4333333333334	7403.633333333333	102.61637301677685
443.7036856133256	1589.0333333333333	7725.766666666666	104.20297448681382
444.47888500697445	1589.3666666666666	7908.2	104.29507586370978
445.2540122743727	1589.8	7924.433333333333	102.48229826428832
446.0290674133552	1588.9	7875.4	102.32350357970114
446.8040504217568	1588.8333333333333	7793.433333333333	102.35820102977969
447.5789612974122	1589.3666666666666	7711.333333333333	101.42391428608413
448.35380003815635	1589.9	7655.333333333333	101.32212141025497
449.1285666418239	1588.9666666666667	7631.433333333333	102.4501267381579
449.90326110624983	1588.6333333333334	7620.833333333333	100.92671047295059
450.67788342926883	1588.5666666666666	7637.033333333334	100.98349989371441
451.4524336087157	1588.7333333333333	7676.133333333333	100.90752035706204
452.22691164242536	1589.2	7731.3	101.5049059240378
453.00131752823256	1588.8	7801.833333333333	102.69418665106731
453.7756512639721	1589.1333333333334	7854.166666666667	100.50000866567056
454.5499128474788	1589.7	7935.633333333333	101.2096586946956
455.32410227658755	1589.7	7980.0	101.17908788904278
456.09821954913303	1589.1666666666667	7969.366666666667	100.49499326400932
456.8722646629501	1589.0333333333333	7946.933333333333	101.55004594415071
457.6462376158736	1589.5	7889.133333333333	101.41204622953292
458.4201384057383	1589.1666666666667	7786.5	100.61065074753495
459.1939670303791	1589.0333333333333	7656.433333333333	100.30713132922821
459.96772348763074	1589.4333333333334	7523.4	100.78855146855071
460.741407775328	1589.5666666666666	7360.566666666667	99.4510046258637
461.51501989130577	1588.8666666666666	7222.0	99.90200025149697
462.2885598333988	1588.9666666666667	7118.1	100.33436283629021
463.0620275994419	1589.9333333333334	7027.666666666667	99.84034021915525
463.83542318726995	1589.1333333333334	6963.466666666666	99.56460411923095
464.6087465947177	1589.0	6935.166666666667	100.76883209751995
465.38199781962	1589.2	6897.733333333334	99.42203289365389
466.1551768598116	1589.6	6891.366666666667	100.34487916029657
466.92828371312737	1589.0666666666666	6917.8	100.07490758284764
467.7013183774021	1588.9	6931.4	98.87218509729502
468.4742808504707	1588.6666666666667	6984.2	99.22628443095427
469.24717113016777	1589.6	7044.166666666667	99.3138895338478
470.0199892143283	1589.8333333333333	7099.133333333333	99.2423872437634
470.792735100787	1589.2666666666667	7172.866666666667	98.50549320836915
471.5654087873788	1589.2333333333333	7256.0	98.89886761519706
472.33801027193834	1588.9666666666667	7317.466666666666	99.19990443991227
473.11053955230057	1589.3	7383.8	98.94465208578441
473.88299662630027	1589.2	7455.433333333333	99.6256233156455
474.65538149177223	1589.1	7501.9	99.74769623762067
475.4276941465513	1589.0333333333333	7528.4	98.23675253669768
476.1999345884722	1588.8	7553.433333333333	99.71684939901601
476.97210281536985	1589.4	7542.6	98.73092369349816
477.74419882507897	1589.5	7523.966666666666	99.22505560885608
478.51622261543446	1589.1666666666667	7497.733333333334	98.55652384388712
479.2881741842711	1588.8	7468.466666666666	98.0193856026369
480.06005352942367	1588.7333333333333	7431.266666666666	99.52510929568123
480.831860648727	1589.8333333333333	7384.833333333333	98.37073196206214
481.60359554001593	1589.2	7345.533333333334	99.10348781254274
482.37525820112523	1589.8	7287.733333333334	98.35869436615793
483.14684862988975	1588.9	7243.8	98.42496584858469
483.91836682414424	1589.2	7188.866666666667	96.84215575734665
484.68981278172356	1588.8	7148.766666666666	97.69899929309123
485.46118650046253	1589.2	7097.966666666666	98.15808577114348
486.23248797819593	1589.3	7056.566666666667	98.57605213422798
487.0037172127586	1589.2333333333333	7013.0	98.20444352399922
487.7748742019853	1589.0666666666666	6983.633333333333	97.45914195765889
488.54595894371096	1589.2	6947.266666666666	97.2938397125918
489.31697143577026	1588.9333333333334	6912.5	96.70135531059728
490.08791167599804	1589.4333333333334	6891.9	97.68948486638648
490.8587796622292	1589.0666666666666	6863.5	97.96592804824986
491.6295753922984	1588.9666666666667	6824.266666666666	98.40300173676899
492.4002988640406	1589.7333333333333	6795.633333333333	96.58895117677785
493.17095007529053	1589.0333333333333	6766.733333333334	97.67187259278678
493.94152902388305	1589.2666666666667	6737.4	96.22934290361081
494.71203570765294	1589.1	6707.1	97.23187900848929
495.482470124435	1588.9333333333334	6668.033333333334	96.03943559090246
496.25283227206404	1589.2333333333333	6650.166666666667	97.13318445219198
497.02312214837485	1589.8333333333333	6620.2	96.38800277999282
497.7933397512024	1589.0	6588.3	96.70084891927515
498.56348507838123	1589.6	6559.966666666666	95.85113369204788
499.3335581277464	1589.8666666666666	6558.666666666667	97.41360796169653
500.10355889713264	1588.4666666666667	6539.1	96.33725396440231
500.8734873843747	1589.0333333333333	6534.6	97.25262625691252
501.6433435873074	1589.2	6528.033333333334	96.45592156445755
502.4131275037657	1589.4	6530.833333333333	95.77042555297417
503.1828391315842	1589.0333333333333	6541.433333333333	95.34021244465517
503.95247846859786	1589.5	6563.6	95.85410494454038
504.72204551264144	1589.4	6584.8	96.3293598330549
505.49154026154974	1589.5666666666666	6631.9	97.19002466946269
506.2609627131576	1589.9666666666667	6649.7	95.2166768647103
507.03031286529983	1589.0	6700.2	95.3966609849063
507.7995907158112	1589.6333333333334	6773.466666666666	96.48783432241491
508.5687962625266	1588.9	6833.233333333334	95.43570173438373
509.33792950328075	1589.2666666666667	6911.366666666667	95.91967762274227
510.1069904359085	1589.4	6997.833333333333	95.53839069264896
510.8759790582447	1588.9	7075.9	95.34961273610838
511.6448953681241	1589.4	7165.6	95.67148452475341
512.4137393633815	1588.5666666666666	7257.833333333333	96.10130635264268
513.1825110418519	1589.5	7360.933333333333	96.68557821405172
513.9512104013698	1588.8666666666666	7461.0	96.31320794695232
514.7198374397702	1588.6666666666667	7562.6	95.59254018295599
515.4883921548881	1589.2	7670.233333333334	95.67327062717622
516.2568745445578	1589.1666666666667	7783.133333333333	95.64160381147224
517.0252846066146	1589.4	7879.333333333333	94.8475669014811
517.793622338893	1589.1333333333334	7985.3	94.98481803319486
518.561887739228	1589.6	8086.666666666667	94.4122045784873
519.3300808054544	1589.9	8195.066666666668	95.59698543188297
520.0982015354069	1589.8	8272.566666666668	94.50780898216104
520.8662499269203	1588.9666666666667	8372.966666666667	94.56372056902244
521.6342259778296	1589.4	8458.133333333333	94.95855916053033
522.4021296859694	1590.1333333333334	8538.633333333333	95.52675934288331
523.1699610491747	1590.0666666666666	8590.066666666668	94.6359312331078
523.9377200652801	1589.6	8664.266666666666	95.44176101446222
524.7054067321207	1588.6	8725.4	95.13421034380994
525.4730210475309	1589.3333333333333	8799.2	95.40871545774642
526.2405630093459	1589.1333333333334	8859.433333333332	95.59086989814502
527.0080326154003	1589.0	8917.7	94.74700759370788
527.7754298635291	1589.0	8971.866666666667	95.00191976142182
528.5427547515668	1589.3	9016.166666666666	94.82402148427137
529.3100072773485	1588.4333333333334	9056.133333333333	95.36386995911178
530.077187438709	1589.8	9108.2	95.80811553872536
530.8442952334829	1589.8666666666666	9148.933333333332	95.94299971410999
531.6113306595051	1589.8	9179.2	94.45301386455569
532.3782937146104	1589.4666666666667	9212.1	94.07342860879339
533.1451843966338	1590.2333333333333	9244.333333333334	94.12075608773381
533.9120027034099	1588.4666666666667	9278.633333333333	94.4649956084146
534.6787486327736	1589.0666666666666	9322.366666666667	94.86083919103574
535.4454221825597	1589.2	9345.266666666666	93.92368290262591
536.212023350603	1589.3	9388.6	94.21125597605518
536.9785521347383	1589.5333333333333	9423.5	94.23693566095751
537.7450085328004	1589.7666666666667	9451.3	94.22020101092241
538.5113925426242	1589.4666666666667	9448.866666666667	92.92354407767917
539.2777041620444	1589.2333333333333	9491.966666666667	93.59244550535199
540.0439433888959	1589.7	9531.533333333333	94.5989212145419
540.8101102210134	1589.2666666666667	9547.6	94.84577481855888
541.5762046562318	1590.0	9547.1	93.63037450211083
542.3422266923859	1590.2	9575.866666666667	94.47635137373025
543.1081763273105	1589.1666666666667	9585.133333333333	94.44617198674405
543.8740535588404	1589.2	9579.533333333333	93.82291932830911
544.6398583848105	1590.0	9604.366666666667	94.27134000263273
545.4055908030555	1589.0	9610.133333333333	94.49201781449715
546.1712508114102	1589.4	9615.1	94.9030079006637
546.9368384077096	1589.3333333333333	9615.066666666668	93.73933490362047
547.7023535897882	1589.2333333333333	9614.733333333334	93.13396445652984
548.4677963554811	1590.0333333333333	9617.366666666667	93.03427155549967
549.2331667026231	1589.5	9625.766666666666	94.04938395804365
549.9984646290487	1588.8333333333333	9612.033333333333	93.32253062679428
550.7636901325931	1589.0	9604.066666666668	92.88428820675338
551.5288432110908	1589.6666666666667	9613.7	94.06161592251893
552.2939238623768	1589.3	9600.133333333333	93.33762639117842
553.0589320842859	1588.6666666666667	9600.5	93.50835214105952
553.8238678746528	1589.5333333333333	9585.433333333332	92.68189834375279
554.5887312313124	1589.2	9597.533333333333	93.30290085307287
555.3535221520995	1589.9333333333334	9607.633333333333	93.56413152933273
556.1182406348488	1589.9	9582.733333333334	92.61168310383336
556.8828866773954	1589.6	9590.533333333333	92.42435989090355
557.6474602775738	1588.9	9593.3	92.37304367984531
558.411961433219	1589.8666666666666	9610.4	92.80923596064804
559.1763901421657	1589.8	9609.666666666666	92.17904404726121
559.9407464022488	1589.0666666666666	9635.366666666667	92.86107287747642
560.7050302113031	1589.3	9637.566666666668	92.5062448384471
561.4692415671633	1589.0	9647.7	92.33945863469964
562.2333804676643	1589.6666666666667	9661.866666666667	92.76208079976992
562.997446910641	1589.7666666666667	9681.833333333334	92.86702874946545
563.7614408939281	1588.5333333333333	9694.3	91.98295325918153
564.5253624153604	1589.3666666666666	9726.033333333333	92.84369857855624
565.2892114727728	1588.6666666666667	9744.366666666667	91.95459624178037
566.0529880639999	1590.1333333333334	9752.733333333334	91.90528567222977
566.8166921868768	1589.3666666666666	9767.933333333332	91.73611900747223
567.5803238392382	1589.0666666666666	9767.533333333333	91.10377593338694
568.3438830189189	1589.3666666666666	9789.233333333334	91.51009890720908
569.1073697237535	1589.7	9800.866666666667	91.83363940787103
569.8707839515772	1589.5	9827.333333333334	91.74360094289617
570.6341257002246	1589.5333333333333	9836.933333333332	91.74001842606864
571.3973949675305	1589.4	9862.933333333332	92.27355888754312
572.1605917513298	1588.8666666666666	9878.9	91.53613068166017
572.9237160494572	1588.8	9895.0	91.58741237139016
573.6867678597476	1589.3666666666666	9913.3	91.64292335039664
574.4497471800358	1588.9333333333334	9905.466666666667	90.97754890985411
575.2126540081566	1589.6	9923.333333333334	90.997849409327
575.9754883419448	1589.0666666666666	9930.533333333333	91.5120672319041
576.7382501792351	1589.7666666666667	9938.1	90.95124355452437
577.5009395178625	1589.1333333333334	9946.4	91.50125202536992
578.2635563556619	1589.3	9956.4	90.51973823978979
579.0261006904677	1589.6333333333334	9983.633333333333	90.98556798241594
579.7885725201152	1590.0	9996.366666666667	91.28481416550791
580.5509718424388	1588.9	10002.9	91.64924516989771
581.3132986552736	1589.0333333333333	10011.266666666666	90.48970450672748
582.0755529564542	1589.3333333333333	10040.5	91.2007355597627
582.8377347438156	1589.2333333333333	10064.2	91.908855759419
583.5998440151925	1589.5666666666666	10090.166666666666	91.74543019809178
584.3618807684197	1589.6	10114.8	90.64659995794707
585.123845001332	1589.6666666666667	10150.233333333334	91.68155173996983
585.8857367117644	1589.7	10177.0	91.4408746179536
586.6475558975515	1589.4666666666667	10208.633333333333	90.98188985245092
587.4093025565281	1589.4333333333334	10258.2	90.61296561850291
588.1709766865292	1589.1333333333334	10289.233333333334	89.93286691899523
588.9325782853895	1589.1	10348.5	89.95370294138952
589.6941073509438	1588.9666666666667	10397.133333333333	90.7698437949976
590.4555638810269	1589.8333333333333	10464.666666666666	90.25505971969525
591.2169478734736	1588.8	10549.266666666666	90.67476765256639
591.9782593261189	1589.5	10604.866666666667	89.58722381122531
592.7394982367973	1589.4333333333334	10692.766666666666	90.83622420429356
593.5006646033439	1589.4	10771.3	90.28106449352647
594.2617584235933	1588.7666666666667	10861.733333333334	89.66691421140126
595.0227796953804	1589.9333333333334	10969.433333333332	90.54590148391814
595.78372841654	1589.5333333333333	11078.033333333333	88.92443979564516
596.544604584907	1589.1666666666667	11200.433333333332	89.27778089037186
597.3054081983161	1589.5666666666666	11319.166666666666	90.27552844012634
598.0661392546021	1589.4333333333334	11424.466666666667	89.74375898778045
598.8267977515999	1589.3666666666666	11541.0	89.0466930174742
599.5873836871442	1589.1333333333334	11694.033333333333	90.21002270101445
600.34789705907	1589.4666666666667	11815.7	89.74899637544812
601.1083378652119	1589.4333333333334	11940.166666666666	89.74672148282403
601.8687061034049	1589.5	12086.9	90.69992524475823
602.6290017714836	1589.7666666666667	12209.666666666666	89.71225536224618
603.3892248672829	1589.5333333333333	12337.866666666667	89.00726810238415
604.1493753886377	1589.3666666666666	12488.9	89.13353016387528
604.9094533333828	1588.6333333333334	12611.733333333334	88.8823476084132
605.6694586993528	1589.2	12729.0	88.29440006952834
606.4293914843829	1589.6	12863.4	88.31869143031935
607.1892516863076	1589.6333333333334	13015.066666666668	88.88879228251888
607.9490393029618	1589.4333333333334	13158.066666666668	89.4202188643018
608.7087543321802	1589.8333333333333	13268.266666666666	89.23451478771845
609.4683967717978	1589.4666666666667	13412.433333333332	89.42801442420608
610.2279666196492	1589.3333333333333	13552.2	88.91231647949274
610.9874638735695	1589.2666666666667	13687.033333333333	89.78072818076481
611.7468885313933	1588.9333333333334	13810.266666666666	88.70666437895659
612.5062405909555	1588.8333333333333	13945.933333333332	89.28980117422142
613.2655200500909	1589.1	14084.3	89.50909808513995
614.0247269066342	1588.6	14185.733333333334	89.2104426474373
614.7838611584203	1589.5	14291.566666666668	89.05154419613126
615.5429228032841	1589.2333333333333	14405.733333333334	89.34774655628257
616.3019118390603	1589.2	14503.266666666666	88.89594053583113
617.0608282635836	1590.1333333333334	14595.9	89.23042919804897
617.8196720746892	1589.1	14682.166666666666	89.21220546871206
618.5784432702114	1589.4	14770.933333333332	89.15579233676526
619.3371418479854	1588.8666666666666	14835.5	88.34008832030364
620.0957678058459	1589.1666666666667	14904.566666666668	87.65879913194426
620.8543211416277	1589.0666666666666	14964.4	87.51627672555499
621.6128018531655	1588.5333333333333	15062.2	88.83599747263462
622.3712099382943	1589.4333333333334	15104.5	88.16131470039305
623.1295453948488	1588.6	15166.3	89.3146061993464
623.8878082206638	1589.0	15248.166666666666	89.17623798382205
624.6459984135743	1588.8	15274.266666666666	88.7653798859459
625.4041159714149	1589.3666666666666	15319.066666666668	88.34867974638081
626.1621608920203	1589.1333333333334	15391.033333333333	88.3657746222046
626.9201331732256	1589.0666666666666	15443.566666666668	89.21374373620576
627.6780328128656	1590.0	15454.766666666666	88.21962634913609
628.4358598087749	1589.6666666666667	15510.866666666667	89.50298596647059
629.1936141587885	1589.2666666666667	15527.9	88.87754534670621
629.9512958607411	1589.0666666666666	15538.4	87.43023876057899
630.7089049124675	1589.5333333333333	15560.033333333333	88.10523640728901
631.4664413118026	1589.4666666666667	15582.933333333332	88.40374905270355
632.2239050565811	1589.3333333333333	15604.666666666666	87.82070296102752
632.9812961446379	1588.8666666666666	15621.333333333334	87.35735592770718
633.7386145738079	1588.9666666666667	15625.633333333333	86.77893982513277
634.4958603419257	1589.6333333333334	15644.933333333332	87.47095694209274
635.2530334468262	1589.4333333333334	15648.333333333334	88.01954203116989
636.0101338863443	1589.4	15638.766666666666	87.6618994871653
636.7671616583146	1589.3666666666666	15627.0	88.02717527283423
637.5241167605723	1589.6333333333334	15587.5	87.08445204059613
638.2809991909518	1589.0333333333333	15594.733333333334	87.57393429633424
639.037808947288	1589.0333333333333	15572.666666666666	87.95519148257392
639.7945460274159	1589.1333333333334	15577.533333333333	87.82821400563132
640.5512104291702	1589.1666666666667	15545.966666666667	87.33403574023284
641.3078021503857	1588.9333333333334	15531.833333333334	87.64894656735403
642.0643211888971	1588.8	15510.866666666667	87.69885540677362
642.8207675425394	1589.2333333333333	15496.0	87.2798532785062
643.5771412091474	1589.2333333333333	15474.466666666667	87.96438346599513
644.3334421865558	1590.0333333333333	15439.1	88.08079564681373
645.0896704725996	1588.7333333333333	15411.7	87.63044338735789
645.8458260651132	1589.5	15399.266666666666	87.9786395936089
646.6019089619319	1589.6333333333334	15360.833333333334	87.84499990607965
647.3579191608902	1589.1	15345.8	86.86532365136978
648.1138566598231	1589.7	15321.066666666668	87.37139316639133
648.8697214565653	1589.2333333333333	15310.4	87.03319842809864
649.6255135489516	1588.9666666666667	15295.333333333334	88.56989635064633
650.3812329348169	1589.1333333333334	15266.266666666666	87.14688279380908
651.1368796119959	1589.4	15289.833333333334	87.18422447618099
651.8924535783235	1588.8	15282.866666666667	86.25711040472812
652.6479548316345	1589.0	15264.8	85.88376653014367
653.4033833697637	1588.9	15299.533333333333	87.11885305931976
654.1587391905458	1588.6	15278.1	86.7445248103412
654.9140222918159	1589.3	15275.666666666666	86.85563900742932
655.6692326714084	1589.3333333333333	15296.1	86.35421196161151
656.4243703271585	1589.1333333333334	15301.9	86.1694885726857
657.1794352569008	1589.4666666666667	15301.633333333333	85.966429039073
657.9344274584702	1589.6666666666667	15296.333333333334	85.59021062858585
658.6893469297014	1589.4333333333334	15311.566666666668	85.39882247261757
659.4441936684294	1588.5666666666666	15345.733333333334	84.94865236145728
660.1989676724888	1588.8666666666666	15373.633333333333	85.72439093604694
660.9536689397146	1589.2	15422.6	86.99811280006446
661.7082974679414	1589.2666666666667	15458.466666666667	86.5048994630125
662.4628532550042	1589.6333333333334	15495.433333333332	86.2365266783914
663.2173362987378	1589.3	15563.0	86.4578869518138
663.9717465969768	1589.1	15641.366666666667	86.19966590918052
664.7260841475563	1589.1333333333334	15686.2	85.7753757496622
665.480348948311	1589.0666666666666	15765.166666666666	86.7669449757548
666.2345409970756	1589.3	15796.9	85.89542875786813
666.988660291685	1588.4333333333334	15866.366666666667	85.73279738218945
667.742706829974	1589.3333333333333	15949.1	85.35371582665324
668.4966806097776	1589.8666666666666	15997.7	84.74596560442674
669.2505816289303	1588.8333333333333	16113.333333333334	85.25087075769564
670.0044098852671	1589.8	16204.633333333333	86.4337307646147
670.7581653766227	1589.5333333333333	16290.666666666666	85.75390310323262
671.511848100832	1589.4666666666667	16382.533333333333	85.47121333105875
672.2654580557298	1589.0666666666666	16479.166666666668	85.34452142854985
673.0189952391509	1589.1	16571.5	85.35038344712919
673.7724596489301	1590.1	16650.033333333333	84.86976746735813
674.5258512829022	1589.6333333333334	16791.333333333332	85.73441476555963
675.279170138902	1588.8	16951.433333333334	86.56413552741752
676.0324162147645	1588.6666666666667	17066.4	86.3050623596684
676.7855895083242	1589.0333333333333	17183.4	85.61642292369291
677.5386900174161	1588.7666666666667	17307.6	86.00120797065966
678.2917177398749	1590.1666666666667	17404.166666666668	85.83954199106944
679.0446726735356	1589.3666666666666	17532.166666666668	85.9479999575959
679.797554816233	1589.3666666666666	17624.533333333333	85.40746901376768
680.5503641658016	1589.7666666666667	17710.133333333335	84.34147660493933
681.3031007200765	1589.3	17821.133333333335	84.84402027050206
682.0557644768925	1589.4333333333334	17920.4	84.84426605161417
682.8083554340842	1589.4333333333334	18043.733333333334	85.53513363928873
683.5608735894867	1589.5333333333333	18157.366666666665	84.50972357229512
684.3133189409347	1589.6	18302.866666666665	85.5595371060245
685.0656914862628	1589.7333333333333	18404.6	85.39807994776204
685.8179912233061	1589.0666666666666	18538.3	85.15114008766345
686.5702181498993	1589.3333333333333	18662.6	85.0155104940876
687.3223722638772	1589.5333333333333	18793.133333333335	84.30567922327505
688.0744535630747	1589.5	18950.466666666667	84.54977891532522
688.8264620453265	1589.5666666666666	19063.3	84.35509106733294
689.5783977084674	1589.0	19210.333333333332	85.82142054210384
690.3302605503324	1589.3	19300.833333333332	84.68434884487446
691.082050568756	1589.6	19408.3	84.87636399142464
691.8337677615733	1589.6	19450.1	84.58317155224721
692.585412126619	1589.1	19529.2	83.69032103628052
693.3369836617278	1589.3333333333333	19663.7	84.54285999975207
694.0884823647348	1589.0	19748.833333333332	84.16574987526178
694.8399082334745	1588.8333333333333	19824.033333333333	84.08834237971504
695.5912612657819	1589.1333333333334	19867.266666666666	84.12609468373178
696.3425414594917	1589.9333333333334	19939.833333333332	84.34432833208125
697.0937488124388	1589.1666666666667	20013.8	84.56025753200902
697.8448833224579	1589.5	20126.733333333334	85.09699724836779
698.5959449873841	1589.4666666666667	20152.633333333335	84.98655180831636
699.3469338050518	1589.3333333333333	20196.233333333334	84.09032047456692
700.0978497732962	1589.8666666666666	20211.6	84.00698624060263
700.8486928899517	1588.7	20226.366666666665	83.74310377215431
701.5994631528534	1588.8	20257.7	84.10874579543953
702.3501605598362	1589.3333333333333	20321.266666666666	84.31801522135416
703.1007851087347	1590.0	20341.3	84.51630727012864
703.8513367973837	1589.3333333333333	20334.366666666665	85.04694243682171
704.6018156236181	1590.3333333333333	20308.633333333335	84.85285943621122
705.3522215852728	1588.8	20305.633333333335	84.49080109244477
706.1025546801824	1589.2	20270.766666666666	84.22641263392336
706.8528149061818	1589.7333333333333	20256.8	83.21801745663235
707.603002261106	1589.4	20255.9	83.48953523823064
708.3531167427894	1589.1	20258.633333333335	84.8289634509296
709.1031583490673	1589.1333333333334	20214.666666666668	84.92271860418533
709.8531270777742	1589.3666666666666	20187.3	84.51218986504914
710.6030229267449	1589.0333333333333	20143.3	83.7665561421336
711.3528458938142	1588.8666666666666	20087.766666666666	83.84758364432297
712.1025959768172	1589.8666666666666	20037.8	84.14794518461257
712.8522731735884	1589.2666666666667	19968.066666666666	84.62751120172167
713.6018774819628	1589.6666666666667	19857.8	84.63118196324449
714.351408899775	1589.5666666666666	19804.133333333335	84.09119969524505
715.1008674248601	1589.3	19738.066666666666	83.85069387794816
715.8502530550527	1589.4666666666667	19618.633333333335	84.00360776260737
716.5995657881876	1589.1333333333334	19511.866666666665	83.76017350528849
717.3488056220998	1588.8666666666666	19404.333333333332	83.8719934806267
718.097972554624	1588.6333333333334	19283.033333333333	83.67737025149613
718.8470665835949	1589.2666666666667	19241.366666666665	83.83390242790443
719.5960877068475	1589.7	19168.266666666666	83.31006184056685
720.3450359222164	1589.1333333333334	19115.033333333333	83.63819833907063
721.0939112275368	1589.5333333333333	19080.533333333333	83.82930152680572
721.842713620643	1589.6	19028.133333333335	82.98161903430238
722.5914430993702	1589.3333333333333	18998.9	82.76237927019362
723.340099661553	1589.0333333333333	18981.533333333333	82.91934786548018
724.0886833050263	1589.6	18977.733333333334	83.16607055432021
724.837194027625	1589.9	18926.566666666666	83.19649544208623
725.5856318271836	1589.8	18876.333333333332	82.8996209143724
726.3339967015373	1589.1666666666667	18858.433333333334	82.91079513032054
727.0822886485207	1589.6	18794.133333333335	83.35557212667555
727.8305076659686	1589.6	18711.933333333334	82.44449076314861
728.5786537517159	1589.6333333333334	18651.566666666666	82.97753963195677
729.3267269035974	1589.7666666666667	18627.966666666667	83.56196334256876
730.0747271194479	1589.7666666666667	18586.933333333334	83.24973523562
730.822654397102	1589.2333333333333	18524.1	82.51314005806886
731.5705087343949	1589.2333333333333	18496.933333333334	81.3551062029985
732.3182901291611	1589.1333333333334	18464.333333333332	82.98200098377033
733.0659985792356	1588.9	18421.6	82.88597867568586
733.8136340824532	1588.9	18416.433333333334	83.1608665546395
734.5611966366486	1589.5	18410.233333333334	83.18958265358188
735.3086862396566	1589.3	18417.3	83.18645459164324
736.056102889312	1588.7666666666667	18406.3	83.02982798880305
736.8034465834498	1589.1666666666667	18417.133333333335	83.16371543521677
737.5507173199047	1589.0333333333333	18432.633333333335	82.96419301221293
738.2979150965115	1588.9333333333334	18450.566666666666	82.64102126390505
739.045039911105	1588.5666666666666	18454.6	81.95439199138175
739.79209176152	1588.9333333333334	18430.1	82.85983430479195
740.5390706455914	1589.2333333333333	18393.333333333332	82.35775875737849
741.285976561154	1588.9	18377.766666666666	82.4369215310995
742.0328095060426	1589.6	18387.133333333335	82.91132661972223
742.7795694780918	1589.6333333333334	18375.366666666665	83.63794893202997
743.5262564751367	1589.4333333333334	18355.3	84.20402733745648
744.272870495012	1589.2666666666667	18327.6	84.0072982295398
745.0194115355524	1589.4	18271.166666666668	82.83842233781233
745.765879594593	1589.4333333333334	18257.3	82.9639500051446
746.5122746699683	1589.1	18238.433333333334	83.43329545079644
747.2585967595134	1589.5	18201.966666666667	82.96923587834947
748.0048458610628	1590.2	18201.433333333334	82.73555894582374
748.7510219724516	1588.7	18237.733333333334	81.79536376137747
749.4971250915144	1589.0666666666666	18242.233333333334	81.9399108934409
750.243155216086	1589.6666666666667	18272.3	82.56913556215586
750.9891123440015	1589.5666666666666	18313.5	82.38647056072736
751.7349964730954	1589.5666666666666	18362.4	83.24760297225241
752.4808076012027	1589.0	18423.033333333333	82.61863158263759
753.2265457261582	1589.5	18478.866666666665	82.42835713469681
753.9722108457964	1589.2	18559.866666666665	82.12871850286224
754.7178029579526	1589.0666666666666	18614.133333333335	82.12748695536148
755.4633220604613	1588.8333333333333	18624.3	82.07435127125547
756.2087681511574	1589.2	18669.533333333333	82.10529282429613
756.9541412278757	1588.9333333333334	18709.3	82.08906851131435
757.699441288451	1589.1	18798.7	82.73071345890155
758.4446683307182	1589.4666666666667	18828.3	82.15593109121191
759.1898223525119	1589.1333333333334	18867.866666666665	82.67118197189028
759.9349033516671	1588.6666666666667	18904.733333333334	82.5011765930807
760.6799113260186	1589.0333333333333	18973.8	82.51871827467694
761.424846273401	1589.7666666666667	19063.966666666667	82.64568315168178
762.1697081916495	1589.0666666666666	19153.933333333334	82.06153433947298
762.9144970785986	1589.5333333333333	19230.766666666666	82.0729805441938
763.6592129320832	1589.1	19299.233333333334	81.6683834430533
764.4038557499381	1588.9666666666667	19362.366666666665	81.43707691046106
765.1484255299982	1588.8666666666666	19418.733333333334	81.39726993737888
765.8929222700982	1588.8666666666666	19443.666666666668	80.7759119242836
766.637345968073	1588.8	19505.266666666666	81.50349133964623
767.3816966217572	1589.3666666666666	19571.6	82.47911896101915
768.1259742289859	1589.3666666666666	19661.466666666667	82.55241815419895
768.8701787875938	1589.6333333333334	19739.6	81.72907314502861
769.6143102954156	1589.6	19778.7	80.68281396201931
770.3583687502863	1589.2333333333333	19844.733333333334	80.74896450514593
771.1023541500406	1589.2	19928.333333333332	81.76576210595776
771.8462664925133	1589.2	20027.9	82.15110038723579
772.5901057755393	1589.8666666666666	20141.6	82.18181412251357
773.3338719969533	1588.7333333333333	20273.166666666668	81.66315356069522
774.0775651545903	1589.4	20372.633333333335	82.43766363166102
774.8211852462848	1589.9333333333334	20421.1	81.32411366108198
775.5647322698719	1589.1666666666667	20482.333333333332	80.72794742578135
776.3082062231862	1589.4333333333334	20573.133333333335	81.32647172236545
777.0516071040627	1589.4333333333334	20671.3	80.96805069808474
777.7949349103361	1589.0	20768.766666666666	80.03816109126332
778.5381896398412	1589.3333333333333	20857.433333333334	80.14294607044907
779.281371290413	1589.2333333333333	20954.833333333332	80.43172870223461
780.024479859886	1589.3333333333333	21096.666666666668	81.27665331563041
780.7675153460953	1589.4	21221.6	81.59476346222645
781.5104777468754	1589.2666666666667	21320.466666666667	81.24810439884021
782.2533670600615	1588.7666666666667	21439.833333333332	81.23705995380669
782.996183283488	1588.6666666666667	21513.7	80.6229268537521
783.73892641499	1588.9666666666667	21634.866666666665	81.28306282359164
784.4815964524023	1590.1	21745.633333333335	81.41004760745817
785.2241933935596	1589.6333333333334	21858.133333333335	80.93967782311817
785.9667172362967	1588.8666666666666	21961.7	81.30009105614921
786.7091679784486	1588.9666666666667	22030.066666666666	80.73200524013299
787.4515456178499	1589.4	22108.4	81.29531156590285
788.1938501523355	1589.4	22174.2	80.49213144748705
788.9360815797401	1588.9333333333334	22275.433333333334	79.81531067079484
789.6782398978987	1589.1	22399.766666666666	79.50580820113778
790.420325104646	1590.0666666666666	22520.066666666666	80.05112058922637
791.1623371978169	1589.2666666666667	22652.166666666668	80.27666685581366
791.9042761752461	1589.6	22746.066666666666	79.86631785026108
792.6461420347684	1589.7333333333333	22866.633333333335	79.69060866022612
793.3879347742187	1589.3666666666666	22984.166666666668	79.44277676320824
794.1296543914318	1589.5666666666666	23071.666666666668	79.80638792155204
794.8713008842426	1589.4333333333334	23187.4	80.33470355115054
795.6128742504857	1589.6	23268.466666666667	80.35409575597079
796.354374487996	1589.3	23364.133333333335	80.56589089894399
797.0958015946084	1588.8	23437.366666666665	80.68512680089204
797.8371555681575	1589.1666666666667	23561.7	80.7521335647932
798.5784364064783	1589.6666666666667	23717.733333333334	80.7862464848452
799.3196441074057	1589.4	23832.4	80.75233203608391
800.0607786687742	1589.4333333333334	23903.766666666666	80.69599724736872
800.8018400884189	1589.2333333333333	24019.366666666665	81.51197366177202
801.5428283641745	1589.3333333333333	24075.0	80.12609763873424
802.2837434938757	1588.6333333333334	24224.7	80.39062005626161
803.0245854753575	1589.3333333333333	24369.066666666666	80.83261014665253
803.7653543064547	1589.3	24493.966666666667	79.883875287669
804.5060499850019	1588.8	24623.966666666667	80.04043429820244
805.2466725088342	1588.7333333333333	24708.8	79.48240030143157
805.9872218757862	1589.3666666666666	24791.133333333335	80.08377477634076
806.7276980836928	1588.5666666666666	24884.033333333333	80.15599435017775
807.4681011303886	1589.3	24979.233333333334	80.0952369894382
808.2084310137088	1589.7333333333333	25003.233333333334	78.78781681867065
808.948687731488	1589.4666666666667	25139.566666666666	78.64640895684835
809.688871281561	1589.2	25267.733333333334	79.29889068811997
810.4289816617627	1589.0	25412.0	79.7372537365659
811.1690188699278	1589.4	25517.366666666665	80.55277239779012
811.9089829038911	1589.1666666666667	25544.533333333333	80.84082835559039
812.6488737614875	1589.1333333333334	25650.233333333334	81.13173295371249
813.3886914405518	1588.3333333333333	25772.6	80.84275659524239
814.1284359389189	1588.6666666666667	25878.266666666666	80.081176825546
814.8681072544233	1588.9333333333334	25949.266666666666	79.90447360936633
815.6077053849002	1588.7666666666667	25983.8	79.13199504145025
816.3472303281842	1589.2333333333333	26008.966666666667	78.94252416269072
817.0866820821101	1589.3333333333333	26091.433333333334	79.14686132377877
817.8260606445127	1588.8666666666666	26199.666666666668	79.52937451920836
818.5653660132269	1589.8	26306.266666666666	79.34691415342438
819.3045981860876	1589.4333333333334	26427.0	80.12379796243054
820.0437571609293	1589.4333333333334	26575.633333333335	79.89237851012786
820.7828429355872	1589.7666666666667	26684.933333333334	80.82089877766307
821.5218555078957	1589.5333333333333	26756.866666666665	80.3931757089599
822.26079487569	1589.9	26810.866666666665	81.01394185945178
822.9996610368046	1589.8	26850.133333333335	80.94351992608298
823.7384539890745	1588.2666666666667	26876.0	80.6051365848054
824.4771737303345	1589.2666666666667	26973.166666666668	80.18190883850903
825.2158202584193	1589.0666666666666	27095.6	79.22915073594991
825.9543935711638	1588.7666666666667	27176.533333333333	79.95736699474338
826.6928936664028	1589.6666666666667	27253.166666666668	80.54022832097247
827.4313205419711	1589.3	27362.833333333332	80.89414932934865
828.1696741957036	1589.0	27413.233333333334	80.17853635234755
828.907954625435	1589.4	27479.3	78.93338719379268
829.646161829	1589.2333333333333	27568.733333333334	79.04051327429785
830.3842958042337	1588.9333333333334	27666.533333333333	78.27023310872833
831.1223565489707	1589.4	27752.8	78.39249936941276
831.8603440610459	1589.5333333333333	27806.966666666667	78.89630933574881
832.598258338294	1588.7666666666667	27832.2	78.84698082554686
833.3360993785501	1588.4666666666667	27900.133333333335	79.46237536862455
834.0738671796487	1589.0666666666666	27960.1	78.95261202762919
834.8115617394246	1588.5666666666666	28046.766666666666	78.54614653935961
835.5491830557129	1588.9	28148.366666666665	78.96000835683962
836.2867311263482	1589.2666666666667	28206.9	78.98473656684887
837.0242059491653	1589.0666666666666	28334.5	79.167498024297
837.7616075219992	1589.0	28457.933333333334	79.49902782288734
838.4989358426844	1589.1666666666667	28474.6	78.59419318930071
839.2361909090561	1588.9666666666667	28513.133333333335	79.02717539054018
839.9733727189487	1588.6	28583.666666666668	78.71023274536483
840.7104812701973	1588.8	28729.733333333334	78.68633638648824
841.4475165606366	1588.8333333333333	28882.2	79.0127166872974
842.1844785881015	1589.8	29014.533333333333	79.81281721734514
842.9213673504267	1589.4	29100.866666666665	79.23913170111118
843.6581828454471	1589.2	29062.1	78.21959793005432
844.3949250709974	1589.7666666666667	29125.533333333333	78.61455947080523
845.1315940249126	1589.5333333333333	29185.633333333335	77.47769893249851
845.8681897050272	1588.8666666666666	29339.5	78.32437337113059
846.6047121091764	1589.0	29440.733333333334	78.80675766588473
847.3411612351948	1588.4	29556.966666666667	78.16700692599885
848.0775370809172	1588.9333333333334	29627.9	77.22424311302959
848.8138396441784	1589.0	29669.2	77.09523126704565
849.5500689228132	1588.9333333333334	29732.833333333332	77.50894888562605
850.2862249146566	1589.6	29795.166666666668	77.64739262830453
851.0223076175432	1589.5	29916.0	77.65779997604926
851.7583170293079	1588.8333333333333	30079.233333333334	77.4420917549311
852.4942531477856	1589.2333333333333	30186.933333333334	77.00685077089516
853.2301159708109	1589.2333333333333	30184.3	77.68550340297953
853.9659054962187	1589.4666666666667	30259.2	77.49056990165595
854.7016217218439	1589.5333333333333	30354.533333333333	77.61388389536494
855.4372646455213	1589.2	30446.033333333333	77.76574779966933
856.1728342650856	1588.7	30519.166666666668	78.30704647682224
856.9083305783716	1588.7333333333333	30661.733333333334	78.83123878584597
857.6437535832143	1589.0666666666666	30807.033333333333	79.4115001595911
858.3791032774483	1589.8666666666666	30905.1	78.8606769230871
859.1143796589085	1589.4	30886.633333333335	78.31807817924305
859.8495827254299	1588.7333333333333	31007.5	78.98770362378251
860.5847124748469	1589.0333333333333	31043.3	79.03834421727224
861.3197689049947	1589.4666666666667	31168.066666666666	78.84132717202625
862.0547520137079	1589.2333333333333	31360.9	79.00312046088962
862.7896617988213	1590.0666666666666	31454.7	78.95900268803803
863.5244982581698	1588.9666666666667	31562.966666666667	78.01730878605835
864.2592613895882	1588.7	31600.766666666666	77.8385169944774
864.9939511909114	1589.5666666666666	31602.666666666668	78.95990894855353
865.728567659974	1588.8	31665.7	79.61262277695523
866.4631107946109	1589.6333333333334	31726.0	79.8060748991677
867.197580592657	1588.8333333333333	31830.466666666667	80.20772456698596
867.931977051947	1589.0333333333333	31877.366666666665	79.72722336528435
868.6663001703158	1589.6333333333334	31907.266666666666	79.85953018278433
869.4005499455982	1588.9333333333334	31889.933333333334	79.8134904887583
870.1347263756289	1589.4666666666667	31900.0	80.13846673070726
870.8688294582428	1588.4	32023.133333333335	79.54689448629193
871.6028591912748	1588.6666666666667	32158.633333333335	79.85696253570214
872.3368155725594	1589.2666666666667	32301.5	80.04969686586395
873.0706985999318	1589.1333333333334	32379.433333333334	80.24860586522223
873.8045082712266	1588.5333333333333	32442.066666666666	80.79133132717409
874.5382445842787	1589.5666666666666	32477.6	80.06109183615759
875.2719075369228	1589.2666666666667	32600.3	79.77142368126947
876.0054971269938	1589.0333333333333	32724.8	78.46665272455817
876.7390133523264	1590.1333333333334	32957.666666666664	78.8774930131257
877.4724562107556	1589.5333333333333	33187.566666666666	78.50545837237655
878.2058257001161	1589.6333333333334	33353.7	78.4575709534313
878.9391218182427	1589.5	33511.36666666667	77.8481977385755
879.6723445629702	1589.2333333333333	33586.36666666667	77.00220580380376
880.4054939321335	1589.4333333333334	33681.5	76.52541278800848
881.1385699235674	1589.3666666666666	33887.7	76.51060412311611
881.8715725351066	1589.4666666666667	34052.066666666666	76.49039313553996
882.604501764586	1589.2333333333333	34245.7	76.10241175952781
883.3373576098403	1588.7333333333333	34422.566666666666	76.09175444220173
884.0701400687044	1589.0	34592.933333333334	76.41164443716463
884.8028491390132	1588.8666666666666	34767.26666666667	77.00752592176852
885.5354848186014	1588.7666666666667	34910.26666666667	76.39660046741427
886.2680471053038	1590.2333333333333	34959.833333333336	75.54511331268525
887.0005359969554	1589.1	35123.63333333333	75.3206815928247
887.7329514913906	1589.0333333333333	35241.73333333333	74.64612037950288
888.4652935864447	1589.7333333333333	35405.433333333334	74.29942799198062
889.1975622799522	1589.5	35605.53333333333	74.04193584294472
889.929757569748	1589.2666666666667	35895.86666666667	74.21192851471966
890.6618794536669	1588.9333333333334	36027.36666666667	73.64865422043775
891.3939279295437	1589.3666666666666	36159.53333333333	74.51954829905316
892.1259029952132	1588.8	36273.8	74.54819625121804
892.8578046485103	1588.9	36441.86666666667	75.04813635272406
893.5896328872698	1588.4666666666667	36585.76666666667	74.7939355929286
894.3213877093264	1588.9666666666667	36827.86666666667	75.30974660092905
895.0530691125149	1589.0	37127.9	75.22892348805907
895.7846770946703	1589.3666666666666	37406.26666666667	76.11346595557971
896.5162116536272	1589.4333333333334	37645.76666666667	76.54006073294678
897.2476727872206	1589.5666666666666	37757.566666666666	76.79109838533674
897.9790604932853	1589.0	37870.2	76.86901718792966
898.7103747696559	1589.4333333333334	38046.73333333333	76.95339229439428
899.4416156141674	1588.8666666666666	38269.26666666667	77.88740997867981
900.1727830246544	1588.9	38485.166666666664	78.0333174684439
900.9038769989521	1588.5666666666666	38714.3	77.71135600127984
901.634897534895	1589.5666666666666	38980.5	78.18597798188657
902.365844630318	1589.1666666666667	39203.333333333336	77.80813232527878
903.0967182830558	1589.3666666666666	39334.86666666667	77.46818468757648
903.8275184909435	1589.2666666666667	39429.066666666666	76.84162223262452
904.5582452518156	1589.4666666666667	39576.76666666667	76.77313610021378
905.288898563507	1588.7	39719.26666666667	76.64610627036151
906.0194784238527	1589.5	39831.9	76.65387466707594
906.7499848306873	1589.2333333333333	40057.4	77.14986727218401
907.4804177818455	1589.0	40252.13333333333	77.30821839141302
908.2107772751625	1589.0666666666666	40416.4	77.74222338971835
908.9410633084728	1589.4666666666667	40590.6	76.83416321659655
909.6712758796114	1589.2	40772.36666666667	77.23981137757674
910.4014149864129	1588.8666666666666	40912.166666666664	76.93031706459755
911.1314806267123	1589.3666666666666	41093.76666666667	76.87608591846131
911.8614727983444	1588.9333333333334	41269.63333333333	76.4999824078407
912.5913914991438	1590.0	41438.5	76.87707547189174
913.3212367269456	1589.0	41620.26666666667	77.24218494228145
914.0510084795844	1589.5	41822.666666666664	77.32820155260993
914.7807067548952	1589.1666666666667	41894.833333333336	77.13265328680252
915.5103315507125	1588.8	41916.26666666667	76.75662906422788
916.2398828648716	1589.3	42000.76666666667	76.40442504695393
916.9693606952068	1589.0666666666666	42103.166666666664	76.35811217895144
917.6987650395532	1589.1333333333334	42192.8	75.82828090174307
918.4280958957455	1589.3333333333333	42263.0	75.70520636716276
919.1573532616186	1589.3666666666666	42325.23333333333	75.35104505739318
919.8865371350073	1590.1333333333334	42327.96666666667	75.34749545453872
920.6156475137464	1589.2	42374.13333333333	75.19846183347032
921.3446843956707	1588.3	42458.96666666667	75.7543644569918
922.0736477786149	1588.8666666666666	42464.63333333333	76.13000991337015
922.802537660414	1589.4	42459.0	76.64218533182901
923.5313540389027	1589.5	42507.96666666667	76.02801212742561
924.2600969119159	1589.3333333333333	42492.1	75.41649618289505
924.9887662772883	1589.4333333333334	42417.96666666667	75.28913242348695
925.7173621328548	1589.5	42425.433333333334	75.33031097416472
926.4458844764501	1589.5333333333333	42390.36666666667	75.21414019951696
927.1743333059092	1589.4333333333334	42203.8	75.2703257103038
927.9027086190666	1589.4333333333334	41957.9	75.00552021558623
928.6310104137575	1589.2666666666667	41495.0	74.79943446169455
929.3592386878165	1589.9333333333334	40833.566666666666	73.7899167134186
930.0873934390784	1589.5666666666666	40037.666666666664	73.71014981561322
930.815474665378	1589.4	39260.26666666667	74.21856889231731
931.5434823645503	1589.0333333333333	38348.03333333333	73.27923898441941
932.2714165344298	1589.6	37345.566666666666	74.7021983995282
932.9992771728516	1588.9333333333334	36278.3	75.13985864210679
933.7270642776504	1589.0333333333333	35217.53333333333	75.51075070931311
934.4547778466609	1588.3	34122.86666666667	74.52842651992582
935.1824178777181	1589.3333333333333	33310.5	74.99027263034343
935.9099843686568	1589.5666666666666	32541.8	74.05092866095367
936.6374773173115	1589.6	32060.2	74.62604650861448
937.3648967215174	1589.1666666666667	31735.733333333334	74.90141421998474
938.0922425791092	1588.5	31553.1	74.61837010520355
938.8195148879216	1589.0666666666666	31632.9	75.26812989607271
939.5467136457895	1589.3	31756.9	74.8563944196509
940.2738388505477	1589.2333333333333	32044.866666666665	74.41606068429286
941.000890500031	1589.4666666666667	32471.2	74.52959273653865
941.7278685920743	1588.9333333333334	33015.86666666667	73.89446084081011
942.4547731245123	1588.7333333333333	33641.63333333333	74.25431878801416
943.1816040951798	1589.1333333333334	34345.1	74.50723913292448
943.9083615019116	1588.9	35104.76666666667	74.75654655647298
944.6350453425426	1589.2666666666667	35841.86666666667	74.43584189590044
945.3616556149077	1589.7333333333333	36663.36666666667	75.33053033992718
946.0881923168415	1589.6	37389.7	74.98601795815597
946.8146554461789	1589.7	38071.833333333336	74.34339902399168
947.5410450007547	1589.0666666666666	38849.23333333333	74.16948264727507
948.2673609784038	1588.7333333333333	39637.13333333333	74.63485484392986
948.9936033769609	1589.5	40445.86666666667	74.43569221886915
949.7197721942608	1589.6	41172.2	74.52222255709968
950.4458674281384	1589.1	41879.1	74.20400974496727
951.1718890764284	1589.4666666666667	42587.0	73.8599019032671
951.8978371369658	1589.3666666666666	43209.5	73.70526888116764
952.6237116075853	1589.3666666666666	43796.63333333333	73.69168746765489
953.3495124861216	1589.7666666666667	44381.2	73.88291701888
954.0752397704097	1589.3	44998.63333333333	73.88217043371519
954.8008934582843	1588.7333333333333	45599.566666666666	74.2192409173116
955.5264735475803	1589.5666666666666	46204.46666666667	74.59596038590595
956.2519800361324	1589.8	46640.5	74.50387754828853
956.9774129217755	1588.8666666666666	47110.433333333334	74.17333867540513
957.7027722023442	1588.7	47564.2	74.36310784569088
958.4280578756737	1589.2	47895.8	74.01110581332843
959.1532699395985	1589.9333333333334	48071.433333333334	73.79137035503501
959.8784083919536	1589.5333333333333	48307.26666666667	73.70124888818619
960.6034732305736	1589.6	48621.26666666667	73.83986637785432
961.3284644532936	1588.8	48941.63333333333	74.06079926230471
962.053382057948	1589.4666666666667	49301.9	74.49050768389422
962.7782260423721	1589.2333333333333	49582.36666666667	74.83142379389513
963.5029964044004	1589.6	49764.7	74.3600642042568
964.2276931418677	1589.5333333333333	49961.7	74.54786634848453
964.952316252609	1589.4	50127.2	74.24176187682309
965.6768657344589	1589.5333333333333	50252.96666666667	74.19156237716291
966.4013415852523	1588.5333333333333	50323.566666666666	73.75682973429987
967.1257438028242	1589.3666666666666	50379.73333333333	73.22995768940143
967.8500723850091	1589.4	50433.1	73.31933136623222
968.574327329642	1589.5	50439.4	73.5376508353382
969.2985086345576	1588.8333333333333	50472.066666666666	73.08160107410382
970.0226162975908	1588.6	50441.36666666667	72.82976386341038
970.7466503165765	1589.3	50375.53333333333	72.53305235915069
971.4706106893493	1589.3666666666666	50364.73333333333	72.73658409106429
972.1944974137441	1589.8666666666666	50183.833333333336	71.96702636834887
972.9183104875957	1589.6333333333334	49874.96666666667	72.76743020602001
973.6420499087391	1590.0	49544.433333333334	73.09145117237792
974.3657156750087	1588.9333333333334	49329.4	73.54964459231239
975.0893077842397	1589.2	49124.13333333333	74.31025579052145
975.8128262342667	1588.8333333333333	49025.26666666667	74.53437099489285
976.5362710229247	1589.0333333333333	48953.13333333333	74.40964009802852
977.2596421480483	1589.2666666666667	48893.933333333334	73.94778087795228
977.9829396074724	1588.9	48757.166666666664	73.73556535246018
978.7061633990318	1589.8666666666666	48589.066666666666	73.5370440629682
979.4293135205613	1589.3333333333333	48357.8	73.36299932740297
980.1523899698958	1589.7666666666667	48180.2	73.30235075600585
980.87539274487	1588.9	48053.36666666667	72.93915827259401
981.5983218433189	1589.2333333333333	48045.53333333333	73.17950813081062
982.3211772630771	1588.7	48095.86666666667	73.00505387898542
983.0439590019795	1588.7666666666667	48146.433333333334	72.33408315154763
983.7666670578608	1589.7	48251.433333333334	72.35351008496089
984.4893014285559	1589.8333333333333	48260.066666666666	72.15307713408089
985.2118621118997	1589.6666666666667	48213.4	72.05759723649442
985.9343491057269	1588.7333333333333	48130.6	71.86982084528347
986.6567624078724	1589.7	47977.833333333336	71.9226348661503
987.3791020161709	1589.1666666666667	48004.5	72.48557205835596
988.1013679284573	1589.4333333333334	48001.9	72.6327354191375
988.8235601425663	1589.7666666666667	48055.23333333333	73.07972402315062
989.5456786563328	1589.2666666666667	48232.833333333336	73.97395596939509
990.2677234675917	1589.4333333333334	48230.73333333333	72.979116871325
990.9896945741776	1589.2	48141.13333333333	73.03161573889986
991.7115919739255	1588.8333333333333	47954.3	72.9388517722238
992.4334156646702	1589.7333333333333	47667.1	72.73607158254747
993.1551656442463	1589.3666666666666	47278.86666666667	72.4310026954486
993.8768419104888	1589.3	46873.0	71.271896807777
994.5984444612325	1589.8666666666666	46659.2	71.42079673696988
995.3199732943121	1589.6666666666667	46406.3	72.25949258219492
996.0414284075626	1589.0666666666666	46144.86666666667	71.84427426874869
996.7628097988187	1589.0666666666666	45831.666666666664	71.21797768704613
997.4841174659151	1589.2	45625.9	71.44858697244516
998.2053514066869	1589.1	45375.76666666667	71.51284862999128
998.9265116189687	1589.4	44960.833333333336	71.50900904811095
999.6475981005952	1589.6	44400.166666666664	71.97308797796741
1000.3686108494015	1589.6333333333334	43878.5	72.21970399819142
1001.0895498632223	1589.1666666666667	43515.9	72.00706518406896
1001.8104151398923	1589.4666666666667	43172.36666666667	72.2425816080859
1002.5312066772464	1588.9333333333334	42823.5	72.1109273041547
1003.2519244731194	1588.4666666666667	42518.3	72.47045117915275
1003.9725685253462	1589.1	42118.76666666667	72.09585503140282
1004.6931388317614	1589.8666666666666	41670.46666666667	71.71424794134842
1005.4136353902	1589.5	41166.6	72.07604534012283
1006.1340581984969	1588.8	40592.066666666666	72.55063340672432
1006.8544072544867	1590.4	39952.96666666667	72.7348920057449
1007.5746825560042	1589.2666666666667	39320.166666666664	72.79758122736936
1008.2948841008844	1588.9666666666667	38784.73333333333	72.92027853195236
1009.0150118869618	1588.6333333333334	38321.63333333333	73.19905164658722
1009.7350659120716	1589.7	38002.166666666664	73.19694506188256
1010.4550461740483	1589.7666666666667	37609.13333333333	73.4087481757067
1011.174952670727	1589.3	37227.63333333333	73.41149343518062
1011.8947853999423	1590.0333333333333	36785.0	73.34554575491191
1012.614544359529	1589.0666666666666	36272.566666666666	73.68684076902505
1013.334229547322	1589.4333333333334	35651.76666666667	73.55296769172166
1014.0538409611561	1588.8	35060.23333333333	74.22196283358998
1014.7733785988661	1589.5333333333333	34397.03333333333	73.97391895667961
1015.4928424582868	1589.1333333333334	33866.433333333334	74.00003685711425
1016.2122325372529	1588.9	33452.7	74.97051645273535
1016.9315488335994	1588.3666666666666	33001.0	73.97593765750646
1017.6507913451611	1588.5666666666666	32655.3	73.63088069152516
1018.3699600697728	1589.4666666666667	32347.133333333335	73.75801018588042
1019.0890550052692	1589.3	31963.833333333332	74.15373946456782
1019.8080761494851	1589.6333333333334	31397.966666666667	74.04843757568052
1020.5270235002555	1590.1333333333334	30780.433333333334	73.86349501015287
1021.2458970554151	1590.0333333333333	30070.4	74.10397830822356
1021.9646968127987	1589.5	29393.0	73.18748873643031
1022.6834227702411	1589.0333333333333	28844.866666666665	73.36043430735722
1023.4020749255772	1589.3	28365.066666666666	72.89106983476302
1024.1206532766416	1588.6666666666667	27984.1	72.87027973590963
1024.8391578212693	1589.0666666666666	27647.533333333333	72.77536485359695
1025.5575885572953	1588.3	27293.9	71.94926562484035
1026.2759454825539	1589.1	26853.166666666668	71.84467178602307
1026.9942285948803	1589.0	26288.666666666668	71.24456374793996
1027.7124378921092	1589.0666666666666	25724.9	71.52960450680098
1028.4305733720753	1589.2333333333333	25141.5	71.58215994135563
1029.1486350326138	1589.0333333333333	24597.966666666667	71.82252984391702
1029.866622871559	1588.7666666666667	24096.566666666666	71.36638324686847
1030.584536886746	1588.8666666666666	23687.533333333333	71.82597503640565
1031.3023770760096	1589.5666666666666	23308.833333333332	71.56103311702994
1032.0201434371845	1589.2666666666667	22973.666666666668	70.774012238338
1032.7378359681059	1589.6333333333334	22622.266666666666	71.10623055829706
1033.455454666608	1589.3666666666666	22239.5	71.14672477269701
1034.1729995305259	1589.1	21820.433333333334	71.2466223859152
1034.8904705576945	1589.4333333333334	21302.033333333333	70.86480932008493
1035.6078677459486	1589.2666666666667	20790.4	70.95900645468392
1036.3251910931228	1589.3666666666666	20283.9	70.9771856159605
1037.042440597052	1589.9333333333334	19821.566666666666	70.86669240445676
1037.7596162555712	1589.5666666666666	19419.0	71.13694213389127
1038.4767180665153	1589.6333333333334	19049.933333333334	70.15760637701345
1039.1937460277186	1589.7	18746.033333333333	71.42817983512559
1039.9107001370162	1589.2666666666667	18473.3	71.1704114781128
1040.627580392243	1589.8333333333333	18198.733333333334	71.08890443341407
1041.3443867912338	1590.2333333333333	17856.333333333332	70.63505223130458
1042.0611193318232	1589.5	17456.466666666667	70.83516205940572
1042.7777780118463	1588.6	17022.366666666665	71.01170775626626
1043.4943628291376	1589.5666666666666	16547.033333333333	71.2789372550235
1044.2108737815322	1588.7333333333333	16137.966666666667	71.56601089174974
1044.9273108668647	1588.6	15756.933333333332	70.70670749982267
1045.64367408297	1589.5666666666666	15432.833333333334	71.97636438166901
1046.359963427683	1589.1333333333334	15153.933333333332	71.61863585661314
1047.0761788988382	1589.5333333333333	14905.2	71.98836795531425
1047.7923204942708	1589.2	14662.7	72.30702553723427
1048.5083882118154	1589.0666666666666	14382.533333333333	72.1753595765464
1049.224382049307	1589.5666666666666	14080.1	72.55804264265285
1049.9403020045802	1589.0666666666666	13744.1	71.79385941867261
1050.6561480754697	1589.5	13395.166666666666	71.95735351746642
1051.3719202598106	1589.5333333333333	13084.566666666668	72.42864003853575
1052.0876185554378	1590.1666666666667	12782.4	72.03665265861085
1052.8032429601856	1589.2333333333333	12521.866666666667	71.9778071226613
1053.5187934718892	1588.9666666666667	12349.5	72.3170092712184
1054.2342700883835	1589.7	12180.8	71.75824268461844
1054.949672807503	1589.3333333333333	12051.466666666667	72.65571547059247
1055.6650016270826	1589.0	11886.966666666667	72.59041367243287
1056.3802565449573	1589.3333333333333	11672.933333333332	72.34763592363555
1057.0954375589617	1589.2333333333333	11453.6	72.16953743361452
1057.8105446669308	1589.8	11225.4	71.73999405070313
1058.5255778666992	1589.0666666666666	11003.1	71.50443718884554
1059.240537156102	1589.2666666666667	10796.033333333333	72.42103709364862
1059.9554225329737	1589.3666666666666	10604.433333333332	72.1845508870883
1060.6702339951491	1589.1333333333334	10451.566666666668	72.44153563912184
1061.3849715404633	1589.7666666666667	10300.2	71.22884574238053
1062.0996351667509	1589.5666666666666	10196.8	72.11420483677507
1062.8142248718468	1589.0333333333333	10075.833333333334	71.5260918910714
1063.528740653586	1589.1333333333334	9931.2	71.31810413984833
1064.2431825098029	1589.0333333333333	9764.066666666668	71.88165314299886
1064.9575504383324	1589.4	9557.366666666667	71.46720395434195
1065.6718444370097	1589.0	9359.533333333333	71.16579135739443
1066.386064503669	1590.0666666666666	9188.666666666666	71.5915307924241
1067.1002106361457	1589.3666666666666	9037.733333333334	71.15160323880458
1067.8142828322743	1589.4333333333334	8931.466666666667	72.00502103420449
1068.5282810898898	1588.7666666666667	8828.366666666667	71.51555077093079
1069.2422054068265	1588.7666666666667	8734.8	71.77639458356897
1069.95605578092	1589.6	8618.9	72.01572729976571
1070.6698322100044	1589.0333333333333	8476.2	71.9401931908372
1071.383534691915	1589.1333333333334	8310.3	71.68665265650748
1072.0971632244864	1588.7666666666667	8132.433333333333	71.24657200793668
1072.8107178055534	1589.1	7977.866666666667	71.18543094759121
1073.524198432951	1590.1	7844.933333333333	71.36665431724029
1074.2376051045137	1589.0333333333333	7741.566666666667	71.93015093053008
1074.9509378180765	1589.1	7651.666666666667	72.03996824191115
1075.6641965714741	1589.5666666666666	7567.066666666667	71.86868745099619
1076.3773813625414	1589.2333333333333	7456.8	70.22405703987941
1077.0904921891133	1588.8	7358.6	70.58963451996215
1077.8035290490245	1588.8333333333333	7242.966666666666	72.25725864271455
1078.51649194011	1589.5	7103.8	71.24453669715477
1079.2293808602042	1588.8333333333333	6990.3	71.54192831809459
1079.9421958071423	1589.6666666666667	6865.533333333334	71.08042935456089
1080.6549367787588	1589.6	6768.366666666667	71.76841900176183
1081.367603772889	1589.2	6708.933333333333	71.66755963914673
1082.080196787367	1589.3	6643.366666666667	71.56177943738419
1082.7927158200282	1589.3333333333333	6582.0	72.50585824510951
1083.5051608687072	1589.4333333333334	6458.933333333333	71.35208626669866
1084.217531931239	1588.7666666666667	6347.733333333334	72.33695444339303
1084.9298290054578	1589.4333333333334	6228.833333333333	72.37142670576519
1085.6420520891993	1589.6	6129.7	72.6738798523411
1086.3542011802977	1589.6	6055.766666666666	73.03330949514738
1087.0662762765878	1589.4	5984.333333333333	72.95840408692709
1087.7782773759047	1589.6333333333334	5925.566666666667	71.74647627990618
1088.4902044760831	1589.3666666666666	5852.966666666666	71.54002490327119
1089.202057574958	1588.9	5772.8	72.1488587504031
1089.9138366703637	1589.1	5684.233333333334	72.18060917881688
1090.6255417601355	1589.2333333333333	5592.166666666667	71.61107367706764
1091.337172842108	1589.0666666666666	5510.666666666667	72.97976116721081
1092.048729914116	1589.5333333333333	5450.966666666666	72.80771956805167
1092.7602129739944	1589.3333333333333	5410.8	72.35579073208771
1093.471622019578	1588.8666666666666	5356.133333333333	71.72771181051276
1094.1829570487016	1589.0666666666666	5297.433333333333	73.25924054288963
1094.8942180592	1589.3	5212.633333333333	73.00855756330614
1095.605405048908	1589.2	5132.966666666666	73.06345852083167
1096.3165180156604	1589.0	5065.933333333333	74.05708538413307
1097.027556957292	1589.2666666666667	5016.533333333334	73.00939609489193
1097.7385218716379	1588.9	4990.833333333333	74.54559426521092
1098.4494127565324	1588.7333333333333	4936.233333333334	74.261054664437
1099.1602296098106	1589.5333333333333	4855.8	74.01937336943602
1099.8709724293074	1589.1666666666667	4767.9	74.23275202014098
1100.5816412128574	1589.7	4690.166666666667	72.78885809837728
1101.2922359582956	1589.2666666666667	4653.733333333334	75.10006658709827
1102.0027566634565	1588.5	4619.433333333333	74.95105611378696
1102.7132033261753	1588.8	4561.733333333334	74.2907633810382
1103.4235759442865	1589.6666666666667	4496.566666666667	75.72000250419636
1104.1338745156252	1589.2333333333333	4426.1	75.64198933410297
1104.844099038026	1588.8333333333333	4368.266666666666	75.66937673825605
1105.5542495093239	1589.0333333333333	4332.966666666666	74.18540544926036
1106.2643259273534	1589.1	4289.633333333333	75.71714021856464
1106.9743282899494	1589.1333333333334	4213.366666666667	75.62668158076974
1107.684256594947	1589.7	4128.433333333333	74.38599757979743
1108.394110840181	1589.3666666666666	4070.0666666666666	74.58730034056136
1109.1038910234856	1589.1666666666667	4031.0666666666666	74.98649954118055
1109.8135971426964	1589.0	3978.233333333333	77.1272459442042
1110.5232291956477	1590.1	3900.133333333333	75.42866060163924
1111.2327871801745	1589.5333333333333	3840.3333333333335	76.5803499719884
1111.9422710941117	1589.3666666666666	3784.5	75.25273480337347
1112.6516809352938	1589.3	3742.733333333333	76.55799315779556
1113.3610167015559	1588.6	3683.366666666667	76.3886116629715
1114.0702783907325	1589.2333333333333	3628.6	77.03287797465282
1114.7794660006589	1589.2333333333333	3578.2	76.12780154563542
1115.4885795291696	1588.7666666666667	3550.366666666667	77.95201395840267
1116.1976189740992	1589.0333333333333	3503.4333333333334	78.29287697152272
1116.906584333283	1588.8333333333333	3455.9666666666667	78.81234472420444
1117.6154756045555	1589.7	3419.7	77.89214366636168
1118.3242927857516	1589.2333333333333	3384.133333333333	78.93451667469277
1119.0330358747062	1588.9666666666667	3342.766666666667	79.57763579051382
1119.741704869254	1589.0	3300.5333333333333	79.04255379725889
1120.4502997672296	1589.9	3254.866666666667	77.41285951107041
1121.1588205664682	1587.8333333333333	1664.6666666666667	72.8590906080462
1121.8672672648045	1588.1333333333334	1665.1333333333334	81.21647514961941
1122.5756398600731	1588.7	1665.8666666666666	83.74506696030512
1123.2839383501089	1588.3666666666666	1664.4	68.0906739141317
