# Supplementary material for: Roblonski: A Material-Efficient Robo-Fluidic Toolbox for Rapid Photochemical Characterization
Source: ACS Cent Sci. 2026 Feb 6;12(3):333–44. doi: 10.1021/acscentsci.5c02027 (PMC13022720; doi:10.1021/acscentsci.5c02027)
Supplement: Supplementary file 2 [file oc5c02027_si_002.zip › BeerLambertStudy/Raw Data (Automataed)/BLEC Study (2025 Jun 12)/ZnTPP1/blec_ZnTPP1__12062025_aABS_i0_eEXP_s6_d300e-03_t250-0_m7_v175-0.csv]

name	C:/Users/cbe.mabolha.shared/Documents/Gilson Spectroscopy Project\BLEC Study (2025 Jun 12)\ZnTPP1\blec_ZnTPP1__12062025_aABS_i0_eEXP_s6_d300e-03_t250-0_m7_v175-0.csv
2025-06-12 15:27:11.249918
mix_iter=7	mix_disp=175.0
droplet_volume=50.0	working_volume=250.0
dilution_scheme=Fractional(value=0.3333333333333333)	n_dil=6
calibration=Calibration(y = f(x); f(x) = -0.244 + 0.9765x; s.t. y > 0.0; Set Feb 4	2025 from "Manuscript Figures Data.xlsx")
count	30
interval	0.1 (Sec)
integration_time	40000 (uSec)
NLC=False	DCC=False	WCAL=-5	Slit=S5
Conc_0=0.003	nFRAC=0.08779149519890263	nConc_(0;6)=0.0002633744855967079	aFRAC=0.08805559251220323	aConc_(0;6)=0.0002641667775366097
wavelength (nm)	dark reference (int)	light reference (int)	abs (mOD)
W	D	L	S
344.6678771972656	1604.0666666666666	1680.1666666666667	72.04944174325296
345.45221902608614	1592.3666666666666	1668.8666666666666	80.43199682727328
346.236489003635	1589.1333333333334	1665.4333333333334	72.51617195543227
347.02068712774695	1587.0666666666666	1664.4666666666667	76.94260974082796
347.8048133962569	1588.3333333333333	2384.3	99.55978514622885
348.5888678069997	1588.2333333333333	2400.6	101.02360919073679
349.3728503578101	1589.1	2413.0	100.45172924377422
350.15676104652283	1590.3666666666666	2424.133333333333	99.4655004746891
350.94059987097285	1590.3666666666666	2431.6	100.22670469877511
351.72436682899485	1589.9333333333334	2440.1666666666665	101.1575407027195
352.5080619184237	1588.8	2446.2	103.21536884566032
353.2916851370942	1588.1666666666667	2447.266666666667	99.02994827522674
354.0752364828412	1588.6333333333334	2451.766666666667	99.20544817588213
354.8587159534994	1588.1333333333334	2455.766666666667	98.12554796013832
355.6421235469038	1588.8	2462.5	102.40835559302667
356.42545926088906	1589.0666666666666	2465.133333333333	102.4101425152603
357.20872309329	1589.6666666666667	2462.3333333333335	102.98649717561362
357.9919150419415	1588.8666666666666	2458.9333333333334	99.46735643409752
358.77503510467835	1588.8333333333333	2457.0333333333333	103.05602983358436
359.5580832793353	1588.4666666666667	2444.5	98.55774128249794
360.34105956374725	1588.7333333333333	2442.0	100.0045740789441
361.12396395574893	1588.6333333333334	2440.0	99.2928212310307
361.9067964531752	1588.3	2437.733333333333	98.43372756412288
362.6895570538609	1588.5333333333333	2437.6	97.49863249633607
363.47224575564076	1588.5666666666666	2433.6	98.02068086737806
364.2548625563497	1589.2666666666667	2436.4333333333334	99.73874459209871
365.0374074538224	1588.9	2434.5666666666666	97.1882765659504
365.8198804458938	1589.0	2425.866666666667	95.26545486456416
366.6022815303986	1589.1333333333334	2429.2	100.70912415504945
367.3846107051717	1588.1	2430.9	97.55891617959924
368.1668679680479	1588.5333333333333	2428.6	98.73618823808111
368.9490533168619	1589.4666666666667	2431.8333333333335	98.54139828860602
369.7311667494487	1589.1333333333334	2437.1666666666665	98.76613964943193
370.5132082636429	1589.0	2449.133333333333	98.53720175351759
371.2951778572795	1588.8666666666666	2454.1	98.01149193904709
372.07707552819323	1588.7666666666667	2454.633333333333	97.30308891132483
372.8589012742189	1588.7666666666667	2459.0666666666666	97.95504651432489
373.6406550931913	1589.2	2465.866666666667	95.61154955071736
374.4223369829453	1589.4	2473.9	95.76584171271955
375.2039469413157	1589.1666666666667	2481.4	95.74742699126342
375.9854849661373	1588.6666666666667	2476.9333333333334	96.2463991365325
376.7669510552448	1589.2333333333333	2482.6666666666665	97.566739067506
377.5483452064732	1589.0333333333333	2488.6666666666665	97.86045291454566
378.3296674176572	1589.0666666666666	2502.0666666666666	96.71185884031549
379.11091768663164	1589.0666666666666	2508.3333333333335	96.66205501231451
379.89209601123133	1589.6666666666667	2508.0333333333333	95.6468475248643
380.67320238929113	1589.6333333333334	2514.4	98.30940254071058
381.45423681864577	1588.4	2519.8333333333335	98.39683114128485
382.23519929713007	1588.5666666666666	2526.6	99.69295665988753
383.01608982257886	1588.5666666666666	2541.3333333333335	95.9310942167534
383.796908392827	1589.6	2549.9	95.65307464242564
384.57765500570923	1589.3666666666666	2553.266666666667	98.8592970266119
385.3583296590604	1588.8333333333333	2540.8333333333335	95.88479277139456
386.1389323507153	1588.8333333333333	2548.7	97.9821405397372
386.91946307850884	1588.9333333333334	2557.7	95.6118958158022
387.69992184027564	1588.8666666666666	2576.133333333333	96.25799056982441
388.48030863385065	1589.4333333333334	2600.366666666667	96.86347576707381
389.2606234570687	1588.4666666666667	2590.3	96.11598979993266
390.04086630776453	1588.8333333333333	2573.266666666667	95.94420787111017
390.82103718377294	1589.4333333333334	2579.8	94.10162907319976
391.6011360829288	1589.3	2587.7	93.74253662436821
392.3811630030669	1588.6666666666667	2617.133333333333	94.38723095066125
393.161117942022	1588.8666666666666	2658.2	95.65956306979781
393.941000897629	1588.5	2698.8	95.0105733270435
394.72081186772266	1588.9333333333334	2712.5333333333333	98.23909852046125
395.5005508501378	1589.1	2698.8333333333335	95.42217208009522
396.28021784270925	1589.2666666666667	2696.4	95.78696083087303
397.0598128432718	1589.0333333333333	2710.4333333333334	96.01696320067958
397.83933584966024	1589.2333333333333	2714.1	98.47002217560974
398.6187868597095	1589.7	2720.633333333333	94.41152092504404
399.3981658712542	1588.6	2742.366666666667	96.75947330919102
400.1774728821293	1589.4	2766.1	96.18476484041106
400.9567078901696	1588.9	2790.8333333333335	95.95354272204756
401.7358708932098	1589.0333333333333	2789.733333333333	96.80151623889391
402.5149618890848	1589.5666666666666	2781.9	98.3389646034404
403.2939808756294	1589.3	2781.866666666667	95.25317882983059
404.07292785067847	1589.0666666666666	2806.2	96.98733034993039
404.8518028120667	1589.7	2824.9666666666667	96.93052229860366
405.630605757629	1589.0333333333333	2830.9	97.30069934370799
406.4093366852001	1588.4333333333334	2817.5	97.67038736560252
407.1879955926149	1589.2	2823.733333333333	97.44975711793508
407.9665824777082	1588.9333333333334	2842.5	98.01716657362283
408.74509733831474	1589.1333333333334	2862.6666666666665	98.85816376515285
409.52354017226935	1589.5	2872.6	98.22923804927976
410.3019109774069	1589.6333333333334	2874.5333333333333	99.33345249701357
411.08020975156217	1589.6333333333334	2891.3333333333335	99.94836672126445
411.8584364925699	1588.9	2912.133333333333	99.07060468185172
412.6365911982651	1588.9666666666667	2939.3	101.46328325514779
413.4146738664823	1588.8333333333333	2960.5	100.65960807322183
414.19268449505654	1588.3333333333333	2992.366666666667	101.96315622956351
414.97062308182257	1588.8666666666666	3027.866666666667	102.41493394194963
415.74848962461516	1589.4333333333334	3067.3	101.47413880170197
416.52628412126916	1588.9666666666667	3138.8	103.99636830637878
417.3040065696194	1588.5666666666666	3211.266666666667	104.93247336865176
418.0816569675006	1588.4666666666667	3210.1	104.45383235913067
418.8592353127476	1588.8333333333333	3193.0	104.81001251778663
419.63674160319533	1588.8666666666666	3206.633333333333	102.65697286827177
420.4141758366785	1589.0666666666666	3244.1	103.7290284835446
421.1915380110319	1589.0666666666666	3262.9333333333334	103.8274185691965
421.9688281240904	1588.5333333333333	3265.4	105.42968898927654
422.7460461736888	1589.7	3311.4666666666667	102.39281146596043
423.52319215766187	1588.6666666666667	3382.366666666667	104.26383525507599
424.3002660738445	1588.8	3457.133333333333	101.43725086784141
425.0772679200714	1589.5	3596.733333333333	102.10303878518839
425.8541976941775	1588.3666666666666	3740.2	101.08424741271793
426.6310553939975	1589.2333333333333	3810.233333333333	100.16488567288381
427.40784101736625	1588.5	3864.0333333333333	100.39751997753069
428.18455456211865	1589.0666666666666	3983.4	101.06386535452921
428.96119602608934	1589.0	4173.066666666667	100.6769820159984
429.7377654071133	1589.3	4383.933333333333	101.51353491811152
430.5142627030252	1588.7	4507.933333333333	101.86368564586502
431.29068791166	1589.5333333333333	4651.266666666666	101.64382236749798
432.06704103085235	1588.8333333333333	4783.633333333333	104.17630533277634
432.8433220584372	1588.9333333333334	4873.566666666667	102.88541037663254
433.6195309922492	1589.3	4936.6	102.57556576933624
434.3956678301234	1589.1333333333334	4971.333333333333	101.35087422884719
435.1717325698944	1588.4666666666667	4985.5	100.94947305686809
435.9477252093971	1588.8666666666666	5004.9	101.21035719314258
436.72364574646633	1588.7	5043.833333333333	99.43754715137732
437.49949417893686	1588.9333333333334	5111.366666666667	100.50240739229127
438.27527050464346	1588.9666666666667	5215.966666666666	101.15650628556013
439.0509747214211	1589.2	5371.233333333334	98.13084925792606
439.8266068271044	1589.5	5641.166666666667	99.7778367638612
440.6021668195283	1588.8333333333333	6016.833333333333	100.87987446017047
441.37765469652754	1589.0666666666666	6468.366666666667	101.39533995075733
442.1530704559369	1588.3333333333333	6961.066666666667	102.38239049702631
442.9284140955914	1588.8666666666666	7402.333333333333	101.77807260837336
443.7036856133256	1589.1333333333334	7712.966666666666	102.77361975941135
444.47888500697445	1589.2	7892.766666666666	102.72052516841444
445.2540122743727	1589.9333333333334	7925.0	102.75223317713615
446.0290674133552	1589.3	7880.566666666667	102.46909718329145
446.8040504217568	1589.1666666666667	7780.833333333333	100.83812799595344
447.5789612974122	1588.7	7716.433333333333	101.89254982239004
448.35380003815635	1589.6	7669.766666666666	102.09256121618839
449.1285666418239	1589.0666666666666	7627.666666666667	100.69444849825845
449.90326110624983	1588.8333333333333	7628.766666666666	100.8054455612332
450.67788342926883	1588.8333333333333	7648.8	102.04708605294688
451.4524336087157	1589.1666666666667	7673.4	101.12878970988557
452.22691164242536	1589.2333333333333	7717.0	100.95199999261638
453.00131752823256	1588.3	7781.1	100.9058183799886
453.7756512639721	1589.1333333333334	7850.766666666666	101.05421319743198
454.5499128474788	1589.3333333333333	7920.433333333333	100.31429921798153
455.32410227658755	1588.3333333333333	7972.866666666667	101.21616693318694
456.09821954913303	1589.1333333333334	7969.466666666666	100.25534450643052
456.8722646629501	1589.3	7948.133333333333	100.75450303615902
457.6462376158736	1588.8666666666666	7883.733333333334	100.37279885709991
458.4201384057383	1588.9	7788.033333333334	101.049042597456
459.1939670303791	1589.1	7663.4	100.71658563031492
459.96772348763074	1589.0	7514.2	100.74378297270475
460.741407775328	1589.0333333333333	7370.033333333334	100.99843825480929
461.51501989130577	1588.9666666666667	7237.4	101.0476322702709
462.2885598333988	1588.8333333333333	7117.6	99.60021676689675
463.0620275994419	1588.5666666666666	7027.166666666667	99.32698890997949
463.83542318726995	1589.0333333333333	6962.033333333334	99.46700859819454
464.6087465947177	1588.6	6920.233333333334	99.28961032242424
465.38199781962	1589.2	6905.2	100.21077766767253
466.1551768598116	1589.3	6882.0	98.46089023033528
466.92828371312737	1588.4666666666667	6896.1	98.54343418971102
467.7013183774021	1588.7	6933.233333333334	98.56476223705509
468.4742808504707	1589.6333333333334	6980.466666666666	98.93885629994922
469.24717113016777	1588.9666666666667	7034.133333333333	98.3113560816966
470.0199892143283	1588.9	7101.433333333333	99.37502820667795
470.792735100787	1589.2333333333333	7166.433333333333	98.4174567009033
471.5654087873788	1589.3333333333333	7252.0	99.19125937168496
472.33801027193834	1588.7	7312.866666666667	98.51256580359008
473.11053955230057	1588.6666666666667	7396.966666666666	98.92791255442002
473.88299662630027	1589.4666666666667	7458.333333333333	99.0854944142323
474.65538149177223	1588.8333333333333	7502.2	98.72477756126426
475.4276941465513	1589.1666666666667	7528.833333333333	98.9315391267021
476.1999345884722	1589.1	7548.0	98.33536371992626
476.97210281536985	1588.8666666666666	7546.766666666666	96.95132150780834
477.74419882507897	1589.7333333333333	7531.333333333333	98.48866051366899
478.51622261543446	1588.9333333333334	7508.266666666666	99.38099864781168
479.2881741842711	1589.1666666666667	7467.033333333334	97.89258152292287
480.06005352942367	1588.5666666666666	7424.066666666667	98.44147923397055
480.831860648727	1589.3666666666666	7387.3	98.87258357936683
481.60359554001593	1589.1666666666667	7341.133333333333	98.8845107759659
482.37525820112523	1589.2333333333333	7287.833333333333	98.26613880777482
483.14684862988975	1588.7666666666667	7236.033333333334	97.19657300553814
483.91836682414424	1589.3333333333333	7192.833333333333	97.87018744940207
484.68981278172356	1589.1333333333334	7141.733333333334	96.89828097398465
485.46118650046253	1589.2	7097.133333333333	97.20382452188541
486.23248797819593	1589.7	7051.333333333333	96.75498189525693
487.0037172127586	1588.8666666666666	7014.1	98.43230965059452
487.7748742019853	1589.0333333333333	6982.333333333333	97.98231574607047
488.54595894371096	1589.3333333333333	6956.766666666666	97.78204991425054
489.31697143577026	1589.0	6925.9	97.43792013328498
490.08791167599804	1589.1	6887.6	97.50467019745776
490.8587796622292	1589.3	6857.433333333333	97.70833414154761
491.6295753922984	1588.5	6820.266666666666	97.3612741161565
492.4002988640406	1589.1666666666667	6802.066666666667	98.26106425457871
493.17095007529053	1588.9666666666667	6762.666666666667	95.75314558070087
493.94152902388305	1588.9333333333334	6735.6	96.05295886807917
494.71203570765294	1589.0333333333333	6714.233333333334	96.21078914181726
495.482470124435	1589.3	6662.9	95.83565038702633
496.25283227206404	1589.5666666666666	6645.4	96.60589147101204
497.02312214837485	1588.8	6622.9	96.0495984169687
497.7933397512024	1589.8333333333333	6590.8	96.610511035562
498.56348507838123	1589.3	6568.866666666667	97.66872180880394
499.3335581277464	1590.2666666666667	6543.566666666667	96.44337946540499
500.10355889713264	1589.5333333333333	6540.666666666667	96.23512311264109
500.8734873843747	1589.6666666666667	6531.933333333333	96.49061940794869
501.6433435873074	1589.5666666666666	6529.166666666667	96.7832787526017
502.4131275037657	1589.0333333333333	6531.233333333334	95.91450896771784
503.1828391315842	1588.9333333333334	6551.233333333334	96.2111546234645
503.95247846859786	1589.0666666666666	6560.1	94.89365667566365
504.72204551264144	1589.0333333333333	6584.933333333333	95.39716824328089
505.49154026154974	1589.0	6620.0	96.36723245273632
506.2609627131576	1589.8333333333333	6659.0	95.47734349072778
507.03031286529983	1589.1	6702.766666666666	95.76146378021605
507.7995907158112	1588.7666666666667	6769.1	96.12128116013146
508.5687962625266	1588.7666666666667	6830.266666666666	95.46243232716932
509.33792950328075	1589.3666666666666	6902.4	95.45405446429425
510.1069904359085	1588.9	6989.833333333333	94.91571538494239
510.8759790582447	1589.2666666666667	7069.333333333333	95.76109037164046
511.6448953681241	1589.0666666666666	7160.2	96.54053633216571
512.4137393633815	1589.5	7252.066666666667	95.32339648528625
513.1825110418519	1589.3	7352.466666666666	95.80618217359242
513.9512104013698	1588.6	7460.1	95.34413252474859
514.7198374397702	1589.1666666666667	7560.8	95.45248213576792
515.4883921548881	1589.1333333333334	7673.2	95.29087295031871
516.2568745445578	1589.3	7784.2	96.47382747646796
517.0252846066146	1588.8333333333333	7883.466666666666	95.50709534884906
517.793622338893	1588.9333333333334	7971.1	94.15713656274183
518.561887739228	1589.2333333333333	8090.466666666666	95.16720264389308
519.3300808054544	1589.3666666666666	8190.033333333334	95.32832063539136
520.0982015354069	1589.5333333333333	8272.333333333334	95.16483486541449
520.8662499269203	1589.2333333333333	8370.4	95.12046710054125
521.6342259778296	1588.8666666666666	8464.6	94.82432176691253
522.4021296859694	1589.3	8524.133333333333	93.49734284678034
523.1699610491747	1589.4666666666667	8589.166666666666	93.75155745649062
523.9377200652801	1588.8	8658.266666666666	93.81158743891895
524.7054067321207	1588.8333333333333	8737.633333333333	96.10884343166848
525.4730210475309	1589.1333333333334	8798.866666666667	94.75086410496995
526.2405630093459	1589.4333333333334	8860.866666666667	94.93459170793588
527.0080326154003	1589.4333333333334	8909.266666666666	94.24336844040755
527.7754298635291	1588.6666666666667	8972.633333333333	94.93486682627307
528.5427547515668	1589.4	9007.233333333334	94.46281109448495
529.3100072773485	1589.2666666666667	9050.966666666667	94.46944075342886
530.077187438709	1589.1333333333334	9094.3	94.48161795750778
530.8442952334829	1589.3666666666666	9146.833333333334	94.14182803990927
531.6113306595051	1589.1	9176.066666666668	94.0672458872587
532.3782937146104	1589.4666666666667	9217.2	93.3838811420066
533.1451843966338	1589.3666666666666	9255.7	94.52783478585613
533.9120027034099	1589.7	9285.266666666666	94.68562093198287
534.6787486327736	1588.9666666666667	9313.7	94.08147443242444
535.4454221825597	1589.3666666666666	9356.333333333334	93.79043720229713
536.212023350603	1588.8666666666666	9393.7	94.49159509716439
536.9785521347383	1589.0	9427.566666666668	94.86853351829679
537.7450085328004	1589.4333333333334	9441.133333333333	93.96496898959983
538.5113925426242	1588.8666666666666	9449.1	92.70275073583656
539.2777041620444	1589.5333333333333	9488.8	93.60418076894041
540.0439433888959	1589.1333333333334	9522.566666666668	94.03282018373828
540.8101102210134	1588.9666666666667	9535.166666666666	93.82573234739928
541.5762046562318	1589.4333333333334	9553.133333333333	94.85575635184883
542.3422266923859	1589.3	9572.0	94.47274445710914
543.1081763273105	1589.4666666666667	9581.066666666668	94.27194788017115
543.8740535588404	1588.9333333333334	9598.6	94.11757625398694
544.6398583848105	1588.9	9602.266666666666	93.27783599030587
545.4055908030555	1589.7	9611.3	93.54023322773732
546.1712508114102	1589.2333333333333	9615.066666666668	93.92384681039725
546.9368384077096	1589.2333333333333	9612.766666666666	93.20638292139387
547.7023535897882	1588.9666666666667	9614.6	92.49121027706232
548.4677963554811	1589.4	9607.666666666666	92.94581587999981
549.2331667026231	1589.1666666666667	9617.366666666667	93.21076151663502
549.9984646290487	1588.7	9608.233333333334	93.43280504559452
550.7636901325931	1589.0	9593.433333333332	91.9187004463532
551.5288432110908	1589.6	9605.633333333333	93.15145601232706
552.2939238623768	1588.8	9610.866666666667	94.26220642057254
553.0589320842859	1589.5333333333333	9600.666666666666	92.7963917960054
553.8238678746528	1589.5666666666666	9588.733333333334	92.87946108390037
554.5887312313124	1589.2666666666667	9588.166666666666	92.69243791407676
555.3535221520995	1589.4666666666667	9592.3	92.15382074111272
556.1182406348488	1588.5333333333333	9574.8	92.58887253970656
556.8828866773954	1589.3333333333333	9571.3	92.2405761636277
557.6474602775738	1588.8666666666666	9590.4	92.48602773882851
558.411961433219	1589.0666666666666	9604.233333333334	91.95346916308905
559.1763901421657	1589.3666666666666	9615.766666666666	92.17573780742084
559.9407464022488	1589.1666666666667	9636.033333333333	91.95243011251318
560.7050302113031	1589.5	9632.7	92.08588363714897
561.4692415671633	1589.4	9647.8	91.8413916268315
562.2333804676643	1589.6	9662.466666666667	92.69138020494182
562.997446910641	1589.5666666666666	9667.733333333334	92.05614128832558
563.7614408939281	1589.3333333333333	9697.2	91.79757661253353
564.5253624153604	1589.8666666666666	9719.266666666666	92.95829467887503
565.2892114727728	1589.3	9740.766666666666	91.7707912231296
566.0529880639999	1589.4333333333334	9756.866666666667	92.1733266457995
566.8166921868768	1589.3333333333333	9772.333333333334	92.18578835226268
567.5803238392382	1589.0333333333333	9768.4	91.99291446358117
568.3438830189189	1589.6	9788.533333333333	92.0582704266216
569.1073697237535	1589.2	9814.9	91.77689541999436
569.8707839515772	1589.1333333333334	9827.4	91.84242553032789
570.6341257002246	1588.8	9846.133333333333	91.93984483284449
571.3973949675305	1589.4	9856.233333333334	91.94119578262936
572.1605917513298	1588.7666666666667	9878.2	92.56889350103253
572.9237160494572	1588.7	9904.333333333334	91.28483818545666
573.6867678597476	1588.6333333333334	9920.3	91.56539373564789
574.4497471800358	1589.1666666666667	9912.1	90.43038177470282
575.2126540081566	1590.0666666666666	9908.866666666667	89.99193933803814
575.9754883419448	1589.3333333333333	9927.533333333333	91.00998680830153
576.7382501792351	1589.1666666666667	9941.233333333334	91.48121554233506
577.5009395178625	1588.7333333333333	9947.766666666666	91.71281905931967
578.2635563556619	1589.2666666666667	9947.266666666666	90.02796587538846
579.0261006904677	1589.0666666666666	9981.4	91.046086402606
579.7885725201152	1588.8666666666666	9990.333333333334	90.53465040621569
580.5509718424388	1589.1666666666667	9996.5	90.51743286484387
581.3132986552736	1589.8333333333333	10015.866666666667	90.73430247619686
582.0755529564542	1589.4333333333334	10037.6	90.39404388990461
582.8377347438156	1589.3666666666666	10063.3	90.7218060849101
583.5998440151925	1589.3333333333333	10085.933333333332	91.61255024235763
584.3618807684197	1589.6333333333334	10101.366666666667	90.67196700492151
585.123845001332	1589.5333333333333	10135.533333333333	90.36378681275238
585.8857367117644	1589.0	10167.666666666666	90.28879854542205
586.6475558975515	1588.8666666666666	10216.733333333334	90.81779355870535
587.4093025565281	1588.6666666666667	10240.3	89.29108901760536
588.1709766865292	1589.7	10292.333333333334	89.7155848948629
588.9325782853895	1589.5	10343.8	89.9163232804193
589.6941073509438	1589.2666666666667	10399.366666666667	89.87982380554574
590.4555638810269	1587.8666666666666	10475.333333333334	90.35509036840249
591.2169478734736	1589.1333333333334	10537.7	90.02595748944842
591.9782593261189	1590.2666666666667	10615.033333333333	90.19378204618002
592.7394982367973	1589.7333333333333	10689.266666666666	89.79718202454364
593.5006646033439	1589.4666666666667	10770.4	89.81242134230317
594.2617584235933	1588.8666666666666	10863.2	90.15525829230016
595.0227796953804	1588.8666666666666	10960.8	89.4317910972967
595.78372841654	1589.7333333333333	11066.533333333333	89.17194674464797
596.544604584907	1588.9666666666667	11198.1	89.47931771662255
597.3054081983161	1589.0	11315.633333333333	89.9764382794854
598.0661392546021	1588.6333333333334	11433.166666666666	90.13591044830805
598.8267977515999	1589.0333333333333	11549.433333333332	89.16668375907135
599.5873836871442	1589.0666666666666	11686.9	89.3422919594893
600.34789705907	1589.3666666666666	11804.2	88.1502963834878
601.1083378652119	1589.1	11933.666666666666	89.00667060334042
601.8687061034049	1589.1	12068.333333333334	88.90215345457878
602.6290017714836	1589.1333333333334	12215.733333333334	90.237623188489
603.3892248672829	1589.1666666666667	12340.9	89.12148154647541
604.1493753886377	1589.5	12483.333333333334	88.7302670859512
604.9094533333828	1589.3666666666666	12604.533333333333	88.60190505280798
605.6694586993528	1589.4	12750.033333333333	88.62358624407888
606.4293914843829	1589.7666666666667	12863.333333333334	88.52219909410599
607.1892516863076	1588.7	13012.9	89.50476673522118
607.9490393029618	1589.1333333333334	13134.9	88.45025655051242
608.7087543321802	1588.4666666666667	13265.533333333333	88.44445856954285
609.4683967717978	1589.7333333333333	13409.1	88.83264548572004
610.2279666196492	1588.7	13558.366666666667	89.13683532859582
610.9874638735695	1588.7	13697.9	89.63807225025357
611.7468885313933	1589.2333333333333	13820.933333333332	89.05164909865167
612.5062405909555	1588.8333333333333	13968.8	89.5376474836332
613.2655200500909	1589.0	14083.833333333334	88.98126746381702
614.0247269066342	1589.1	14177.633333333333	88.95054458740822
614.7838611584203	1589.8	14279.1	88.49311922492953
615.5429228032841	1589.1	14390.833333333334	88.69864108493171
616.3019118390603	1589.0333333333333	14503.0	88.89532879884455
617.0608282635836	1589.5333333333333	14585.233333333334	88.54434608630801
617.8196720746892	1589.0333333333333	14678.4	88.75692765358542
618.5784432702114	1589.5333333333333	14754.233333333334	88.67230358008486
619.3371418479854	1589.4333333333334	14836.1	88.02654534076093
620.0957678058459	1589.2666666666667	14935.0	88.48874113034937
620.8543211416277	1589.2333333333333	14980.833333333334	87.58496018076099
621.6128018531655	1588.6666666666667	15061.066666666668	88.11019332685466
622.3712099382943	1589.1666666666667	15109.366666666667	87.98781791911256
623.1295453948488	1589.0	15173.133333333333	88.44122315091582
623.8878082206638	1589.3333333333333	15240.066666666668	88.9470606920162
624.6459984135743	1588.9	15283.366666666667	88.83682690496109
625.4041159714149	1589.6666666666667	15335.166666666666	87.83879883476916
626.1621608920203	1588.7666666666667	15390.7	87.91454445971029
626.9201331732256	1589.7333333333333	15427.066666666668	88.51363972892469
627.6780328128656	1589.1666666666667	15443.2	87.63773456972129
628.4358598087749	1588.7333333333333	15490.966666666667	87.92420853566826
629.1936141587885	1589.1666666666667	15516.9	88.5722058767702
629.9512958607411	1589.2666666666667	15524.2	87.19369470426481
630.7089049124675	1589.4333333333334	15558.5	87.99341028899595
631.4664413118026	1589.4	15587.366666666667	87.96173431160402
632.2239050565811	1589.0666666666666	15626.466666666667	88.353511050685
632.9812961446379	1589.0	15640.1	87.78861330263152
633.7386145738079	1588.2666666666667	15629.466666666667	87.05395967438348
634.4958603419257	1589.1666666666667	15645.566666666668	87.23417672729308
635.2530334468262	1589.8666666666666	15658.0	87.62802116053506
636.0101338863443	1589.0333333333333	15645.6	86.96495245864195
636.7671616583146	1589.1333333333334	15651.4	88.18154155491632
637.5241167605723	1589.2333333333333	15606.566666666668	88.00912993012456
638.2809991909518	1589.2333333333333	15603.466666666667	87.88398459944698
639.037808947288	1589.5666666666666	15586.633333333333	87.52243580820658
639.7945460274159	1589.9	15580.566666666668	87.6490843189337
640.5512104291702	1589.1666666666667	15566.333333333334	87.54646324107784
641.3078021503857	1588.7666666666667	15538.466666666667	87.23608793216493
642.0643211888971	1588.5666666666666	15511.933333333332	87.920139376182
642.8207675425394	1589.4666666666667	15481.766666666666	87.68136744615963
643.5771412091474	1588.5666666666666	15466.0	87.9949189718027
644.3334421865558	1589.0	15426.2	88.14532151630098
645.0896704725996	1589.0333333333333	15422.033333333333	88.07115711629646
645.8458260651132	1588.6333333333334	15400.033333333333	88.06209528803439
646.6019089619319	1588.7333333333333	15386.5	88.35398148438648
647.3579191608902	1589.0	15365.233333333334	87.87503585788565
648.1138566598231	1588.6333333333334	15337.133333333333	87.66033701898705
648.8697214565653	1588.6666666666667	15311.433333333332	86.95107506198454
649.6255135489516	1589.3	15286.966666666667	87.453129769873
650.3812329348169	1589.3333333333333	15270.433333333332	86.73112043201749
651.1368796119959	1589.3666666666666	15273.466666666667	86.22080185001859
651.8924535783235	1588.8333333333333	15299.233333333334	86.18207864966578
652.6479548316345	1588.5	15278.8	85.94555952613766
653.4033833697637	1588.5	15293.666666666666	86.93275399755693
654.1587391905458	1588.8333333333333	15280.033333333333	87.00381521618748
654.9140222918159	1589.2	15268.466666666667	86.33582956679531
655.6692326714084	1588.6333333333334	15303.2	86.51496166521154
656.4243703271585	1588.6333333333334	15305.566666666668	86.22419419671829
657.1794352569008	1588.7333333333333	15306.566666666668	85.51706010864564
657.9344274584702	1588.8	15302.266666666666	85.34024576092645
658.6893469297014	1589.5	15316.466666666667	85.57745185829768
659.4441936684294	1588.6	15349.333333333334	85.2993079291374
660.1989676724888	1589.1	15378.4	85.94523902216216
660.9536689397146	1588.9	15423.4	86.45127512443783
661.7082974679414	1589.3333333333333	15452.166666666666	86.39466877908872
662.4628532550042	1589.1	15497.5	86.55903155376699
663.2173362987378	1589.1	15565.133333333333	86.74156923187094
663.9717465969768	1589.3666666666666	15637.2	86.5214452680601
664.7260841475563	1589.0	15690.966666666667	86.59869420712674
665.480348948311	1589.0666666666666	15751.566666666668	86.95782321213736
666.2345409970756	1589.0666666666666	15803.9	86.0134254015152
666.988660291685	1588.7	15874.633333333333	86.378922387072
667.742706829974	1588.6666666666667	15948.566666666668	86.03807777514231
668.4966806097776	1589.7666666666667	16009.366666666667	84.81115911246663
669.2505816289303	1588.7666666666667	16121.033333333333	85.0684362773612
670.0044098852671	1589.4666666666667	16215.3	85.58484504538455
670.7581653766227	1589.3333333333333	16298.266666666666	85.64249134893679
671.511848100832	1588.5333333333333	16381.433333333332	85.12927059965432
672.2654580557298	1589.0333333333333	16484.5	84.93693373835035
673.0189952391509	1589.3	16556.533333333333	85.05991115447974
673.7724596489301	1589.3	16667.9	86.42922994105558
674.5258512829022	1589.3	16808.666666666668	85.59312721057596
675.279170138902	1588.9333333333334	16951.4	86.44442227525055
676.0324162147645	1588.9333333333334	17058.033333333333	86.00798800789248
676.7855895083242	1589.7666666666667	17177.633333333335	85.89350125032298
677.5386900174161	1588.1	17290.3	85.64020785710454
678.2917177398749	1589.3666666666666	17420.1	86.84130162259858
679.0446726735356	1589.3	17531.5	85.98920958186167
679.797554816233	1589.3666666666666	17581.133333333335	84.66805694418687
680.5503641658016	1589.4333333333334	17709.866666666665	84.9653085553097
681.3031007200765	1589.0	17816.833333333332	84.32190521821622
682.0557644768925	1589.3333333333333	17934.6	84.87642829979049
682.8083554340842	1589.4	18067.166666666668	85.77284897051554
683.5608735894867	1589.2333333333333	18201.533333333333	86.1899521756716
684.3133189409347	1589.5	18323.733333333334	85.72129890085671
685.0656914862628	1589.2333333333333	18418.366666666665	85.55056572162071
685.8179912233061	1589.1	18554.833333333332	85.30155493372976
686.5702181498993	1588.8	18647.766666666666	84.08273285787537
687.3223722638772	1589.0666666666666	18797.566666666666	84.52643730992537
688.0744535630747	1590.1	18928.533333333333	84.3080040208711
688.8264620453265	1588.7333333333333	19057.966666666667	84.88357167851821
689.5783977084674	1589.0666666666666	19189.666666666668	85.36819044940782
690.3302605503324	1588.8	19284.766666666666	85.28200824688047
691.082050568756	1589.0	19376.8	84.33896502503424
691.8337677615733	1589.3666666666666	19428.2	84.283557609384
692.585412126619	1589.2	19508.966666666667	83.09508922486137
693.3369836617278	1589.4333333333334	19613.8	83.6035665107076
694.0884823647348	1588.4	19756.766666666666	84.31172264216691
694.8399082334745	1589.3333333333333	19808.5	83.47707342675066
695.5912612657819	1589.2666666666667	19875.7	83.93026830135148
696.3425414594917	1588.9666666666667	19930.633333333335	84.23277855110283
697.0937488124388	1589.2333333333333	20021.666666666668	84.1936165309112
697.8448833224579	1588.8	20126.233333333334	84.80444040940482
698.5959449873841	1589.6	20142.166666666668	84.3640270321639
699.3469338050518	1589.6666666666667	20195.366666666665	84.1945237600966
700.0978497732962	1588.7666666666667	20189.333333333332	83.46683901967918
700.8486928899517	1589.6	20231.466666666667	83.47282589131771
701.5994631528534	1588.7666666666667	20263.966666666667	83.74736080805144
702.3501605598362	1589.4	20319.2	83.71898389475922
703.1007851087347	1589.5	20352.7	84.42715021734358
703.8513367973837	1589.2	20336.7	84.66845150195377
704.6018156236181	1589.3666666666666	20335.866666666665	84.68751549039581
705.3522215852728	1589.1333333333334	20314.233333333334	84.21398937402402
706.1025546801824	1588.9333333333334	20295.566666666666	84.64603234447893
706.8528149061818	1589.9	20259.233333333334	83.30644380588585
707.603002261106	1588.5333333333333	20268.633333333335	83.83121591483348
708.3531167427894	1589.4666666666667	20249.033333333333	84.27007240058172
709.1031583490673	1589.7666666666667	20227.633333333335	84.89087584428839
709.8531270777742	1589.0333333333333	20202.566666666666	85.0721093488056
710.6030229267449	1589.3333333333333	20162.766666666666	84.6911560720418
711.3528458938142	1589.3333333333333	20088.666666666668	83.89572706592423
712.1025959768172	1588.8	20028.766666666666	83.99083728165813
712.8522731735884	1589.0333333333333	19956.4	83.84548948974025
713.6018774819628	1589.1	19884.4	84.88576599963508
714.351408899775	1589.6666666666667	19793.533333333333	83.75884290632622
715.1008674248601	1589.1	19722.366666666665	83.26198429386221
715.8502530550527	1589.4666666666667	19626.966666666667	83.72423577283962
716.5995657881876	1589.3666666666666	19516.166666666668	83.88319271906485
717.3488056220998	1589.4666666666667	19406.9	83.98696473065397
718.097972554624	1589.8	19286.9	83.33215618229187
718.8470665835949	1589.2333333333333	19231.633333333335	83.55341160309179
719.5960877068475	1588.2	19157.2	82.90407243664184
720.3450359222164	1590.2666666666667	19106.2	83.7768746447554
721.0939112275368	1588.7333333333333	19066.1	83.0832790387734
721.842713620643	1589.3666666666666	19029.766666666666	83.06930855579061
722.5914430993702	1589.3666666666666	18997.233333333334	82.51477526460366
723.340099661553	1588.9333333333334	18965.766666666666	83.055183972011
724.0886833050263	1589.0333333333333	18941.666666666668	82.91619251277108
724.837194027625	1589.3333333333333	18921.666666666668	82.94029968173659
725.5856318271836	1588.7333333333333	18882.533333333333	82.1658294188645
726.3339967015373	1589.9333333333334	18868.3	83.21771746978084
727.0822886485207	1588.9666666666667	18817.833333333332	83.0406195557626
727.8305076659686	1589.3666666666666	18754.866666666665	83.54720147101256
728.5786537517159	1589.0666666666666	18673.633333333335	83.09439596081819
729.3267269035974	1588.8666666666666	18591.6	82.65905485278971
730.0747271194479	1589.7333333333333	18558.733333333334	82.65430067864882
730.822654397102	1589.7333333333333	18532.7	82.95966512606869
731.5705087343949	1589.1	18506.733333333334	82.47326185580062
732.3182901291611	1589.0	18451.366666666665	82.49378142601391
733.0659985792356	1589.3333333333333	18438.6	82.87001597614187
733.8136340824532	1588.7333333333333	18403.333333333332	82.57593515196506
734.5611966366486	1589.3333333333333	18408.133333333335	82.52720158451481
735.3086862396566	1589.2333333333333	18424.866666666665	83.57828480233084
736.056102889312	1589.4	18402.033333333333	83.09819833505757
736.8034465834498	1589.3	18426.333333333332	83.19245283797545
737.5507173199047	1589.7333333333333	18427.1	82.88668177320555
738.2979150965115	1589.2333333333333	18468.033333333333	82.93135355645151
739.045039911105	1589.4	18464.1	82.66704176851019
739.79209176152	1589.5	18453.7	82.75801349112027
740.5390706455914	1589.5	18411.133333333335	82.06776044963374
741.285976561154	1588.7333333333333	18413.7	82.53758937193876
742.0328095060426	1588.5333333333333	18396.133333333335	83.05366378539438
742.7795694780918	1588.9666666666667	18371.0	83.38853461830251
743.5262564751367	1588.6666666666667	18318.066666666666	82.79637747712849
744.272870495012	1588.9666666666667	18292.433333333334	82.65486861882061
745.0194115355524	1589.2333333333333	18268.0	83.41926906359161
745.765879594593	1589.2	18250.3	82.94638609378039
746.5122746699683	1589.3333333333333	18225.333333333332	82.58305473708594
747.2585967595134	1589.5333333333333	18193.5	82.95060347080218
748.0048458610628	1589.0	18210.833333333332	82.25095586151501
748.7510219724516	1589.2666666666667	18237.833333333332	81.75379957638262
749.4971250915144	1588.3	18262.866666666665	81.72252945224275
750.243155216086	1590.4666666666667	18293.366666666665	82.40955644784475
750.9891123440015	1589.8	18353.9	83.38852309627971
751.7349964730954	1588.9666666666667	18369.433333333334	82.8288266119018
752.4808076012027	1588.3666666666666	18438.5	82.41742268512422
753.2265457261582	1589.0333333333333	18474.666666666668	82.42147671741343
753.9722108457964	1589.3	18575.733333333334	82.03451636432048
754.7178029579526	1588.9666666666667	18620.233333333334	81.50555970652029
755.4633220604613	1589.4333333333334	18639.866666666665	81.35461129895224
756.2087681511574	1589.2333333333333	18688.166666666668	81.83931800210631
756.9541412278757	1589.1666666666667	18737.833333333332	81.85842574618032
757.699441288451	1589.0	18825.7	82.42089636996235
758.4446683307182	1589.1666666666667	18846.566666666666	82.9898645677172
759.1898223525119	1589.0333333333333	18881.9	82.55322756321442
759.9349033516671	1589.2	18906.866666666665	82.53422708207236
760.6799113260186	1589.1666666666667	18976.9	82.50522638756914
761.424846273401	1589.0333333333333	19067.566666666666	82.44683350407237
762.1697081916495	1588.8	19151.0	81.6283787755268
762.9144970785986	1588.6	19197.833333333332	80.76733153795186
763.6592129320832	1589.0666666666666	19292.9	81.42212755793547
764.4038557499381	1588.5666666666666	19375.366666666665	81.80761549622859
765.1484255299982	1589.3666666666666	19423.666666666668	82.05987561329603
765.8929222700982	1589.1666666666667	19436.433333333334	80.74499968998425
766.637345968073	1588.9333333333334	19479.133333333335	81.32959672247686
767.3816966217572	1588.7333333333333	19584.966666666667	82.5485259499102
768.1259742289859	1588.6666666666667	19628.5	81.36092759279464
768.8701787875938	1589.0333333333333	19733.133333333335	81.49818253105364
769.6143102954156	1589.2333333333333	19759.5	80.13324501692145
770.3583687502863	1589.2333333333333	19840.366666666665	81.0310747468229
771.1023541500406	1589.1333333333334	19898.633333333335	81.36275429890432
771.8462664925133	1589.4333333333334	20015.2	81.74393235200647
772.5901057755393	1589.4666666666667	20142.166666666668	81.85948293190872
773.3338719969533	1589.7	20247.833333333332	81.72331793123196
774.0775651545903	1589.1333333333334	20346.1	81.12510390746861
774.8211852462848	1588.8333333333333	20424.533333333333	81.29054060202365
775.5647322698719	1588.7	20475.166666666668	80.50562970533265
776.3082062231862	1589.4	20554.4	81.42387770534314
777.0516071040627	1588.8666666666666	20653.166666666668	81.24321334821407
777.7949349103361	1589.3333333333333	20754.566666666666	80.69291456826612
778.5381896398412	1589.1333333333334	20847.533333333333	80.5436517920966
779.281371290413	1589.0333333333333	20933.4	80.352205101765
780.024479859886	1589.4333333333334	21066.266666666666	80.7796804043986
780.7675153460953	1589.3	21208.433333333334	80.98718341792247
781.5104777468754	1589.1333333333334	21319.8	81.35226620875338
782.2533670600615	1588.5666666666666	21417.6	80.9130501789482
782.996183283488	1589.4666666666667	21528.8	81.32832262831178
783.73892641499	1589.2666666666667	21622.7	80.83092846105416
784.4815964524023	1588.7333333333333	21712.833333333332	80.71835897500975
785.2241933935596	1588.5333333333333	21841.033333333333	80.91264977352496
785.9667172362967	1590.0333333333333	21960.2	81.77224803630588
786.7091679784486	1589.7333333333333	22033.7	81.61074057110962
787.4515456178499	1589.1666666666667	22101.533333333333	81.54470977680742
788.1938501523355	1589.0333333333333	22178.266666666666	80.63559931474578
788.9360815797401	1589.2333333333333	22279.766666666666	79.46792423529787
789.6782398978987	1590.0666666666666	22379.033333333333	79.08446360877524
790.420325104646	1589.6	22512.4	80.10217184943824
791.1623371978169	1589.0666666666666	22623.6	79.9974209657314
791.9042761752461	1589.4666666666667	22725.033333333333	79.53659851633215
792.6461420347684	1589.0333333333333	22891.333333333332	80.33955969774473
793.3879347742187	1589.6	22999.366666666665	79.80823064622727
794.1296543914318	1589.7333333333333	23110.7	79.89715178251869
794.8713008842426	1589.3	23185.2	79.98760249782042
795.6128742504857	1588.7333333333333	23289.366666666665	79.97354865060551
796.354374487996	1588.9666666666667	23385.933333333334	80.29299588288279
797.0958015946084	1589.1	23473.366666666665	80.79300562513306
797.8371555681575	1588.8333333333333	23569.366666666665	80.26243904615805
798.5784364064783	1589.3	23746.4	80.93984774384207
799.3196441074057	1588.8333333333333	23852.4	80.98365271328682
800.0607786687742	1589.6666666666667	23937.966666666667	81.39173002406669
800.8018400884189	1588.8	24008.866666666665	81.19011643793048
801.5428283641745	1588.7	24105.866666666665	80.70774789899295
802.2837434938757	1588.9666666666667	24209.766666666666	80.35165077160988
803.0245854753575	1589.2	24347.433333333334	79.73564172336195
803.7653543064547	1588.7333333333333	24491.866666666665	80.61969849652199
804.5060499850019	1588.7333333333333	24617.8	80.89597601775111
805.2466725088342	1588.9	24703.033333333333	80.0617198241024
805.9872218757862	1589.2666666666667	24809.433333333334	80.21277431689829
806.7276980836928	1588.9333333333334	24897.566666666666	80.16004943657039
807.4681011303886	1589.0	24980.866666666665	79.84765928034335
808.2084310137088	1589.0666666666666	25020.533333333333	79.17061963399593
808.948687731488	1589.0	25132.2	79.0772190872449
809.688871281561	1589.3666666666666	25254.433333333334	79.58933509974516
810.4289816617627	1589.6666666666667	25390.833333333332	79.83728702893426
811.1690188699278	1589.3666666666666	25520.8	80.7737578760086
811.9089829038911	1589.4666666666667	25544.466666666667	80.98343611461345
812.6488737614875	1589.2	25621.8	80.45459050036297
813.3886914405518	1589.3333333333333	25772.3	80.8569077884027
814.1284359389189	1589.1	25896.866666666665	80.62738262945246
814.8681072544233	1588.7	25959.7	80.4075754269807
815.6077053849002	1588.8	25977.766666666666	79.47278521559281
816.3472303281842	1590.3	26010.0	78.86301841024434
817.0866820821101	1588.8	26085.233333333334	79.46843074547846
817.8260606445127	1589.0666666666666	26148.633333333335	78.66885027617708
818.5653660132269	1588.6666666666667	26323.633333333335	79.20945668319128
819.3045981860876	1588.8333333333333	26439.1	79.69862405038903
820.0437571609293	1589.9666666666667	26598.2	80.18326503301053
820.7828429355872	1589.0	26676.7	80.26870179358092
821.5218555078957	1589.0	26750.166666666668	80.57132814723698
822.26079487569	1589.1333333333334	26762.9	80.13609318688422
822.9996610368046	1589.4	26849.733333333334	80.44043250377858
823.7384539890745	1589.4666666666667	26875.3	79.89552853182589
824.4771737303345	1588.4333333333334	26965.0	79.3381526931078
825.2158202584193	1588.9333333333334	27098.166666666668	79.43590106702926
825.9543935711638	1588.8	27200.766666666666	79.73382068887089
826.6928936664028	1589.2333333333333	27274.566666666666	80.33411516765466
827.4313205419711	1588.6	27376.066666666666	80.62233050866831
828.1696741957036	1588.6666666666667	27414.433333333334	79.95627288458701
828.907954625435	1588.9666666666667	27491.0	79.02288445478025
829.646161829	1589.2666666666667	27603.833333333332	79.35568066100448
830.3842958042337	1589.1333333333334	27645.7	77.88523793388799
831.1223565489707	1589.4666666666667	27701.5	78.1983011845484
831.8603440610459	1588.9	27806.533333333333	78.90028451373577
832.598258338294	1588.8	27841.533333333333	78.53479250932676
833.3360993785501	1589.3333333333333	27892.1	78.98524538690603
834.0738671796487	1589.1666666666667	28022.633333333335	79.77355785702404
834.8115617394246	1588.9666666666667	28068.433333333334	79.09312598447413
835.5491830557129	1589.0666666666666	28155.0	79.17427104363668
836.2867311263482	1589.0666666666666	28211.266666666666	78.92618180463109
837.0242059491653	1589.3333333333333	28345.533333333333	79.40594875975864
837.7616075219992	1589.7	28457.566666666666	79.3026013997104
838.4989358426844	1589.3333333333333	28483.8	79.00860337299257
839.2361909090561	1588.9	28504.7	78.83415314945925
839.9733727189487	1588.1333333333334	28544.8	78.67415822169451
840.7104812701973	1588.9333333333334	28704.633333333335	78.47997617411662
841.4475165606366	1588.8666666666666	28851.166666666668	78.70455691804466
842.1844785881015	1588.9333333333334	28969.366666666665	78.38942252281888
842.9213673504267	1588.6333333333334	29041.1	77.94757345438396
843.6581828454471	1588.6	29075.6	77.91782191489894
844.3949250709974	1587.9333333333334	29070.033333333333	77.18111407137633
845.1315940249126	1589.0666666666666	29205.633333333335	77.71315189149689
845.8681897050272	1588.9	29333.7	78.0644197648469
846.6047121091764	1589.2	29442.866666666665	78.61074568415358
847.3411612351948	1589.3333333333333	29542.9	77.59953272852634
848.0775370809172	1589.3	29638.1	77.2266745720126
848.8138396441784	1588.7333333333333	29709.2	77.86411578885577
849.5500689228132	1588.3	29734.266666666666	77.5285415347063
850.2862249146566	1588.8	29818.266666666666	77.88514567984097
851.0223076175432	1589.0333333333333	29901.9	77.58808514142636
851.7583170293079	1588.1	30066.566666666666	77.05431994162322
852.4942531477856	1589.3333333333333	30190.133333333335	77.23105705000732
853.2301159708109	1588.3	30194.633333333335	77.11738995354789
853.9659054962187	1589.0333333333333	30271.166666666668	77.02157245206983
854.7016217218439	1588.8333333333333	30334.966666666667	77.1833432651875
855.4372646455213	1589.0666666666666	30443.633333333335	78.25998957503091
856.1728342650856	1588.9	30506.466666666667	77.99591389710751
856.9083305783716	1588.2666666666667	30636.433333333334	78.50609283567408
857.6437535832143	1589.0666666666666	30793.6	78.77833545547043
858.3791032774483	1589.7666666666667	30902.833333333332	78.58645627118474
859.1143796589085	1588.9666666666667	30887.066666666666	78.24867668746042
859.8495827254299	1588.9	30982.5	77.56490253967267
860.5847124748469	1589.5666666666666	31018.833333333332	78.68961672441206
861.3197689049947	1589.6333333333334	31165.3	78.67327473932116
862.0547520137079	1588.6666666666667	31370.166666666668	78.8340251316578
862.7896617988213	1588.6333333333334	31464.3	78.4484381941992
863.5244982581698	1588.5333333333333	31606.566666666666	78.70050656358103
864.2592613895882	1588.5	31651.533333333333	78.59387855528533
864.9939511909114	1589.4666666666667	31670.766666666666	79.40797173159986
865.728567659974	1589.8	31691.9	79.80235593263647
866.4631107946109	1589.5333333333333	31736.2	79.7438305096551
867.197580592657	1588.5	31806.4	80.1121173995401
867.931977051947	1588.6	31893.566666666666	80.20002253908261
868.6663001703158	1589.2666666666667	31899.466666666667	79.83109181232582
869.4005499455982	1588.1	31879.233333333334	79.79263833547755
870.1347263756289	1588.8333333333333	31886.0	79.96815761600676
870.8688294582428	1588.8333333333333	32028.166666666668	80.10123977131626
871.6028591912748	1589.3333333333333	32161.933333333334	80.22858988973981
872.3368155725594	1589.2	32321.7	79.90509604521039
873.0706985999318	1589.3666666666666	32369.4	79.56058410849224
873.8045082712266	1588.9	32427.233333333334	79.46825735136427
874.5382445842787	1588.7333333333333	32467.533333333333	79.56115331433317
875.2719075369228	1588.6666666666667	32534.866666666665	78.93600351944039
876.0054971269938	1588.6333333333334	32709.433333333334	78.5459157444217
876.7390133523264	1588.9666666666667	32976.333333333336	78.54753106089508
877.4724562107556	1589.2666666666667	33229.03333333333	78.4983089157559
878.2058257001161	1589.5333333333333	33356.73333333333	77.98857266720684
878.9391218182427	1589.1333333333334	33537.5	77.58674319230968
879.6723445629702	1588.6666666666667	33610.0	77.17013665284168
880.4054939321335	1588.8333333333333	33667.8	76.08078838226487
881.1385699235674	1589.4666666666667	33877.9	76.02747152940672
881.8715725351066	1589.1	34051.73333333333	76.2739079668313
882.604501764586	1589.1333333333334	34239.2	76.03841898705879
883.3373576098403	1588.7666666666667	34412.166666666664	75.62132295084024
884.0701400687044	1588.5333333333333	34600.0	76.63787302143771
884.8028491390132	1589.3333333333333	34780.333333333336	76.60233351889921
885.5354848186014	1588.5666666666666	34911.46666666667	76.50654374001519
886.2680471053038	1589.3666666666666	34973.4	75.46352070412632
887.0005359969554	1589.2	35089.1	74.88116720692308
887.7329514913906	1589.1	35260.36666666667	74.5333204847312
888.4652935864447	1588.6	35388.9	73.51629802739743
889.1975622799522	1588.9	35637.23333333333	73.77131756208108
889.929757569748	1589.2	35917.03333333333	74.09434551263612
890.6618794536669	1589.0	36065.2	73.77815841735737
891.3939279295437	1589.4666666666667	36159.333333333336	73.9126671162983
892.1259029952132	1588.9666666666667	36257.96666666667	73.83375705465306
892.8578046485103	1588.7333333333333	36457.96666666667	74.5990831376515
893.5896328872698	1588.9666666666667	36629.0	74.4844482886854
894.3213877093264	1589.1	36850.666666666664	74.63094975839181
895.0530691125149	1589.1	37187.0	75.46037033852177
895.7846770946703	1588.9333333333334	37439.1	76.20660944235901
896.5162116536272	1589.0	37613.833333333336	76.32189158355003
897.2476727872206	1588.9666666666667	37737.63333333333	76.37884248908638
897.9790604932853	1588.6666666666667	37861.4	76.63479922213111
898.7103747696559	1589.3333333333333	37981.666666666664	75.76182078328758
899.4416156141674	1588.6666666666667	38258.86666666667	77.49567330671401
900.1727830246544	1588.6333333333334	38469.7	77.33812988898595
900.9038769989521	1588.7333333333333	38688.066666666666	77.33667215167354
901.634897534895	1588.5	38931.3	77.17715415710985
902.365844630318	1589.2666666666667	39182.96666666667	77.55288385048546
903.0967182830558	1589.5	39305.76666666667	77.16149818915251
903.8275184909435	1590.1333333333334	39392.1	76.86267462944808
904.5582452518156	1589.6333333333334	39573.3	77.24352044981538
905.288898563507	1589.5333333333333	39698.666666666664	76.93761854324345
906.0194784238527	1589.1	39813.4	77.17463400444178
906.7499848306873	1589.3333333333333	40036.5	76.87631216312063
907.4804177818455	1589.1666666666667	40226.3	77.35531254011522
908.2107772751625	1588.6333333333334	40371.6	77.17790995635808
908.9410633084728	1589.2333333333333	40581.3	77.08907832864163
909.6712758796114	1589.6	40741.23333333333	77.00184574943498
910.4014149864129	1588.6666666666667	40922.2	77.02881862381857
911.1314806267123	1588.5333333333333	41123.0	77.10371991076012
911.8614727983444	1589.3	41301.433333333334	76.94700518042464
912.5913914991438	1589.4666666666667	41475.1	77.14414812583371
913.3212367269456	1589.6666666666667	41648.63333333333	77.01973122207342
914.0510084795844	1589.3	41821.13333333333	76.93820433890883
914.7807067548952	1588.6	41924.333333333336	77.33726350847469
915.5103315507125	1588.9666666666667	41965.63333333333	77.11398018274696
916.2398828648716	1587.3	41994.73333333333	76.47214611965677
916.9693606952068	1588.7333333333333	42098.566666666666	76.3669049575904
917.6987650395532	1589.6333333333334	42171.933333333334	75.50544483750453
918.4280958957455	1588.9333333333334	42235.46666666667	75.25865314497094
919.1573532616186	1589.1666666666667	42346.2	75.48789024163355
919.8865371350073	1588.4666666666667	42329.066666666666	75.26118997389294
920.6156475137464	1588.9333333333334	42344.2	74.99641209803292
921.3446843956707	1588.6	42446.333333333336	75.602152908219
922.0736477786149	1588.8666666666666	42440.7	75.94950872497071
922.802537660414	1588.9666666666667	42465.6	76.51750743333965
923.5313540389027	1589.3666666666666	42489.7	75.75838546971215
924.2600969119159	1589.1666666666667	42523.03333333333	75.65859291703927
924.9887662772883	1588.7333333333333	42432.46666666667	75.38711544039221
925.7173621328548	1588.6333333333334	42396.5	74.64692152643526
926.4458844764501	1589.0	42365.333333333336	75.08366388028112
927.1743333059092	1589.3333333333333	42191.46666666667	74.74121904271661
927.9027086190666	1588.8666666666666	41935.0	74.68293466004151
928.6310104137575	1589.1666666666667	41508.7	74.58301007987878
929.3592386878165	1589.3666666666666	40841.0	74.0358625080152
930.0873934390784	1588.9666666666667	40057.23333333333	73.81609800056131
930.815474665378	1588.5	39250.066666666666	74.08991206189835
931.5434823645503	1588.4	38346.76666666667	73.65001470874078
932.2714165344298	1589.1	37341.03333333333	74.78594354210941
932.9992771728516	1588.6666666666667	36295.833333333336	75.43707684946081
933.7270642776504	1589.0666666666666	35219.5	75.52547347018022
934.4547778466609	1588.6	34155.96666666667	75.28417171591798
935.1824178777181	1588.7	33305.73333333333	75.27388535366293
935.9099843686568	1588.6	32541.433333333334	74.4022586436848
936.6374773173115	1589.2	32010.366666666665	74.35044975583968
937.3648967215174	1588.5666666666666	31695.333333333332	74.70614075902077
938.0922425791092	1588.5333333333333	31532.133333333335	74.75873115846849
938.8195148879216	1588.9666666666667	31589.433333333334	75.09601889447568
939.5467136457895	1589.1666666666667	31759.733333333334	75.04907235876257
940.2738388505477	1588.9333333333334	32001.333333333332	74.3297650804768
941.000890500031	1588.8	32433.8	73.92477551476573
941.7278685920743	1588.7333333333333	32989.26666666667	73.71955823762872
942.4547731245123	1589.0	33641.566666666666	74.43310458194927
943.1816040951798	1589.3	34317.76666666667	74.30305401886542
943.9083615019116	1589.4	35081.1	74.77330860265145
944.6350453425426	1588.9666666666667	35881.96666666667	75.42561701829734
945.3616556149077	1588.8333333333333	36672.26666666667	75.45333332339355
946.0881923168415	1589.2	37382.666666666664	74.80078729437169
946.8146554461789	1589.3	38064.833333333336	74.4692410388731
947.5410450007547	1588.0333333333333	38838.566666666666	74.1618169224693
948.2673609784038	1589.1666666666667	39608.73333333333	74.16919182909808
948.9936033769609	1589.2666666666667	40432.46666666667	73.98303921840187
949.7197721942608	1589.7666666666667	41118.666666666664	73.56633120316734
950.4458674281384	1588.3666666666666	41862.933333333334	74.11435142438877
951.1718890764284	1588.4333333333334	42551.03333333333	73.46917955881524
951.8978371369658	1588.9666666666667	43162.96666666667	73.23103235081618
952.6237116075853	1589.4	43755.23333333333	73.33383624728197
953.3495124861216	1588.8	44366.36666666667	73.4811605741953
954.0752397704097	1589.0666666666666	44971.96666666667	74.10614388652091
954.8008934582843	1589.1666666666667	45579.36666666667	73.59472933742096
955.5264735475803	1588.9	46157.86666666667	74.08426417589554
956.2519800361324	1588.6	46626.333333333336	74.06959364779216
956.9774129217755	1588.5333333333333	47077.833333333336	73.79259078025797
957.7027722023442	1589.4666666666667	47574.53333333333	74.1251267834693
958.4280578756737	1589.0333333333333	47866.1	73.47091142093882
959.1532699395985	1589.1333333333334	48078.433333333334	73.36473379280095
959.8784083919536	1589.0333333333333	48313.46666666667	73.44456369493771
960.6034732305736	1589.4333333333334	48655.8	73.86547346430984
961.3284644532936	1588.9	48990.833333333336	74.00504777276245
962.053382057948	1588.8333333333333	49355.2	74.64127084481387
962.7782260423721	1589.0666666666666	49650.63333333333	74.7548710596592
963.5029964044004	1588.6	49809.13333333333	74.43471573783728
964.2276931418677	1589.3333333333333	49969.2	74.31259336372177
964.952316252609	1589.0	50149.3	74.41118940823011
965.6768657344589	1588.4666666666667	50251.1	74.13748956967318
966.4013415852523	1589.1666666666667	50323.433333333334	73.57296308146026
967.1257438028242	1589.3	50369.2	73.29520314806582
967.8500723850091	1589.2	50441.46666666667	73.3253225411694
968.574327329642	1588.7666666666667	50451.6	73.19617543764197
969.2985086345576	1589.1	50467.03333333333	72.93500467615729
970.0226162975908	1589.1666666666667	50393.46666666667	72.33000866304258
970.7466503165765	1588.9333333333334	50355.96666666667	72.93687845898756
971.4706106893493	1589.3666666666666	50328.933333333334	72.89099299675945
972.1944974137441	1589.4666666666667	50125.5	72.49657653033098
972.9183104875957	1589.5333333333333	49834.4	72.914440837826
973.6420499087391	1589.2333333333333	49497.066666666666	73.09021723142757
974.3657156750087	1589.3	49321.0	73.71384653306241
975.0893077842397	1589.2333333333333	49104.166666666664	74.31363989570228
975.8128262342667	1589.1666666666667	49051.46666666667	74.81641502432379
976.5362710229247	1589.5666666666666	48921.6	74.00705971986372
977.2596421480483	1589.2	48898.76666666667	74.16986308448523
977.9829396074724	1588.7666666666667	48736.36666666667	73.41723340678448
978.7061633990318	1588.9	48581.36666666667	73.84201077013982
979.4293135205613	1589.5	48345.833333333336	73.43250219421768
980.1523899698958	1589.1333333333334	48209.86666666667	73.36110739675914
980.87539274487	1589.2	48065.76666666667	73.15728572188242
981.5983218433189	1589.5666666666666	48044.13333333333	73.3625047487412
982.3211772630771	1588.8333333333333	48084.73333333333	73.07699705551269
983.0439590019795	1588.7666666666667	48177.7	72.64878351238406
983.7666670578608	1589.6666666666667	48202.46666666667	71.73880899548787
984.4893014285559	1589.4666666666667	48244.433333333334	71.74114692600969
985.2118621118997	1589.2	48181.26666666667	71.72404151246418
985.9343491057269	1589.4333333333334	48103.666666666664	71.91331786541618
986.6567624078724	1589.2	47983.4	72.02104613103515
987.3791020161709	1588.6	47948.36666666667	71.99334991244372
988.1013679284573	1589.0333333333333	48017.9	72.57532832968278
988.8235601425663	1589.1666666666667	48078.76666666667	72.8697061803472
989.5456786563328	1589.1666666666667	48157.433333333334	72.89156637541714
990.2677234675917	1588.9	48213.1	72.97814390968485
990.9896945741776	1589.2666666666667	48136.333333333336	73.04729054501894
991.7115919739255	1589.2333333333333	47961.0	72.55932322134329
992.4334156646702	1588.9666666666667	47702.23333333333	73.06465141670255
993.1551656442463	1589.2333333333333	47289.7	72.13972450677448
993.8768419104888	1589.2666666666667	46974.5	72.12441483655556
994.5984444612325	1589.1666666666667	46683.066666666666	71.89908642380702
995.3199732943121	1589.1	46410.433333333334	71.64746300483468
996.0414284075626	1588.8666666666666	46138.066666666666	71.46416684003117
996.7628097988187	1589.2333333333333	45885.8	71.80253481545179
997.4841174659151	1589.4666666666667	45648.3	71.65441281235564
998.2053514066869	1589.4	45370.566666666666	71.32890190805342
998.9265116189687	1588.9	44932.166666666664	71.19814788495461
999.6475981005952	1589.4	44401.46666666667	72.32447949573267
1000.3686108494015	1589.1666666666667	43818.26666666667	71.63782510585843
1001.0895498632223	1588.8666666666666	43478.3	72.03560683135044
1001.8104151398923	1589.2333333333333	43117.73333333333	71.33663683236301
1002.5312066772464	1589.1333333333334	42802.5	71.84282284515778
1003.2519244731194	1589.0333333333333	42469.5	71.72028369592455
1003.9725685253462	1589.1666666666667	42114.13333333333	72.06530893920537
1004.6931388317614	1589.3333333333333	41676.9	71.39795543289988
1005.4136353902	1589.3333333333333	41213.76666666667	71.83021215956236
1006.1340581984969	1589.2333333333333	40622.03333333333	71.88083532707945
1006.8544072544867	1589.5	39959.166666666664	72.61230695156948
1007.5746825560042	1588.6333333333334	39352.833333333336	72.6560981122118
1008.2948841008844	1589.0666666666666	38824.433333333334	73.22866839749058
1009.0150118869618	1589.2	38367.333333333336	73.48378870312868
1009.7350659120716	1589.6	37991.333333333336	73.34709560938856
1010.4550461740483	1589.5333333333333	37595.13333333333	72.89687081158986
1011.174952670727	1588.9333333333334	37208.933333333334	73.22698682392657
1011.8947853999423	1589.2666666666667	36769.53333333333	72.94307335481876
1012.614544359529	1589.4333333333334	36276.333333333336	73.83427358428408
1013.334229547322	1589.8	35654.73333333333	73.55792507642954
1014.0538409611561	1589.1666666666667	35033.36666666667	73.71045514621169
1014.7733785988661	1589.2666666666667	34410.6	74.01366944501031
1015.4928424582868	1589.3333333333333	33866.53333333333	73.70309920439712
1016.2122325372529	1589.6	33395.23333333333	73.95028626610832
1016.9315488335994	1588.8	32976.46666666667	73.42958470799732
1017.6507913451611	1588.9	32649.4	73.44105977515603
1018.3699600697728	1589.3	32343.866666666665	73.4198251180318
1019.0890550052692	1589.0	31934.966666666667	73.98317362995273
1019.8080761494851	1588.8333333333333	31404.5	73.09626299798714
1020.5270235002555	1588.6333333333334	30779.033333333333	73.38377655043485
1021.2458970554151	1589.7666666666667	30043.633333333335	72.76324640343398
1021.9646968127987	1589.3666666666666	29395.9	73.22808862886376
1022.6834227702411	1589.7	28841.2	72.69812927518086
1023.4020749255772	1588.9333333333334	28364.4	73.04609790135169
1024.1206532766416	1589.1666666666667	27967.7	72.55450875064544
1024.8391578212693	1589.2	27647.2	72.68220054567281
1025.5575885572953	1589.1666666666667	27302.733333333334	72.16094584753239
1026.2759454825539	1588.3666666666666	26859.666666666668	72.04742998554056
1026.9942285948803	1589.3333333333333	26311.1	72.224517132369
1027.7124378921092	1588.8666666666666	25710.433333333334	71.65344751112788
1028.4305733720753	1589.5333333333333	25147.7	72.22979349718747
1029.1486350326138	1589.3333333333333	24579.133333333335	71.4218962271196
1029.866622871559	1588.7666666666667	24094.3	71.63734874577608
1030.584536886746	1589.4333333333334	23664.566666666666	71.5665594309582
1031.3023770760096	1589.3	23304.866666666665	71.56878577527213
1032.0201434371845	1588.6333333333334	22965.9	70.50643040253398
1032.7378359681059	1589.6	22650.066666666666	71.56870387562132
1033.455454666608	1588.9666666666667	22250.466666666667	71.55834350387137
1034.1729995305259	1589.7333333333333	21814.833333333332	71.26626782470021
1034.8904705576945	1588.8333333333333	21305.9	70.79465256200727
1035.6078677459486	1589.0666666666666	20775.666666666668	70.70119114357459
1036.3251910931228	1588.9333333333334	20309.133333333335	71.07181074322729
1037.042440597052	1589.4333333333334	19838.2	71.13630896506452
1037.7596162555712	1589.1666666666667	19408.366666666665	70.9899563401432
1038.4767180665153	1588.3666666666666	19077.666666666668	70.8227910854991
1039.1937460277186	1589.3666666666666	18772.0	71.77128234901488
1039.9107001370162	1588.8333333333333	18473.0	70.8133909120728
1040.627580392243	1589.6333333333334	18200.8	70.83003321484492
1041.3443867912338	1589.5666666666666	17868.033333333333	71.19345063568925
1042.0611193318232	1589.5	17460.066666666666	70.86925119944146
1042.7777780118463	1589.3666666666666	17009.9	70.50884948172597
1043.4943628291376	1588.7	16543.2	71.11638588124504
1044.2108737815322	1589.6666666666667	16129.433333333332	71.0510984710834
1044.9273108668647	1590.1	15750.8	70.59171836255535
1045.64367408297	1588.9	15434.033333333333	71.68947123246288
1046.359963427683	1589.6	15146.3	70.78068192780576
1047.0761788988382	1589.4666666666667	14900.366666666667	71.29811601471688
1047.7923204942708	1589.4	14661.633333333333	71.93155620633966
1048.5083882118154	1589.4333333333334	14376.833333333334	71.45659531847483
1049.224382049307	1588.9333333333334	14091.033333333333	72.28116500525023
1049.9403020045802	1588.6	13756.9	72.04145478909369
1050.6561480754697	1589.2	13417.166666666666	71.93402701343413
1051.3719202598106	1588.7333333333333	13084.833333333334	72.2472934889395
1052.0876185554378	1589.0	12800.333333333334	71.8909944051005
1052.8032429601856	1588.6666666666667	12537.666666666666	71.84987966718042
1053.5187934718892	1590.0666666666666	12358.0	72.45669106021447
1054.2342700883835	1589.2333333333333	12188.933333333332	71.38254137140859
1054.949672807503	1588.9666666666667	12039.3	71.46610056818666
1055.6650016270826	1588.8333333333333	11892.1	72.60623357549473
1056.3802565449573	1589.6	11680.6	72.23908091343634
1057.0954375589617	1588.8666666666666	11455.533333333333	72.3487724854719
1057.8105446669308	1589.0	11232.433333333332	71.69257029715779
1058.5255778666992	1589.7333333333333	11011.7	72.76135305660084
1059.240537156102	1589.3666666666666	10780.5	71.3524209418067
1059.9554225329737	1588.8666666666666	10594.2	72.13276032138302
1060.6702339951491	1589.3666666666666	10452.3	72.55289448217579
1061.3849715404633	1589.2	10313.933333333332	72.2076403218197
1062.0996351667509	1589.4333333333334	10197.6	71.95284691773674
1062.8142248718468	1589.0666666666666	10078.933333333332	71.84190406694006
1063.528740653586	1589.4	9933.733333333334	71.55676824857629
1064.2431825098029	1589.3	9775.0	72.04902201979804
1064.9575504383324	1588.4333333333334	9567.033333333333	71.03876113347292
1065.6718444370097	1588.8666666666666	9371.066666666668	72.27189508770664
1066.386064503669	1589.6666666666667	9191.366666666667	71.30163725694281
1067.1002106361457	1589.9333333333334	9049.3	71.8818132349643
1067.8142828322743	1588.2333333333333	8927.233333333334	71.26968884809784
1068.5282810898898	1588.8	8836.133333333333	71.6704845842544
1069.2422054068265	1589.6666666666667	8733.966666666667	72.40056281082134
1069.95605578092	1589.4	8627.6	71.02921354937858
1070.6698322100044	1588.2666666666667	8486.366666666667	72.23980127555801
1071.383534691915	1588.9	8313.5	72.80359280486446
1072.0971632244864	1589.2	8131.933333333333	71.27586703371982
1072.8107178055534	1588.9333333333334	7974.766666666666	71.02869777955783
1073.524198432951	1588.6666666666667	7843.4	71.43609629056165
1074.2376051045137	1589.3333333333333	7739.0	71.13393006430218
1074.9509378180765	1588.1666666666667	7650.2	71.81576764942434
1075.6641965714741	1589.0666666666666	7558.333333333333	71.43585987081474
1076.3773813625414	1589.2	7446.733333333334	69.30101738462542
1077.0904921891133	1589.1666666666667	7358.233333333334	70.90061455313965
1077.8035290490245	1589.1333333333334	7235.5	70.97442754313532
1078.51649194011	1588.8666666666666	7102.133333333333	70.4986025458545
1079.2293808602042	1589.5666666666666	6986.433333333333	70.51512414099575
1079.9421958071423	1589.2333333333333	6860.633333333333	70.40890357212601
1080.6549367787588	1588.6	6768.466666666666	70.88893574269512
1081.367603772889	1588.7666666666667	6705.866666666667	71.98471361690105
1082.080196787367	1588.5	6648.666666666667	71.44102778092868
1082.7927158200282	1588.5	6564.733333333334	71.95206467640986
1083.5051608687072	1589.4333333333334	6462.266666666666	71.34455577273243
1084.217531931239	1589.1666666666667	6347.466666666666	71.78411505188572
1084.9298290054578	1589.7	6218.8	71.44672078093951
1085.6420520891993	1589.5666666666666	6116.833333333333	71.07152760030377
1086.3542011802977	1588.5	6047.7	71.67324708093513
1087.0662762765878	1589.9333333333334	5983.566666666667	71.68587460637394
1087.7782773759047	1589.4	5929.733333333334	72.6322390062336
1088.4902044760831	1589.7	5861.566666666667	72.12111875614075
1089.202057574958	1589.5	5767.333333333333	71.58813026470426
1089.9138366703637	1589.5666666666666	5675.9	72.07781874055283
1090.6255417601355	1589.6	5589.733333333334	71.38395669175075
1091.337172842108	1588.7666666666667	5512.7	72.15642873477303
1092.048729914116	1589.7333333333333	5445.433333333333	72.31317042547778
1092.7602129739944	1588.3	5400.233333333334	70.69412566876532
1093.471622019578	1589.1	5360.866666666667	72.77228772712594
1094.1829570487016	1588.9	5292.0	71.59430087589733
1094.8942180592	1589.5333333333333	5212.033333333334	73.38632743763878
1095.605405048908	1589.4	5129.833333333333	73.23516797832518
1096.3165180156604	1588.4333333333334	5063.566666666667	73.25486818815183
1097.027556957292	1589.1	5017.766666666666	72.82711665575407
1097.7385218716379	1588.4	4983.033333333334	73.96646703109089
1098.4494127565324	1587.9666666666667	4929.1	72.37857068343345
1099.1602296098106	1588.6333333333334	4850.733333333334	72.40989130508407
1099.8709724293074	1589.2	4771.933333333333	73.97459426391985
1100.5816412128574	1589.3333333333333	4696.766666666666	73.20633918178713
1101.2922359582956	1589.1333333333334	4645.8	72.68674185586653
1102.0027566634565	1589.1	4607.733333333334	72.28349764048764
1102.7132033261753	1588.8	4564.2	73.86010230090044
1103.4235759442865	1589.8	4489.733333333334	73.78954217724021
1104.1338745156252	1588.9333333333334	4418.633333333333	74.00928710145371
1104.844099038026	1589.8	4366.6	75.03458106789182
1105.5542495093239	1589.0333333333333	4333.4	74.46682904614835
1106.2643259273534	1588.7	4282.9	74.3593357647561
1106.9743282899494	1589.5333333333333	4206.266666666666	73.9374559500422
1107.684256594947	1589.4666666666667	4136.333333333333	76.52019179487934
1108.394110840181	1589.6333333333334	4075.3	75.67772951730737
1109.1038910234856	1588.6333333333334	4028.233333333333	74.9649336452637
1109.8135971426964	1588.7333333333333	3980.4666666666667	77.1546901813003
1110.5232291956477	1589.1666666666667	3894.7	73.79970262887595
1111.2327871801745	1588.6666666666667	3835.8333333333335	76.44682428833065
1111.9422710941117	1589.1666666666667	3786.0	76.62538645634626
1112.6516809352938	1588.8333333333333	3741.0	77.2094921977393
1113.3610167015559	1588.4333333333334	3684.766666666667	76.96056117504232
1114.0702783907325	1589.3333333333333	3628.7	78.28066854326171
1114.7794660006589	1588.9666666666667	3583.8	78.84900308868932
1115.4885795291696	1589.3333333333333	3552.3333333333335	78.88046357848651
1116.1976189740992	1589.1333333333334	3500.9333333333334	77.21391456391318
1116.906584333283	1588.4	3457.2	77.84472581444442
1117.6154756045555	1589.0333333333333	3423.7	78.5914354857726
1118.3242927857516	1588.9	3385.2	79.31182238654692
1119.0330358747062	1589.0666666666666	3341.9666666666667	79.05738485923628
1119.741704869254	1588.8333333333333	3299.6	77.77376245100102
1120.4502997672296	1588.7	3265.6	79.88107318192299
1121.1588205664682	1588.2333333333333	1664.9666666666667	72.73936777374084
1121.8672672648045	1588.0666666666666	1665.0	81.975117428681
1122.5756398600731	1588.1333333333334	1663.2666666666667	68.97462747160779
1123.2839383501089	1588.3666666666666	1663.8	70.02827116621292
