# Supplementary material for: Roblonski: A Material-Efficient Robo-Fluidic Toolbox for Rapid Photochemical Characterization
Source: ACS Cent Sci. 2026 Feb 6;12(3):333–44. doi: 10.1021/acscentsci.5c02027 (PMC13022720; doi:10.1021/acscentsci.5c02027)
Supplement: Supplementary file 2 [file oc5c02027_si_002.zip › BeerLambertStudy/Raw Data (Automataed)/BLEC Study (2025 Jun 12)/ZnTPP1/blec_ZnTPP1__12062025_aABS_i0_eREF_d300e-03_t-1_m0_v0.csv]

name	C:/Users/cbe.mabolha.shared/Documents/Gilson Spectroscopy Project\BLEC Study (2025 Jun 12)\ZnTPP1\blec_ZnTPP1__12062025_aABS_i0_eREF_d300e-03_t-1_m0_v0.csv
2025-06-12 14:43:44.489197
count	30
interval	0.1 (Sec)
integration_time	40000 (uSec)
NLC=False	DCC=False	WCAL=-5	Slit=S5
Conc_0=0.003	FRAC=0.0	Conc_(0;None)=0.0
wavelength (nm)	dark reference (int)	light reference (int)	abs (mOD)
W	D	L	S
344.6678771972656	1607.0333333333333	1681.3666666666666	72.99350850634907
345.45221902608614	1594.6666666666667	1670.2666666666667	76.88944926804001
346.236489003635	1592.8333333333333	1668.2	77.37943027958529
347.02068712774695	1590.8333333333333	1666.9333333333334	77.01802355015467
347.8048133962569	1590.8666666666666	2389.0333333333333	110.3327826460591
348.5888678069997	1591.2	2401.9333333333334	108.61930947171406
349.3728503578101	1591.7333333333333	2414.233333333333	108.05209363988014
350.15676104652283	1592.7333333333333	2424.9	107.96561887109708
350.94059987097285	1592.8333333333333	2432.1	106.40071262124498
351.72436682899485	1592.9333333333334	2441.5333333333333	106.86210023014269
352.5080619184237	1592.6666666666667	2448.366666666667	108.47794010356165
353.2916851370942	1591.9333333333334	2448.5333333333333	107.91493070977391
354.0752364828412	1591.2333333333333	2455.766666666667	109.56329261210101
354.8587159534994	1591.1	2453.633333333333	103.92743429020122
355.6421235469038	1591.7	2463.7	109.2867910655039
356.42545926088906	1591.8333333333333	2459.5666666666666	106.0903098146435
357.20872309329	1591.8	2461.633333333333	106.79941887511336
357.9919150419415	1591.8666666666666	2457.1	107.76513440545433
358.77503510467835	1592.3333333333333	2451.366666666667	107.78399301498256
359.5580832793353	1592.8	2445.9	105.9635007347986
360.34105956374725	1592.2	2440.5333333333333	104.50581453446215
361.12396395574893	1591.8333333333333	2436.9	107.76398323331054
361.9067964531752	1591.8	2434.733333333333	105.85465875646528
362.6895570538609	1591.1333333333334	2437.0	106.48765927786249
363.47224575564076	1591.4666666666667	2438.5	106.05957427296758
364.2548625563497	1593.2	2435.633333333333	106.14517270436458
365.0374074538224	1592.3	2432.7	104.85438079413078
365.8198804458938	1592.4	2426.0333333333333	102.41929253252759
366.6022815303986	1592.4666666666667	2428.7	104.71803932989985
367.3846107051717	1592.6333333333334	2427.633333333333	103.08673035442943
368.1668679680479	1592.6	2431.3	104.39184313507519
368.9490533168619	1592.2333333333333	2432.0	102.84166135640821
369.7311667494487	1591.5	2439.366666666667	105.00551430554741
370.5132082636429	1592.8666666666666	2446.9333333333334	102.91779794344478
371.2951778572795	1592.5666666666666	2447.9666666666667	101.94424527120044
372.07707552819323	1593.0666666666666	2453.766666666667	104.51980951369926
372.8589012742189	1592.8333333333333	2458.0	103.06076033573912
373.6406550931913	1592.6	2467.5666666666666	102.19932371015
374.4223369829453	1592.9666666666667	2474.8333333333335	101.27796891505534
375.2039469413157	1592.4666666666667	2483.4	104.06524079852319
375.9854849661373	1592.5	2478.8333333333335	103.7209205373463
376.7669510552448	1592.7	2479.4333333333334	102.07501643766794
377.5483452064732	1592.1333333333334	2486.3	102.59327041752553
378.3296674176572	1592.5666666666666	2502.6	102.85221456873015
379.11091768663164	1592.3333333333333	2505.266666666667	101.44094938659458
379.89209601123133	1592.2	2508.0666666666666	101.73392328621554
380.67320238929113	1591.7	2514.3	104.35608015572716
381.45423681864577	1591.9666666666667	2512.1666666666665	102.3279058952373
382.23519929713007	1592.5333333333333	2525.133333333333	104.27555721483108
383.01608982257886	1592.9666666666667	2537.866666666667	102.82170589881594
383.796908392827	1591.6666666666667	2550.133333333333	105.28217734939432
384.57765500570923	1592.1666666666667	2547.233333333333	103.16181806709956
385.3583296590604	1592.0666666666666	2541.266666666667	102.99189381525261
386.1389323507153	1591.9	2545.6	102.44381520185054
386.91946307850884	1592.8333333333333	2557.1	101.69158964491734
387.69992184027564	1592.4666666666667	2575.5	101.21666070074282
388.48030863385065	1592.0	2595.9333333333334	101.77499150866979
389.2606234570687	1592.2	2582.1	100.24245613014716
390.04086630776453	1592.5333333333333	2572.8333333333335	99.52431201210982
390.82103718377294	1592.3666666666666	2578.9333333333334	100.12439191365543
391.6011360829288	1591.8333333333333	2588.8	101.7504427220051
392.3811630030669	1593.1	2616.3	101.6006360210158
393.161117942022	1592.1	2656.733333333333	99.59019913880428
393.941000897629	1592.1333333333334	2694.9	98.77482290429033
394.72081186772266	1592.3	2704.4333333333334	101.14808688262447
395.5005508501378	1592.1333333333334	2695.6666666666665	101.1249776086829
396.28021784270925	1591.9666666666667	2697.5	100.85295498409805
397.0598128432718	1592.4666666666667	2702.766666666667	99.20101644946
397.83933584966024	1591.5333333333333	2709.366666666667	100.69831602007133
398.6187868597095	1592.1333333333334	2724.3333333333335	102.63421327090299
399.3981658712542	1591.8	2735.3	99.75192163958974
400.1774728821293	1592.3666666666666	2762.8	101.43876296085685
400.9567078901696	1591.8333333333333	2786.8333333333335	99.55287920096988
401.7358708932098	1592.4333333333334	2785.633333333333	100.63851307015103
402.5149618890848	1591.8666666666666	2775.9333333333334	102.78135862476405
403.2939808756294	1592.4666666666667	2779.8	100.75233605487875
404.07292785067847	1592.5	2804.5	100.97510803940688
404.8518028120667	1592.0666666666666	2818.8	101.73971028517256
405.630605757629	1592.1333333333334	2821.2	101.44772218932744
406.4093366852001	1591.8	2811.4	100.68616068463207
407.1879955926149	1592.2333333333333	2816.1666666666665	99.70443936729401
407.9665824777082	1591.6666666666667	2836.0666666666666	99.64662666221771
408.74509733831474	1592.1666666666667	2855.133333333333	100.75538983399116
409.52354017226935	1592.4333333333334	2866.1666666666665	102.69643942129362
410.3019109774069	1592.1333333333334	2864.3	100.91117499354526
411.08020975156217	1592.6	2884.266666666667	102.3800021849143
411.8584364925699	1592.2	2906.6666666666665	99.24557343336504
412.6365911982651	1592.9	2929.266666666667	101.04334444660064
413.4146738664823	1592.3333333333333	2952.9333333333334	100.96401167891675
414.19268449505654	1592.8	2981.9333333333334	99.0673470692653
414.97062308182257	1592.4333333333334	3019.233333333333	100.6573691370023
415.74848962461516	1592.4	3062.233333333333	101.31511190554974
416.52628412126916	1592.0333333333333	3126.9333333333334	99.35256605719208
417.3040065696194	1592.4	3201.6666666666665	100.00655169551369
418.0816569675006	1592.1	3191.4333333333334	98.87184010202613
418.8592353127476	1591.8666666666666	3187.733333333333	100.17428792720604
419.63674160319533	1592.0666666666666	3197.5	101.03688467471565
420.4141758366785	1591.8666666666666	3233.5333333333333	99.23097135552801
421.1915380110319	1592.7333333333333	3249.233333333333	99.67162234978409
421.9688281240904	1592.5666666666666	3243.4666666666667	98.6519247625533
422.7460461736888	1592.6	3295.7	98.6496334114009
423.52319215766187	1592.4333333333334	3364.266666666667	100.27283882950219
424.3002660738445	1591.3	3450.866666666667	100.8946271870254
425.0772679200714	1592.7	3590.1	101.62475061780405
425.8541976941775	1591.9666666666667	3725.4333333333334	100.39470191018631
426.6310553939975	1592.5666666666666	3788.5666666666666	100.35155998141404
427.40784101736625	1591.9333333333334	3850.1666666666665	103.55218033561121
428.18455456211865	1592.5333333333333	3968.3333333333335	103.89086401211905
428.96119602608934	1591.8333333333333	4158.866666666667	104.13747503341986
429.7377654071133	1592.8666666666666	4367.633333333333	105.88037164149353
430.5142627030252	1592.0333333333333	4485.9	105.75887874787853
431.29068791166	1591.4333333333334	4625.566666666667	104.96529688438102
432.06704103085235	1592.6333333333334	4761.333333333333	107.34101650249202
432.8433220584372	1592.8	4843.8	106.07328898392967
433.6195309922492	1592.0666666666666	4910.533333333334	106.27045293419174
434.3956678301234	1592.3333333333333	4948.466666666666	105.99355904944386
435.1717325698944	1592.5666666666666	4959.1	107.23267485210131
435.9477252093971	1592.6	4981.266666666666	105.7571782762
436.72364574646633	1593.1666666666667	5020.633333333333	104.3714995552852
437.49949417893686	1592.3	5081.466666666666	103.87359540003457
438.27527050464346	1592.7	5191.0	105.07379228030962
439.0509747214211	1592.4666666666667	5357.5	103.79783817442328
439.8266068271044	1592.2	5621.4	104.04541021985749
440.6021668195283	1592.2	5986.833333333333	105.05739599619824
441.37765469652754	1591.9666666666667	6445.433333333333	105.44635946985349
442.1530704559369	1592.3666666666666	6941.066666666667	107.02693770209754
442.9284140955914	1592.0333333333333	7360.7	106.46899397549862
443.7036856133256	1593.0	7677.933333333333	107.53478656812932
444.47888500697445	1592.6666666666667	7839.4	107.70210364837382
445.2540122743727	1592.4	7858.866666666667	106.32174774166057
446.0290674133552	1592.4	7806.133333333333	105.7225939676854
446.8040504217568	1592.0666666666666	7726.3	106.03677269393799
447.5789612974122	1592.1	7639.6	105.64180366042244
448.35380003815635	1593.0666666666666	7590.433333333333	104.82598744005568
449.1285666418239	1592.7333333333333	7561.866666666667	105.80464608139403
449.90326110624983	1591.8666666666666	7571.633333333333	106.13844171158141
450.67788342926883	1592.3666666666666	7573.1	103.22361952930049
451.4524336087157	1592.4	7608.6	105.14110254517368
452.22691164242536	1592.4	7660.2	104.92582151993204
453.00131752823256	1592.3	7733.766666666666	105.7810491563259
453.7756512639721	1592.5	7786.366666666667	104.91174086262322
454.5499128474788	1593.2333333333333	7852.1	104.45410205994959
455.32410227658755	1592.4	7897.9	105.10848204776603
456.09821954913303	1592.5333333333333	7907.933333333333	105.17902346852674
456.8722646629501	1592.3666666666666	7877.933333333333	104.7816249784857
457.6462376158736	1592.5333333333333	7818.333333333333	105.73084801844455
458.4201384057383	1592.6333333333334	7720.533333333334	104.69433279585691
459.1939670303791	1593.0666666666666	7593.033333333334	104.17310274040769
459.96772348763074	1592.3666666666666	7449.1	103.6971019973083
460.741407775328	1591.7666666666667	7307.066666666667	104.270690498817
461.51501989130577	1592.6666666666667	7162.633333333333	103.68166190478088
462.2885598333988	1592.3	7049.5	103.29946440839689
463.0620275994419	1592.8333333333333	6966.6	103.60659789542325
463.83542318726995	1592.2333333333333	6903.066666666667	103.49142472761618
464.6087465947177	1592.8	6859.6	103.81977324986909
465.38199781962	1592.4333333333334	6837.5	104.37268496754513
466.1551768598116	1593.0	6828.2	103.7304764398017
466.92828371312737	1592.2666666666667	6846.833333333333	102.70862884826491
467.7013183774021	1592.8333333333333	6888.033333333334	103.88867115800876
468.4742808504707	1591.9	6921.9	102.2491575206597
469.24717113016777	1592.0333333333333	6979.1	102.22829663281095
470.0199892143283	1592.9333333333334	7046.433333333333	102.88042209043711
470.792735100787	1591.9333333333334	7117.133333333333	102.37038813067173
471.5654087873788	1593.2	7194.733333333334	102.50489563923135
472.33801027193834	1592.1333333333334	7267.433333333333	103.3737436125189
473.11053955230057	1592.4666666666667	7342.833333333333	102.9044239287339
473.88299662630027	1592.1333333333334	7396.466666666666	102.90267160505896
474.65538149177223	1592.3666666666666	7442.266666666666	101.64249773043517
475.4276941465513	1592.3666666666666	7464.6	102.26036466193341
476.1999345884722	1591.6666666666667	7475.0	102.79359329987787
476.97210281536985	1592.3	7470.8	102.38054600068395
477.74419882507897	1592.3	7443.366666666667	101.05414930393144
478.51622261543446	1592.3	7424.166666666667	101.1123454634003
479.2881741842711	1593.2	7416.066666666667	102.53639555191545
480.06005352942367	1592.8333333333333	7358.333333333333	101.75151320614887
480.831860648727	1592.6	7322.533333333334	102.75818975650705
481.60359554001593	1592.4333333333334	7272.5	101.50781175330714
482.37525820112523	1592.1666666666667	7217.566666666667	101.5007137173187
483.14684862988975	1592.1	7178.8	101.50387640378673
483.91836682414424	1592.0666666666666	7130.066666666667	101.77639386533197
484.68981278172356	1592.6666666666667	7084.533333333334	101.780183190469
485.46118650046253	1592.5	7036.466666666666	101.3911663673169
486.23248797819593	1592.4666666666667	7003.566666666667	101.58142765183894
487.0037172127586	1592.4	6960.7	100.92360466206489
487.7748742019853	1591.7333333333333	6940.3	100.88179971588757
488.54595894371096	1591.8333333333333	6896.166666666667	101.0576409861872
489.31697143577026	1593.2666666666667	6861.9	101.24265239702574
490.08791167599804	1592.6	6832.8	101.85126894071067
490.8587796622292	1592.5	6797.366666666667	100.78917099305578
491.6295753922984	1592.5666666666666	6777.133333333333	101.48042004334901
492.4002988640406	1592.5666666666666	6736.666666666667	100.6811740748519
493.17095007529053	1592.7	6711.2	100.55249733708027
493.94152902388305	1592.5	6684.6	101.06414811417444
494.71203570765294	1592.1666666666667	6658.566666666667	102.56348880632542
495.482470124435	1591.8333333333333	6620.266666666666	100.71384863707063
496.25283227206404	1592.3	6582.6	99.24135011188767
497.02312214837485	1592.6	6557.4	100.49005202403251
497.7933397512024	1592.2	6534.533333333334	99.89325051716773
498.56348507838123	1592.5	6510.633333333333	99.82722227552838
499.3335581277464	1592.4	6492.733333333334	99.46921441854883
500.10355889713264	1592.3666666666666	6480.866666666667	100.08279876924388
500.8734873843747	1593.1666666666667	6480.933333333333	100.42800742376677
501.6433435873074	1592.3	6477.5	99.52113631626624
502.4131275037657	1592.2666666666667	6486.4	99.70386736285299
503.1828391315842	1593.2666666666667	6507.0	99.77571714345875
503.95247846859786	1591.9333333333334	6527.5	100.32062672059011
504.72204551264144	1592.9333333333334	6545.466666666666	99.15853075782113
505.49154026154974	1592.8	6570.733333333334	97.63182903272957
506.2609627131576	1592.4666666666667	6618.2	99.28785906886483
507.03031286529983	1592.2	6667.366666666667	99.70723784331145
507.7995907158112	1592.7333333333333	6724.2	100.55819012283939
508.5687962625266	1592.1	6791.066666666667	99.28750399453504
509.33792950328075	1592.8	6865.5	99.10099138213197
510.1069904359085	1592.7666666666667	6938.133333333333	98.59508872859978
510.8759790582447	1592.3333333333333	7031.5	99.74378241543604
511.6448953681241	1592.3666666666666	7113.2	100.13739321487267
512.4137393633815	1592.6	7201.633333333333	98.32148811992495
513.1825110418519	1592.5	7298.333333333333	99.30149447932499
513.9512104013698	1592.3666666666666	7401.733333333334	99.11722455932535
514.7198374397702	1592.9333333333334	7500.6	97.99569610747216
515.4883921548881	1592.7	7603.9	98.83727196377703
516.2568745445578	1592.4666666666667	7710.8	98.80701621816392
517.0252846066146	1592.6	7816.1	99.20728661823672
517.793622338893	1592.6333333333334	7921.5	99.3379722204545
518.561887739228	1592.5	8022.666666666667	98.99468242902867
519.3300808054544	1591.9	8129.433333333333	100.30513771134302
520.0982015354069	1593.3666666666666	8217.5	98.96149216349765
520.8662499269203	1592.5	8307.733333333334	98.80745489203366
521.6342259778296	1591.6666666666667	8383.4	98.29395135048577
522.4021296859694	1591.9666666666667	8462.866666666667	97.91090218720743
523.1699610491747	1591.9	8530.266666666666	98.15269915003147
523.9377200652801	1592.6666666666667	8600.1	98.37253010720616
524.7054067321207	1592.4666666666667	8666.2	98.15915700481689
525.4730210475309	1593.3333333333333	8719.266666666666	97.85926204735848
526.2405630093459	1593.1	8775.333333333334	98.8305815492011
527.0080326154003	1592.9333333333334	8835.033333333333	98.26740960057573
527.7754298635291	1592.3	8888.6	98.35633686356701
528.5427547515668	1592.4666666666667	8928.566666666668	97.73564563451524
529.3100072773485	1592.9	8974.7	98.18463860562616
530.077187438709	1592.4	9019.466666666667	98.39536766105506
530.8442952334829	1592.2333333333333	9066.133333333333	97.90771285907394
531.6113306595051	1592.0333333333333	9110.8	98.77537437005243
532.3782937146104	1592.0666666666666	9146.066666666668	98.77050457268263
533.1451843966338	1592.3666666666666	9188.0	98.38051567238509
533.9120027034099	1592.0666666666666	9219.3	97.26508396770735
534.6787486327736	1592.7666666666667	9248.233333333334	96.88684888340343
535.4454221825597	1592.7666666666667	9277.4	96.83984630033603
536.212023350603	1592.1666666666667	9310.433333333332	97.15015787811234
536.9785521347383	1592.4333333333334	9333.6	97.4596922348144
537.7450085328004	1592.8666666666666	9364.7	97.30601420436685
538.5113925426242	1592.2333333333333	9387.666666666666	97.17332916849448
539.2777041620444	1591.7	9401.233333333334	96.59685170737282
540.0439433888959	1593.0333333333333	9429.466666666667	97.63893444903512
540.8101102210134	1593.2666666666667	9447.6	96.68428941742343
541.5762046562318	1592.3333333333333	9460.333333333334	96.65479924918648
542.3422266923859	1592.4666666666667	9483.066666666668	97.43182539206337
543.1081763273105	1592.5333333333333	9489.466666666667	96.56276467990328
543.8740535588404	1592.5333333333333	9502.433333333332	96.73526667985095
544.6398583848105	1593.0	9502.9	96.52721812945474
545.4055908030555	1592.7666666666667	9502.766666666666	96.57385316672212
546.1712508114102	1592.5666666666666	9524.866666666667	97.35554254123468
546.9368384077096	1592.9333333333334	9530.533333333333	97.68216043892922
547.7023535897882	1592.8	9534.6	97.00617748106413
548.4677963554811	1593.1	9527.566666666668	96.81469302630586
549.2331667026231	1591.9	9534.366666666667	96.81023337821257
549.9984646290487	1592.9	9522.5	97.2236774906982
550.7636901325931	1592.2333333333333	9520.6	96.02033737926644
551.5288432110908	1592.5333333333333	9508.566666666668	95.41939587176711
552.2939238623768	1592.3	9496.7	95.65865054977321
553.0589320842859	1592.1666666666667	9501.0	95.50287207131908
553.8238678746528	1592.4333333333334	9501.966666666667	96.72885530374398
554.5887312313124	1592.5666666666666	9497.8	96.1817851802483
555.3535221520995	1593.3666666666666	9500.166666666666	96.32498008513201
556.1182406348488	1592.4	9500.9	96.97866205770752
556.8828866773954	1592.5666666666666	9495.1	95.93745923866906
557.6474602775738	1592.8666666666666	9497.666666666666	95.8838370333663
558.411961433219	1592.4	9506.3	95.92927255557684
559.1763901421657	1592.3	9508.166666666666	96.37952991634751
559.9407464022488	1592.4333333333334	9524.766666666666	95.96205003003436
560.7050302113031	1592.6333333333334	9533.366666666667	95.60302010689625
561.4692415671633	1593.2	9547.7	96.00781987846536
562.2333804676643	1592.6333333333334	9562.9	96.47295613575841
562.997446910641	1592.6333333333334	9573.333333333334	96.04200544702242
563.7614408939281	1592.5666666666666	9583.633333333333	95.71059108627718
564.5253624153604	1592.9	9595.866666666667	95.97537133033792
565.2892114727728	1592.6	9616.566666666668	95.90580930327833
566.0529880639999	1592.0666666666666	9643.9	95.07776649430723
566.8166921868768	1593.3666666666666	9690.766666666666	95.52355949032449
567.5803238392382	1592.8666666666666	9679.566666666668	95.16765973433401
568.3438830189189	1592.0333333333333	9694.866666666667	94.86249601767777
569.1073697237535	1592.4	9714.033333333333	94.98743606825792
569.8707839515772	1592.2333333333333	9737.133333333333	95.0468902861406
570.6341257002246	1592.4666666666667	9737.233333333334	95.17917166045412
571.3973949675305	1592.2	9752.9	93.4575199577422
572.1605917513298	1592.2666666666667	9772.833333333334	95.51558256029699
572.9237160494572	1592.4333333333334	9783.633333333333	94.51703724036803
573.6867678597476	1593.1333333333334	9802.733333333334	95.28283849371404
574.4497471800358	1592.6333333333334	9801.7	95.56656175382845
575.2126540081566	1593.1333333333334	9812.4	94.62723132751053
575.9754883419448	1592.2	9821.7	94.2727953725519
576.7382501792351	1592.9333333333334	9837.8	95.65378824305346
577.5009395178625	1592.7666666666667	9847.933333333332	94.92419344780237
578.2635563556619	1592.8	9862.833333333334	93.97434638188328
579.0261006904677	1593.1	9858.4	93.29125474419615
579.7885725201152	1592.2333333333333	9877.866666666667	93.96770714103117
580.5509718424388	1593.0666666666666	9901.3	94.22757267154034
581.3132986552736	1592.7	9918.833333333334	94.69710456595381
582.0755529564542	1593.1666666666667	9920.9	93.98987004550904
582.8377347438156	1592.7666666666667	9948.8	93.74210029793146
583.5998440151925	1592.6666666666667	9977.066666666668	94.1403367324326
584.3618807684197	1592.8666666666666	10008.933333333332	94.33664102733546
585.123845001332	1592.6666666666667	10030.4	93.9127855589564
585.8857367117644	1592.5666666666666	10062.066666666668	94.78719484798192
586.6475558975515	1592.8666666666666	10097.833333333334	94.56149003068873
587.4093025565281	1592.6333333333334	10152.433333333332	95.71343541097312
588.1709766865292	1592.6666666666667	10190.833333333334	94.00489608935256
588.9325782853895	1592.1666666666667	10233.133333333333	93.51236356319917
589.6941073509438	1592.7666666666667	10302.733333333334	93.81344301798649
590.4555638810269	1593.3	10388.0	93.37474246101344
591.2169478734736	1593.2333333333333	10456.133333333333	93.67898603396361
591.9782593261189	1592.4	10549.0	94.49914797079465
592.7394982367973	1592.6666666666667	10618.366666666667	94.05800835485972
593.5006646033439	1592.8	10697.866666666667	93.73304282063211
594.2617584235933	1592.4	10785.466666666667	94.03115033802916
595.0227796953804	1593.1333333333334	10884.2	93.61854994228518
595.78372841654	1593.2666666666667	10970.7	93.64070694020293
596.544604584907	1591.6666666666667	11068.1	92.92670972929663
597.3054081983161	1592.0666666666666	11205.233333333334	93.65070280983748
598.0661392546021	1592.2	11317.266666666666	92.96207812280544
598.8267977515999	1592.9333333333334	11453.133333333333	93.92485526525267
599.5873836871442	1592.8666666666666	11589.333333333334	94.20172702662059
600.34789705907	1592.6333333333334	11713.766666666666	93.67028910628223
601.1083378652119	1592.2	11837.633333333333	93.55378962192539
601.8687061034049	1592.2666666666667	11964.966666666667	93.50029432835281
602.6290017714836	1593.1	12087.333333333334	92.96306042096889
603.3892248672829	1593.0	12219.266666666666	92.98623038435906
604.1493753886377	1592.4666666666667	12355.9	94.05864510041529
604.9094533333828	1592.8	12493.233333333334	93.17335491767615
605.6694586993528	1592.9666666666667	12639.066666666668	93.61081270498832
606.4293914843829	1592.6333333333334	12768.6	92.87317757447758
607.1892516863076	1592.3	12893.166666666666	92.26534985452952
607.9490393029618	1592.6333333333334	13019.3	91.75278611176307
608.7087543321802	1592.6333333333334	13174.4	92.72637693461384
609.4683967717978	1592.1666666666667	13311.266666666666	93.07505302567935
610.2279666196492	1592.6	13434.333333333334	93.49073727853941
610.9874638735695	1592.8	13577.666666666666	92.97325554727003
611.7468885313933	1592.1333333333334	13688.3	93.22464369699836
612.5062405909555	1592.3	13803.6	92.73085194958726
613.2655200500909	1592.3666666666666	13944.666666666666	92.69852789405405
614.0247269066342	1592.0333333333333	14042.466666666667	92.2570771647267
614.7838611584203	1593.1	14135.766666666666	91.88675735121825
615.5429228032841	1592.6	14236.666666666666	91.34231582992729
616.3019118390603	1592.7333333333333	14351.7	91.63811103158322
617.0608282635836	1593.3	14460.233333333334	92.91384568262424
617.8196720746892	1592.5333333333333	14538.6	92.45809343632615
618.5784432702114	1592.3666666666666	14597.166666666666	92.20354485090134
619.3371418479854	1591.9666666666667	14691.8	91.42760601582712
620.0957678058459	1592.8	14760.7	92.50278747814882
620.8543211416277	1592.2666666666667	14821.333333333334	91.9979816831172
621.6128018531655	1592.0333333333333	14885.566666666668	92.03539829397856
622.3712099382943	1592.5333333333333	14953.433333333332	93.0746283877397
623.1295453948488	1591.6333333333334	14994.866666666667	92.23772493023117
623.8878082206638	1592.6	15061.1	92.78348437736027
624.6459984135743	1592.4666666666667	15117.433333333332	91.99583552668308
625.4041159714149	1592.7	15153.933333333332	91.96457438560154
626.1621608920203	1592.3	15198.466666666667	91.67506508332308
626.9201331732256	1592.2666666666667	15211.0	91.4417858149069
627.6780328128656	1592.5333333333333	15229.466666666667	90.83464523573322
628.4358598087749	1592.7333333333333	15305.366666666667	91.84222927630681
629.1936141587885	1592.9333333333334	15358.6	91.78212710334292
629.9512958607411	1592.8	15397.2	90.89904958959333
630.7089049124675	1592.1666666666667	15426.066666666668	91.06016869450599
631.4664413118026	1592.7	15433.466666666667	92.08949943890269
632.2239050565811	1592.5	15431.566666666668	91.17588042431754
632.9812961446379	1592.2333333333333	15440.833333333334	91.32399708368739
633.7386145738079	1592.0	15470.966666666667	91.07852232145973
634.4958603419257	1592.9	15474.2	91.54535435457247
635.2530334468262	1591.6333333333334	15454.3	91.52632651585711
636.0101338863443	1592.7666666666667	15457.333333333334	92.77876514078167
636.7671616583146	1591.8333333333333	15466.533333333333	92.9228639909554
637.5241167605723	1591.8	15441.866666666667	91.24874887348535
638.2809991909518	1592.8333333333333	15420.166666666666	90.70299971511649
639.037808947288	1592.5	15413.1	90.54436278686235
639.7945460274159	1592.1	15395.1	90.82785376046564
640.5512104291702	1592.2666666666667	15371.633333333333	91.51058422446638
641.3078021503857	1591.2	15331.833333333334	90.41909620728552
642.0643211888971	1592.4333333333334	15289.166666666666	90.13354228031407
642.8207675425394	1592.4333333333334	15278.666666666666	91.07183121948961
643.5771412091474	1591.8666666666666	15286.8	91.46784625399596
644.3334421865558	1592.4	15256.466666666667	91.20748142408291
645.0896704725996	1592.4666666666667	15211.733333333334	89.92633889844251
645.8458260651132	1592.8333333333333	15177.566666666668	90.4480443708034
646.6019089619319	1592.4333333333334	15193.7	90.78734038436346
647.3579191608902	1592.4333333333334	15171.433333333332	90.79655487966832
648.1138566598231	1592.7666666666667	15128.833333333334	90.01031772653728
648.8697214565653	1592.6333333333334	15098.7	89.9370966326319
649.6255135489516	1592.0	15061.066666666668	89.08864841645595
650.3812329348169	1591.8333333333333	15058.5	88.93868905562071
651.1368796119959	1591.7333333333333	15091.266666666666	88.87343186330942
651.8924535783235	1591.7	15104.5	88.92384522590478
652.6479548316345	1592.6	15097.366666666667	89.62508954900942
653.4033833697637	1591.9	15086.566666666668	89.56377669352477
654.1587391905458	1592.0333333333333	15090.0	89.57373013039057
654.9140222918159	1592.3333333333333	15103.766666666666	90.20852700803829
655.6692326714084	1593.1666666666667	15081.066666666668	90.31345561036116
656.4243703271585	1592.6	15082.533333333333	90.33135405071307
657.1794352569008	1592.3333333333333	15111.5	90.04839898049634
657.9344274584702	1591.8666666666666	15134.366666666667	89.60133182924352
658.6893469297014	1592.6333333333334	15154.466666666667	89.20642393891185
659.4441936684294	1592.6	15166.333333333334	88.13211597984098
660.1989676724888	1592.1666666666667	15200.9	88.87049381621196
660.9536689397146	1592.2333333333333	15228.033333333333	88.70083025689084
661.7082974679414	1592.1333333333334	15268.6	88.75357760717687
662.4628532550042	1592.5666666666666	15302.233333333334	88.90374332875035
663.2173362987378	1592.1	15360.833333333334	88.93080838696544
663.9717465969768	1592.4333333333334	15420.766666666666	89.46421523272242
664.7260841475563	1592.5666666666666	15483.8	89.21164792370831
665.480348948311	1592.8	15536.866666666667	89.62323263244117
666.2345409970756	1591.7333333333333	15624.0	89.33244510549477
666.988660291685	1592.4	15683.466666666667	89.5382450054176
667.742706829974	1592.7666666666667	15746.066666666668	89.03217164643183
668.4966806097776	1593.0666666666666	15827.433333333332	88.38873642437818
669.2505816289303	1592.1	15923.8	88.91188318004596
670.0044098852671	1592.8333333333333	15981.033333333333	87.71241042736303
670.7581653766227	1592.2666666666667	16071.533333333333	88.13031484929488
671.511848100832	1592.2333333333333	16174.633333333333	88.45847545916114
672.2654580557298	1593.3	16259.5	88.01790383055592
673.0189952391509	1592.6333333333334	16373.7	88.66707312948088
673.7724596489301	1592.0	16472.433333333334	89.12131974554885
674.5258512829022	1592.2666666666667	16592.033333333333	88.62135355152567
675.279170138902	1592.1	16703.6	89.22595744448138
676.0324162147645	1592.5333333333333	16793.633333333335	88.34477080024384
676.7855895083242	1592.5	16933.2	88.24778582409382
677.5386900174161	1592.5	17076.266666666666	88.73812003778235
678.2917177398749	1592.3666666666666	17193.166666666668	88.6222026940004
679.0446726735356	1592.7	17307.6	88.2215148810882
679.797554816233	1592.8333333333333	17416.266666666666	88.85018742237183
680.5503641658016	1592.5	17511.9	89.02578618022461
681.3031007200765	1592.8333333333333	17610.533333333333	88.48520117483922
682.0557644768925	1592.0666666666666	17745.866666666665	89.14863603661009
682.8083554340842	1592.8666666666666	17836.633333333335	87.84527536870594
683.5608735894867	1592.4	17931.766666666666	88.36597481907833
684.3133189409347	1592.0333333333333	18058.633333333335	88.69718987632609
685.0656914862628	1592.0666666666666	18179.533333333333	88.31752481521752
685.8179912233061	1592.4	18305.6	88.43738236553166
686.5702181498993	1592.4333333333334	18425.866666666665	87.80578699884444
687.3223722638772	1592.4	18569.933333333334	87.7814314524976
688.0744535630747	1593.3	18669.333333333332	87.43417601551458
688.8264620453265	1592.9	18796.8	87.81665980095008
689.5783977084674	1592.5666666666666	18936.366666666665	88.70815691885824
690.3302605503324	1592.7666666666667	19038.633333333335	87.7070480445137
691.082050568756	1592.4	19123.2	87.49594571556557
691.8337677615733	1592.8333333333333	19207.0	87.85362308612606
692.585412126619	1592.7333333333333	19300.266666666666	87.68953688458764
693.3369836617278	1592.5333333333333	19380.5	88.12180611845285
694.0884823647348	1592.9	19466.233333333334	88.12248177589917
694.8399082334745	1592.0333333333333	19530.666666666668	87.67612026265803
695.5912612657819	1592.6333333333334	19626.366666666665	87.69915390880989
696.3425414594917	1592.2333333333333	19694.6	87.75935301701728
697.0937488124388	1592.6333333333334	19784.866666666665	88.12349612801042
697.8448833224579	1592.6	19825.9	87.90447339567868
698.5959449873841	1592.7	19872.7	87.31853749706833
699.3469338050518	1592.1333333333334	19947.9	87.61564760920996
700.0978497732962	1592.4666666666667	19995.2	88.19408823455845
700.8486928899517	1592.9	20020.4	87.91356807657573
701.5994631528534	1592.4333333333334	20045.3	87.39187244745699
702.3501605598362	1592.4	20062.933333333334	87.42100601309578
703.1007851087347	1593.1333333333334	20016.266666666666	86.14597899750775
703.8513367973837	1592.3333333333333	20045.033333333333	86.84432126702295
704.6018156236181	1592.7333333333333	20064.366666666665	87.55327895394416
705.3522215852728	1593.2333333333333	20035.166666666668	87.13735462669241
706.1025546801824	1592.6666666666667	20028.966666666667	87.04401000731933
706.8528149061818	1592.6	20029.0	86.80464543288595
707.603002261106	1591.9333333333334	19989.633333333335	87.36364310051303
708.3531167427894	1592.3	20000.933333333334	87.79392483776031
709.1031583490673	1592.7	19965.2	87.68245083905691
709.8531270777742	1592.5666666666666	19908.233333333334	86.42275011532493
710.6030229267449	1592.5666666666666	19904.9	86.5588215010467
711.3528458938142	1592.4333333333334	19877.933333333334	87.81147780891264
712.1025959768172	1592.0333333333333	19807.9	87.84107028343519
712.8522731735884	1592.8333333333333	19679.9	86.69677624498902
713.6018774819628	1592.9	19571.4	86.4367190096845
714.351408899775	1593.1333333333334	19528.9	87.1882021415946
715.1008674248601	1592.4666666666667	19471.066666666666	87.10006655232654
715.8502530550527	1592.1333333333334	19359.333333333332	87.10138177483167
716.5995657881876	1592.4	19250.2	86.71023831064362
717.3488056220998	1592.6333333333334	19131.233333333334	86.391098216416
718.097972554624	1591.7	19052.7	85.92092454231573
718.8470665835949	1592.4	18966.666666666668	86.35583126582435
719.5960877068475	1592.4	18904.233333333334	86.83837801129066
720.3450359222164	1593.2	18846.8	86.627953553187
721.0939112275368	1592.9333333333334	18812.3	86.54454016653432
721.842713620643	1591.9	18792.866666666665	86.1890008843278
722.5914430993702	1592.3333333333333	18750.8	85.40415166132625
723.340099661553	1592.9666666666667	18700.166666666668	85.64172865631002
724.0886833050263	1592.7	18668.833333333332	86.57389225013078
724.837194027625	1593.1333333333334	18607.066666666666	86.46303529006538
725.5856318271836	1592.7333333333333	18569.033333333333	86.06551112302718
726.3339967015373	1591.8333333333333	18566.833333333332	87.206559723992
727.0822886485207	1592.2	18496.633333333335	85.91998106433384
727.8305076659686	1592.0333333333333	18439.5	85.96895392957425
728.5786537517159	1592.9333333333334	18397.833333333332	85.46768849039509
729.3267269035974	1592.6666666666667	18377.066666666666	86.73369394158675
730.0747271194479	1593.0666666666666	18327.033333333333	85.72175519849881
730.822654397102	1592.7666666666667	18273.333333333332	85.26838748475451
731.5705087343949	1592.4	18250.066666666666	86.08187314484768
732.3182901291611	1592.9	18240.066666666666	85.93202118291842
733.0659985792356	1592.5333333333333	18222.766666666666	86.32920785080663
733.8136340824532	1592.4666666666667	18176.066666666666	85.91536525008564
734.5611966366486	1592.5333333333333	18132.766666666666	84.91757605540182
735.3086862396566	1592.8	18121.666666666668	85.20261523721615
736.056102889312	1592.3333333333333	18116.466666666667	86.30120727698218
736.8034465834498	1592.4	18132.633333333335	86.48910364969115
737.5507173199047	1592.2333333333333	18134.166666666668	86.09497202486733
738.2979150965115	1592.3333333333333	18148.066666666666	86.30137162165542
739.045039911105	1592.9666666666667	18123.733333333334	86.50329888821963
739.79209176152	1593.5333333333333	18134.3	86.52660583976723
740.5390706455914	1592.7666666666667	18155.633333333335	86.4543238603797
741.285976561154	1592.6	18147.633333333335	85.6339129767601
742.0328095060426	1593.0	18164.033333333333	86.24625983402713
742.7795694780918	1592.4666666666667	18144.233333333334	86.9563451935182
743.5262564751367	1593.0333333333333	18106.633333333335	87.27535847354766
744.272870495012	1592.8666666666666	18071.9	86.82964923776102
745.0194115355524	1592.1333333333334	18025.533333333333	85.7637701241672
745.765879594593	1592.3333333333333	18028.5	85.88839906673931
746.5122746699683	1592.4333333333334	18008.6	84.99374902127846
747.2585967595134	1592.4666666666667	17989.4	84.87088809895172
748.0048458610628	1592.3666666666666	18009.866666666665	84.42242725347542
748.7510219724516	1592.3333333333333	18052.4	84.4431521770924
749.4971250915144	1592.3	18091.233333333334	84.92936334444084
750.243155216086	1592.5	18104.3	85.10257229657215
750.9891123440015	1592.4333333333334	18170.333333333332	85.71713039536637
751.7349964730954	1592.3666666666666	18192.033333333333	84.82992663149743
752.4808076012027	1592.5	18202.833333333332	84.31870686862327
753.2265457261582	1591.9666666666667	18246.566666666666	85.57723147758878
753.9722108457964	1592.7666666666667	18301.166666666668	85.09882216265403
754.7178029579526	1592.6666666666667	18359.866666666665	84.69266866090648
755.4633220604613	1592.1666666666667	18401.933333333334	84.73008440635803
756.2087681511574	1591.9666666666667	18473.333333333332	85.11305785049467
756.9541412278757	1592.4666666666667	18498.066666666666	84.4173539407633
757.699441288451	1592.3	18536.7	84.48000740201219
758.4446683307182	1592.7333333333333	18568.633333333335	84.44991628973632
759.1898223525119	1592.4	18622.9	84.68697905631902
759.9349033516671	1592.2666666666667	18722.9	85.33735842599083
760.6799113260186	1592.8	18742.8	85.00907867838102
761.424846273401	1592.7	18819.333333333332	85.53400980884108
762.1697081916495	1592.1	18885.0	85.9191021669734
762.9144970785986	1592.7333333333333	18979.433333333334	86.22759773405546
763.6592129320832	1592.8666666666666	19020.9	85.93461652593247
764.4038557499381	1592.9	19060.633333333335	85.91460280797989
765.1484255299982	1592.1	19145.066666666666	85.58107566060083
765.8929222700982	1592.0666666666666	19205.066666666666	83.99136198580813
766.637345968073	1592.5	19286.7	84.61288753079475
767.3816966217572	1592.7666666666667	19342.7	84.05532099883142
768.1259742289859	1592.3	19378.533333333333	83.66275294754107
768.8701787875938	1592.8333333333333	19446.133333333335	83.72514045561982
769.6143102954156	1592.5666666666666	19501.433333333334	83.82582775685106
770.3583687502863	1592.7	19553.533333333333	83.72646258390226
771.1023541500406	1592.5666666666666	19630.833333333332	83.42165080060553
771.8462664925133	1592.2666666666667	19712.166666666668	83.45166723632492
772.5901057755393	1592.9	19836.866666666665	83.88587204119209
773.3338719969533	1592.7666666666667	19922.566666666666	83.48435737522969
774.0775651545903	1593.0	20028.933333333334	84.40575512389528
774.8211852462848	1592.4	20086.466666666667	84.03510328907925
775.5647322698719	1592.8	20172.766666666666	84.25510860674457
776.3082062231862	1592.5	20251.0	84.63444845157301
777.0516071040627	1592.2	20386.233333333334	85.34269475375014
777.7949349103361	1592.7333333333333	20478.2	85.46272453954539
778.5381896398412	1592.5666666666666	20558.033333333333	84.94102488170243
779.281371290413	1592.4333333333334	20645.133333333335	84.74251496698903
780.024479859886	1592.9	20718.166666666668	84.07241351260231
780.7675153460953	1592.4666666666667	20815.233333333334	83.65056103421884
781.5104777468754	1593.1	20936.1	83.82577447463551
782.2533670600615	1592.3333333333333	21020.566666666666	83.70754803010148
782.996183283488	1592.0666666666666	21135.833333333332	84.34876945829804
783.73892641499	1593.0333333333333	21235.866666666665	83.56313644926679
784.4815964524023	1593.1	21352.666666666668	82.83910484131063
785.2241933935596	1592.2333333333333	21474.0	83.40285437318062
785.9667172362967	1592.5333333333333	21570.166666666668	83.6755607511552
786.7091679784486	1592.1	21679.1	84.81741538337285
787.4515456178499	1593.2333333333333	21765.933333333334	85.06688464196115
788.1938501523355	1592.3666666666666	21916.2	85.41920140767775
788.9360815797401	1592.7	22076.4	85.53594142446109
789.6782398978987	1593.1	22211.0	85.80984818013852
790.420325104646	1592.3333333333333	22315.133333333335	85.7024221389615
791.1623371978169	1592.3	22392.433333333334	85.16398881955469
791.9042761752461	1592.4	22452.133333333335	84.28727797165139
792.6461420347684	1593.2	22573.833333333332	84.5069771523895
793.3879347742187	1592.8666666666666	22682.6	84.00549071993206
794.1296543914318	1592.6666666666667	22722.233333333334	83.97459312088334
794.8713008842426	1592.2333333333333	22801.4	84.29285297970792
795.6128742504857	1591.9	22936.9	84.19577319775283
796.354374487996	1592.4333333333334	23076.8	84.02662463461446
797.0958015946084	1592.1	23203.466666666667	84.36715600885843
797.8371555681575	1592.2333333333333	23292.266666666666	83.72950720978794
798.5784364064783	1592.2666666666667	23416.233333333334	83.85263800942603
799.3196441074057	1592.9	23510.133333333335	83.31275505161257
800.0607786687742	1592.9666666666667	23606.8	82.84387510429026
800.8018400884189	1592.3333333333333	23726.533333333333	83.0195377730983
801.5428283641745	1592.3333333333333	23818.266666666666	83.20894974467379
802.2837434938757	1592.4333333333334	23892.933333333334	83.10200074207201
803.0245854753575	1592.4666666666667	23992.866666666665	83.14352014884932
803.7653543064547	1592.7666666666667	24090.7	82.97772330027446
804.5060499850019	1592.3666666666666	24197.633333333335	82.44080367140516
805.2466725088342	1592.5333333333333	24264.6	82.8768218550109
805.9872218757862	1592.8333333333333	24382.2	83.68068326584398
806.7276980836928	1592.5	24517.633333333335	84.54073722541013
807.4681011303886	1592.2666666666667	24586.966666666667	83.86271976165935
808.2084310137088	1592.1333333333334	24687.066666666666	84.3655716702859
808.948687731488	1592.5	24832.7	84.18222204986927
809.688871281561	1592.4	24895.066666666666	83.1343475858016
810.4289816617627	1592.6	24958.9	83.15641960785923
811.1690188699278	1593.4	25024.233333333334	82.5901091307185
811.9089829038911	1592.4333333333334	25026.033333333333	82.91571380218693
812.6488737614875	1592.9333333333334	25101.9	82.54844987036681
813.3886914405518	1592.4666666666667	25267.0	83.64145266987295
814.1284359389189	1592.0333333333333	25431.666666666668	83.55335684510315
814.8681072544233	1592.7666666666667	25546.9	83.10367890930488
815.6077053849002	1592.2666666666667	25678.1	83.92386747453428
816.3472303281842	1593.0	25700.166666666668	83.24872113055935
817.0866820821101	1592.6666666666667	25726.5	82.53250264425729
817.8260606445127	1592.2333333333333	25827.7	82.88103071872337
818.5653660132269	1592.2666666666667	25921.433333333334	82.95422386743142
819.3045981860876	1592.0333333333333	25949.4	82.36174937442111
820.0437571609293	1592.3333333333333	26109.166666666668	83.05293024407214
820.7828429355872	1592.1	26232.233333333334	83.58116142575294
821.5218555078957	1592.9	26311.233333333334	83.80577068295909
822.26079487569	1592.4333333333334	26362.566666666666	84.2052251187126
822.9996610368046	1591.8	26403.7	83.96529401492866
823.7384539890745	1593.0666666666666	26440.133333333335	83.58411784781408
824.4771737303345	1592.4666666666667	26543.666666666668	83.26005831370497
825.2158202584193	1593.0	26638.666666666668	82.53851739461393
825.9543935711638	1591.7333333333333	26780.9	83.63792779680679
826.6928936664028	1592.6	26858.433333333334	83.70885661034397
827.4313205419711	1592.7333333333333	26908.2	83.10460483046126
828.1696741957036	1592.7333333333333	27009.266666666666	83.05767002508543
828.907954625435	1592.3666666666666	27110.733333333334	82.74128793474496
829.646161829	1592.4666666666667	27158.466666666667	82.73725393708563
830.3842958042337	1592.3	27267.133333333335	83.12602341412176
831.1223565489707	1592.2	27311.633333333335	82.79551883060599
831.8603440610459	1592.8333333333333	27411.466666666667	83.32874150241129
832.598258338294	1592.8333333333333	27458.666666666668	82.3248781695176
833.3360993785501	1592.2333333333333	27503.033333333333	82.4843217377277
834.0738671796487	1592.2333333333333	27572.233333333334	81.85339013604016
834.8115617394246	1592.4	27670.166666666668	81.54663428243306
835.5491830557129	1592.3666666666666	27780.633333333335	81.75110374284569
836.2867311263482	1592.1333333333334	27785.133333333335	81.81424498539911
837.0242059491653	1592.0	27854.366666666665	81.69359771853951
837.7616075219992	1592.1333333333334	27915.633333333335	81.59107012236277
838.4989358426844	1593.2	27987.166666666668	82.45159132150931
839.2361909090561	1592.5	27983.333333333332	81.66058893214952
839.9733727189487	1592.1666666666667	28071.866666666665	81.8764091790731
840.7104812701973	1592.4	28212.933333333334	81.96772442252905
841.4475165606366	1593.0	28365.966666666667	82.62154905267175
842.1844785881015	1592.6333333333334	28526.0	82.61918256001708
842.9213673504267	1592.1666666666667	28679.5	82.64233568253599
843.6581828454471	1592.6666666666667	28703.233333333334	81.70564039543495
844.3949250709974	1592.2333333333333	28753.566666666666	82.32997410841772
845.1315940249126	1591.5666666666666	28849.266666666666	81.48070586583324
845.8681897050272	1592.8666666666666	28957.9	81.61548848027871
846.6047121091764	1592.8666666666666	29025.4	81.44871848854864
847.3411612351948	1592.8333333333333	29165.7	81.4715594218391
848.0775370809172	1592.3666666666666	29233.933333333334	81.27604353492855
848.8138396441784	1592.3333333333333	29298.5	81.76410670562035
849.5500689228132	1592.1	29343.8	81.16729374240883
850.2862249146566	1591.5666666666666	29375.3	80.63258106789957
851.0223076175432	1593.1666666666667	29528.933333333334	81.1989489964062
851.7583170293079	1592.3	29745.0	82.26355210970137
852.4942531477856	1592.5333333333333	29829.166666666668	81.99193707724639
853.2301159708109	1592.3333333333333	29838.466666666667	82.10768705249762
853.9659054962187	1592.4333333333334	29866.066666666666	81.65567499906886
854.7016217218439	1592.2	29937.466666666667	81.549462927788
855.4372646455213	1592.2	30037.866666666665	81.4631069427174
856.1728342650856	1592.7333333333333	30087.566666666666	80.88662177977072
856.9083305783716	1592.1666666666667	30219.3	81.55089410608528
857.6437535832143	1592.3666666666666	30330.566666666666	81.70320748079227
858.3791032774483	1592.5666666666666	30455.2	82.60423785030505
859.1143796589085	1592.3333333333333	30471.433333333334	83.05339157393489
859.8495827254299	1592.3333333333333	30576.133333333335	82.50178503759474
860.5847124748469	1591.8666666666666	30581.866666666665	82.63937164204745
861.3197689049947	1592.8	30582.533333333333	81.33083403729903
862.0547520137079	1592.2333333333333	30760.833333333332	81.33298173917721
862.7896617988213	1593.2333333333333	30917.6	82.21135797435291
863.5244982581698	1592.8333333333333	31086.433333333334	82.8675045470158
864.2592613895882	1591.9	31186.966666666667	83.13174478712916
864.9939511909114	1591.7666666666667	31204.0	83.21775975141004
865.728567659974	1592.3333333333333	31209.966666666667	82.73302522024247
866.4631107946109	1593.0	31282.933333333334	83.2848119231378
867.197580592657	1592.6666666666667	31358.5	83.24926098861927
867.931977051947	1591.6666666666667	31436.033333333333	82.48201909699748
868.6663001703158	1592.7	31498.633333333335	83.44212144755413
869.4005499455982	1592.5333333333333	31501.266666666666	83.34905520951949
870.1347263756289	1592.7333333333333	31455.0	82.58643510647967
870.8688294582428	1591.8333333333333	31608.7	82.74559382577708
871.6028591912748	1592.2	31775.3	82.60858880651745
872.3368155725594	1592.7333333333333	31958.6	82.36835086849986
873.0706985999318	1591.8	32026.933333333334	82.42240577727863
873.8045082712266	1592.2	32098.3	82.90745439379772
874.5382445842787	1592.2666666666667	32153.666666666668	81.6678087028858
875.2719075369228	1591.4333333333334	32331.766666666666	82.04183266610922
876.0054971269938	1592.2	32474.233333333334	82.02894705673171
876.7390133523264	1592.3333333333333	32630.6	81.11460479350268
877.4724562107556	1592.1	32806.36666666667	80.06685084651488
878.2058257001161	1592.2666666666667	32982.933333333334	79.69215560179006
878.9391218182427	1592.4	33112.46666666667	80.0797884511381
879.6723445629702	1592.6	33155.933333333334	79.94327108268645
880.4054939321335	1592.8	33202.26666666667	79.94289200130993
881.1385699235674	1592.4333333333334	33368.36666666667	79.17650804048085
881.8715725351066	1592.4333333333334	33533.666666666664	78.95279140706079
882.604501764586	1592.4	33785.0	78.87215365538007
883.3373576098403	1592.1	34020.1	78.79838715701459
884.0701400687044	1592.5333333333333	34171.6	79.21146284547913
884.8028491390132	1592.3333333333333	34310.1	78.20334868828137
885.5354848186014	1591.5333333333333	34446.26666666667	77.84944254481462
886.2680471053038	1592.2333333333333	34523.63333333333	77.56111074525268
887.0005359969554	1592.8	34636.96666666667	77.98750227561038
887.7329514913906	1592.4333333333334	34796.433333333334	77.8006691894567
888.4652935864447	1592.1	35023.4	77.54051177027644
889.1975622799522	1592.6666666666667	35241.53333333333	78.05655450291333
889.929757569748	1592.5666666666666	35428.03333333333	77.97262909786988
890.6618794536669	1592.3	35549.566666666666	77.54200874200467
891.3939279295437	1591.9333333333334	35685.933333333334	78.05360167310641
892.1259029952132	1592.6	35794.73333333333	78.44708312337346
892.8578046485103	1592.3666666666666	35954.933333333334	78.89882322370397
893.5896328872698	1592.4333333333334	36114.76666666667	79.28760286708072
894.3213877093264	1591.8333333333333	36373.26666666667	79.47444214949095
895.0530691125149	1591.9	36636.53333333333	78.86501917345232
895.7846770946703	1592.0	36954.03333333333	79.05984113235091
896.5162116536272	1592.1333333333334	37116.566666666666	78.77010237602745
897.2476727872206	1591.0	37166.63333333333	79.42343173246171
897.9790604932853	1592.0	37328.13333333333	79.92823273416845
898.7103747696559	1592.2333333333333	37423.63333333333	79.56781958310992
899.4416156141674	1592.1666666666667	37596.333333333336	80.01877739659504
900.1727830246544	1591.9666666666667	37845.63333333333	80.3532861170416
900.9038769989521	1592.3333333333333	38040.53333333333	80.23680139587078
901.634897534895	1592.8666666666666	38377.76666666667	80.9574750414823
902.365844630318	1592.5	38618.933333333334	81.08784074008432
903.0967182830558	1592.7333333333333	38762.03333333333	80.94986150794597
903.8275184909435	1592.6333333333334	38863.03333333333	81.51615316521632
904.5582452518156	1592.6666666666667	39011.76666666667	81.21080291693761
905.288898563507	1591.8	39157.066666666666	80.2474047864542
906.0194784238527	1593.0	39247.066666666666	80.51135948637781
906.7499848306873	1593.1	39453.8	80.76872736370679
907.4804177818455	1591.8333333333333	39667.13333333333	80.78128599311334
908.2107772751625	1592.7666666666667	39907.933333333334	80.79385244847762
908.9410633084728	1592.6333333333334	40218.46666666667	80.81637033059803
909.6712758796114	1592.4333333333334	40318.03333333333	80.96714695060167
910.4014149864129	1592.8	40386.5	80.75205148645702
911.1314806267123	1592.6333333333334	40498.3	80.27776998397913
911.8614727983444	1592.2	40576.333333333336	79.89094208205371
912.5913914991438	1592.8333333333333	40688.86666666667	80.03157453832081
913.3212367269456	1592.3333333333333	40811.7	79.80365173329211
914.0510084795844	1592.4	40918.86666666667	78.65707874710785
914.7807067548952	1592.4666666666667	40998.8	78.45021876993013
915.5103315507125	1592.1	41039.96666666667	78.25861759327918
916.2398828648716	1591.9666666666667	41206.433333333334	78.86986155327209
916.9693606952068	1592.8	41380.36666666667	78.54258682661242
917.6987650395532	1592.2666666666667	41508.3	78.41544769528893
918.4280958957455	1593.1333333333334	41624.46666666667	78.93540806182641
919.1573532616186	1592.6666666666667	41728.433333333334	78.67131652380918
919.8865371350073	1592.2666666666667	41771.26666666667	78.79661631176691
920.6156475137464	1591.8666666666666	41767.23333333333	78.84936269917083
921.3446843956707	1592.1666666666667	41729.36666666667	78.6695334682323
922.0736477786149	1592.1	41689.96666666667	77.94295153315977
922.802537660414	1592.3	41715.76666666667	77.88934639086175
923.5313540389027	1592.3666666666666	41816.9	77.38851498140428
924.2600969119159	1591.8	41940.8	77.79325906334368
924.9887662772883	1592.4333333333334	41891.433333333334	77.81345470402619
925.7173621328548	1591.7666666666667	41834.23333333333	77.12901395731443
926.4458844764501	1592.1	41759.6	77.20217681235074
927.1743333059092	1592.3333333333333	41503.03333333333	77.10065971335776
927.9027086190666	1592.9	41281.03333333333	78.68094326601268
928.6310104137575	1592.3	40805.9	78.63005606579799
929.3592386878165	1592.4	40249.73333333333	78.30329925490088
930.0873934390784	1592.8	39548.8	78.0248514336388
930.815474665378	1592.2333333333333	38731.433333333334	77.90616817199607
931.5434823645503	1592.8333333333333	37815.76666666667	77.98076062466771
932.2714165344298	1593.3333333333333	36731.666666666664	77.36194389533829
932.9992771728516	1591.8333333333333	35693.333333333336	77.2845158618241
933.7270642776504	1592.8333333333333	34571.933333333334	77.30768863229056
934.4547778466609	1592.3666666666666	33463.46666666667	76.74863911605198
935.1824178777181	1592.2666666666667	32606.3	76.94863606129525
935.9099843686568	1592.2666666666667	31874.766666666666	76.52161294155925
936.6374773173115	1592.0	31413.733333333334	77.23436593863897
937.3648967215174	1592.2	31154.966666666667	77.85768405433944
938.0922425791092	1592.8333333333333	31016.466666666667	77.72882788980347
938.8195148879216	1592.8	31174.5	78.17088841170326
939.5467136457895	1592.8	31402.733333333334	78.30004932717225
940.2738388505477	1592.4	31684.133333333335	78.59760922065021
941.000890500031	1592.3666666666666	32040.766666666666	78.47834950480632
941.7278685920743	1592.6	32575.733333333334	78.83338688483009
942.4547731245123	1592.4333333333334	33188.933333333334	79.08421705572226
943.1816040951798	1592.0666666666666	33859.86666666667	79.13925578861152
943.9083615019116	1592.3333333333333	34602.6	78.93590565625682
944.6350453425426	1592.6333333333334	35292.73333333333	78.3215011776743
945.3616556149077	1592.8	36070.4	77.99628091901923
946.0881923168415	1592.5	36828.4	77.92759796859903
946.8146554461789	1591.8333333333333	37567.9	77.75798622758651
947.5410450007547	1591.7	38361.1	77.2583771463268
948.2673609784038	1592.2333333333333	39099.73333333333	77.31435052124746
948.9936033769609	1592.6333333333334	39851.2	76.96435372991404
949.7197721942608	1592.6333333333334	40619.6	76.73293883777934
950.4458674281384	1592.9666666666667	41425.23333333333	76.8822846630879
951.1718890764284	1592.9	42147.96666666667	76.86946304827941
951.8978371369658	1592.8333333333333	42810.666666666664	76.89780392214375
952.6237116075853	1591.8333333333333	43342.9	77.06054143774517
953.3495124861216	1592.3666666666666	43891.03333333333	76.74065823823653
954.0752397704097	1592.8333333333333	44393.5	76.87375637727524
954.8008934582843	1592.1333333333334	44887.73333333333	76.72780634528799
955.5264735475803	1592.5	45314.23333333333	76.07824945552682
956.2519800361324	1592.5666666666666	45812.23333333333	75.94159338762945
956.9774129217755	1592.2333333333333	46275.3	76.2205808246014
957.7027722023442	1592.1666666666667	46829.166666666664	76.80569716224196
958.4280578756737	1592.1666666666667	47164.8	76.24416557191468
959.1532699395985	1593.1666666666667	47413.03333333333	76.62835900487312
959.8784083919536	1592.7333333333333	47747.36666666667	76.99240066196056
960.6034732305736	1592.5666666666666	48052.6	76.12925217305396
961.3284644532936	1592.7666666666667	48295.333333333336	75.56785090039732
962.053382057948	1592.5	48589.96666666667	76.18269184771029
962.7782260423721	1592.1666666666667	48844.933333333334	75.91067113948132
963.5029964044004	1593.0	49104.6	75.31367442994123
964.2276931418677	1592.1333333333334	49318.9	75.32171372130497
964.952316252609	1591.6333333333334	49455.333333333336	74.88158648216232
965.6768657344589	1592.6	49526.833333333336	75.14716413722495
966.4013415852523	1592.9	49548.76666666667	75.49754491187565
967.1257438028242	1593.7333333333333	49588.666666666664	75.70108001587766
967.8500723850091	1593.0666666666666	49615.63333333333	76.6089949596057
968.574327329642	1591.9	49653.666666666664	76.70990939080191
969.2985086345576	1592.2666666666667	49738.066666666666	76.26054094511322
970.0226162975908	1592.5333333333333	49729.433333333334	75.74358477176023
970.7466503165765	1592.4	49708.23333333333	76.19555584047832
971.4706106893493	1592.2333333333333	49741.333333333336	76.31539581465489
972.1944974137441	1592.8333333333333	49548.26666666667	75.8648178340779
972.9183104875957	1592.5333333333333	49275.73333333333	75.72130667577906
973.6420499087391	1592.8666666666666	48989.8	75.6424434438238
974.3657156750087	1592.4	48854.63333333333	76.19219241457145
975.0893077842397	1592.5666666666666	48609.36666666667	76.07690991052837
975.8128262342667	1591.9333333333334	48509.066666666666	75.68536387113075
976.5362710229247	1592.6666666666667	48449.1	76.00074595325628
977.2596421480483	1592.9666666666667	48350.566666666666	76.24054555648479
977.9829396074724	1592.6333333333334	48201.7	76.07822128973069
978.7061633990318	1591.3666666666666	48005.76666666667	76.74928793173177
979.4293135205613	1593.0333333333333	47703.2	76.13248815706055
980.1523899698958	1592.4333333333334	47464.76666666667	75.89762616384124
980.87539274487	1592.6666666666667	47329.63333333333	75.91276104152405
981.5983218433189	1592.4	47245.5	75.27026151359439
982.3211772630771	1592.6333333333334	47266.13333333333	75.29951790962666
983.0439590019795	1592.2	47360.23333333333	75.90505120518598
983.7666670578608	1593.2333333333333	47463.36666666667	76.03092142836299
984.4893014285559	1592.7333333333333	47478.833333333336	75.49381765022447
985.2118621118997	1592.2333333333333	47433.73333333333	75.13868926705696
985.9343491057269	1592.4333333333334	47403.4	75.49218226524185
986.6567624078724	1592.7	47273.23333333333	74.99900732866375
987.3791020161709	1592.6	47271.833333333336	74.96706273874469
988.1013679284573	1592.4333333333334	47342.9	75.44760656150676
988.8235601425663	1592.2	47327.53333333333	75.37508308777906
989.5456786563328	1591.9666666666667	47372.5	75.57973513221417
990.2677234675917	1593.2333333333333	47319.666666666664	74.86981828663144
990.9896945741776	1592.8	47252.8	74.33997117996297
991.7115919739255	1592.0666666666666	47131.73333333333	74.72414614667052
992.4334156646702	1592.8333333333333	46900.4	74.7949837731778
993.1551656442463	1592.4666666666667	46537.2	74.66953339635711
993.8768419104888	1592.4666666666667	46228.066666666666	74.88064246611188
994.5984444612325	1592.0333333333333	45950.833333333336	75.15648003615877
995.3199732943121	1592.5333333333333	45618.0	74.63178923586936
996.0414284075626	1592.7333333333333	45331.5	74.12547446993075
996.7628097988187	1592.1666666666667	45042.4	73.39429475854851
997.4841174659151	1593.0333333333333	44802.4	73.24022101830776
998.2053514066869	1592.0666666666666	44533.933333333334	74.06438824761601
998.9265116189687	1592.8333333333333	44124.6	74.30745484647613
999.6475981005952	1592.3333333333333	43559.3	74.3564320796396
1000.3686108494015	1592.3666666666666	43046.96666666667	74.18354150805837
1001.0895498632223	1592.2333333333333	42669.1	74.43168212026485
1001.8104151398923	1592.4666666666667	42293.433333333334	73.98068242237399
1002.5312066772464	1592.6333333333334	41955.26666666667	74.38435353919154
1003.2519244731194	1593.0333333333333	41677.63333333333	74.55153254564067
1003.9725685253462	1593.1	41318.5	74.82408902870142
1004.6931388317614	1592.2666666666667	40903.13333333333	74.5398841140957
1005.4136353902	1592.1333333333334	40420.6	74.50244795778889
1006.1340581984969	1593.1	39876.23333333333	74.89272323987367
1006.8544072544867	1592.8	39237.666666666664	74.16452361585176
1007.5746825560042	1592.8666666666666	38677.03333333333	74.67216887648746
1008.2948841008844	1592.8	38127.63333333333	74.34352053373219
1009.0150118869618	1592.4666666666667	37639.46666666667	73.99268574070693
1009.7350659120716	1592.6333333333334	37278.666666666664	74.05299659090018
1010.4550461740483	1592.1	36942.666666666664	74.03391823601613
1011.174952670727	1592.8333333333333	36560.03333333333	74.16971841125944
1011.8947853999423	1592.6666666666667	36154.36666666667	74.93249855294937
1012.614544359529	1592.6333333333334	35646.03333333333	75.05353887310413
1013.334229547322	1592.2	35060.13333333333	75.31097550416182
1014.0538409611561	1593.1333333333334	34409.13333333333	75.37592060201221
1014.7733785988661	1592.4	33761.566666666666	75.2035092436466
1015.4928424582868	1592.3333333333333	33257.96666666667	74.94637597133861
1016.2122325372529	1592.5	32805.23333333333	75.22234814921559
1016.9315488335994	1592.6	32403.666666666668	74.13557266446266
1017.6507913451611	1592.5666666666666	32037.5	74.11566497615165
1018.3699600697728	1592.8	31723.133333333335	75.32817083894544
1019.0890550052692	1592.3	31281.9	75.05885635870696
1019.8080761494851	1593.0333333333333	30747.366666666665	75.43186723063401
1020.5270235002555	1592.5666666666666	30160.8	75.31460007957511
1021.2458970554151	1592.7	29467.366666666665	75.66791738622352
1021.9646968127987	1592.7333333333333	28845.866666666665	75.15761727810506
1022.6834227702411	1592.4333333333334	28325.8	74.88722224580619
1023.4020749255772	1593.1333333333334	27854.633333333335	74.70852497505456
1024.1206532766416	1593.1666666666667	27459.0	74.26334072496125
1024.8391578212693	1592.7666666666667	27140.2	74.0390771384605
1025.5575885572953	1592.0666666666666	26859.366666666665	74.23972614929399
1026.2759454825539	1592.4	26433.766666666666	73.81736040705579
1026.9942285948803	1592.7	25922.1	74.89334785583597
1027.7124378921092	1592.1	25362.5	74.89793423071258
1028.4305733720753	1592.3	24807.933333333334	75.7837877785226
1029.1486350326138	1592.2	24262.3	75.43232737233434
1029.866622871559	1592.9	23796.0	75.80697315622892
1030.584536886746	1592.8666666666666	23354.366666666665	75.10565013868322
1031.3023770760096	1592.9333333333334	22968.333333333332	74.48253324613557
1032.0201434371845	1592.5666666666666	22644.4	74.30856322251145
1032.7378359681059	1592.0666666666666	22297.9	74.68902946671165
1033.455454666608	1592.2	21906.633333333335	74.13524812365085
1034.1729995305259	1592.9666666666667	21485.833333333332	73.89333731316819
1034.8904705576945	1592.9	20968.866666666665	73.70666529587947
1035.6078677459486	1591.7666666666667	20455.133333333335	74.33226325423098
1036.3251910931228	1592.7666666666667	19965.8	74.199543572551
1037.042440597052	1592.1666666666667	19498.666666666668	73.9915786802621
1037.7596162555712	1592.2666666666667	19084.9	74.2123795957674
1038.4767180665153	1592.6	18746.933333333334	74.33071234962847
1039.1937460277186	1592.4666666666667	18464.366666666665	74.58010239311196
1039.9107001370162	1592.3333333333333	18205.1	74.70186572708836
1040.627580392243	1592.8666666666666	17928.666666666668	74.8334982004637
1041.3443867912338	1592.5	17597.2	74.99495250485931
1042.0611193318232	1592.6666666666667	17172.2	74.21695644903598
1042.7777780118463	1592.1666666666667	16751.6	74.81187219412507
1043.4943628291376	1592.4	16307.6	74.88067819651216
1044.2108737815322	1592.1666666666667	15895.366666666667	74.11351299463979
1044.9273108668647	1592.3	15522.3	74.0734446983499
1045.64367408297	1592.2666666666667	15179.1	74.85676023412402
1046.359963427683	1592.2666666666667	14905.066666666668	73.9734502748936
1047.0761788988382	1592.4666666666667	14638.6	73.59063317177899
1047.7923204942708	1592.2666666666667	14395.4	73.84828137624368
1048.5083882118154	1592.4333333333334	14136.166666666666	73.86042362660972
1049.224382049307	1592.7	13831.066666666668	73.91472866668116
1049.9403020045802	1592.2333333333333	13507.5	74.01837712513407
1050.6561480754697	1592.3666666666666	13183.0	74.05260638511318
1051.3719202598106	1592.6333333333334	12877.7	74.48347648617414
1052.0876185554378	1593.0333333333333	12603.733333333334	73.90051636421276
1052.8032429601856	1592.4	12348.966666666667	73.41089052808167
1053.5187934718892	1592.6333333333334	12157.233333333334	73.56448806848869
1054.2342700883835	1592.1333333333334	12011.466666666667	73.64194774770493
1054.949672807503	1592.5666666666666	11874.633333333333	74.3302262807341
1055.6650016270826	1593.1666666666667	11705.533333333333	74.49307951686826
1056.3802565449573	1592.6333333333334	11502.1	73.75569919721583
1057.0954375589617	1591.6666666666667	11279.6	73.38582112263214
1057.8105446669308	1593.3	11068.4	73.61688274549859
1058.5255778666992	1592.9333333333334	10827.6	73.43799296977518
1059.240537156102	1592.3333333333333	10618.933333333332	73.86569655658853
1059.9554225329737	1592.3333333333333	10425.366666666667	73.78263286964847
1060.6702339951491	1592.4333333333334	10272.766666666666	73.90865541212416
1061.3849715404633	1592.1666666666667	10165.966666666667	75.13168167461255
1062.0996351667509	1592.2	10045.466666666667	74.54660902295032
1062.8142248718468	1592.7666666666667	9926.966666666667	74.44845044206843
1063.528740653586	1592.6333333333334	9803.266666666666	75.98308099641307
1064.2431825098029	1592.1333333333334	9608.5	75.01708256341706
1064.9575504383324	1592.8333333333333	9402.133333333333	74.46102221422309
1065.6718444370097	1591.9666666666667	9210.833333333334	74.26966734219376
1066.386064503669	1592.1333333333334	9051.1	74.73746437377403
1067.1002106361457	1593.4666666666667	8892.733333333334	74.08174981862345
1067.8142828322743	1592.6	8796.8	74.59506367833151
1068.5282810898898	1592.5	8697.8	75.18152048188456
1069.2422054068265	1592.3666666666666	8597.0	73.4893995676553
1069.95605578092	1592.1333333333334	8498.166666666666	73.64951632871278
1070.6698322100044	1592.3	8355.366666666667	72.80079087281617
1071.383534691915	1592.2	8205.866666666667	74.74307578718877
1072.0971632244864	1592.3333333333333	8026.6	74.53449321224082
1072.8107178055534	1592.2666666666667	7877.533333333334	74.78047472587473
1073.524198432951	1592.4	7754.5	74.8124938769501
1074.2376051045137	1591.9666666666667	7657.8	74.56023773845281
1074.9509378180765	1591.8666666666666	7564.333333333333	74.48215283819644
1075.6641965714741	1592.2666666666667	7486.6	75.72422252373491
1076.3773813625414	1592.8	7373.9	73.56099584253366
1077.0904921891133	1592.5666666666666	7281.0	74.52722278212174
1077.8035290490245	1592.4	7169.266666666666	75.7239278092259
1078.51649194011	1592.3333333333333	7032.5	75.2654085614365
1079.2293808602042	1591.9666666666667	6908.4	74.75940363781773
1079.9421958071423	1592.9333333333334	6788.1	74.35018147900274
1080.6549367787588	1592.9333333333334	6703.933333333333	74.37470637010888
1081.367603772889	1592.2333333333333	6639.1	76.00095237548545
1082.080196787367	1592.4	6572.433333333333	74.38297010244423
1082.7927158200282	1592.9	6499.166666666667	75.09212696642665
1083.5051608687072	1593.0666666666666	6389.4	75.5612077166401
1084.217531931239	1592.3	6273.966666666666	74.47459421173645
1084.9298290054578	1592.4333333333334	6149.166666666667	74.01713340980456
1085.6420520891993	1592.4666666666667	6057.733333333334	75.01776485577406
1086.3542011802977	1591.6666666666667	5989.733333333334	76.6279359376514
1087.0662762765878	1592.1333333333334	5923.733333333334	74.76418728221083
1087.7782773759047	1592.8666666666666	5869.766666666666	75.05184332013128
1088.4902044760831	1593.1666666666667	5796.333333333333	74.8515176396485
1089.202057574958	1591.8	5712.366666666667	75.29966555743395
1089.9138366703637	1592.5666666666666	5624.4	74.87178166474438
1090.6255417601355	1592.4333333333334	5533.7	74.41489714265818
1091.337172842108	1592.5333333333333	5451.933333333333	74.89040101144232
1092.048729914116	1592.1	5400.533333333334	75.85431827826652
1092.7602129739944	1593.3	5354.166666666667	74.68101466474171
1093.471622019578	1592.6	5309.933333333333	75.44634383977079
1094.1829570487016	1591.9	5250.633333333333	76.42821897973451
1094.8942180592	1592.4333333333334	5155.033333333334	75.12379571920484
1095.605405048908	1593.0666666666666	5081.233333333334	76.20418124217468
1096.3165180156604	1592.5	5014.933333333333	76.81642541417652
1097.027556957292	1591.8	4969.466666666666	76.7996613024169
1097.7385218716379	1591.6666666666667	4932.766666666666	76.46784425866058
1098.4494127565324	1592.3	4880.033333333334	76.51758149751794
1099.1602296098106	1592.5333333333333	4805.333333333333	76.65271334766864
1099.8709724293074	1592.3333333333333	4719.433333333333	77.03943730566318
1100.5816412128574	1592.6666666666667	4657.533333333334	78.22817293766803
1101.2922359582956	1592.4	4606.566666666667	78.50265853203074
1102.0027566634565	1592.4666666666667	4566.766666666666	77.74391240765299
1102.7132033261753	1592.9333333333334	4510.033333333334	76.96859734006411
1103.4235759442865	1592.6	4447.333333333333	77.44636144482199
1104.1338745156252	1592.4666666666667	4375.433333333333	77.10859412091446
1104.844099038026	1593.0	4325.0	77.33481517048006
1105.5542495093239	1592.1333333333334	4296.5	78.23906966640386
1106.2643259273534	1592.9	4248.433333333333	78.57546851408677
1106.9743282899494	1592.5333333333333	4172.433333333333	78.49833211895523
1107.684256594947	1593.2	4095.1	78.0751778855139
1108.394110840181	1592.4	4039.0333333333333	78.83938386240385
1109.1038910234856	1592.5	3995.8333333333335	78.49029796691664
1109.8135971426964	1592.0	3946.0333333333333	79.379309957632
1110.5232291956477	1592.2	3870.8	78.24451940328603
1111.2327871801745	1592.4666666666667	3802.733333333333	79.29653526569048
1111.9422710941117	1592.5333333333333	3760.8	81.40352776829413
1112.6516809352938	1592.1	3705.5666666666666	79.19494554076988
1113.3610167015559	1592.4333333333334	3655.0	80.34650403014271
1114.0702783907325	1592.3666666666666	3592.6	80.45835131582511
1114.7794660006589	1592.8	3552.633333333333	81.5350711521021
1115.4885795291696	1592.0333333333333	3522.0666666666666	81.12826939323617
1116.1976189740992	1592.3333333333333	3475.5	81.35604067415152
1116.906584333283	1592.1333333333334	3432.0333333333333	81.80925240357374
1117.6154756045555	1592.2666666666667	3392.9666666666667	83.31540732120148
1118.3242927857516	1592.3333333333333	3359.0333333333333	82.15602947096313
1119.0330358747062	1592.3	3315.0666666666666	81.25501858418046
1119.741704869254	1592.5666666666666	3274.5	83.07526639138486
1120.4502997672296	1592.4	3236.0	82.59798099025849
1121.1588205664682	1591.2666666666667	1667.0666666666666	70.33399060473265
1121.8672672648045	1591.9	1667.1666666666667	77.26213341570481
1122.5756398600731	1591.4333333333334	1667.2	77.84583477214231
1123.2839383501089	1591.4666666666667	1668.9	77.3529492099803
