# Supplementary material for: Roblonski: A Material-Efficient Robo-Fluidic Toolbox for Rapid Photochemical Characterization
Source: ACS Cent Sci. 2026 Feb 6;12(3):333–44. doi: 10.1021/acscentsci.5c02027 (PMC13022720; doi:10.1021/acscentsci.5c02027)
Supplement: Supplementary file 2 [file oc5c02027_si_002.zip › BeerLambertStudy/Raw Data (Automataed)/BLEC Study (2025 Jun 12)/ZnTPP1/ZnTPP1_abs_summary.csv]

Concentration	0.003	0.0	0.003000000000000001	0.0020010014899214815	0.0013346689875559964	0.0008902248775505147	0.0005937804354479161	0.0003960518453391688	0.0002641667775366097	0.0
Signal	198.4400997249253	100.65747995077044	102.7469817009256	67.50630521250706	45.94285841388826	30.581324441266915	20.703153758453468	14.797971951901815	9.961485908119812	0.0
Signal	419.63674160319533	412.6365911982651	418.8592353127476	418.8592353127476	419.63674160319533	419.63674160319533	419.63674160319533	419.63674160319533	419.63674160319533	0.0
Signal	192.6482074151495	99.99207483668081	100.12703344238832	64.1747737543558	43.416273831357216	28.67575193343653	19.120602761167717	13.766878340944444	9.381455761974038	0.0
Signal	103.24174503668382	97.02367718735849	8.293096583574794	5.534669186778061	4.194925000146128	3.180955127393858	3.2800667736650695	3.076794490769032	2.900340766227501	0.0
Signal	546.9368384077096	540.0439433888959	543.8740535588404	544.6398583848105	543.8740535588404	541.5762046562318	542.3422266923859	543.1081763273105	542.3422266923859	0.0
Signal	102.90985971446756	96.89710236775616	8.292665117928735	5.534669186778061	4.1882489831383225	3.0834708217147693	3.1670252925524522	3.011309756659429	2.624279990801057	0.0
Wavelength_nm	S-CHK	S-REF	S-EXP0	S-EXP1	S-EXP2	S-EXP3	S-EXP4	S-EXP5	S-EXP6
350.15676104652283	108.30304881866702	104.17349631354271	4.250842768897797	1.5788342652789709	0.2642946416253835	-0.20842534538627433	-0.0453460472311491	0.045136365470114015	-0.4912674516019848
350.94059987097285	110.02246847607094	105.76094037032696	4.3368489538619315	1.499437688289234	0.31636382291181064	-0.505142374776014	0.06247120913738513	-0.1732313572742612	-0.5979541735815701
351.72436682899485	110.96588834117179	106.68923740910479	4.305150024668393	1.370389265705839	0.2777492907255805	-0.6944333321018092	0.17140818682608483	-0.35463727129616984	-0.6282018953644837
352.5080619184237	111.37019231321723	107.1595105060462	4.153167899544059	1.1969592024728826	0.18139757011243773	-0.7612898045842655	0.25193559692355905	-0.5148905441273257	-0.6073603089320585
353.2916851370942	111.4513139293276	107.34695590863697	3.9302932352961335	1.009173880037892	0.06832677859793534	-0.699797622123512	0.2904347365678035	-0.6505784418117599	-0.5363445601149834
354.0752364828412	111.36191663014029	107.37538791492652	3.715825636009086	0.8426849248870099	-0.03168990977164299	-0.5328207016876974	0.2775700408814714	-0.7482924789528624	-0.4065925160807211
354.8587159534994	111.19088817101147	107.32198545195868	3.5888708618827394	0.7214982654012942	-0.10765934889212758	-0.31516594230244266	0.207377636361727	-0.7960621629765114	-0.22442631674293523
355.6421235469038	110.983079581908	107.2305767437195	3.5961351175575373	0.6501449466658897	-0.16331432799806578	-0.116561995155962	0.08383094467163232	-0.7906041529649599	-0.0228655623664622
356.42545926088906	110.75844115440043	107.12234861892792	3.7365704253541168	0.6182822588903605	-0.2064325948502983	0.008365347478999752	-0.07223276321084882	-0.7397821353011977	0.1464403719804892
357.20872309329	110.5237765295528	107.00378014947269	3.968882512975867	0.6116263356884133	-0.2390175916720949	0.043119799615723764	-0.2243909785699003	-0.661705836076095	0.23374839622849208
357.9919150419415	110.2794020958473	106.8739388121665	4.230414361316079	0.6218292998022292	-0.25503260249348614	0.012266977630744691	-0.3348549724482126	-0.5818097278423835	0.21154543425348038
358.77503510467835	110.02489492111404	106.73314754379957	4.464602134192901	0.6486832986363282	-0.244588699102124	-0.03410079787363429	-0.3808329115248199	-0.5242757998770884	0.08134632833754551
359.5580832793353	109.76002645047362	106.58330744887974	4.6388997957440665	0.6984585009895881	-0.19907128648928563	-0.042704962304398464	-0.36331944760088675	-0.4984752689487806	-0.12980498048794686
360.34105956374725	109.48858878448426	106.42594866221143	4.751984367479409	0.7789307170362463	-0.11487055173343208	0.02577746435237316	-0.3022375224219047	-0.4900819615483698	-0.37910241747924545
361.12396395574893	109.22029747173703	106.25618867826776	4.827701289474803	0.8951931931779598	0.00631297568575917	0.18987052805877624	-0.22133466789739487	-0.46268050815173467	-0.616601620165568
361.9067964531752	108.97228617443173	106.0609731028458	4.899915283891488	1.0477985318757277	0.15830277201673937	0.44525816325989354	-0.13263845153818465	-0.37414933263136163	-0.7934793594480283
362.6895570538609	108.767795283509	105.82461362817484	4.9947663008399985	1.2323919771652925	0.33151758624408956	0.7655658382979169	-0.0313097390994983	-0.19701314569316253	-0.8710913058517917
363.47224575564076	108.62920955588162	105.53882601264216	5.118957520604383	1.4411036790897782	0.5141049426870978	1.1073655143720487	0.09670580036274146	0.06899238820788867	-0.8292039423655382
364.2548625563497	108.56763668200236	105.21115317973654	5.259786075836118	1.6648252207492078	0.692456987470706	1.4209618123739034	0.25920339413455906	0.3971821406864251	-0.6714480810684478
365.0374074538224	108.57444181171823	104.86553211017758	5.397391408729561	1.8953919341439587	0.854733233549581	1.6652950210093564	0.4449144802874656	0.7453582706251751	-0.42367707062095405
365.8198804458938	108.62047708069701	104.53349857144309	5.522163979499368	2.1273407456991578	0.9960871430338472	1.8215226723043259	0.623018635753823	1.0703607548752672	-0.12672386777903455
366.6022815303986	108.66588309892055	104.2419218472231	5.6438798511604205	2.3572471851098413	1.1246310058352975	1.8949111206383122	0.7563078956536629	1.337571550722771	0.1740178700757582
367.3846107051717	108.67506165276906	104.00275836503542	5.7891549967536235	2.582384383771256	1.263488823569233	1.9076835393049691	0.8216650222215094	1.5264666752220535	0.4387017077785771
368.1668679680479	108.63005670301138	103.81169925908547	5.985714149771283	2.798897995150341	1.44260420487484	1.8852358058916963	0.8244477696719912	1.630214753615192	0.6388598696951959
368.9490533168619	108.53610419652723	103.65381323525034	6.24575396928924	3.002421436705035	1.683721686669898	1.8469040188420536	0.7972434045965713	1.6553017680414683	0.7586792104192455
369.7311667494487	108.41757851695877	103.51258376516708	6.556987296977141	3.190903853753497	1.9833685298060857	1.803788649044435	0.7846717569339177	1.6198060179568472	0.7936594616560484
370.5132082636429	108.30664450556041	103.37718872907058	6.88503325682683	3.3665532101481688	2.306676666076811	1.7625530152258193	0.8233102669227179	1.5504804474116867	0.7479050111399914
371.2951778572795	108.23125421159028	103.24524829793259	7.184092538895996	3.534243178800665	2.5969675622588966	1.729807742132948	0.9300118633605052	1.476949089031237	0.6344641447057597
372.07707552819323	108.20734092153303	103.12127853083103	7.411227001263413	3.696130387987438	2.7974092397597445	1.7124236956255316	1.102263576402052	1.423075483335566	0.4758310809779971
372.8589012742189	108.23859290717344	103.01248932007606	7.539172287312411	3.846167697653698	2.8746560889658355	1.7139590700421792	1.32487548761992	1.3989606638263155	0.30377495127018506
373.6406550931913	108.31974609433067	102.92383236440926	7.567727959717956	3.9713401213253547	2.8315590078570665	1.7301514212623346	1.575068912680905	1.39852362764843	0.1548235853875326
374.4223369829453	108.44119724873698	102.85467208165562	7.526689639582287	4.059535642477925	2.7045172929531702	1.7480369291112794	1.822616427717449	1.4041239217048798	0.06187075326474201
375.2039469413157	108.59130752176867	102.79884127177941	7.467557065999088	4.109768683836634	2.547825794288812	1.751218190022371	2.029780715551823	1.3958030085696294	0.04424238671666103
375.9854849661373	108.75756541814951	102.74961405610728	7.4421129276101965	4.136260533232772	2.411817544279785	1.7262254476975016	2.1566132287610884	1.3594967782846652	0.1002067763430432
376.7669510552448	108.9287360892681	102.7062774369663	7.479748430570837	4.164562379342243	2.325059825213472	1.6684142313782786	2.172282537331597	1.2896532083543093	0.20823696679467218
377.5483452064732	109.09789590243216	102.67813591425663	7.5754372588827295	4.220319169338168	2.2869593129974817	1.5817193054979697	2.0671972592450203	1.1876564897448958	0.33518382269714664
378.3296674176572	109.26448742854707	102.68133070314367	7.698083542490878	4.318686753801032	2.274048747408955	1.47561563255951	1.857696382167262	1.0588007573543763	0.4478273289714849
379.11091768663164	109.4341896638067	102.73028572569837	7.812385830273996	4.456731498271608	2.2560038258733357	1.3613862371917804	1.5814185452918963	0.9104939815064057	0.5212613289116064
379.89209601123133	109.61611141012047	102.82747253856137	7.900127182936927	4.6141216414462605	2.213753818932531	1.251890565697849	1.2848233351015352	0.7523278757091845	0.54180763121974
380.67320238929113	109.8186362550825	102.9582077734234	7.969295049429533	4.760220891510031	2.1514284615220447	1.1620923895422663	1.0107280943455237	0.5957332203779089	0.5069094915400996
381.45423681864577	110.0455157916226	103.0918991480518	8.048136395485301	4.867331867451412	2.0972524316228203	1.1086716141914934	0.7901561839664026	0.45478650869628723	0.4263117543509054
382.23519929713007	110.29389522774025	103.1897133212832	8.171823372189905	4.924215442799337	2.0936796743253154	1.106531304143985	0.6434204816803089	0.3466326005075331	0.32343363460159935
383.01608982257886	110.55518706767954	103.21494238568768	8.369681375176071	4.94527280037974	2.179874585114675	1.1637313766700856	0.585358687504197	0.29179080557834425	0.2324039511703404
383.796908392827	110.81832011331872	103.14238408420161	8.657802873979122	4.970626216415425	2.376367844071112	1.2795483303713127	0.6297240857921196	0.3137848355310098	0.18836035104176574
384.57765500570923	111.07552239833073	102.96471377200209	9.03837853320185	5.054537071918119	2.6765501612703417	1.4453044786928473	0.7864939157221897	0.43450183853323665	0.2133839612095727
385.3583296590604	111.3270833557414	102.69367518215702	9.504185839160513	5.246951202894877	3.0500513391765622	1.6474532809106393	1.0536304987677454	0.6647709934375143	0.30726490492860137
386.1389323507153	111.58354713885115	102.35643991656266	10.044425773806097	5.574748569390195	3.453940767705163	1.8715872107693627	1.408562582270747	0.9928580888623202	0.44684529983398136
386.91946307850884	111.86334327498926	101.98875375196555	10.647048873107963	6.029436405506672	3.8465484745877205	2.103526771256682	1.8082845914779	1.3778960954995796	0.5949210730930048
387.69992184027564	112.18493765119031	101.62738476459529	11.2964340154073	6.568244485160648	4.196989214201906	2.3297937803894655	2.199275337152585	1.756022329746827	0.7130084998835002
388.48030863385065	112.55583590937147	101.3036929759905	11.97046433160746	7.127986153627077	4.489412842664649	2.5386560386435235	2.5343827776172247	2.0605786883336776	0.774502233917687
389.2606234570687	112.96358492350213	101.03828583242067	12.641318139252093	7.6465531507688524	4.724176079674692	2.724827037776194	2.7863520700793174	2.248338774051419	0.7751840396999086
390.04086630776453	113.37651580150876	100.83783486270453	13.283591793405705	8.083131227136931	4.916969798593641	2.8949245630512763	2.9532154031229254	2.3152622435409853	0.7379693648095866
390.82103718377294	113.75607014560823	100.69624538793539	13.88261672085828	8.42609671583952	5.094751479061344	3.067109305789444	3.0519104354057447	2.2914232266183205	0.7051645402953852
391.6011360829288	114.07633158329546	100.5998820132596	14.436347003091129	8.688691877559151	5.286347576651394	3.2631896000731615	3.1060966860967056	2.2200604648656963	0.7209450881715185
392.3811630030669	114.33844930561196	100.53547401695945	14.948154333337214	8.89580995470817	5.509498725857597	3.494101119612509	3.134980601030989	2.135199560976403	0.8099281849027733
393.161117942022	114.57117871736	100.49600041333312	15.415418832928083	9.07223055561765	5.76076284787527	3.7499339134704712	3.148100527699583	2.0523034237302227	0.9652626667753168
393.941000897629	114.81540318787293	100.48040225004397	15.82461852344754	9.237913205571346	6.015087894985527	4.003135544925058	3.1477792129330595	1.9763261099457594	1.1534941355127728
394.72081186772266	115.10326893721785	100.48971850590713	16.154951872501186	9.40701563960394	6.237339503967561	4.222745271491348	3.1348408587747514	1.9149683624759604	1.3323507710328641
395.5005508501378	115.44413584868437	100.52217355230623	16.38885187966808	9.588131472230515	6.400220230330106	4.390384938562946	3.114004718782752	1.885610517081986	1.4696929088301118
396.28021784270925	115.82326638172809	100.57190611983782	16.520956635743744	9.781723098325273	6.497143407102826	4.506477531970759	3.0960065888464214	1.9097980537379584	1.5529744554063711
397.0598128432718	116.21155675569007	100.63064906286805	16.563552379937548	9.978240325398332	6.543033793756479	4.5863763566604945	3.09619887330949	1.9999824462230862	1.5886203003303194
397.83933584966024	116.57841826299567	100.69087372585766	16.54522328100444	10.16123878387613	6.562921152374827	4.649685623280135	3.1308472217026377	2.1497854580207587	1.5940632390234981
398.6187868597095	116.90085194564907	100.74865697729999	16.506104683983466	10.314534527126838	6.576306622015835	4.712476591786157	3.210751442140591	2.3336457873308944	1.5889102668088952
399.3981658712542	117.16698580740223	100.80488687117744	16.491223740880642	10.431070552201746	6.589203669035314	4.782973926637553	3.335779424983542	2.516461917426099	1.5876453111722526
400.1774728821293	117.37753784938917	100.86343860418347	16.545544273679567	10.52048606267465	6.599233065171063	4.862938883314541	3.4936305931435214	2.6684950688242424	1.5967229420825362
400.9567078901696	117.54845646169225	100.92658291462581	16.712814978526183	10.613403587219906	6.60932495435533	4.9515452391317325	3.665698218113775	2.778092527038069	1.6173871792650942
401.7358708932098	117.71522424356935	100.99040803815075	17.03593396019963	10.761155259270978	6.638887505964689	5.049328962501036	3.836911779181378	2.8566943610849904	1.6518520330460547
402.5149618890848	117.93507894466049	101.04325269956101	17.55701836615792	11.027719014774902	6.724764341357599	5.162674835702987	4.0049432541248535	2.9341020768525254	1.709366943498594
403.2939808756294	118.28338561714793	101.07013245501776	18.315061381722572	11.474283249964117	6.911067492573537	5.305604557558581	4.180696916635696	3.0456112903010677	1.806016662059676
404.07292785067847	118.84263706963476	101.06040707132449	19.34350114128972	12.142426175795933	7.2363064825193675	5.49979005836876	4.382445353261701	3.217410800262712	1.9578093316085443
404.8518028120667	119.68909768163908	101.01524416858129	20.670594541266894	13.044447827784637	7.7243451638989455	5.771252298424798	4.62518774371209	3.4576619993964783	2.1710032494452634
405.630605757629	120.88389971341397	100.95018364471758	22.32491984999139	14.16740689548098	8.382022946913636	6.1443714162751775	4.913889580472571	3.755223922383493	2.436424000650561
406.4093366852001	122.47424579683708	100.88981297799428	24.345698628829908	15.491413967479104	9.204522441326745	6.636881446940052	5.244221038239388	4.087560642276301	2.7325992344931365
407.1879955926149	124.50296650647132	100.85670636745373	26.793617948952132	17.0124089581128	10.187375759044457	7.258738957064594	5.611826116720394	4.432290892922239	3.0373874219385613
407.9665824777082	127.01931773847241	100.85950570295418	29.754737868338765	18.760457357103377	11.341452911961738	8.017660630186185	6.02382883976928	4.778063081207321	3.3407809984294374
408.74509733831474	130.08310454411827	100.8871456782415	33.3328163993738	20.802561275743884	12.704033412315056	8.928343570503785	6.50577499903892	5.130391211342612	3.652009876563696
409.52354017226935	133.7575776537456	100.91383089760639	37.626701802194475	23.227595719981622	14.336652939532911	10.01836228226901	7.0968017779487695	5.511426656932329	3.994975757707465
410.3019109774069	138.09334941950638	100.91186543804696	42.70049249889212	26.119826756523366	16.307621776304856	11.323565770450102	7.836262598566137	5.95460314577916	4.39592954673968
411.08020975156217	143.10983500989153	100.86533214813068	48.556828476164114	29.53026748596224	18.66636155101655	12.872858693220849	8.748845681665912	6.4954693438787245	4.869509900318832
411.8584364925699	148.77976269077718	100.775664246992	55.12198008264063	33.45835889653205	21.42063739193307	14.670496907075929	9.836866974964053	7.162716217295866	5.412567993809731
412.6365911982651	155.01941005730856	100.65747995077044	62.24307403811703	37.84490534923036	24.52784429489094	16.685253404719745	11.081322090321024	7.969428825688212	6.007692405653231
413.4146738664823	161.68531570903784	100.52892425474342	69.69296163605732	42.57379604053955	27.898477379217823	18.851558815337853	12.447442161613452	8.906147940045528	6.631624719607316
414.19268449505654	168.57494571530867	100.40319991801427	77.17733007981677	47.47695448941913	31.404726587682973	21.080829904254102	13.888651591786953	9.938498809802795	7.262061184561361
414.97062308182257	175.43080810441518	100.28613137736845	84.34600593909121	52.340431175637406	34.889310914688565	23.274540217382338	15.34709051272462	11.010051990088414	7.877750950918042
415.74848962461516	181.95013982461083	100.17870737711044	90.81290717211404	56.91627265522445	38.174147961930544	25.33363524819542	16.754083120359738	12.051004790199727	8.454764504099984
416.52628412126916	187.8011570079459	100.08065741572281	96.18929486792631	60.943268177351044	41.07409864137509	27.163296696944442	18.035454553908934	12.990182319936537	8.96501759433123
417.3040065696194	192.6482074151495	99.99207483668081	100.12703344238832	64.1747737543558	43.416273831357216	28.67575193343653	19.120602761167717	13.766878340944444	9.381455761974038
418.0816569675006	196.18405033331481	99.91294815286344	102.3623834545713	66.40819469119471	45.061052116425486	29.792381971096148	19.952202133155055	14.338831692004959	9.686927770366694
418.8592353127476	198.16475003659667	99.84340027185675	102.7469817009256	67.50630521250706	45.91663957885969	30.445801739453813	20.489316867325314	14.684498340978863	9.87857298495392
419.63674160319533	198.4400997249253	99.78707060900236	101.25758910003681	67.40613182673061	45.94285841388826	30.581324441266915	20.703153758453468	14.797971951901815	9.961485908119812
420.4141758366785	196.97327819308143	99.75544143569394	97.9874203161922	66.11598738016029	45.14633692059482	30.1619083637803	20.572443440977267	14.681184153826777	9.93583612995539
421.1915380110319	193.84549737485432	99.76834876041072	93.12816496327176	63.707366599573746	43.57459642612564	29.1786018839977	20.085237153500657	14.33878295303792	9.788807225274823
421.9688281240904	189.24421569361033	99.8491191082009	86.948935326236	60.305385801128196	41.311898065286	27.662539993069302	19.24830618708455	13.779741677095316	9.49879464411444
422.7460461736888	183.43821717811932	100.01607890215539	79.77422583046639	56.079586721238044	38.476174674692146	25.692208243199346	18.09765529841279	13.024107157026634	9.050641043340832
423.52319215766187	176.74537321318365	100.27723314887442	71.95645297191643	51.23294599561028	35.21135418813097	23.388099164141664	16.69871300611358	12.107654590865735	8.449905007876652
424.3002660738445	169.49990613066987	100.63122995205332	63.84472668454784	45.98721001081489	31.672831265156276	20.89405348523701	15.13531397640449	11.077720840973953	7.726735939570588
425.0772679200714	162.0255959023776	101.07212248912916	55.754608642991755	40.56637191406915	28.01077106975532	18.353261093801322	13.492869456264117	9.983399572195367	6.928762869479087
425.8541976941775	154.6162924260271	101.59250196577588	47.94772820798687	35.1806350362629	24.35801895593832	15.886722803199845	11.845639087065607	8.86625817910162	6.1093872084775
426.6310553939975	147.52352535667612	102.18082110962041	40.625727740032644	30.013915404771794	20.827765577229897	13.581322960515067	10.252649520129538	7.759911465764063	5.3194552692086745
427.40784101736625	140.9480943789826	102.81625267512001	33.93480414492703	25.214834550812967	17.51680090982522	11.487259716934332	8.759544370514533	6.6962697395776445	4.6031759709075715
428.18455456211865	135.0321759628847	103.46678270361706	27.973315510994226	20.88991703483464	14.50662374197131	9.622145483339793	7.400497471002126	5.71086221872325	3.9948160699273245
428.96119602608934	129.85365909581384	104.09339559077493	22.796425424507348	17.099235084716753	11.857502625855105	7.979779669264559	6.198113534505964	4.8399010015840105	3.5136823455586352
429.7377654071133	125.4246550629615	104.65861728212953	18.416709814181885	13.857495145358016	9.599445659805212	6.541581729474942	5.162548938092456	4.110127410014314	3.1585946261591715
430.5142627030252	121.69849577430365	105.13402469204887	14.804617032967641	11.142287617015157	7.7276876600197255	5.287836746464123	4.292578070253725	3.5289233323719884	2.906489563766229
431.29068791166	118.58765244785391	105.50265654870601	11.893671201892332	8.90786649236479	6.210025843761201	4.206665461054456	3.5796788450940937	3.0820333704721037	2.7189462363961354
432.06704103085235	115.98805419125036	105.75701828194303	9.591326639386708	7.099193954224631	5.0015269440294645	3.2971852769476016	3.012074875824183	2.7412380558303795	2.555555187569496
432.8433220584372	113.80231711418939	105.89543704359107	7.793609377654249	5.661332788681364	4.0598824909875475	2.5664840988588224	2.5772197512010138	2.477669015944741	2.389265649703603
433.6195309922492	111.95508267555222	105.92045415114399	6.400055964019359	4.543287006682121	3.3529300191911062	2.0220750930699296	2.2621164557764644	2.2731474775629295	2.2150399007577874
434.3956678301234	110.3978441726662	105.84095819313296	5.322642015750816	3.6980630340529217	2.855257380711379	1.662682697619175	2.052188530352254	2.1238802570190103	2.0478367775015585
435.1717325698944	109.10490430468852	105.67626910796022	4.489157951287339	3.0817538932988953	2.5392299564936565	1.4711245598427496	1.9312385023589087	2.034950168308427	1.9102629119047378
435.9477252093971	108.06556546269071	105.45937145480224	3.8409592439065676	2.6526654207668656	2.3666425259075936	1.4123582279076317	1.8819179058661746	2.009718676639494	1.8185055958859522
436.72364574646633	107.27482379200765	105.2355490687903	3.3300563964060927	2.369971873834274	2.2874982300157285	1.4384600446152973	1.8863721173528774	2.040509230465375	1.774107652335843
437.49949417893686	106.72568906638108	105.05533212335196	2.9174788988013916	2.192717216109841	2.2470511143690146	1.4990423109479991	1.9254916943454532	2.1070177544544606	1.7656960476967214
438.27527050464346	106.40326392566425	104.96359608659844	2.5735520444718105	2.0806070535513754	2.197996258143448	1.5527704555622677	1.9778206536811496	2.1829013917785858	1.7772161428926694
439.0509747214211	106.28094290597059	104.9883824565363	2.2780582934006617	1.9978901924259702	2.1112134008957213	1.5744407776009695	2.0201531336535083	2.2466571369939885	1.7957810915337689
439.8266068271044	106.31929780752382	105.13349240083816	2.0184325454527112	1.919073518336603	1.980159132955265	1.5549359553139794	2.0312046012039673	2.2895535884793503	1.8147268253880497
440.6021668195283	106.46707821569517	105.37652436295866	1.7881521123248092	1.8326115186412437	1.8173734432280355	1.496472813730179	1.9983209417248986	2.316736892508928	1.8329543601690546
441.37765469652754	106.66486707368969	105.67301967888714	1.585937221046592	1.7401847646482196	1.6462673863895532	1.4077870685450904	1.9231478039349952	2.3415148713388874	1.8530833025266986
442.1530704559369	106.85190340636181	105.96670332588687	1.4154121940452171	1.650404079776763	1.490970233639601	1.3014842514871958	1.8218241012066443	2.3759765944819122	1.8796408396229936
442.9284140955914	106.97617181164782	106.20299957066948	1.2839959845472606	1.5715105932179938	1.3687344856993064	1.1932343791192181	1.7195372456639717	2.4236316854770905	1.9176854322114707
443.7036856133256	107.0049214140315	106.34241508409066	1.199277420566915	1.506490749854052	1.2862038193415657	1.1005049303046235	1.6410467967472897	2.4779529082460385	1.9699949575885256
444.47888500697445	106.93103322851248	106.3693977717223	1.1637573526747929	1.4528012062631035	1.239860659491967	1.038541711970467	1.601804219186917	2.5263985249627865	2.03479330258034
445.2540122743727	106.77129377730418	106.29328980129503	1.1707022126557973	1.4062798873578828	1.2197357369835657	1.0165371418375315	1.6035633443143666	2.5579625179012737	2.1056003488606763
446.0290674133552	106.55659177685573	106.1415242693397	1.2045391447469882	1.3658639458920163	1.2143065607665449	1.0356381063473634	1.6365679660675738	2.5684982509582426	2.1741771710144207
446.8040504217568	106.31859184942235	105.94821562156308	1.246076127368255	1.3362721381287486	1.2148657498381539	1.0907767893180988	1.6860601687888987	2.5621679557431634	2.234522480585497
447.5789612974122	106.08024290146528	105.74397366535327	1.2798303606707435	1.3261662069232045	1.2176290763470803	1.1734506960603426	1.7394845863800725	2.5483402971098883	2.284765605188653
448.35380003815635	105.85313692072793	105.55067355516212	1.2996717719797175	1.342147783965956	1.223021568424727	1.2731624832142927	1.7898762345698742	2.536834697310553	2.325663250888553
449.1285666418239	105.64239754937829	105.38156349460448	1.30960232893149	1.3822126042225165	1.2334535970540514	1.3768488308434286	1.8350228255353898	2.533751915880785	2.3569971691037637
449.90326110624983	105.453301867676	105.24394343967579	1.3196202434640156	1.4339189963284014	1.2508624766062582	1.4681617963592402	1.8744160753119843	2.539505556704242	2.3748158432652247
450.67788342926883	105.29457512398443	105.14110778899841	1.338638022576447	1.4795115485528925	1.275543864015205	1.5292933262333435	1.9068214144141535	2.549026564040517	2.3727083688256556
451.4524336087157	105.17619038581421	105.07225899062487	1.368949923028211	1.5049096760439795	1.306027819582468	1.5471988063526965	1.9309133715088649	2.554176894220163	2.3458800534424
452.22691164242536	105.10354140161186	105.03186640340368	1.4044863886067844	1.506297013059097	1.339049380525708	1.5208548003837592	1.9467887616960269	2.547261502651736	2.2955355458781526
453.00131752823256	105.07213490610475	105.010728580983	1.4332971230330855	1.4902046754548195	1.369050341770091	1.4640978716785469	1.9561157981751762	2.5242473039289735	2.2298941446473037
453.7756512639721	105.0666620391595	104.9981134741751	1.4436940917514391	1.4685784129290766	1.3884408786012443	1.4019974148126835	1.9610878575908401	2.48654974724451	2.1620043826647617
454.5499128474788	105.06484052535508	104.98357903600179	1.4304684569155768	1.4533465977877995	1.3898024426835747	1.3609261958214773	1.9631751568852565	2.4404633593309626	2.1064152017789723
455.32410227658755	105.04426702604387	104.95701671816957	1.398648712181597	1.454029340958897	1.3698689521175567	1.358050970301548	1.9636151536345494	2.3947956927123926	2.0768595106047485
456.09821954913303	104.98846952233848	104.90815853936117	1.362268078090807	1.4770154656487051	1.332450545683031	1.3955768156841657	1.964368750495339	2.357690945642233	2.0847701546794752
456.8722646629501	104.89000333442688	104.8277223717592	1.3380057501261007	1.523889725236046	1.2878171943517316	1.4619194191471934	1.9677825954749295	2.3344834914353214	2.1363792600930367
457.6462376158736	104.75024538318823	104.7107171363217	1.3372517824238912	1.5891471060417928	1.2480262374237867	1.5381800103472187	1.974774969890987	2.3266225121727047	2.22859480704723
458.4201384057383	104.57740907507397	104.55997920459268	1.3605206821584375	1.6592413282259884	1.2214664137891589	1.6058034105184475	1.9833069621193857	2.3322635291377765	2.345929891661143
459.1939670303791	104.38433458987002	104.38699971234855	1.3980397485035638	1.7157951475759745	1.2094736130934933	1.6516619664335792	1.9887741715523362	2.3479482313464644	2.4619808485978893
459.96772348763074	104.1863642216426	104.20945020371863	1.434956837902618	1.7416793798292218	1.206549992155871	1.6692666303377592	1.9855293603628184	2.369638697084838	2.5460740250456695
460.741407775328	103.99895478179944	104.04586516766247	1.4590777319609174	1.7269765289970849	1.2034190085859393	1.6575616900048544	1.9686636553963837	2.393268072253761	2.5734860359294487
461.51501989130577	103.8347964411901	103.90998664623854	1.466411153648565	1.671640270559834	1.1913213651114205	1.6195993612241466	1.9352660089587346	2.415146946365809	2.5338440472065855
462.2885598333988	103.70172907221144	103.80710224163478	1.46234463934681	1.5845670702585295	1.16568436777753	1.5614584848343895	1.8845253590287285	2.4321118477681125	2.433833942239076
463.0620275994419	103.60287768476236	103.73222980815252	1.4590380855933773	1.4814965857183893	1.1288891609987814	1.4919616377891316	1.8188126909628437	2.4427865024572384	2.2942643633030286
463.83542318726995	103.5382129893203	103.67148303897358	1.4707705258433776	1.3821563368275633	1.091045728092368	1.422133729460711	1.7440552553157005	2.4484967903816823	2.1431653559814094
464.6087465947177	103.50586300058951	103.60638623725647	1.508899218518252	1.306686359467463	1.0679052170243182	1.3636134150432326	1.6691209465038668	2.4528884065521197	2.0084328762885804
465.38199781962	103.50120602677327	103.52040984777517	1.577529740823877	1.2710815924676098	1.076159553134545	1.3266698525237075	1.6035068811431614	2.4601910529966915	1.9121908428087266
466.1551768598116	103.51493992830696	103.40557129693653	1.6711379354970006	1.2822392519484538	1.1275098196177993	1.31796040770557	1.554623000096342	2.4724450282379564	1.8672483708113958
466.92828371312737	103.53252150410984	103.26582341126533	1.7747938413974111	1.3353940844819476	1.2235533450292735	1.3393246596809973	1.525680656929623	2.4881775018874492	1.875123863027099
467.7013183774021	103.53722702762207	103.1157282986663	1.8672462896118844	1.4153132293127015	1.353862095956032	1.387076918661137	1.514557869370634	2.5028155075249003	1.9261546611664215
468.4742808504707	103.51598838337216	102.974791028236	1.9265610154100585	1.5014397605443577	1.4982063465015472	1.4525452373880086	1.5135279862774524	2.511245652534555	2.002289326297344
469.24717113016777	103.46505054395345	102.85968104676084	1.936959676575995	1.575221884700568	1.6337742315408121	1.5247908170077693	1.5116996159905938	2.5113020603898235	2.0829604066541805
470.0199892143283	103.39195015512439	102.77783933769807	1.8949284967439297	1.6266751693482178	1.7433592206572968	1.594797663958289	1.5002754813619532	2.5064572610274496	2.1519110243796433
470.792735100787	103.31298677373343	102.72481603681932	1.8117379457155494	1.657650481920058	1.821020338479471	1.6590828900842638	1.478472210611642	2.5059639190030794	2.2022126220239215
471.5654087873788	103.24650446214712	102.68681118387175	1.7107324710448069	1.6799128016566982	1.870977866158242	1.7205382373072382	1.4556677835262946	2.520934602447781	2.2359659052228125
472.33801027193834	103.20542351290663	102.64649438268782	1.6196496288665827	1.7090761239489183	1.9015264080542664	1.7858524024921962	1.4471159357873375	2.5593247163855892	2.260170148729145
473.11053955230057	103.19160738154977	102.58992079812164	1.5603274624259456	1.7567403908672787	1.918651174651984	1.860560746843035	1.4655104800259835	2.6213424762403577	2.281254169220233
473.88299662630027	103.19495186802799	102.51086524826522	1.5410312702204436	1.8246854408209288	1.9237350101661974	1.9458222846013342	1.5140760725061995	2.699177015642647	2.3027777798838684
474.65538149177223	103.1973705681004	102.41143277220064	1.5550211416049393	1.9037716792097825	1.9167220021616487	2.037762815643333	1.5858237273683784	2.780382752924723	2.3268224083456204
475.4276941465513	103.18039028127788	102.29989697700967	1.5854384764936214	1.9776105621718898	1.9003646148881899	2.129177882408527	1.668245593194797	2.8527135853412346	2.3561858647750284
476.1999345884722	103.13252379037382	102.18767378792478	1.6131282979479806	2.0288662229753527	1.8810652377929955	2.2112022609558863	1.749263882415633	2.906933786024183	2.394352308057961
476.97210281536985	103.05344255521771	102.0864024932024	1.6229297105936809	2.044790414725398	1.8656151465971362	2.2741884444523492	1.82091854439075	2.937805604455363	2.441998588774183
477.74419882507897	102.95338169476616	102.00484982701505	1.6071315828888402	2.0205929471058823	1.857054563429088	2.3081461895221764	1.8794911571152966	2.9436864946509615	2.4940519367432046
478.51622261543446	102.84802800573551	101.94599167541375	1.5657362354618698	1.959812972160563	1.8532627793824048	2.304640358540567	1.9236587860999208	2.9259429200077705	2.5395630813921315
479.2881741842711	102.75147490294108	101.90532024595547	1.5057536397078053	1.872677191795887	1.8494925310821486	2.259640606226796	1.952387744013791	2.8884069547993363	2.5657625846307184
480.06005352942367	102.67019613341719	101.87280830714258	1.4387871275192623	1.7725006599265214	1.841497510133479	2.175871237362699	1.9629279271125881	2.8356794611065936	2.5623483958870708
480.831860648727	102.60086158671226	101.83765493825976	1.3776115273757625	1.6717894319654931	1.827616721199476	2.062962784145995	1.9509205884736076	2.772046269420713	2.5246088575966894
481.60359554001593	102.53311242442007	101.7928221850305	1.3323442097724438	1.579437438668677	1.8087525971676826	1.935533924072388	1.9131064919695149	2.70207903811837	2.4550616287141764
482.37525820112523	102.4557379082436	101.73671787284293	1.3083484545129949	1.4996304977956356	1.7873951128521668	1.809466902448193	1.8514443486979388	2.6325320026961094	2.3645980192443687
483.14684862988975	102.36355883453159	101.67120653690793	1.306455004911669	1.4328916586808873	1.766164789954459	1.6978121341844599	1.7755245667054282	2.5728701599966257	2.2722906767740483
483.91836682414424	102.26101573510292	101.59884485592804	1.3249106314785166	1.3773811987765328	1.7456018374507778	1.6068994532840577	1.7004424033387977	2.5321804218479826	2.2014165746562213
484.68981278172356	102.16077744705784	101.52193598603242	1.3604215810845375	1.3291188073714153	1.7219485630090503	1.5343389516436758	1.6403334521626078	2.513284062074092	2.1715549823472884
485.46118650046253	102.07811845481092	101.44359164246987	1.4070946377220395	1.2814621115320506	1.6868485363794434	1.4703584620739605	1.6021868156268084	2.509477969225628	2.189657326041498
486.23248797819593	102.02415133262177	101.36889160346223	1.4550978707573847	1.2260076081538074	1.630568696102472	1.403229490851956	1.5842871721749248	2.507095168924934	2.2458622940436044
487.0037172127586	102.00157764407226	101.30409433654705	1.4914159776367626	1.1559376412563154	1.5469963079219866	1.3264960731097517	1.58048763161176	2.4937550248731384	2.317066468279336
487.7748742019853	102.00419856026181	101.2537533564772	1.5042521107666431	1.071095101031716	1.438041144679545	1.2439814364173003	1.585505825551195	2.465333195479886	2.37645269666848
488.54595894371096	102.01993771430506	101.21778668583408	1.4888579603938865	0.98149562756808	1.3143113360898866	1.168964835038878	1.5963755463659908	2.427161247538237	2.4035734146786467
489.31697143577026	102.03470369414129	101.19134977971544	1.4501160842864067	0.9046480053220591	1.1910545199059186	1.1166177426684811	1.6082778848829662	2.3874214167442176	2.3884234700138336
490.08791167599804	102.03567812287645	101.1673684618444	1.4002651696240775	0.8577982316061963	1.0817958913186914	1.0944899585894063	1.6100892318013535	2.349335735876636	2.3295820775380065
490.8587796622292	102.01392848961379	101.13965904088282	1.35348488883362	0.8489782158530801	0.9936821008353007	1.0975291364974424	1.5857536293547696	2.3084089957540925	2.231116534303794
491.6295753922984	101.96619319599668	101.10406501338511	1.3217382301877763	0.8730970209851137	0.9272935334465586	1.111361591985073	1.5236143389538483	2.2574141737172653	2.102220308212992
492.4002988640406	101.89602602103673	101.0564534125568	1.3141765394095444	0.9162305204471437	0.8814426586965993	1.1226376381238623	1.4276032048679923	2.195524375538483	1.9607218979060406
493.17095007529053	101.81315928008473	100.99054568207727	1.3378902775585715	0.9645110567480799	0.8586159549708299	1.1285418752516847	1.3215916703130972	2.133618546257466	1.8347376709233458
493.94152902388305	101.73055333321606	100.89838563314828	1.3966123823030188	1.0111555428587309	0.8660400557080408	1.1388219986330625	1.2413585248664702	2.091590486382856	1.757717322184348
494.71203570765294	101.6597038817602	100.77483711136713	1.4872797405174936	1.0566100956600053	0.9102630301839838	1.167802935946085	1.2179608153820425	2.088390843517274	1.7562594411160433
495.482470124435	101.60591333290806	100.6229272175911	1.5980740456027291	1.1024827643977488	0.9893048081456044	1.2229937282157266	1.262129697514382	2.131879588913023	1.8374644456147848
496.25283227206404	101.56577063189967	100.45570667134157	1.7114512283538943	1.1455557658546525	1.0888435253940827	1.2980579098691862	1.3592302841334885	2.2144313433181395	1.9837928915228389
497.02312214837485	101.5282872568534	100.29244657619188	1.8117773119274574	1.1772122411678083	1.185785411299321	1.3751489219870052	1.477119500709449	2.3162430091296926	2.158776214670141
497.7933397512024	101.47967592089434	100.15085015912209	1.892284822759862	1.1889509407925942	1.2583417771529781	1.4343703521441142	1.581564256902766	2.413658583639375	2.3211348466049913
498.56348507838123	101.4091637770836	100.0403825424808	1.9559523366261686	1.1794723689269517	1.295303561524662	1.4632509785007954	1.6502098515371557	2.4867552538157156	2.438647450453587
499.3335581277464	101.31333600369035	99.95956103659341	2.010623737247883	1.1578066882954943	1.3007692164781872	1.4609763657309287	1.6792680648222529	2.524362010874995	2.496657357419309
500.10355889713264	101.1970588150431	99.89808672299797	2.0626132358010096	1.140313305456175	1.2921267749573957	1.436583403016769	1.6811320554386384	2.5262612003239724	2.4985786341821523
500.8734873843747	101.07106686627569	99.84170156261986	2.113942655414945	1.144265095553905	1.2934239812793749	1.403483549125994	1.6761592099086045	2.5030813759679233	2.4607633970666427
501.6433435873074	100.94791524275155	99.7777188044174	2.1635518882055322	1.181630603881871	1.3261436717350819	1.3740034451980847	1.6827906113139193	2.473006917395324	2.4052893839365765
502.4131275037657	100.83794378569632	99.69972118764987	2.210391837458147	1.2546638152019796	1.4001274702285258	1.355859220966451	1.7093027901227345	2.454575032001131	2.352847105280617
503.1828391315842	100.746804442755	99.61011656572921	2.2545005514138694	1.3541905761584871	1.5079958898968755	1.351281849511352	1.7504224740656156	2.45753652372602	2.3171286990366156
503.95247846859786	100.6749384145686	99.51991054307184	2.2951305805749342	1.4605748349373613	1.6253733356410862	1.3577957150444036	1.7893635904497103	2.4770199891408993	2.3008980170699402
504.72204551264144	100.61906865330245	99.44416278153278	2.329007130059594	1.5493840144190472	1.719524599337504	1.370921868745313	1.805706805941142	2.4959292158968935	2.2964973762958607
505.49154026154974	100.57511100672724	99.39476802810039	2.350558190661218	1.6007640437949107	1.7624386199926363	1.3873086511935213	1.7864925952257238	2.4956133962782587	2.2911268038092345
506.2609627131576	100.54092245818262	99.37388851319074	2.354559390299059	1.6092290387679355	1.7428865843005354	1.4072057124887465	1.7348326382776378	2.467764394542499	2.2752136514841794
507.03031286529983	100.5173384027105	99.37255625544145	2.3386438853595877	1.5870160174960404	1.6699702161861012	1.434165538751543	1.6710956839754658	2.4198107448606265	2.2488260757161953
507.7995907158112	100.50647659097986	99.37573364510314	2.303583092601613	1.55787040085319	1.567261614967066	1.471506530875331	1.6234287496576485	2.3702767125798374	2.221382948021329
508.5687962625266	100.50815979396619	99.36976545111656	2.2532539027218235	1.5457545785862834	1.462529401852251	1.5182391567003606	1.6141367608610722	2.339536514429497	2.206185354397519
509.33792950328075	100.51656181088694	99.34736218754053	2.1952851901581028	1.564689614154318	1.3797307585611804	1.5681068200479018	1.6495344576086381	2.341683446378795	2.2133071917038762
510.1069904359085	100.5200502223741	99.30743146373266	2.1423519834135334	1.6158420987517275	1.335957992693281	1.6129228150743558	1.720500144751739	2.3815892659232247	2.2453300775251677
510.8759790582447	100.50469913730336	99.25199900350574	2.111061418338963	1.690881572274506	1.3405855759160517	1.6474963180920668	1.8104173815013382	2.4545070255077377	2.297692530937752
511.6448953681241	100.46022195871294	99.18452716567876	2.1166388128995095	1.7774058407208173	1.3924752771302167	1.6715517392709671	1.90336652181837	2.546386830166057	2.3609983512925368
512.4137393633815	100.38487399833559	99.11069121149666	2.165342095917282	1.8624044016993082	1.4765105094017343	1.6874704290356277	1.9864754202629484	2.634535036108673	2.4234241701309287
513.1825110418519	100.28683458353011	99.04002311051576	2.2496184028373563	1.932882979323992	1.564388189722763	1.6957255549377095	2.047063762217249	2.691282995232271	2.4717867328610055
513.9512104013698	100.18091552735054	98.9850862376491	2.3486317387343263	1.9761471824303953	1.623503445319301	1.6921302976421941	2.0706764299632567	2.6915513899850083	2.4927281333307434
514.7198374397702	100.08300191110767	98.9574057857429	2.4348821455858882	1.9817734597641419	1.630443645781284	1.6687791291485183	2.0437497111045104	2.6219668328306938	2.474815057091135
515.4883921548881	100.00530998270546	98.96182801726319	2.4836371807636652	1.9460506283328414	1.581988557959363	1.61836701854304	1.9608065659838587	2.4869849516871625	2.412908142485378
516.2568745445578	99.95431111642276	98.99255132760973	2.4812094892677834	1.8762593873015732	1.4973549693786055	1.5395245076072257	1.830857875061227	2.309374801027957	2.312176234949419
517.0252846066146	99.93168708851421	99.033222162028	2.430164642243767	1.7921984318357005	1.4102436838201413	1.4402277018513985	1.6781054510201017	2.12435552409724	2.1891110441150516
517.793622338893	99.9361018483172	99.06104672992714	2.349553611759589	1.7225619254215019	1.3563045483266194	1.3384439440224156	1.5361014752005815	1.9705936005498472	2.067346516329465
518.561887739228	99.9641826934822	99.05427775345646	2.2697135811947504	1.6964529125267092	1.360465334847575	1.258052879676029	1.4373682471326958	1.880080977284294	1.9691461426346137
519.3300808054544	100.01035466324184	98.99973618035216	2.2230016786748052	1.7334018713138022	1.4295486926531993	1.2221261212499428	1.403389831478549	1.8702077414189517	1.9076848004943656
520.0982015354069	100.06673676564444	98.89795890199532	2.232760862416839	1.8357692765114422	1.5517344317964046	1.2454881947520704	1.4389951788768798	1.940009477671424	1.8846700558681277
520.8662499269203	100.12429481132557	98.76313529587495	2.3052696771496386	1.9880115039028396	1.7026167595711428	1.330402136501661	1.5329947898753602	2.071530937394769	1.8941748207224975
521.6342259778296	100.175238088487	98.61802182224405	2.4275200931138556	2.162724906491974	1.8551512946364994	1.4666870153746316	1.663765868076581	2.2358648043667415	1.9287177591051403
522.4021296859694	100.2147640091908	98.48582740179013	2.572438377576546	2.3305257773190107	1.9889618729932579	1.6356878656228417	1.8062098244159586	2.401791642346055	1.9824966409295826
523.1699610491747	100.24078406657341	98.38262329570078	2.709777688993924	2.469463463272348	2.095058703065874	1.815503577364879	1.937911201309035	2.5442129056054625	2.0499926257841565
523.9377200652801	100.25194457576973	98.31382183100729	2.8169695664000756	2.569584351254477	2.173957090604233	1.9853482723552673	2.0431872673885607	2.6490845545873043	2.1227294172750533
524.7054067321207	100.24628596018016	98.27496756004496	2.886585158778317	2.6325288521749712	2.230828511849822	2.128804050875914	2.115505710995123	2.714526894193824	2.1884824990140856
525.4730210475309	100.22289468104108	98.25604103312419	2.927633397750398	2.667616927696457	2.2706948244462097	2.235761667240155	2.1577606309896	2.748184277903988	2.234527325821915
526.2405630093459	100.18534470567921	98.24678977701748	2.960640737799281	2.686828924558867	2.2962293045601	2.3027190908640733	2.178843816397375	2.7620437077988953	2.252019709213002
527.0080326154003	100.14384812458333	98.24056366157953	3.0102458276640363	2.7006568958580033	2.307718701040983	2.3312191553706327	2.1880228369458194	2.76638758185085	2.2383619452709667
527.7754298635291	100.11353670439996	98.23532366050802	3.0978812688453843	2.7156507036806943	2.3040882430560288	2.324899404250047	2.189253526384462	2.764571440477681	2.1963233101089514
528.5427547515668	100.10955688659	98.23128389344706	3.237622963116891	2.7347171696932975	2.284129962717458	2.2875247197506496	2.1802289798063015	2.751970498529573	2.1328741444941244
529.3100072773485	100.14189152128489	98.22659527671196	3.4361467739930447	2.759514327972738	2.2490561927166794	2.2241545959173266	2.1567813827684432	2.7204180770683166	2.0597729890916554
530.077187438709	100.21313132095729	98.21388049652614	3.6951879330273414	2.7938313848592458	2.2055285517608496	2.1449133832599614	2.1203667797326915	2.6668135389699614	1.994649887597589
530.8442952334829	100.31962442696246	98.18023928481651	4.0134413118678935	2.844882761751336	2.167808356142885	2.0677482930018556	2.0827746121575217	2.599834337045806	1.9595169034398765
531.6113306595051	100.45425162405417	98.1119737533582	4.3858574560497345	2.9214454462309334	2.156375239667369	2.016706120588694	2.063541513237041	2.5392961554110087	1.974450237105728
532.3782937146104	100.60890258104989	98.00199936345162	4.800106703923305	3.029340479419062	2.1919289910802036	2.0144007040325675	2.0810985085826275	2.506600468389152	2.0483875339916437
533.1451843966338	100.77633182359907	97.85552255895294	5.234290420683706	3.1676988416692637	2.2871884214955003	2.073055656764069	2.1430414982319377	2.512355769184225	2.1723736589810443
533.9120027034099	100.9506691216673	97.68998562996755	5.6593697655691955	3.328937840044418	2.4409027218665216	2.189291032992685	2.2424660245097385	2.5495681452289745	2.320704163411577
534.6787486327736	101.12705785352243	97.5286828228201	6.04727874715789	3.5024616344300625	2.637237294029177	2.3461597508901235	2.36244809580991	2.5979738225359057	2.4600347119797306
535.4454221825597	101.30055815954611	97.39122543167551	6.380806073864662	3.679793448532436	2.8513390537722643	2.520573400877396	2.4857913150761277	2.636521217688255	2.5628343869521757
536.212023350603	101.46527968445884	97.28653389406863	6.658769571296872	3.8571315565992705	3.0577110160743928	2.6912361387060173	2.6031730290806365	2.6555845980599457	2.617981639729692
536.9785521347383	101.61477459424685	97.21190343670253	6.893337104972758	4.034504072497171	3.237982346106307	2.8429835724790706	2.71455234950389	2.6612289852837137	2.6340948485758986
537.7450085328004	101.74386935664299	97.15736374224178	7.101741140078175	4.213523571505107	3.3852229532690785	2.9671523379866613	2.82424009757041	2.66987630296903	2.6341488275235747
538.5113925426242	101.85140120600622	97.11201700841156	7.297560273121576	4.395615698876085	3.50400936263992	3.059997731216612	2.934060019655405	2.6978167548244443	2.6442141424090693
539.2777041620444	101.94195757629967	97.06839301361391	7.486941291857278	4.581776008425166	3.6070184451495066	3.1220997423640853	3.0398891380622075	2.752216332486526	2.6812828973686607
540.0439433888959	102.0256851876457	97.02367718735849	7.669654564646308	4.772437470086487	3.7090441110815817	3.1580045800043024	3.133561387798707	2.8284386681781655	2.7456303595809004
540.8101102210134	102.11597177684502	96.97881631116734	7.8422021620768305	4.965620940381754	3.819923862726853	3.1751979790468283	3.207276228162087	2.9134280087426276	2.82085498302591
541.5762046562318	102.22580250298493	96.93720513898185	7.999647028706079	5.154213970644236	3.93921753359686	3.180955127393858	3.2566895756660728	2.9917810611658524	2.8809097690823506
542.3422266923859	102.36380686256068	96.9039282995611	8.134695771614915	5.324014123929217	4.054760955586531	3.1786483556905836	3.2800667736650695	3.0498164616197414	2.900340766227501
543.1081763273105	102.53101924044714	96.88451315826958	8.236787367440144	5.455655357451263	4.1466119103506855	3.1658516019493987	3.275321747394628	3.076794490769032	2.863043852133899
543.8740535588404	102.71904333235345	96.88264336343366	8.293096583574794	5.529903615363679	4.194925000146128	3.136041663618812	3.238703779374518	3.0650229757587084	2.7669591170407557
544.6398583848105	102.90985971446756	96.89710236775616	8.292665117928735	5.534669186778061	4.1882489831383225	3.0834708217147693	3.1670252925524522	3.011309756659429	2.624279990801057
545.4055908030555	103.07829095850677	96.9194918925503	8.23247832371915	5.470581542574834	4.129057399106131	3.0085497573175815	3.0622584187980095	2.920669385489049	2.458419637835746
546.1712508114102	103.19670373594022	96.93492113916273	8.120879106556757	5.352595541376189	4.0339037699745575	2.9205386519581538	2.9341345322368113	2.808975597938584	2.298967659699187
546.9368384077096	103.24174503668382	96.9259840029625	7.976243174066752	5.206574516189477	3.9284590937194395	2.8357958410539084	2.7988536240937805	2.7015334119311945	2.175537106275769
547.7023535897882	103.20110557438144	96.8785831523453	7.820095619255255	5.062092776831946	3.838838392361481	2.772032081961541	2.6742817589429677	2.626028833941774	2.111093559773579
548.4677963554811	103.0773724860048	96.78732599429438	7.667342589086573	4.943272081637474	3.781509080613219	2.741267535100306	2.5745433717649604	2.602266605483379	2.1160699723355663
549.2331667026231	102.88626690301166	96.65834378521268	7.518638756677518	4.8612291349154475	3.75621109204576	2.744643158891691	2.5065154634969957	2.6337221852817976	2.184704647898954
549.9984646290487	102.64947330760708	96.50878786809719	7.358927598989766	4.8104073946320085	3.744942688667166	2.7710066642936937	2.46834308553872	2.705088849495894	2.295001515755885
550.7636901325931	102.38559903008743	96.36287710146513	7.16317773119637	4.770777314058066	3.718565014130931	2.798965506470978	2.4502880460138385	2.7871031321907935	2.4128094461485006
551.5288432110908	102.10413965290216	96.24484143885392	6.907383746638303	4.715194225019189	3.64865946758205	2.802684548820096	2.4378064402333735	2.8468840971635103	2.5007672771809695
552.2939238623768	101.80500328472411	96.17099424161225	6.578955201769233	4.619146708512005	3.5188653657077396	2.7590375408744023	2.417192745302657	2.8594759741604037	2.5298992275105263
553.0589320842859	101.48311389576993	96.14397784033513	6.182257696134954	4.468923139702994	3.3307089385225908	2.654523386251867	2.3816560425902082	2.815979743215877	2.489608986039343
553.8238678746528	101.1341267271669	96.15225719400344	5.737684976398825	4.265341201602553	3.101831386288339	2.489906180089392	2.3347167435041456	2.724781638384897	2.3909323971614356
554.5887312313124	100.75859433139509	96.17571308062642	5.275679989068919	4.022172196935401	2.8586181884019055	2.2802981160031663	2.288238158773524	2.606157836563085	2.260587595163173
555.3535221520995	100.36304630852231	96.19422832725988	4.8292054170203755	3.7610121257076656	2.627671626662945	2.051137644916551	2.255563189656556	2.4839769885631853	2.128994620441162
556.1182406348488	99.95932351745623	96.19508055981218	4.426335212669258	3.5048473753153786	2.4287620918107393	1.831086115760101	2.243260285449665	2.3779429095052507	2.018712904760889
556.8828866773954	99.56287236351406	96.17585385412082	4.0846725696811035	3.2718839450650563	2.271723578578843	1.6448717041047018	2.246538114592653	2.2994539007741253	1.9391892884456752
557.6474602775738	99.1899633075711	96.14244494700911	3.8084742103174847	3.0716424335664954	2.1565295474092636	1.5084769555423634	2.2513659850679915	2.250851697591699	1.8885781313396706
558.411961433219	98.85433548841314	96.10411483800597	3.589521816274626	2.9041757940043595	2.075909955169209	1.4279198578862946	2.242205086694881	2.227534916275019	1.859951235712117
559.1763901421657	98.56337178421408	96.06871159602261	3.4113992954446815	2.7622806734871546	2.0186997452950664	1.4004248423746901	2.2101494027905346	2.221093379616093	1.846967904867867
559.9407464022488	98.31585667979229	96.03964651662257	3.2556988319553284	2.6360623418746485	1.9724947398543975	1.4166336711556937	2.1569436707674043	2.2225300601131863	1.846524943661791
560.7050302113031	98.10234720796981	96.01511458410397	3.107521704899156	2.517423978127269	1.9252850936519508	1.4629171153745375	2.0925226987471035	2.2245237510547042	1.8586161774603625
561.4692415671633	97.90801916810962	95.98900717705156	2.958938176369017	2.403061873942633	1.8670144585799164	1.5235666984810194	2.028715323912209	2.2225811382517406	1.884778840311185
562.2333804676643	97.71697522995876	95.95304553444527	2.809161979177688	2.2948371966270855	1.7912719805032111	1.583489259803386	1.9732181315739723	2.2149404014894003	1.926671034038506
562.997446910641	97.51664435110446	95.89968093560618	2.662155772814529	2.1979499040629094	1.6971880497650602	1.6308703165054936	1.9273524499244843	2.2014902717915277	1.9846885607044982
563.7614408939281	97.30102305337323	95.82430115251046	2.5234139853033923	2.118088302228699	1.590986919143404	1.6600869185293021	1.889095668229217	2.183738755513545	2.057322506951678
564.5253624153604	97.07204870136927	95.7268805326054	2.397157075661724	2.05840151411725	1.4853027184904732	1.6726573652895524	1.8579049137408674	2.1647212339769624	2.140985716306531
565.2892114727728	96.8387712169038	95.61164775969709	2.2859742724301526	2.018421870991176	1.396649542155572	1.6761378758253755	1.8380653805048297	2.149798327788986	2.2305810874720606
566.0529880639999	96.6142078105575	95.48574337004762	2.191805147210715	1.9950068445154727	1.3408261518627	1.6803648873595733	1.8377647936808188	2.1463485880584443	2.320606500656325
566.8166921868768	96.41084905912984	95.35733553728451	2.1176241432975047	1.9849140458478018	1.3281612081143663	1.6929879876847025	1.865061338167223	2.1617787930057233	2.406253714419094
567.5803238392382	96.2364670926061	95.23397842155784	2.067528846796094	1.9873946255739696	1.360308236926457	1.7165129684984066	1.9236061339184118	2.200188545696193	2.4836381313235307
568.3438830189189	96.09237313601277	95.12194210173661	2.044342425613962	2.004166695541116	1.4292396371542537	1.7472954482551444	2.01019741637829	2.258920968484148	2.5488085322698737
569.1073697237535	95.9750714069701	95.0265262267016	2.0461020526252867	2.035994063588518	1.5185120548228213	1.7761677941049072	2.1140718769228926	2.32681847838397	2.595428041689175
569.8707839515772	95.88042403749563	94.95246175993827	2.0634406964880867	2.077325814224892	1.6058865660257169	1.7900552544546855	2.217079891830508	2.386089888720548	2.6134118287720582
570.6341257002246	95.80752533937238	94.90332869043328	2.0807120006441977	2.114156122324502	1.6671190140015568	1.7746186517822338	2.2956523173412506	2.4177945535275853	2.590237741595942
571.3973949675305	95.7595761152805	94.87962087017257	2.081410133942015	2.128059863577107	1.6818373906513386	1.7193075949364527	2.325531073604836	2.409114749278075	2.516716585031787
572.1605917513298	95.74118351000361	94.87661001320538	2.0558598656415654	2.1051975771992915	1.6407293367355464	1.6239787798122052	2.2899694605894467	2.3591517682668126	2.3945103932884564
572.9237160494572	95.75372456547757	94.88365739439348	2.006906355788715	2.045103821167288	1.551701418110028	1.5036953432963998	2.187715670454935	2.2804666129719493	2.2409513468950593
573.6867678597476	95.79195753552384	94.88622638083616	1.9500531513452728	1.963348161585003	1.4404311754924493	1.3875372664193009	2.03609661369606	2.194948269265822	2.0863910449113376
574.4497471800358	95.8442582716612	94.86980667167565	1.9068424656570926	1.8862437687719051	1.3431765867222225	1.3096147410089145	1.8663738704936605	2.1263461809562756	1.9641666069755388
575.2126540081566	95.89636151243158	94.82395936151886	1.8954036764113908	1.8408727336597366	1.293612993773479	1.2956043625071771	1.713193652407952	2.093139566020895	1.8979436758722699
575.9754883419448	95.93650254305314	94.74513284524255	1.9224626595135845	1.8454703129626324	1.3091754841953929	1.350757068288928	1.6027196252554603	2.1042050279286997	1.893208964567549
576.7382501792351	95.95962278065477	94.6379560238696	1.9808143371880647	1.9037330948012254	1.3836257665206233	1.4555362407416936	1.5448687941934907	2.1578820043703217	1.9371496804927801
577.5009395178625	95.9677566263798	94.51469640223002	2.0524531339689247	2.003930180940074	1.4893394887234876	1.5714143600952752	1.532931561863137	2.2437582688491915	2.0060005156121576
578.2635563556619	95.9668274889953	94.39241873142288	2.115405278758402	2.1221384521802804	1.588579658678114	1.6554733916642306	1.5504854156511811	2.346181170248599	2.0754459097240954
579.0261006904677	95.96101711806274	94.28776351513224	2.1515727969537153	2.229003522811965	1.6488015916398098	1.6776412662688784	1.5817314034988073	2.449089182022206	2.1293507637015665
579.7885725201152	95.94821323283148	94.21175729534923	2.1528035883283536	2.2977125045818383	1.653712624614215	1.632361044913651	1.6182231547166879	2.540156311621402	2.16246871184849
580.5509718424388	95.92013954265303	94.16729080956964	2.1228523002935873	2.311096085593732	1.6055188529980882	1.5384214072194595	1.6586606791225478	2.612435862169832	2.1772897879980206
581.3132986552736	95.8671902625703	94.1510042728725	2.0744881721880546	2.264953956589153	1.5184371338901173	1.4269207366522068	1.7022292947864486	2.662197392153786	2.1770328365552984
582.0755529564542	95.78501841687594	94.15762153642504	2.022734160680727	2.1672343318386993	1.408536801296819	1.3250347296301186	1.7417366724655494	2.685140766764519	2.1594697730807013
582.8377347438156	95.67822173961954	94.18320625159396	1.9781820641853187	2.0338838467587834	1.2869436246746488	1.2447799197582157	1.7624938442402254	2.6740816121048567	2.115920125703582
583.5998440151925	95.55789331902116	94.22420616996723	1.94412893028273	1.884682894786181	1.159830249976494	1.1833981166354164	1.7490646688696216	2.621815076401248	2.0368909963635815
584.3618807684197	95.43512568600124	94.27419318687492	1.9182989635584136	1.7392523546180598	1.0329360922124238	1.1319080451854973	1.6949368753172536	2.5265031987763535	1.9207802244549868
585.123845001332	95.31476671581402	94.32109362723145	1.8976964459522208	1.6143988935004927	0.915740122485019	1.0851425225676365	1.6088549878282095	2.3969363452702908	1.7800127213782275
585.8857367117644	95.19376117184802	94.34843176420563	1.8820598268637383	1.5217059144979714	0.8216468600013656	1.0458504828932007	1.51322919718325	2.2533038811061203	1.6401310361463999
586.6475558975515	95.06537467679907	94.3412373939662	1.8731309996127408	1.4651687938024196	0.7627405858203247	1.0205845681520884	1.4340518464141496	2.1215990162946525	1.5311198604942717
587.4093025565281	94.92580506669702	94.29350066823847	1.8703213769504998	1.4398768910087938	0.7426351897373422	1.0113286120213587	1.3882558720044358	2.024138692425538	1.4749681194564914
588.1709766865292	94.77958875955076	94.21247340950245	1.8665187606540883	1.4337423989108515	0.7519947694174363	1.010077563013354	1.3759221718153896	1.9706041666941587	1.4761191156116098
588.9325782853895	94.64032918052607	94.11644717209067	1.848977432757053	1.4325318895195096	0.7710054211455741	1.0012391115202917	1.3823368900230975	1.9545800086359293	1.519856077866308
589.6941073509438	94.52684078903172	94.02668259528751	1.8056506816857052	1.4257032347913565	0.7784466657493851	0.9713847808222482	1.38839395262859	1.9580434056841511	1.579770335197992
590.4555638810269	94.4566747020315	93.95768455957297	1.7335467252713528	1.4100883132032607	0.7623721488750874	0.9195923679930047	1.3827608246651124	1.9610033444990194	1.6300020144728649
591.2169478734736	94.43900300253982	93.9114850533198	1.642892564623935	1.389085936848673	0.7265113266396526	0.861081875876053	1.3673905228865237	1.9503948070924082	1.6556250106471566
591.9782593261189	94.4697878788993	93.87888268074215	1.5531872276909269	1.3682395115706925	0.6876934840220486	0.8202611756556024	1.3540350046782805	1.923548432367312	1.6561972633986954
592.7394982367973	94.53088803451753	93.84602077126588	1.4839153339178068	1.3507173634544358	0.6666311412001988	0.8180314656512877	1.3551360005453859	1.8859295684407726	1.6418366763899144
593.5006646033439	94.5946002292653	93.80234122469074	1.444964748508042	1.3357434399759143	0.6773236766179451	0.8609368928459276	1.375710494714383	1.8457598187911657	1.6255255932313446
594.2617584235933	94.6322117389963	93.74575563684026	1.4323757924001228	1.3194067299832568	0.7206942920764732	0.9384304897363762	1.4103486276595305	1.809643770973139	1.6155342306778664
595.0227796953804	94.62314944304885	93.68308833484326	1.4309469615696742	1.2966193727798014	0.7848099721754664	1.0285815335604553	1.4456601822480337	1.7806128452928505	1.6112480583963134
595.78372841654	94.56071187731752	93.62620868660211	1.421813670096384	1.2622201266552224	0.8500113123805022	1.1072634637722985	1.4657441135616835	1.7586249050094835	1.603440891955131
596.544604584907	94.45217788442824	93.58626084568579	1.3903739570725406	1.2120441845421936	0.8966968569034464	1.156024776565772	1.4581866052849648	1.7420473453240817	1.5786064629784136
597.3054081983161	94.3142043715934	93.56796436763726	1.331754716978665	1.145737414619731	0.9129878820158837	1.1667400104609271	1.419162216650463	1.7300804967301815	1.5267791784448406
598.0661392546021	94.16603619706257	93.56717963305314	1.251081979064793	1.070175975922723	0.8996006812331672	1.1431526580440448	1.3556254562704595	1.7238122173945953	1.4486779188065952
598.8267977515999	94.02340370555936	93.57245865828058	1.159104910490953	1.0006441122540934	0.8703136701211065	1.0997170589837282	1.2839401459399227	1.72504999441675	1.3582654582053522
599.5873836871442	93.89442272244958	93.5705118855947	1.0659645897183907	0.9561009962491624	0.8458991827403963	1.056921889681746	1.2233690893323939	1.7324916280356462	1.2772097571307341
600.34789705907	93.77939108191897	93.55215713130758	0.9770581619973058	0.9501171279063954	0.8442855868639612	1.0336034163035492	1.1879359025049183	1.7384950719715562	1.2239466210408523
601.1083378652119	93.67384915064044	93.51546541425931	0.8940711198715832	0.9822637834679853	0.8716860152387795	1.039253717095761	1.1803344926520793	1.7298033435026952	1.2042208032451498
601.8687061034049	93.57343346625879	93.46420043329597	0.8200697597889501	1.036501696152655	0.9201945557557991	1.0712488338946997	1.1921821838576534	1.6941925463905676	1.2098440455857116
602.6290017714836	93.47736498809557	93.40299247189797	0.7642832683752232	1.0879879561892523	0.9729906714642595	1.118538394267759	1.2105580453084173	1.6292918971650323	1.2266723075782835
603.3892248672829	93.3877897842552	93.33290117896365	0.7417042686477942	1.114888846756756	1.0135706570057152	1.1697115741891224	1.2267320435913973	1.548473772604524	1.2457978189174383
604.1493753886377	93.3060468311181	93.25131041314324	0.7658775987153916	1.1076345615798004	1.0325268377110604	1.2182434743486965	1.2402638026574238	1.4776551017774153	1.2689441159668604
604.9094533333828	93.22907531476537	93.15634323393046	0.839076783159058	1.0704141453598481	1.0278102669612394	1.2616315305312753	1.2557896922440364	1.444216991536507	1.3046242330993465
605.6694586993528	93.14954148617235	93.0525417915773	0.9463735223578738	1.0150080954696392	1.000510808061307	1.2958808058877764	1.2752750109653022	1.463526477241274	1.358645782233424
606.4293914843829	93.06019662495132	92.95296812747549	1.0581120187505348	0.9519712200415569	0.9501872542753631	1.3119287290308534	1.2921199224419837	1.530727420501151	1.4274473829299978
607.1892516863076	92.95901034679503	92.87487342450433	1.1406417337675663	0.8857294273860106	0.8742276951113581	1.2984659112770487	1.293526156871593	1.623437252657979	1.499540309653753
607.9490393029618	92.85172032930127	92.83091394437275	1.1696545977029729	0.8164474193564359	0.7715000904918554	1.2501758433746488	1.269857480083303	1.713656701571722	1.5633505988073182
608.7087543321802	92.74937272906826	92.82093774723744	1.1393933750410525	0.7467165805226443	0.6477345227017537	1.1749641695640776	1.2245728898163009	1.782214213480188	1.6151129404144058
609.4683967717978	92.66305515540378	92.8301729366488	1.0630622991066616	0.6865676621110595	0.518656041086416	1.0943042116424095	1.1766903208842763	1.8271978008667986	1.660325355721099
610.2279666196492	92.59875718663946	92.83461942522554	0.9654545665862173	0.6529842269194006	0.40860658051681753	1.0357452910838134	1.1536479978887542	1.862591915634468	1.7091858050619777
610.9874638735695	92.55479514620656	92.81104067709785	0.8729245663917169	0.662757329620149	0.34484988410194717	1.0218989786428523	1.1786805350925533	1.9085276113445957	1.7695438417210454
611.7468885313933	92.52267654689979	92.7461420168089	0.8051531877153053	0.7238581520085745	0.34909234675973266	1.0616856482882326	1.2603550389001867	1.9797846976782267	1.8425065499165214
612.5062405909555	92.49042958131149	92.64133028235655	0.7721585853461193	0.8291662280770993	0.42890808474513165	1.1470687288179562	1.3885019807742793	2.078047223448422	1.9219293124213692
613.2655200500909	92.44709029003215	92.51160526893248	0.7752958036080742	0.9566199367277335	0.5726601402750475	1.2554415960835144	1.537487589598726	2.1906319261705107	1.9968352927197515
614.0247269066342	92.38694078076725	92.37966681030228	0.810330405536007	1.074866825354249	0.750581283595622	1.3560501666570133	1.673652985771298	2.2955501853787723	2.0546891382058305
614.7838611584203	92.31211725919535	92.26780463417175	0.8699275962435422	1.152943967614263	0.9231314934846324	1.4187807488433322	1.7644674492751165	2.3691650240566275	2.08457532895045
615.5429228032841	92.23259479410811	92.1901184154425	0.945632278823183	1.1709123828385941	1.0535546985610722	1.4237681406114007	1.7875541159119308	2.393982682505907	2.0801670116867683
616.3019118390603	92.16237567378036	92.14902905015998	1.0280835068055723	1.1264654881789227	1.1190297939876075	1.3677479705690132	1.7374032909078778	2.3630866378990873	2.041163428002264
617.0608282635836	92.11307975273468	92.13709057179312	1.10647376061479	1.0349958122325518	1.11547066262645	1.2643139561440506	1.6274243536524722	2.2810550799595006	1.9730281712667619
617.8196720746892	92.08758359574193	92.14321464262935	1.1678881332039168	0.9221498932190428	1.0542868959994536	1.1371398705692286	1.485759817660636	2.1618353284196843	1.8847683673340754
618.5784432702114	92.07770214849532	92.15890166284807	1.198154548125956	0.8130368664590435	0.9545606107847817	1.0099042365216064	1.346346341426468	2.025520270561259	1.786476262942756
619.3371418479854	92.06728336342942	92.18067044023664	1.1853164524463722	0.7236505015431902	0.8355426282909946	0.898629210817532	1.238834429384184	1.8950368484479867	1.6885293707822768
620.0957678058459	92.03975642287227	92.20733299487867	1.1253297206149142	0.6589387367781967	0.713166059728465	0.8102168596542754	1.1817694852883562	1.7924618347071686	1.6021124026743365
620.8543211416277	91.98567964752647	92.23528506022583	1.0265645269956991	0.6169043169280144	0.6001478839723831	0.7462470751920307	1.1803513368041223	1.7346719086133504	1.538978553779728
621.6128018531655	91.90670716356775	92.25561320821731	0.910139514996871	0.5952132172095617	0.5084378303834001	0.7087231761459094	1.2284478635636162	1.729772711777585	1.5094039542433961
622.3712099382943	91.81459957017259	92.25547879014414	0.8041337472281782	0.5960718526195024	0.4508455833135372	0.7031338205997457	1.3124319116892451	1.7756905844179585	1.5183513777769377
623.1295453948488	91.72687739265238	92.22284613220238	0.733730416481535	0.6268126876796316	0.44083458371103745	0.7380796526381772	1.4153586080716423	1.8626315145669707	1.5631407716689836
623.8878082206638	91.66112792812925	92.15212035052319	0.7115111613023402	0.6957617170196784	0.4887449278358673	0.8210733544865434	1.520421996100339	1.9770061906317835	1.6337063389216553
624.6459984135743	91.62957339365195	92.04716506738933	0.733426291552334	0.8055861865024241	0.5957831610733848	0.9529503390255059	1.6135464910999673	2.104686293201695	1.7161935779372186
625.4041159714149	91.63499881809655	91.9205585739108	0.7825064327821281	0.9479909583579484	0.7488953204860138	1.122992094364406	1.684691825471404	2.2316791126802684	1.797143799461395
626.1621608920203	91.66907218339962	91.7893282574404	0.838419429455115	1.1035315608198175	0.9204739560455977	1.3079159232587614	1.7275047004982866	2.343278652958105	1.86654900141761
626.9201331732256	91.71437126662494	91.66951750546826	0.8865088130482235	1.2474282496020948	1.074947867551515	1.47645016164158	1.7380289320623348	2.4239794104085775	1.918727323548083
627.6780328128656	91.75000224344154	91.57182262664551	0.9209972935622233	1.3586474979715462	1.180392085256102	1.5987889583144863	1.7140724559030929	2.4601153899492942	1.9519350551043289
628.4358598087749	91.75815396503164	91.50004378599617	0.9412609506708662	1.4265468066513876	1.2192007075558422	1.6563539389334494	1.6560815317257322	2.4437839328057294	1.9670009097007153
629.1936141587885	91.7288185649888	91.45268522132737	0.9448474536951323	1.451391155413404	1.1927327067562459	1.647004333227187	1.5689765612793565	2.3755620819848673	1.9653084728297614
629.9512958607411	91.66098586528874	91.42595847518974	0.9233913668236085	1.440092330409641	1.1183098561830747	1.5833109696634722	1.4632955890871386	2.2641031602809534	1.9468297967611363
630.7089049124675	91.56111880123106	91.41689856672328	0.8647040611064227	1.4008312000307939	1.0210290081844136	1.485427206646051	1.3532293282726187	2.122914760836892	1.909102157787018
631.4664413118026	91.44096513614755	91.42486553294346	0.7595401561090256	1.34080758388005	0.9252110525349337	1.373476890601097	1.2522782747414993	1.9667050679549902	1.8483877094095789
632.2239050565811	91.31532203568592	91.45094036764647	0.6084154829778186	1.2672778474932471	0.8486311002396576	1.2634544379788224	1.1687576163820523	1.8091777784215282	1.7634103265627488
632.9812961446379	91.19889673412143	91.49506055799861	0.424655605193081	1.189493577794849	0.8009132738486215	1.1675391449373222	1.1046020873756106	1.6625510354968185	1.6598914326743426
633.7386145738079	91.10233845353048	91.5515951962815	0.23258462958459347	1.1191901444396564	0.7850512792197861	1.096671109192556	1.05832975445972	1.5388398077281522	1.553518556250907
634.4958603419257	91.02883398473656	91.60643670875123	0.06141626050325044	1.0688319973834126	0.8000712467839435	1.0616533165839286	1.0300061431413496	1.4505731305742273	1.4682229406676015
635.2530334468262	90.97385154779275	91.6385068948134	-0.06264766018934154	1.048568754203913	0.843180018812518	1.0706552762403305	1.0241081211479184	1.4099472939264501	1.4291100509204853
636.0101338863443	90.92855117156786	91.62700122799541	-0.12409789973240493	1.062862836789833	0.9103285307990348	1.1244234104799204	1.0482268418375895	1.4254376478175743	1.4524046887276256
636.7671616583146	90.88450686472856	91.56112431783706	-0.12176837143145747	1.1085047453552477	0.9960577297483724	1.2128346149140725	1.1082614540342206	1.4970989532551044	1.5377803017877483
637.5241167605723	90.83667841906767	91.4463178325182	-0.06628496010547735	1.1748803044872176	1.0935114983953156	1.3167732135669752	1.2038667949946245	1.6135874846150102	1.6679166724362489
638.2809991909518	90.78344846811005	91.3027591642167	0.027204623587522292	1.2471989359978721	1.1947888384036531	1.414938436477101	1.3267451614642027	1.753756399868351	1.816027094176718
639.037808947288	90.724736002722	91.15691215997883	0.1460895589972182	1.3113884006141205	1.2912607562597032	1.4917864433029138	1.4622992141728446	1.8934922320441387	1.9574146782874777
639.7945460274159	90.66099094038975	91.03117398852814	0.2827256379378298	1.358677418010302	1.3739357079837902	1.5417274709758289	1.5932277493196239	2.01388818079991	2.0782799890661465
640.5512104291702	90.59362798230796	90.93706555758622	0.4313202744106803	1.3877970636244754	1.4345755636857973	1.567604311724324	1.7037187774732843	2.1068636981616606	2.1777168126951096
641.3078021503857	90.52577777841205	90.87412292860623	0.5838632882188222	1.4037675034541337	1.4686435297286664	1.5760038460473993	1.7834107042754113	2.175109109582209	2.263514104186328
642.0643211888971	90.46136372012106	90.83279612666817	0.729783465643564	1.4145422100030913	1.4786819784657013	1.573606099128071	1.8307222397032206	2.2278827109584114	2.3456667870405
642.8207675425394	90.40265160155163	90.79893428173185	0.8599818100415035	1.4272241447242635	1.4751759342753843	1.5664693525848747	1.8534038379303865	2.275261358039515	2.431254941733286
643.5771412091474	90.34777168384282	90.75833305399262	0.9717136327711273	1.4452739629603713	1.4723551438142266	1.5604464431715712	1.865497870337549	2.3240188144499143	2.5216295219228755
644.3334421865558	90.29113542095129	90.6997409933506	1.0704794422327382	1.4680326088760722	1.4815220229324382	1.5611318039486832	1.8814904356571844	2.37701416118648	2.612534328775027
645.0896704725996	90.22699750683864	90.6159234917475	1.1672032178117178	1.492806798984347	1.5066582577623677	1.5732630150997409	1.9112188851402578	2.435590254352647	2.6962475990509915
645.8458260651132	90.15428453409686	90.50287263725598	1.272838474022251	1.5182150663292049	1.5452503571255392	1.6001031950473958	1.9581033058648813	2.5028636044283274	2.7651943585732397
646.6019089619319	90.07876662695426	90.35917486685555	1.392877178280969	1.546192383528279	1.5924866409708613	1.643145372715253	2.0203705125103824	2.5838213955024116	2.814800369626141
647.3579191608902	90.01113001720216	90.18720861317692	1.5239490919584568	1.5806177787809048	1.643724950691606	1.7006916774937224	2.092444079106201	2.68088291508883	2.8438930587626317
648.1138566598231	89.96184216591149	89.9959201945241	1.6542647355236824	1.622503015776502	1.6928411405490351	1.765051290632897	2.165001048236306	2.787161426032881	2.852390948912742
648.8697214565653	89.93597587028539	89.80268129700417	1.7672379015596107	1.6647351288161474	1.7288358347494324	1.8205797788836406	2.224207319722339	2.8834839030235884	2.8387430931461637
649.6255135489516	89.93112746183525	89.63125177525032	1.8470195867088108	1.6908420692466137	1.7354298323606798	1.8457192264875033	2.253105170142362	2.9432230553283745	2.7995938171886223
650.3812329348169	89.93914585146526	89.50564180284917	1.88309192517913	1.680480832127813	1.696480624831949	1.820140864582683	2.2359307122631407	2.9432014312388475	2.7319611292896155
651.1368796119959	89.95081740895341	89.44255294892287	1.8721520807451526	1.6191423188054728	1.6042793277178475	1.7332899324535163	2.1635211739159814	2.873780208433047	2.6356426198993574
651.8924535783235	89.96075210579315	89.44556094110891	1.8178926683153804	1.5078334267709579	1.465864860880501	1.590000931200393	2.0372992193937307	2.7420203013992364	2.513855603865295
652.6479548316345	89.96944893438763	89.50375261887005	1.729593757800913	1.3663515862823203	1.3028762492240276	1.4095875850753572	1.8694695377686799	2.56654834458071	2.3718597041109177
653.4033833697637	89.98144758136903	89.59433116280724	1.6205989295330738	1.2286927827314713	1.1453088510932616	1.2197493746297567	1.6803702264975868	2.369622620075617	2.216018907194396
654.1587391905458	90.00017783047448	89.68774571647812	1.5063039165285375	1.13283741249343	1.022839538940488	1.0496046410674609	1.494943647442767	2.17207225716939	2.055230756586795
654.9140222918159	90.02323874091047	89.7539724524529	1.4015841446709345	1.109379956952452	0.9572377791792519	0.9246447593664868	1.3395874423036958	1.9928255563491888	1.9035653290597878
655.6692326714084	90.04105756204012	89.76886549473673	1.3176958030799284	1.1737702362472078	0.9584102684041085	0.8645881103261388	1.2388760397794698	1.8506680322255988	1.7812631753388644
656.4243703271585	90.04020125255653	89.72006325585181	1.2601479210919422	1.3230387947594409	1.0237330272010468	0.8813968579779043	1.2107530231780146	1.763914700567696	1.7111556839055027
657.1794352569008	90.00914086223338	89.61055474482944	1.2285838682152814	1.536828598570196	1.1398593616695507	0.9765120362719273	1.2611324879647867	1.7464852324418132	1.7113861151684233
657.9344274584702	89.94316566661058	89.45853607836445	1.218267908123579	1.781218015803148	1.2854785836069311	1.1375428850999327	1.3799400382902292	1.802152180113609	1.7876615799173265
658.6893469297014	89.84562531451635	89.29248317975009	1.2221648161986423	2.0150660332981545	1.4343076836199202	1.3378562621180379	1.5415561518412346	1.9203892933869042	1.9293093899880915
659.4441936684294	89.72604438317629	89.14299445953984	1.2328614527828705	2.1985817691652016	1.5588487022944264	1.541553012320648	1.7106456927078	2.076290513461416	2.111156664068119
660.1989676724888	89.59642058503975	89.03426814126499	1.2438966585468023	2.302423974265878	1.6350193435195024	1.713294988511194	1.851992413808162	2.235969295886747	2.3006570148738064
660.9536689397146	89.46756736464594	88.97845983722237	1.250916966689715	2.3143907704066464	1.6480629925810604	1.828677725712467	1.9402302477716802	2.3653737339514436	2.466615363981063
661.7082974679414	89.34673039500879	88.97454153056859	1.2521600838480111	2.241565023390706	1.5975589719066505	1.8803761657140825	1.9658390246594166	2.4396769555451243	2.5862921775372314
662.4628532550042	89.23695851697418	89.01060294677909	1.2481918972836752	2.107141345540242	1.4993842147394645	1.8778725920562493	1.9352966461338639	2.449451596044554	2.6489131673491073
663.2173362987378	89.13786259959417	89.06792343429427	1.2409819731594354	1.943589404270071	1.382280191939813	1.841673766188464	1.8664356515961202	2.4012802669009403	2.655247790910323
663.9717465969768	89.04774556334442	89.1251194990564	1.232816697993158	1.7843248377789394	1.279521371216191	1.7953019446520955	1.7816234909333275	2.313565340305132	2.6147642846222823
664.7260841475563	88.96541553318107	89.16179373469554	1.2259445489092684	1.6573177329207027	1.219005661274423	1.7587963463341936	1.7017707890488367	2.210221713785913	2.5420320251029267
665.480348948311	88.89158625125808	89.16188952534233	1.2227475104180883	1.5810810962768471	1.2153940725537495	1.7445279337433988	1.6425351822346954	2.115464673208919	2.453528316150482
666.2345409970756	88.8290099080343	89.11676420816636	1.225907502203853	1.5629626191810502	1.2668870753858243	1.7557575707725874	1.612863187852426	2.050047945809581	2.3654823802625202
666.988660291685	88.78174147928489	89.0273323365561	1.2378326883956845	1.5986952388235807	1.356862752933182	1.786950233411801	1.6143774411146694	2.028193170186327	2.291730671914763
667.742706829974	88.75347821822609	88.9046170125165	1.2595276765950274	1.6729100168745958	1.459032683684356	1.8251532359255265	1.641418956465202	2.0538928780092647	2.2414406794819968
668.4966806097776	88.74539445363757	88.76776683640288	1.2897082303080367	1.7614065339032265	1.5449381519499212	1.853498895494127	1.68187407446392	2.1181117951292947	2.217137543543487
669.2505816289303	88.75440688963889	88.63967128505013	1.3248503384446337	1.8363109850355954	1.5915838186577105	1.856577098102747	1.7198621708501634	2.199836070859959	2.2145585201662357
670.0044098852671	88.7723388702683	88.54113301052607	1.3599769410052858	1.8733476768591402	1.5878281688575981	1.8271874411437068	1.7407243906197039	2.2731153509764823	2.2252628971135664
670.7581653766227	88.78705758487706	88.48543842005786	1.3895245670748437	1.858318565952331	1.5370432418346667	1.770742589859978	1.7368205291445094	2.3179113537778733	2.2415465001223396
671.511848100832	88.78542657485612	88.47474406254925	1.4085628547695705	1.7906115972087377	1.4551760841222858	1.704771910974415	1.7120079476720491	2.3293968982043936	2.260877634011507
672.2654580557298	88.75677203816636	88.49998302551637	1.4139944537167537	1.681872731383777	1.3643837017445009	1.6524235106460168	1.681355928212895	2.3195349745944185	2.2864747651575783
673.0189952391509	88.69597571877948	88.54438618329596	1.4052665055386626	1.5512291856908291	1.284596742730443	1.6329590430452612	1.6651753597028573	2.309552011834782	2.3238189154079976
673.7724596489301	88.6045526316062	88.58936102165681	1.3845553747717787	1.4191415989410388	1.226848437529199	1.6538003560013124	1.6794687966825705	2.3176563975286797	2.3752164612260884
674.5258512829022	88.4898052891281	88.62095020535516	1.3555625289486386	1.3012344901004553	1.1904185315613915	1.7073149961891971	1.7273523266715074	2.348432768800052	2.435550936190623
675.279170138902	88.36170737337157	88.63376987874656	1.321550110178265	1.2044178583197294	1.1652226625309794	1.7739295354613915	1.796462184236674	2.3903173194792657	2.491869086830363
676.0324162147645	88.22887578491994	88.63123542464675	1.2831195364329204	1.1260750221696867	1.1371865218149395	1.8289800774263938	1.8631224712214163	2.4210537584887106	2.5264040189975674
676.7855895083242	88.09538099233018	88.62201661467012	1.2369232297194515	1.0566678619119187	1.0944555060054313	1.8506462256602845	1.901232876013779	2.4178263780933094	2.521995963156783
677.5386900174161	87.96052066557235	88.61476356583994	1.176577069565809	0.9847972234536826	1.032105438945095	1.8258524641925789	1.8918030467073237	2.367011538053873	2.468774188287881
678.2917177398749	87.8221319211921	88.61370910090984	1.0958603226412293	0.9024229537855177	0.9540860221434571	1.7530135316086728	1.8295139303955068	2.2697072834706944	2.3701620826990535
679.0446726735356	87.68216354593106	88.61696499934459	0.9930965697641483	0.8087944338008555	0.8728307861064906	1.6417584725597294	1.7246599075126028	2.1420208929344824	2.2453438781751203
679.797554816233	87.55073303300846	88.61804823358614	0.874002047776159	0.7112601061004398	0.8057356182314095	1.5099269277078946	1.5998156953127278	2.0100896511102775	2.1253892785310597
680.5503641658016	87.44490907015302	88.60920135782594	0.7515278501388849	0.6229212127549317	0.7697250648456304	1.3786639974609187	1.4824540809094628	1.901751375962192	2.042437389296211
681.3031007200765	87.38178255205084	88.58489023193431	0.6421608148971387	0.5584842944523416	0.7749081065749124	1.2663610705666457	1.3957747449536981	1.837029267554314	2.0159927872107772
682.0557644768925	87.36929748072745	88.54351125310323	0.5612859143777484	0.5302306497076472	0.8206268974176112	1.1835474468273048	1.3514056375704513	1.8221312740773357	2.04382400908365
682.8083554340842	87.40027421894544	88.48662862436552	0.5201463824159447	0.545984663141823	0.8962977062344066	1.1313037297785087	1.3470615483426371	1.84911224349716	2.1034943689297876
683.5608735894867	87.45395684883451	88.41702942948932	0.5247010770353882	0.6080246728225092	0.9859870551999137	1.1032473348690388	1.3693990594722152	1.9011011630669685	2.1638039546338774
684.3133189409347	87.50401523036395	88.33745194363331	0.5753081876343771	0.711919133014959	1.073876292058415	1.0898943776234802	1.4000554118096886	1.9598631266708253	2.199909890001237
685.0656914862628	87.52859796303163	88.2510132912937	0.6661654257099059	0.8446840759915091	1.1473530070413744	1.082868870438702	1.4223561140127572	2.011852664327307	2.203033437390218
685.8179912233061	87.51772157971102	88.16269230806219	0.7849393425248508	0.9843577880559877	1.1969761655074933	1.0770786172091107	1.4262510191227875	2.050600159215236	2.180362053908638
686.5702181498993	87.47520479022484	88.07954483038696	0.9143834402093347	1.104513604723195	1.2158846078889383	1.0712673775434922	1.410511431018051	2.0756536704797384	2.146615153316233
687.3223722638772	87.41583029060635	88.00881121641636	1.0357802093415813	1.1834144397664375	1.2002939947818447	1.0671428289059577	1.3816706039912248	2.0893351434161787	2.113113188497934
688.0744535630747	87.35956732055668	87.95490327207602	1.1326248902682323	1.213245050374411	1.1513857975336919	1.0675556842431462	1.349926084583501	2.0931443114523915	2.0806860061345844
688.8264620453265	87.32497644172997	87.9176635422081	1.1928390135555418	1.20345809143312	1.076408231255627	1.073754458115019	1.3237959141446396	2.085440261198528	2.039825224837216
689.5783977084674	87.3233155221501	87.89342278574364	1.2090205892172037	1.175352870984625	0.987613464330579	1.083128361250104	1.3060379779928013	2.0617221548147313	1.9768745968821975
690.3302605503324	87.35533716568743	87.87785468015682	1.17823616808883	1.1511050919274055	0.8994553724453169	1.0888347465749035	1.2929105227471922	2.01758796464712	1.883068195577664
691.082050568756	87.41224292122186	87.8680469073556	1.102902073725346	1.1441367562007798	0.8256136165518484	1.082675865079679	1.2771308008648674	1.9530946225911237	1.7615653946307361
691.8337677615733	87.48012967308662	87.86249212747389	0.9919708805130227	1.1553414788524634	0.7767094651400583	1.0596238394820006	1.2522967262794538	1.8756673613182073	1.6286458659080267
692.585412126619	87.54569988880417	87.8598415910409	0.8602324723822647	1.175371962231921	0.7579875257467563	1.0209408555350166	1.2161181532407	1.799245720951319	1.508343877726844
693.3369836617278	87.60020103234211	87.85788468864266	0.7253690400466297	1.190011523327854	0.7676095827823417	0.9740334851860695	1.1711439623728808	1.7400471778421576	1.4233193550413716
694.0884823647348	87.6405258981163	87.85401921801376	0.6035716555161486	1.185292592608377	0.7962979218067403	0.9292256759361379	1.1229412236514662	1.7104905886310746	1.3863390954031587
694.8399082334745	87.66805380889122	87.8463862329405	0.5063176473206852	1.1508924630364419	0.8299002385966787	0.8962251818661287	1.0770791277348621	1.7145465007779421	1.396143283954217
695.5912612657819	87.68658335895155	87.8343258417734	0.4394443539734141	1.0823638920494858	0.8543373838553379	0.8817606472229755	1.036268912691611	1.746104254320258	1.4390493596002614
696.3425414594917	87.7000777260771	87.81791158621584	0.40372331114478754	0.9821299728556028	0.8605409130137076	0.8886969811647702	0.9988248133693105	1.7912224211952292	1.4945337744041751
697.0937488124388	87.71018924341183	87.79681471838126	0.3962451744155828	0.8604560885422643	0.8476513550665601	0.9160417815877366	0.9600002272928521	1.8337586497129763	1.5428600848948122
697.8448833224579	87.71410893027661	87.76921067617732	0.4127869873399419	0.735860618403251	0.8235521188666155	0.9596600859999853	0.9163259687857419	1.8627656003814508	1.572632057140254
698.5959449873841	87.7042383568109	87.73125713513879	0.45093813740552946	0.6342698045334458	0.8035710180116951	1.0145813437373192	0.8713611332307778	1.8788922796506426	1.586039074890408
699.3469338050518	87.67145129994208	87.67780161745426	0.5122977707193144	0.5846867358649774	0.8071168708078318	1.077748634119743	0.8385189508025945	1.895509979417895	1.598910666896458
700.0978497732962	87.6106229026354	87.6047874204049	0.6010045128534784	0.6110608225328349	0.8518835880831404	1.1492099259664315	0.8375427435265834	1.9325345325218706	1.6340289227747746
700.8486928899517	87.52540955729292	87.51261090018122	0.7179588671099424	0.7225156634806922	0.9466481744439648	1.2300823037048758	0.8849586928095903	2.004794272597337	1.7095696220932268
701.5994631528534	87.42850240100466	87.40870058782458	0.8540862594232124	0.907024468399598	1.0854551342049064	1.3179618912360809	0.9836997820859494	2.1113022152418495	1.8280659199432847
702.3501605598362	87.33661784977879	87.30663448044034	0.9882638106709436	1.1331674644048775	1.2473551665567868	1.4036735622847658	1.1191607343032786	2.232385312580078	1.9728724317812265
703.1007851087347	87.26293906794335	87.22155425279414	1.09342104058463	1.3595030515175495	1.4025063040038503	1.4721864203608845	1.2647775894612039	2.33730230219021	2.1146178189819693
703.8513367973837	87.2116114180589	87.16444010394932	1.147849964848092	1.5468101443177744	1.5214970947742188	1.5076063267448916	1.3941808256847992	2.398456746747243	2.224410984064562
704.6018156236181	87.17710878261067	87.13841122388347	1.1449175178937026	1.6679371793369455	1.584012802424482	1.5001889910753476	1.4930221746310224	2.404147188882675	2.2866435741915296
705.3522215852728	87.148661373124	87.1387264931088	1.0956756472507436	1.712284653302092	1.5837030147727376	1.4519616208515629	1.5636782471090669	2.363294372701233	2.3046168681302817
706.1025546801824	87.11653177799556	87.15560219233065	1.0235714337296997	1.6862148095445093	1.5293630903341011	1.3783414008745325	1.621074164173649	2.2999517001556313	2.2971316622900986
706.8528149061818	87.07676986304853	87.17785880256079	0.9551109994232121	1.6104761173594113	1.4422918916064873	1.3043729830998387	1.6822965978053048	2.241195576699482	2.287861685994727
707.603002261106	87.03202936489492	87.19596331115473	0.9111128516373839	1.5149312563781905	1.35007665979019	1.2561744727976958	1.7562633593235546	2.2052465261385947	2.293371970864783
708.3531167427894	86.98895936481073	87.20404069972861	0.9014577625202662	1.4304163241081937	1.2777969647469547	1.250903908503176	1.8386966597971792	2.1960499897688806	2.3158707132969027
709.1031583490673	86.95431438446036	87.20045910777218	0.9235441838359861	1.379393919762805	1.2396394659840126	1.2902226887134844	1.9149230281815761	2.206208838021027	2.344153171234197
709.8531270777742	86.9320725164656	87.1867122367006	0.9642180182018052	1.3691163604656253	1.2348924055344384	1.3604610009081881	1.9684441892260622	2.2250537537640582	2.3619831482076847
710.6030229267449	86.9225277970898	87.16498856580243	1.0046601243094102	1.3907909529705478	1.250361330174698	1.4392530114887165	1.989796657942236	2.2456928993032648	2.358131533402613
711.3528458938142	86.9223761915398	87.13616586398786	1.027052047504526	1.4249506807182968	1.2675417870381978	1.5045905374543906	1.9806545651262724	2.266476571648539	2.331925063505693
712.1025959768172	86.924842525124	87.0995931703396	1.0206074014687658	1.4506012673538322	1.270372356266975	1.5417184810228548	1.9513880979536253	2.2875383540047807	2.2913436654504693
712.8522731735884	86.91996804579605	87.05412958263733	0.9847362780671176	1.4541865435621446	1.251026838357916	1.5466192229206683	1.915282763619814	2.3072234423255082	2.247294763211812
713.6018774819628	86.89585679941442	86.99891061137542	0.928187453196557	1.4352260737197184	1.2120470370085172	1.5260721602075051	1.8837581042112532	2.3223655814231563	2.2089311187271363
714.351408899775	86.8416727793727	86.93361162036165	0.8644255797982083	1.4055399989571384	1.1644158055215428	1.4946772762858984	1.863884602526042	2.331140344750324	2.1819279266162113
715.1008674248601	86.75144553716211	86.85865528520239	0.8056322417762516	1.3824772245428107	1.122081960437228	1.4688439970248197	1.8577058737936198	2.33493180104594	2.1683260353372162
715.8502530550527	86.62687856620065	86.7761997789532	0.7583494404671569	1.3790957153592274	1.0948580447747247	1.4594594308424007	1.862171951808861	2.3366825962508955	2.165982097833691
716.5995657881876	86.47786818788019	86.69106337475347	0.722989769264359	1.397298743580322	1.0834525798934322	1.4669947186589667	1.8703256783295075	2.3372758626172185	2.1681715055185293
717.3488056220998	86.32058866793216	86.60965437516403	0.6978221051699052	1.4286469866547122	1.0801735715319012	1.4822792271343133	1.8744007198580022	2.333878198184607	2.165611802812407
718.097972554624	86.17438071675068	86.53670226478427	0.6845806706172226	1.4622949880849774	1.074941250372916	1.4927564831636602	1.869574929032197	2.3221107669641867	2.1510843656439818
718.8470665835949	86.05805543118889	86.47246830726348	0.6906332503364325	1.4930326159111331	1.0621670650109678	1.4897830386816366	1.8554165512939989	2.299545538480288	2.1232955957148647
719.5960877068475	85.9859305376248	86.41297216618865	0.7249579370856907	1.5235694878921748	1.0437713854157948	1.472176901380692	1.8341166831123843	2.267580670050066	2.0869414209231394
720.3450359222164	85.96348085066255	86.35406410515175	0.7893762717942963	1.5587008962426125	1.0262811616902638	1.4441014377241146	1.8065900374443515	2.229794977974805	2.048580846858883
721.0939112275368	85.98344666804073	86.2961602345649	0.871810745867279	1.596359678640539	1.0150420036441261	1.4096872417516977	1.7699633321678903	2.1888317354560343	2.0118097255443246
721.842713620643	86.02481114154583	86.24580766684537	0.9476156394974424	1.6235058650576804	1.009827730767654	1.3690285609462194	1.718373072553149	2.1446439093838308	1.9754976605045727
722.5914430993702	86.0567903589016	86.211978267006	0.9905948853283917	1.6211236541351042	1.0052343463654978	1.318872365854773	1.646770866409156	2.095820328020764	1.936772901721028
723.340099661553	86.04842687087903	86.19951668910079	0.9878221046297142	1.5758720141659524	0.9947511799268938	1.2572501371795397	1.555368421724367	2.042972069649096	1.8961748724241971
724.0886833050263	85.98095116434011	86.20458676489098	0.9487618410599623	1.4903226516273236	0.9754303168206633	1.1875915308408338	1.4520654990743367	1.9909334383551567	1.8605695818078658
724.837194027625	85.856897794027	86.2152258139416	0.9029896816989691	1.3847307153132675	0.9495089450192893	1.1189270583117263	1.351548788715462	1.948390228374052	1.8409478878816827
725.5856318271836	85.70050866412984	86.21681904326056	0.8874238418713816	1.2889759170989095	0.9221788590370181	1.0613112637505253	1.2711934571872945	1.924278685687213	1.8462372264919509
726.3339967015373	85.54793151281908	86.19902052059071	0.9297835651146187	1.2293852670146777	0.8974461654947845	1.019729405943906	1.2252138352851603	1.9228872442917861	1.8769507766566704
727.0822886485207	85.43149532286883	86.15982175141667	1.0368825677472273	1.218527500883397	0.8753264178912019	0.9915417980470664	1.2199345404178246	1.9406727800378007	1.9234097914814186
727.8305076659686	85.36670067727847	86.1050861334295	1.1927070471716092	1.2529996972426858	0.8532446297233491	0.9693386654092109	1.2522444829308625	1.9670453023817487	1.9701774089384685
728.5786537517159	85.34881178407252	86.04468246597382	1.366209221259851	1.3189791974510428	0.8303336847887692	0.9471502790730284	1.3117604774187441	1.9892424287154	2.00355352445861
729.3267269035974	85.35998931137249	85.98791018055829	1.5239228921356727	1.401061914531681	0.8115103767106007	0.9254348208797722	1.3856520460304154	1.9992504806483993	2.017794561658917
730.0747271194479	85.38111779380127	85.9402945772176	1.6412953427836214	1.4894126557460226	0.8077800999609792	0.9117357178251382	1.4631508476327042	1.998873795793628	2.0167954854633763
730.822654397102	85.40028085101304	85.9028021105376	1.7078675898117126	1.5817834309482635	0.8316285693049394	0.9169414556376552	1.5380290789518654	1.999520102387379	2.011503011199366
731.5705087343949	85.41387267027636	85.8734451912191	1.7246857309393135	1.680250166474039	0.8898231522868656	0.949358866262159	1.6071460118808005	2.0154159552155306	2.014402724477975
732.3182901291611	85.42217800345306	85.850442703704	1.696597906644726	1.784507232284568	0.9781947759634448	1.009615800760642	1.6667152778632328	2.053845998945235	2.0337148816654036
733.0659985792356	85.4245705492518	85.83549199740216	1.6248251125599324	1.8855251743576673	1.0810900665996428	1.0881957270492677	1.7089086568247325	2.107933617946756	2.0685225725145244
733.8136340824532	85.41820882443253	85.8347620856504	1.5050962525273661	1.9638612595802698	1.1762724350176512	1.1667918090229392	1.7217470234741512	2.1570189369013804	2.10745086183708
734.5611966366486	85.40011007256004	85.85627262051237	1.3326088043550044	1.9948842542144405	1.2424660457025425	1.2229689010181062	1.6935264664874694	2.175085649548791	2.132051090348
735.3086862396566	85.36949097002298	85.9047143352689	1.1105462163037032	1.9585964212152902	1.2659742282339579	1.2369052994998242	1.6190518349844751	2.1427981571637105	2.1244590591143435
736.056102889312	85.3283416522113	85.97725594318965	0.8559500486110778	1.8481641836888798	1.243511772353358	1.1973484503411669	1.5037340950437965	2.0565655103637965	2.075369620433051
736.8034465834498	85.27948375969359	86.0635540349187	0.5981684647945684	1.671968321791482	1.1805128454727765	1.1048283045982146	1.3629431425504208	1.9304033596830834	1.9881969350977329
737.5507173199047	85.22472189449542	86.14980162623478	0.3708997048418041	1.4492791332196475	1.0869552328560559	0.9713898938784666	1.217822030864042	1.790925567971101	1.8777009276024756
738.2979150965115	85.16459439664922	86.22482459589631	0.20114220386599868	1.202285710517998	0.9729822500790419	0.8174125138209973	1.0894979495440396	1.668129834457261	1.7639994976977391
739.045039911105	85.10039784019396	86.28392187056778	0.10102912784554974	0.9503584112984385	0.8465383828751385	0.6668973335796977	0.9946488472505592	1.5869164096804411	1.6656645672438373
739.79209176152	85.03695267359655	86.32878538356994	0.06519450192507747	0.7087717308177872	0.7142042374892554	0.542652999522673	0.942891828542912	1.5612090449352252	1.5948791151599977
740.5390706455914	84.98425447755561	86.3630732406212	0.07561459932668413	0.49185997501827217	0.5847151316261403	0.4627852697743009	0.936411595084607	1.5926701015347078	1.5566034137173261
741.285976561154	84.95684610946476	86.38635458046855	0.11190245724630188	0.31762597664679504	0.4730976942543208	0.43934677664715593	0.9716892784608149	1.6731758903886629	1.5512337736108606
742.0328095060426	84.97012579040285	86.38989316654862	0.16277286241697198	0.20969103347154316	0.40188554475030003	0.478531035777749	1.0428951514472828	1.7895995633751056	1.5786856643807283
742.7795694780918	85.03398157310683	86.35736559106242	0.23265079305606662	0.19351354774337892	0.3963138488146427	0.5810920391537593	1.1449655138074206	1.9288926672764575	1.640834171441739
743.5262564751367	85.14553241385707	86.27161514766088	0.338632077322373	0.2865592161580679	0.47390798899888864	0.7409571266280182	1.2740820411047196	2.080148752871466	1.7396422027191676
744.272870495012	85.28408909228234	86.1240437542077	0.49912834653746074	0.48715429145386224	0.6339706045920224	0.9436484846496285	1.4255214375873209	2.2340065079641818	1.872124379455073
745.0194115355524	85.4123966677363	85.92147442821474	0.7204137393053571	0.7689685405784275	0.853446311745401	1.1665631280989288	1.5904667285634702	2.380219283973844	2.02632467588073
745.765879594593	85.48632964677327	85.68677151843919	0.9884206229856289	1.0851286001943237	1.0931598303924943	1.3825134666258094	1.7544345002694683	2.5061782284373777	2.1821383069158884
746.5122746699683	85.47096052286932	85.45244002155181	1.2701680041844696	1.3814828746688335	1.3115459562901748	1.5661333793675567	1.8989553660156275	2.598850073478218	2.3177565873400567
747.2585967595134	85.35602746106764	85.25033730735001	1.5237538421800565	1.6123831851834183	1.4788267690374965	1.6999911007765007	2.0064011184109063	2.649833938267861	2.4182648725120828
748.0048458610628	85.16283779735664	85.10197710088019	1.711525928035826	1.752058951630687	1.58400330633917	1.7777813891421914	2.0652591727208147	2.6602212071153275	2.4806988317556744
748.7510219724516	84.93860422096675	85.01326956824117	1.8102384523840982	1.7970143576601458	1.6324075128977569	1.8035460006716448	2.0738797896669183	2.6412428671205106	2.5124437715266765
749.4971250915144	84.74056437320877	84.97510553348818	1.8149288802715233	1.761095534253002	1.6370742490484105	1.7878227342920923	2.040400138631796	2.6092753748527997	2.524157150296716
750.243155216086	84.61714129645259	84.96911066155084	1.7367593003067867	1.666781727226038	1.6099018805946628	1.7430432022903517	1.9795452567195042	2.578102950592381	2.522082232028012
750.9891123440015	84.59377057616861	84.97543047076778	1.597882871143554	1.538174202986383	1.557593175314537	1.6804516430914163	1.9079576744804712	2.5532188283115005	2.505113886297721
751.7349964730954	84.66723909039476	84.97876962036071	1.4266414675400938	1.3975263945203409	1.4837653417613978	1.609340950659984	1.8406017711136968	2.5325096105796803	2.46875061210946
752.4808076012027	84.80908449569013	84.97082284137525	1.2541836842199388	1.264848095870164	1.3937804420735205	1.5376881072803315	1.789061791371978	2.511790406675374	2.4126750876870773
753.2265457261582	84.97610857726772	84.9492146404911	1.1111314280703937	1.1585399365627467	1.2985427841931738	1.4726406528653229	1.7609415720588117	2.490959647676746	2.346638033701069
753.9722108457964	85.1247806053986	84.91550143929553	1.0224572286533942	1.0945652898750637	1.2135159938413125	1.4195793284238505	1.759151087701099	2.4758527313723846	2.2897754662554917
754.7178029579526	85.2250463086159	84.87405798582832	1.0004868596265908	1.0832393313141324	1.1535103730431473	1.381034107053324	1.781182214781694	2.474567957510942	2.263150416057897
755.4633220604613	85.26856383292652	84.83217515620089	1.039396852152862	1.124918764303004	1.126255766296893	1.356234437311926	1.8191076249821094	2.491081889667953	2.279102618261362
756.2087681511574	85.26777102942413	84.80022499511045	1.1142800574238407	1.207143966934325	1.1283099349948316	1.3417556939914448	1.860840659049643	2.520403889276295	2.3330404939610077
756.9541412278757	85.24679678474712	84.79044219988126	1.1873189366506267	1.3058572011030805	1.1453643842020114	1.3321308530458964	1.892743016145829	2.54807878737563	2.40210303033831
757.699441288451	85.2295845275466	84.81433627827937	1.218833369072584	1.3909515280154778	1.1563635418770275	1.3198236445729776	1.902044216063814	2.5539174866130168	2.4514195996974593
758.4446683307182	85.23131662544114	84.87885240059833	1.1798038297891367	1.4347717574016485	1.1396090634454765	1.2954072190027546	1.878978029712286	2.5184450493623984	2.44571626705725
759.1898223525119	85.25621847895675	84.98314459515402	1.0603518311418156	1.4196832484376074	1.0789784387688428	1.249097684408511	1.8186551427019992	2.428976580881354	2.3616131594038876
759.9349033516671	85.29981174635206	85.116827835258	0.872175154498521	1.3421325777094495	0.9687648338087769	1.1742780080426627	1.723017106306031	2.2840412500050036	2.1966677638074685
760.6799113260186	85.35168284942762	85.2603517170007	0.6448875805331795	1.2125877714400133	0.8164176948637447	1.0716775911912748	1.6026881842936405	2.0953300144220464	1.9720205329894895
761.424846273401	85.39668133629041	85.38764998008345	0.4178676666553116	1.0524739476208254	0.6423222810808653	0.9521438642968576	1.4775007134523435	1.8870845136151218	1.7282439180615512
762.1697081916495	85.41598913170068	85.47067035174337	0.23037529735167084	0.8891124407666808	0.475748343714713	0.8363076320103318	1.3740175324603712	1.6930537513617026	1.5149512719112437
762.9144970785986	85.39077703145168	85.48546736030175	0.1116777628397756	0.7494854590256352	0.3474257942176422	0.750223640424764	1.319383108277819	1.5502622521505458	1.3771220111446496
763.6592129320832	85.30871264927981	85.41849389840165	0.07473793405537776	0.6537307368308092	0.2813261272380174	0.7181511257030593	1.333521285666663	1.4904318996674988	1.3421471321279483
764.4038557499381	85.16989111092474	85.27079603837237	0.11551029478350472	0.6108564844090125	0.2888749281106584	0.7548285283654081	1.4226814019435352	1.53078859723162	1.4125094369488096
765.1484255299982	84.98782661367515	85.05850455191226	0.21823205858706274	0.6180865966080233	0.3676832999105102	0.8600460528123506	1.5772556264779354	1.667329461254809	1.5664833011483097
765.8929222700982	84.78443760285634	84.80850192547919	0.3637077603876122	0.6645736457174962	0.5051099120918394	1.018614128298708	1.774703467972671	1.874228560394954	1.7667756344311556
766.637345968073	84.58209352187377	84.55116217213958	0.5360762821680964	0.7366331663239407	0.6839906971453189	1.2056183944115872	1.9863177662122666	2.1111996095905	1.973138316341192
767.3816966217572	84.39798182407715	84.31287970138118	0.7243205765046241	0.8223617053639174	0.8880010325220269	1.3949800169450555	2.185340124642707	2.3369800712172832	2.1546800773217285
768.1259742289859	84.24347413878698	84.11155091706048	0.9185543867638017	0.9132068765051145	1.104397472747877	1.566821153414196	2.353389736028788	2.522953023295443	2.2969133716955525
768.8701787875938	84.12647249310822	83.95591324749718	1.1048745401737818	1.003540920282589	1.323430302044315	1.7103009497138686	2.482640644623743	2.6599718712708267	2.401233978538187
769.6143102954156	84.05284022657844	83.84805978631346	1.2635727945321946	1.0890535962579122	1.5347799637934258	1.8210836154371322	2.5728551958182493	2.754503785829982	2.4769947943869823
770.3583687502863	84.02501280661245	83.78701174725194	1.3728077035779194	1.1656168196091414	1.7231685269082675	1.8957570478710863	2.625034097981043	2.816515364841081	2.5307170028371218
771.1023541500406	84.03931674071512	83.77121244717655	1.416091666425956	1.2291346312226494	1.866724470609114	1.9277962703426113	2.635658717063123	2.847626236917293	2.558927972190304
771.8462664925133	84.08510599772616	83.79930781361385	1.3889768526630348	1.2753673487547275	1.9406351295288573	1.9077304682223541	2.595321865909611	2.836755904057142	2.5486649323408415
772.5901057755393	84.1466581627107	83.86924587044211	1.300903867063795	1.2995733266351124	1.9259119399478237	1.8278860877549192	2.4931266047667577	2.765630732376792	2.485068047603903
773.3338719969533	84.20705907852901	83.97668231915736	1.1716405816923299	1.2959688052616798	1.8185609543899233	1.6879632834668996	2.323958317103603	2.61993433974078	2.3607032299159982
774.0775651545903	84.25209297184047	84.11340014176282	1.0248084830346755	1.258669238127581	1.6341071290563889	1.4983647747658466	2.094873949588788	2.399343473023322	2.181311799307892
774.8211852462848	84.27279997147707	84.26600337430027	0.8828509643395677	1.185247205385835	1.40449797874993	1.2794939663219225	1.8274165369009268	2.122457739594651	1.9657390290681889
775.5647322698719	84.26631783357841	84.41558423566372	0.7647545424576379	1.082169989268209	1.1699019105247572	1.0587392442418917	1.5548900575394669	1.8252753690541397	1.7419806202433534
776.3082062231862	84.23506456018593	84.53926207135066	0.686092380393049	0.9680872648760328	0.9692428012524914	0.8666145194993646	1.3162588917940639	1.5544846086546755	1.541839257458733
777.0516071040627	84.18438366723942	84.61461114225797	0.6585065333427735	0.8711033859998025	0.8325562375428603	0.7321683762218214	1.1477026487669235	1.356821008903438	1.3955524931485002
777.7949349103361	84.11939921109823	84.62603602294016	0.6870353487105092	0.8193842579093342	0.7758684442154333	0.6769821053423044	1.0739881942300258	1.2664044958168006	1.3259916354932528
778.5381896398412	84.04289256375358	84.57050301161507	0.766480003436925	0.8297195373227737	0.7983867595258829	0.7081209744134611	1.1016397203661654	1.294033329986945	1.342804084993631
779.281371290413	83.95530668388656	84.45931163260559	0.8798673732697608	0.9010025337378238	0.8829241794490343	0.8137459695317233	1.216575085527495	1.4231369055780476	1.4388380902921796
780.024479859886	83.85703149240399	84.31436342761626	1.0022117348384114	1.0163749023677582	1.000543320782171	0.9651787579702074	1.3877989622645543	1.6157781728402796	1.5914098340441711
780.7675153460953	83.7513000619604	84.1610231020356	1.1085580872428977	1.1516071094488467	1.1187119153488254	1.1255769704717835	1.575798750024319	1.826128476659008	1.7692041725940584
781.5104777468754	83.64555564571457	84.02173094429928	1.1827056399780105	1.2829274385458405	1.20973525120813	1.2609723947932565	1.7418579032997314	2.0143263456483	1.9412133150149913
782.2533670600615	83.55009151207233	83.91379409996853	1.2203383142483375	1.389436996405422	1.2551364167356098	1.347355496980967	1.8539269140104864	2.1532250665788553	2.082840731792217
782.996183283488	83.47441579339235	83.85116462153734	1.224502139514911	1.4506164278264038	1.244637129197102	1.370632440787432	1.8881788202007357	2.226303141549735	2.176215655258858
783.73892641499	83.42320645577107	83.84667526587654	1.1966408375758704	1.4441610413716433	1.1717036502425628	1.3216600925866686	1.8278555262535008	2.2214227368296946	2.2062048865300596
784.4815964524023	83.39411183516305	83.91096392710023	1.1302711072544014	1.3489940191638539	1.030147047392333	1.1920259783021123	1.6635840244957762	2.127645741495371	2.156907154603317
785.2241933935596	83.3784381143862	84.0473112525438	1.0128480627784597	1.1538133428057193	0.8152797873421918	0.9751252225400151	1.3968067036948781	1.938585671968113	2.013678820635988
785.9667172362967	83.36419290663487	84.2457704296385	0.8352065908139394	0.8661423687953516	0.5293363576523546	0.6723849940548519	1.0444648879209097	1.6599445711936056	1.7707435216775735
786.7091679784486	83.33994630405613	84.4809979784977	0.6026425520583842	0.516109574470363	0.18807377613745757	0.30061161130291225	0.6412053999561493	1.31531547493843	1.4408423457582558
787.4515456178499	83.29856597975514	84.71629072959533	0.3404834283984144	0.15157975468743246	-0.17586731158606028	-0.1047684219911389	0.23555798483931767	0.9453677221716248	1.059977973420132
788.1938501523355	83.23996514885235	84.91240872413894	0.09025880298030131	-0.1737212860206938	-0.5156487305520301	-0.4934269914131022	-0.11958462217342003	0.5997716203153374	0.6827910287074133
788.9360815797401	83.17196587260891	85.03753039530517	-0.10216629081355677	-0.41418981278359013	-0.779706419937952	-0.8103524299845901	-0.37909447539088603	0.32486414124518603	0.3685319682719239
789.6782398978987	83.10848518409979	85.07498214721241	-0.20198303438954213	-0.5434491480119448	-0.9254379653576734	-1.0092296696454923	-0.5158738633877533	0.151648481088543	0.16304145169078765
790.420325104646	83.0643660985696	85.02634353545642	-0.19785947105296486	-0.5582256607317646	-0.9319161742688777	-1.0639705375836002	-0.5257496954542233	0.08929716996040327	0.08512492739004074
791.1623371978169	83.04919752526641	84.90964627702728	-0.10627105076848409	-0.4747586296879689	-0.805744087154082	-0.9744769431711404	-0.4259868331140808	0.12628843865032024	0.12358618408532607
791.9042761752461	83.06272419660885	84.75318457283424	0.03426005843473945	-0.32002495058820557	-0.5770476396275654	-0.7645901217405111	-0.24817969340985258	0.23825768776484324	0.24581638913615222
792.6461420347684	83.09537560420515	84.58675793084053	0.1767001875878691	-0.1221827624661529	-0.28773323113861693	-0.47388499435380993	-0.028683029206504784	0.3982009379530922	0.41306036116998257
793.3879347742187	83.13332409881743	84.43333159561644	0.2806899882514102	0.09614170869016903	0.02196058612065599	-0.14645023746301433	0.20053456411322657	0.5843213737110489	0.5947856493287276
794.1296543914318	83.16502023127508	84.30371615979739	0.3238840920617463	0.31992784581952094	0.3219491714980762	0.17928007089545872	0.41812052401138544	0.7830768152747822	0.7763019710964869
794.8713008842426	83.18486818648134	84.19597575171468	0.3057052155351414	0.540193684592694	0.5936474986305171	0.47726928062722607	0.6155704575382401	0.9879902073316771	0.9581863269176694
795.6128742504857	83.19228246256434	84.09916688475552	0.2437374424865908	0.750811759228867	0.8263265138349993	0.7357340567623112	0.7958475923107642	1.196725453510112	1.1494893868595994
796.354374487996	83.1878584391356	83.99949098799118	0.16545155424664415	0.9455697513655394	1.0129230645261345	0.9541609758638572	0.9687020332727343	1.4079582771073405	1.3589808758734279
797.0958015946084	83.17009668117903	83.88653157592896	0.09864695085069286	1.1158547280965365	1.1478684215525305	1.136968466984925	1.1440707481949772	1.618634383002174	1.5877654690401215
797.8371555681575	83.13536593187712	83.75733932080394	0.06424496422921777	1.2490945695950444	1.227002196766179	1.2865600844956475	1.3252404469155863	1.8219641082821028	1.825679197220225
798.5784364064783	83.08038939511646	83.61723719362152	0.07286682929225208	1.3288708920865275	1.248342250743704	1.3994116265212995	1.5047054163881768	2.00667678998677	2.052462971642967
799.3196441074057	83.00511087518217	83.47741787769502	0.12528710710431312	1.337953170502118	1.2128423211116655	1.4673664143046636	1.665573608917569	2.158460298624277	2.2435193199122665
slope	33881.43436014057	151.58672212647198
intercept	0.6161369300206161	0.21542564602502093
pearsons_r2	0.9997293753748792
rmse	0.6093157405831404
mae	0.43769838640735004
slope	61738.17141073938	36137.29558183636
intercept	301.54612547562425	51.356082756503746
pearsons_r2	0.17751602453912121
rmse	145.25693748920528
mae	93.91814825287827
slope	32946.189220157976	260.30312946526215
intercept	-0.08967951045264044	0.36992666007121255
pearsons_r2	0.9991565330991135
rmse	1.0463105995121809
mae	0.7609575626764786
slope	2236.0444012025064	201.51765508238464
intercept	1.4374284378488738	0.28638439054939424
pearsons_r2	0.9010326391248249
rmse	0.8100173783338129
mae	0.5721135214388671
slope	80916.8786008109	46671.93851107904
intercept	389.4487766347415	66.32726378634082
pearsons_r2	0.1818500282464307
rmse	187.6018320034821
mae	121.12446210075619
slope	2282.0445074586487	185.60807176284314
intercept	1.3187715849692907	0.26377467766344875
pearsons_r2	0.9178854541610951
rmse	0.7460674531244814
mae	0.5280946580706645
Lambda_Range	350	800
FOLD	<class 'function'>:take_signal_near(417; 5)
FOLD	<class 'function'>:find_wavelength_of_max_signal(417; 5)
FOLD	<class 'function'>:take_signal_at(417)
FOLD	<class 'function'>:take_signal_near(545; 5)
FOLD	<class 'function'>:find_wavelength_of_max_signal(545; 5)
FOLD	<class 'function'>:take_signal_at(545)
