# Supplementary material for: Roblonski: A Material-Efficient Robo-Fluidic Toolbox for Rapid Photochemical Characterization
Source: ACS Cent Sci. 2026 Feb 6;12(3):333–44. doi: 10.1021/acscentsci.5c02027 (PMC13022720; doi:10.1021/acscentsci.5c02027)
Supplement: Supplementary file 2 [file oc5c02027_si_002.zip › BeerLambertStudy/Raw Data (Automataed)/BLEC Study (2025 Jun 12)/ZnTPP2/blec_ZnTPP2__12062025_aABS_i1_eCHK_d300e-03_t-1_m0_v0.csv]

name	C:/Users/cbe.mabolha.shared/Documents/Gilson Spectroscopy Project\BLEC Study (2025 Jun 12)\ZnTPP2\blec_ZnTPP2__12062025_aABS_i1_eCHK_d300e-03_t-1_m0_v0.csv
2025-06-12 15:39:32.274523
count	30
interval	0.1 (Sec)
integration_time	40000 (uSec)
NLC=False	DCC=False	WCAL=-5	Slit=S5
Conc_0=0.003	FRAC=1.0	Conc_(1;None)=0.003
wavelength (nm)	dark reference (int)	light reference (int)	abs (mOD)
W	D	L	S
344.6678771972656	1603.6666666666667	1680.2666666666667	75.7927153444926
345.45221902608614	1591.4333333333334	1670.1	86.90488089063211
346.236489003635	1588.9	1664.8666666666666	73.5392574785811
347.02068712774695	1586.8666666666666	1664.7666666666667	89.44819979083162
347.8048133962569	1587.2666666666667	2396.5666666666666	113.64473108494407
348.5888678069997	1587.9333333333334	2407.1	112.99891689316115
349.3728503578101	1588.2	2420.9666666666667	109.70856092521495
350.15676104652283	1589.5	2431.6	110.80533809092833
350.94059987097285	1589.7	2441.133333333333	110.82610917250872
351.72436682899485	1589.9	2452.8	112.68191203749583
352.5080619184237	1588.8666666666666	2453.8333333333335	111.70310689319824
353.2916851370942	1588.1666666666667	2460.6	110.61426896683771
354.0752364828412	1587.8333333333333	2463.6	112.24902367713561
354.8587159534994	1588.3	2468.5333333333333	111.11070898729673
355.6421235469038	1587.8333333333333	2466.5666666666666	109.18212651249651
356.42545926088906	1588.7	2472.4666666666667	109.42302613979457
357.20872309329	1589.2	2470.366666666667	112.22993048211448
357.9919150419415	1589.2333333333333	2468.8	111.88760210037788
358.77503510467835	1589.4	2463.0	111.60155739594903
359.5580832793353	1589.1	2458.1666666666665	112.50320279306649
360.34105956374725	1588.5	2449.4333333333334	110.10638366336295
361.12396395574893	1588.0666666666666	2446.0666666666666	108.75417029878112
361.9067964531752	1587.8	2446.6666666666665	110.27766168554402
362.6895570538609	1587.9	2443.233333333333	110.31628902818485
363.47224575564076	1589.0	2445.0	109.95699441774006
364.2548625563497	1588.8333333333333	2442.6666666666665	109.83774282121419
365.0374074538224	1588.6	2442.2	110.30895458956806
365.8198804458938	1589.3333333333333	2438.9666666666667	111.64413935660332
366.6022815303986	1588.3333333333333	2438.8	108.29663867749154
367.3846107051717	1588.3	2441.366666666667	112.29530891487452
368.1668679680479	1588.2666666666667	2439.8333333333335	111.0697104687132
368.9490533168619	1588.9666666666667	2443.266666666667	111.12432870038471
369.7311667494487	1588.7333333333333	2451.766666666667	112.81425671198657
370.5132082636429	1589.3	2455.9666666666667	110.11675397378967
371.2951778572795	1588.5333333333333	2461.133333333333	111.40421585085674
372.07707552819323	1588.9333333333334	2458.5666666666666	106.38042744383571
372.8589012742189	1588.8333333333333	2467.0333333333333	109.55441460890248
373.6406550931913	1588.6333333333334	2477.8	108.41708761032429
374.4223369829453	1588.4666666666667	2487.4333333333334	109.88816593863507
375.2039469413157	1588.7333333333333	2491.9333333333334	109.67371552179948
375.9854849661373	1587.7	2487.0333333333333	109.00881670408232
376.7669510552448	1588.5	2492.6666666666665	110.1176466848988
377.5483452064732	1588.0666666666666	2494.4	109.71529372572556
378.3296674176572	1588.5333333333333	2514.733333333333	110.96358388171078
379.11091768663164	1588.8666666666666	2515.0333333333333	110.32282274248746
379.89209601123133	1588.8666666666666	2520.0333333333333	109.2088815755933
380.67320238929113	1588.6333333333334	2522.1666666666665	108.25703603097615
381.45423681864577	1588.2666666666667	2525.5666666666666	110.56330036348346
382.23519929713007	1588.6666666666667	2529.9333333333334	110.72707353611358
383.01608982257886	1587.8333333333333	2547.6666666666665	111.0316953433133
383.796908392827	1588.9666666666667	2559.9	112.95892693308627
384.57765500570923	1588.5	2558.0333333333333	109.0570229306081
385.3583296590604	1588.8	2548.9333333333334	108.93343465132594
386.1389323507153	1588.3333333333333	2556.866666666667	111.92276744225747
386.91946307850884	1587.8666666666666	2562.733333333333	111.15168959987327
387.69992184027564	1588.7333333333333	2586.0333333333333	112.5795708164621
388.48030863385065	1588.4666666666667	2603.633333333333	111.37273049216343
389.2606234570687	1588.8666666666666	2595.9666666666667	112.67020881831763
390.04086630776453	1588.7	2583.0666666666666	112.27959551297447
390.82103718377294	1588.6666666666667	2589.8	115.35695564637821
391.6011360829288	1589.0	2595.8	112.98821932723757
392.3811630030669	1589.2666666666667	2620.3	111.12471150791698
393.161117942022	1588.1	2662.233333333333	113.57018976997848
393.941000897629	1588.3666666666666	2709.4666666666667	116.41022385449186
394.72081186772266	1588.1666666666667	2719.2	116.34216206204314
395.5005508501378	1589.2333333333333	2707.8	117.00063350690101
396.28021784270925	1588.6333333333334	2708.4333333333334	118.68387754772134
397.0598128432718	1589.2666666666667	2716.233333333333	116.67259305884436
397.83933584966024	1588.9666666666667	2718.3	116.04040415422963
398.6187868597095	1589.0333333333333	2731.3333333333335	117.54600861066548
399.3981658712542	1588.6333333333334	2750.9333333333334	117.5578558923325
400.1774728821293	1588.7	2772.8333333333335	115.71352273615338
400.9567078901696	1589.2	2797.5666666666666	117.04409057261081
401.7358708932098	1588.2	2801.8	116.200122230641
402.5149618890848	1588.2333333333333	2788.9333333333334	118.51999326032637
403.2939808756294	1588.3666666666666	2791.6666666666665	118.0835221351869
404.07292785067847	1588.1666666666667	2817.9666666666667	117.9095395244382
404.8518028120667	1588.4666666666667	2833.233333333333	120.57625718739865
405.630605757629	1588.8666666666666	2836.633333333333	119.14183422822127
406.4093366852001	1589.0666666666666	2826.133333333333	120.2983133044114
407.1879955926149	1588.5666666666666	2829.3333333333335	121.59532610648816
407.9665824777082	1589.1666666666667	2849.4333333333334	126.70363348102288
408.74509733831474	1589.3333333333333	2865.9333333333334	127.7221260348208
409.52354017226935	1588.5666666666666	2878.3333333333335	130.37137089077018
410.3019109774069	1588.7	2879.4333333333334	134.31842600288226
411.08020975156217	1588.5666666666666	2894.5666666666666	140.67991045243835
411.8584364925699	1588.5	2916.766666666667	145.1808756340747
412.6365911982651	1588.5666666666666	2939.8	152.44328970534508
413.4146738664823	1588.6	2969.6666666666665	160.57523106726777
414.19268449505654	1589.8666666666666	2994.5	167.0899356621589
414.97062308182257	1589.3333333333333	3034.233333333333	176.37689505109844
415.74848962461516	1588.9333333333334	3070.6666666666665	184.0729441462872
416.52628412126916	1588.3	3147.1666666666665	193.47539986968434
417.3040065696194	1588.6	3223.633333333333	202.3651408450361
418.0816569675006	1588.4333333333334	3217.3	204.4222613715755
418.8592353127476	1588.4	3202.0333333333333	204.8185157988452
419.63674160319533	1589.1	3213.5666666666666	206.48977411004375
420.4141758366785	1588.5	3248.4	205.39341306147725
421.1915380110319	1588.1666666666667	3270.366666666667	201.91222172298524
421.9688281240904	1589.0333333333333	3267.5333333333333	193.49941504562287
422.7460461736888	1588.4333333333334	3317.1666666666665	187.70934518177043
423.52319215766187	1588.5666666666666	3389.8333333333335	181.60319239140554
424.3002660738445	1588.4666666666667	3464.733333333333	172.52207947378125
425.0772679200714	1588.7333333333333	3601.266666666667	162.25150153916115
425.8541976941775	1588.4666666666667	3753.3333333333335	156.58844597386963
426.6310553939975	1588.6333333333334	3818.5333333333333	145.3341424823691
427.40784101736625	1588.9666666666667	3875.8333333333335	138.40082843196814
428.18455456211865	1588.9	3992.266666666667	131.92354425723494
428.96119602608934	1588.4666666666667	4182.466666666666	127.10200799545058
429.7377654071133	1588.5666666666666	4396.0	123.77321793916501
430.5142627030252	1588.5333333333333	4515.833333333333	118.77301825012968
431.29068791166	1588.9	4664.833333333333	116.84129924439985
432.06704103085235	1588.6333333333334	4800.6	116.00072672009127
432.8433220584372	1589.3	4884.866666666667	112.79442153455578
433.6195309922492	1588.7333333333333	4948.866666666667	111.62821874071199
434.3956678301234	1588.6333333333334	4981.233333333334	109.77950867596607
435.1717325698944	1588.3333333333333	5002.7	109.03303561917716
435.9477252093971	1588.9	5013.766666666666	108.40358712254807
436.72364574646633	1589.0333333333333	5059.333333333333	107.22148324091872
437.49949417893686	1588.4	5127.8	106.29312077055965
438.27527050464346	1588.6	5224.033333333334	105.96537261282839
439.0509747214211	1588.8666666666666	5391.766666666666	105.86463756910165
439.8266068271044	1588.5	5658.9	106.12785886186272
440.6021668195283	1589.1666666666667	6025.033333333334	106.59894897445706
441.37765469652754	1589.3666666666666	6479.733333333334	106.50187439258332
442.1530704559369	1587.2666666666667	6970.333333333333	107.02283725616529
442.9284140955914	1589.6666666666667	7417.433333333333	107.86953925194653
443.7036856133256	1588.6	7747.066666666667	108.39123164720829
444.47888500697445	1588.8666666666666	7907.933333333333	106.331511557573
445.2540122743727	1588.7	7943.4	106.82314260450246
446.0290674133552	1589.2666666666667	7899.2	106.88724455110092
446.8040504217568	1589.6666666666667	7819.266666666666	106.72911180619106
447.5789612974122	1588.7666666666667	7737.366666666667	106.98946211029518
448.35380003815635	1589.0333333333333	7678.866666666667	106.1416596490646
449.1285666418239	1588.6666666666667	7655.033333333334	106.67108415112186
449.90326110624983	1588.6	7651.933333333333	105.95688538450572
450.67788342926883	1588.4	7658.166666666667	105.41604651816576
451.4524336087157	1589.2	7697.733333333334	105.61956844349113
452.22691164242536	1588.8333333333333	7750.2	105.95777100291363
453.00131752823256	1589.1	7816.266666666666	105.4377754593318
453.7756512639721	1589.1333333333334	7881.566666666667	107.11252641984831
454.5499128474788	1588.6	7943.066666666667	105.62017680265777
455.32410227658755	1588.7333333333333	7987.966666666666	104.99476081686896
456.09821954913303	1589.5666666666666	7998.5	105.72171619479177
456.8722646629501	1589.5666666666666	7975.266666666666	104.79326633037098
457.6462376158736	1589.5333333333333	7910.3	106.08852812060445
458.4201384057383	1589.1	7800.533333333334	104.9500323679457
459.1939670303791	1588.8333333333333	7682.5	105.67799820511419
459.96772348763074	1588.8333333333333	7544.333333333333	104.58268046835062
460.741407775328	1589.3333333333333	7410.4	105.63156305393655
461.51501989130577	1588.4333333333334	7271.866666666667	105.72082038427338
462.2885598333988	1589.5666666666666	7143.433333333333	104.67753614423165
463.0620275994419	1588.6333333333334	7049.533333333334	104.26061100639173
463.83542318726995	1589.1333333333334	6992.9	104.39622901727665
464.6087465947177	1588.6666666666667	6930.933333333333	102.98293940293851
465.38199781962	1588.8666666666666	6910.4	104.13036849408681
466.1551768598116	1589.0	6910.466666666666	104.54002074579574
466.92828371312737	1588.6666666666667	6920.533333333334	105.49525204731451
467.7013183774021	1588.8333333333333	6939.866666666667	103.56795854737128
468.4742808504707	1589.1	6986.3	103.10227005495315
469.24717113016777	1587.9666666666667	7047.833333333333	102.80890261020137
470.0199892143283	1589.0666666666666	7130.8	104.01306617245476
470.792735100787	1588.3333333333333	7203.266666666666	103.56875481697388
471.5654087873788	1587.9333333333334	7265.333333333333	103.8678797628188
472.33801027193834	1588.7	7348.4	104.72689640785653
473.11053955230057	1588.5	7421.966666666666	104.07934333670615
473.88299662630027	1588.7666666666667	7482.4	104.84277074153799
474.65538149177223	1588.9666666666667	7521.866666666667	103.78898339555347
475.4276941465513	1588.6	7567.166666666667	103.32113842137132
476.1999345884722	1588.9	7563.733333333334	103.5200908457977
476.97210281536985	1588.4	7567.666666666667	103.72230654345455
477.74419882507897	1588.3666666666666	7551.4	104.12466065938673
478.51622261543446	1588.5	7515.733333333334	103.33679597243436
479.2881741842711	1588.7666666666667	7487.033333333334	103.4707426003941
480.06005352942367	1589.1	7436.1	102.9841607202496
480.831860648727	1589.5	7384.633333333333	102.38764424146535
481.60359554001593	1589.1333333333334	7354.266666666666	102.8488685480189
482.37525820112523	1589.2333333333333	7305.0	103.01994143730789
483.14684862988975	1588.6666666666667	7244.8	102.59119554457702
483.91836682414424	1588.8666666666666	7204.066666666667	102.80794236706926
484.68981278172356	1588.6666666666667	7155.5	102.59334776550342
485.46118650046253	1589.1666666666667	7103.866666666667	102.17155590771446
486.23248797819593	1588.8	7062.233333333334	101.54465155541666
487.0037172127586	1588.8333333333333	7031.0	102.04759428659774
487.7748742019853	1589.0	7001.333333333333	103.49944429942836
488.54595894371096	1588.7	6954.966666666666	102.32005101193643
489.31697143577026	1589.6	6927.133333333333	102.17225192720211
490.08791167599804	1589.1333333333334	6895.366666666667	102.62414873188672
490.8587796622292	1589.1666666666667	6856.933333333333	101.31346043649802
491.6295753922984	1589.0333333333333	6844.266666666666	103.07794633871337
492.4002988640406	1588.7	6806.466666666666	102.21865508220714
493.17095007529053	1589.3	6772.6	101.7412870784679
493.94152902388305	1588.5333333333333	6744.533333333334	102.15687644643477
494.71203570765294	1588.7	6711.766666666666	102.45046267560073
495.482470124435	1588.9333333333334	6689.8	103.33150025607851
496.25283227206404	1589.2	6652.0	100.9793338777265
497.02312214837485	1589.4333333333334	6639.833333333333	102.70132673039332
497.7933397512024	1588.6666666666667	6603.433333333333	101.21962335839662
498.56348507838123	1588.9	6569.166666666667	100.31845894792708
499.3335581277464	1588.6333333333334	6556.166666666667	101.11144679224327
500.10355889713264	1589.3666666666666	6539.466666666666	101.39438418336441
500.8734873843747	1589.5666666666666	6547.466666666666	102.21485728137522
501.6433435873074	1588.7	6544.3	101.93945080084802
502.4131275037657	1589.4	6530.066666666667	99.67304644284584
503.1828391315842	1589.4	6557.8	101.56622841339248
503.95247846859786	1588.9	6580.7	101.28275701097485
504.72204551264144	1588.8666666666666	6604.333333333333	101.36042661101399
505.49154026154974	1589.2333333333333	6643.466666666666	101.37458605400575
506.2609627131576	1588.3666666666666	6676.5	100.29179861301375
507.03031286529983	1589.0	6724.0	101.76489152137145
507.7995907158112	1588.3333333333333	6772.2	100.84722473137711
508.5687962625266	1588.8666666666666	6853.2	101.99956776427305
509.33792950328075	1589.0333333333333	6909.966666666666	100.07202742918882
510.1069904359085	1589.3666666666666	6987.166666666667	99.85736749775131
510.8759790582447	1588.6	7080.6	100.14444189129105
511.6448953681241	1588.4666666666667	7172.566666666667	100.93523591874592
512.4137393633815	1589.0666666666666	7260.933333333333	100.2433555528763
513.1825110418519	1588.6333333333334	7354.966666666666	100.17336360536781
513.9512104013698	1588.9333333333334	7466.9	100.16760538951856
514.7198374397702	1589.1	7582.066666666667	100.44263196884737
515.4883921548881	1588.9333333333334	7674.066666666667	99.92751739742053
516.2568745445578	1588.6666666666667	7777.4	100.64117751446642
517.0252846066146	1588.9666666666667	7881.866666666667	100.46607018052607
517.793622338893	1589.4	7988.3	100.1447318816767
518.561887739228	1588.8333333333333	8093.833333333333	99.8435693740247
519.3300808054544	1589.3	8183.266666666666	99.51443182545849
520.0982015354069	1588.9666666666667	8279.366666666667	100.43117816826104
520.8662499269203	1589.5333333333333	8377.2	100.61276653711569
521.6342259778296	1588.8333333333333	8457.6	99.74445492236191
522.4021296859694	1589.2666666666667	8549.8	100.68245997400743
523.1699610491747	1589.5	8616.1	100.61203117231004
523.9377200652801	1588.7666666666667	8677.266666666666	100.62230485461869
524.7054067321207	1588.7333333333333	8748.833333333334	100.26501857545622
525.4730210475309	1588.6333333333334	8824.7	100.74453842008353
526.2405630093459	1589.0333333333333	8879.533333333333	100.45395101025312
527.0080326154003	1589.0	8933.8	99.78036069160386
527.7754298635291	1588.4333333333334	8989.833333333334	101.39896737997381
528.5427547515668	1589.0666666666666	9033.4	100.85604075561211
529.3100072773485	1589.3	9066.833333333334	101.09932347103849
530.077187438709	1588.7	9119.166666666666	101.17018705820236
530.8442952334829	1589.5666666666666	9159.433333333332	100.87666516300679
531.6113306595051	1588.4666666666667	9186.833333333334	101.22236095300521
532.3782937146104	1589.4333333333334	9230.533333333333	100.74298478864753
533.1451843966338	1589.0333333333333	9260.133333333333	100.79218708920256
533.9120027034099	1588.6666666666667	9295.966666666667	100.9131815536856
534.6787486327736	1589.5333333333333	9333.666666666666	100.8398180570859
535.4454221825597	1589.2333333333333	9378.333333333334	102.25687029651351
536.212023350603	1588.6666666666667	9413.1	101.94002227228593
536.9785521347383	1588.8666666666666	9446.133333333333	101.59982223592559
537.7450085328004	1589.9	9462.266666666666	102.40803541788024
538.5113925426242	1588.9666666666667	9480.133333333333	101.96126630674429
539.2777041620444	1589.3333333333333	9511.233333333334	102.62518634640591
540.0439433888959	1589.6666666666667	9533.5	103.89539507686824
540.8101102210134	1588.7	9542.233333333334	103.21637938327082
541.5762046562318	1589.5666666666666	9552.566666666668	103.13781903629649
542.3422266923859	1589.2333333333333	9576.9	103.86365965155285
543.1081763273105	1588.6666666666667	9600.766666666666	104.6747438988303
543.8740535588404	1588.9666666666667	9623.266666666666	105.11144161383673
544.6398583848105	1589.5	9624.8	104.26669334117881
545.4055908030555	1589.1	9622.0	104.0705389758332
546.1712508114102	1589.4333333333334	9641.2	104.6636028443197
546.9368384077096	1589.1	9643.3	104.73763810449165
547.7023535897882	1589.3666666666666	9635.6	102.99219367580284
548.4677963554811	1589.4	9633.3	103.3522888232187
549.2331667026231	1588.6333333333334	9630.566666666668	103.36483837518307
549.9984646290487	1589.4666666666667	9624.6	102.09855192830683
550.7636901325931	1589.0666666666666	9635.733333333334	102.73287100277527
551.5288432110908	1589.4333333333334	9645.833333333334	101.88342915867352
552.2939238623768	1588.8	9635.033333333333	102.18330924601104
553.0589320842859	1589.6333333333334	9634.866666666667	102.49826886222317
553.8238678746528	1589.0	9622.1	101.36460524268637
554.5887312313124	1589.4	9627.966666666667	101.31198358645553
555.3535221520995	1588.4333333333334	9625.833333333334	100.64220595575745
556.1182406348488	1589.1333333333334	9615.266666666666	99.70611326078034
556.8828866773954	1588.6	9623.833333333334	99.6199882113479
557.6474602775738	1588.9666666666667	9619.9	99.23118155812499
558.411961433219	1588.7666666666667	9621.9	99.36146293978076
559.1763901421657	1589.3333333333333	9627.366666666667	98.8748373453627
559.9407464022488	1589.0333333333333	9641.433333333332	99.08311989108965
560.7050302113031	1588.1666666666667	9665.9	98.83995643631371
561.4692415671633	1589.0	9672.7	98.79176263558635
562.2333804676643	1589.3666666666666	9674.566666666668	97.60841837649247
562.997446910641	1588.9333333333334	9692.2	98.32230165836467
563.7614408939281	1589.2666666666667	9690.566666666668	97.17187766810203
564.5253624153604	1589.3	9711.7	97.01161549522065
565.2892114727728	1589.4666666666667	9746.7	97.06443766100689
566.0529880639999	1589.0333333333333	9775.6	98.20414025401317
566.8166921868768	1589.6333333333334	9781.9	96.74967907716118
567.5803238392382	1589.1333333333334	9789.533333333333	97.12322997599938
568.3438830189189	1589.4	9812.466666666667	97.25035764316202
569.1073697237535	1589.4	9811.5	96.24674358696078
569.8707839515772	1588.7666666666667	9839.733333333334	96.99599297885601
570.6341257002246	1588.9	9864.2	96.56727363340235
571.3973949675305	1589.3666666666666	9867.9	96.16920604587366
572.1605917513298	1588.8666666666666	9878.866666666667	96.66778720785013
572.9237160494572	1588.6333333333334	9897.4	96.53862333335229
573.6867678597476	1589.1666666666667	9909.933333333332	96.60217725954136
574.4497471800358	1588.6	9920.0	95.49099250383009
575.2126540081566	1589.0333333333333	9920.7	95.11971316698677
575.9754883419448	1588.7333333333333	9918.633333333333	94.92812924111999
576.7382501792351	1588.8666666666666	9929.833333333334	94.59527738328866
577.5009395178625	1588.8666666666666	9957.5	95.68182775053643
578.2635563556619	1589.0333333333333	9978.333333333334	95.55796393093165
579.0261006904677	1588.6333333333334	9997.766666666666	95.57830999846816
579.7885725201152	1588.4666666666667	10030.833333333334	96.15789280944273
580.5509718424388	1588.9666666666667	10046.0	96.02891870534881
581.3132986552736	1589.0333333333333	10069.4	95.9866231281598
582.0755529564542	1589.1333333333334	10083.4	96.35945841166487
582.8377347438156	1589.3	10109.5	96.33652828803757
583.5998440151925	1589.1	10112.466666666667	95.22291524680331
584.3618807684197	1588.9333333333334	10127.266666666666	94.3341953013241
585.123845001332	1588.6	10171.566666666668	94.95411201120004
585.8857367117644	1589.4666666666667	10203.466666666667	95.34360330847085
586.6475558975515	1589.7666666666667	10236.633333333333	94.99478542563686
587.4093025565281	1588.9	10271.4	94.59238454727219
588.1709766865292	1589.0333333333333	10310.833333333334	94.62591473196623
588.9325782853895	1588.5333333333333	10356.966666666667	95.283548021262
589.6941073509438	1588.4666666666667	10408.4	95.20922954445678
590.4555638810269	1588.9666666666667	10471.966666666667	95.0196255839437
591.2169478734736	1588.6333333333334	10547.633333333333	95.44810387277909
591.9782593261189	1588.7	10628.533333333333	95.61280811249807
592.7394982367973	1588.6	10725.6	95.36008932270539
593.5006646033439	1589.2666666666667	10802.766666666666	95.22617850628708
594.2617584235933	1588.6666666666667	10913.233333333334	94.61951339334561
595.0227796953804	1588.5666666666666	11023.633333333333	94.70160282254197
595.78372841654	1588.7333333333333	11113.533333333333	93.28358109915992
596.544604584907	1588.9333333333334	11230.866666666667	94.36396980760163
597.3054081983161	1588.5666666666666	11333.1	94.07215193113615
598.0661392546021	1589.3666666666666	11465.233333333334	93.7876554166117
598.8267977515999	1588.9333333333334	11577.3	94.06380892812224
599.5873836871442	1588.9666666666667	11692.133333333333	93.99853869497021
600.34789705907	1589.0	11808.966666666667	93.71556464092119
601.1083378652119	1588.5	11933.166666666666	93.52441437948904
601.8687061034049	1588.7	12082.766666666666	93.94493814164873
602.6290017714836	1588.3333333333333	12225.566666666668	92.9653072944742
603.3892248672829	1589.0	12348.466666666667	93.01258753838967
604.1493753886377	1589.0666666666666	12479.466666666667	93.52788170499204
604.9094533333828	1589.2666666666667	12623.633333333333	93.85704924173129
605.6694586993528	1588.8666666666666	12730.566666666668	92.57546625876104
606.4293914843829	1588.8666666666666	12885.066666666668	93.52365610686878
607.1892516863076	1589.1	13032.8	93.55772116565926
607.9490393029618	1589.0	13177.666666666666	93.2203119562038
608.7087543321802	1588.9	13333.133333333333	92.99037468039784
609.4683967717978	1588.9666666666667	13465.833333333334	91.95740425119696
610.2279666196492	1589.6	13596.7	91.65868684538606
610.9874638735695	1589.3333333333333	13739.633333333333	92.44897884176224
611.7468885313933	1589.0666666666666	13847.1	91.45551341190537
612.5062405909555	1588.9666666666667	13970.2	92.79141445732054
613.2655200500909	1589.1333333333334	14072.1	92.23299844384259
614.0247269066342	1588.0666666666666	14210.1	93.15834006699367
614.7838611584203	1589.3	14318.766666666666	92.62984086367172
615.5429228032841	1588.9	14435.466666666667	92.55346204793965
616.3019118390603	1589.3666666666666	14545.466666666667	92.11439009572311
617.0608282635836	1588.5333333333333	14626.1	91.91938403047124
617.8196720746892	1589.1666666666667	14698.8	91.70464220470706
618.5784432702114	1589.4	14774.266666666666	92.31038957538739
619.3371418479854	1589.2	14864.966666666667	91.73329983536196
620.0957678058459	1589.2666666666667	14938.4	92.26931599916593
620.8543211416277	1589.0	14991.866666666667	92.23920061495849
621.6128018531655	1589.5666666666666	15050.366666666667	90.9145225232393
622.3712099382943	1588.4333333333334	15114.2	90.80221194876978
623.1295453948488	1588.7333333333333	15212.9	92.64098130709895
623.8878082206638	1589.2333333333333	15279.4	92.39452260429312
624.6459984135743	1588.5333333333333	15325.9	92.50617911852243
625.4041159714149	1589.4333333333334	15379.566666666668	93.12403012812345
626.1621608920203	1588.7333333333333	15420.7	93.04076568178559
626.9201331732256	1588.6666666666667	15453.766666666666	92.28769265937984
627.6780328128656	1589.4666666666667	15485.433333333332	92.29507113480506
628.4358598087749	1588.9	15509.133333333333	92.4257976423899
629.1936141587885	1589.1	15527.6	91.83251033208342
629.9512958607411	1588.5	15558.233333333334	92.08148912325616
630.7089049124675	1588.6	15584.5	92.17486589923763
631.4664413118026	1588.1666666666667	15625.5	92.49797734886737
632.2239050565811	1588.6666666666667	15642.9	91.92830179686587
632.9812961446379	1588.6333333333334	15641.9	92.12888016523549
633.7386145738079	1588.1333333333334	15650.433333333332	91.25183851638815
634.4958603419257	1588.9666666666667	15651.333333333334	91.14975676034629
635.2530334468262	1588.5666666666666	15653.266666666666	91.19387625143811
636.0101338863443	1588.5	15670.566666666668	91.17779838055485
636.7671616583146	1589.0666666666666	15644.6	91.2651441333298
637.5241167605723	1588.9333333333334	15628.1	91.2830343848558
638.2809991909518	1589.2333333333333	15624.4	90.63793054088134
639.037808947288	1588.6	15608.466666666667	90.64105816327866
639.7945460274159	1589.0	15622.1	91.35114117536975
640.5512104291702	1589.1333333333334	15598.466666666667	91.13344876225958
641.3078021503857	1588.5333333333333	15583.2	91.69304149483001
642.0643211888971	1588.7666666666667	15540.333333333334	91.92262560920776
642.8207675425394	1588.2333333333333	15513.333333333334	91.37245147086598
643.5771412091474	1588.8666666666666	15491.3	91.98076514948322
644.3334421865558	1589.0666666666666	15461.1	91.06224198396588
645.0896704725996	1589.2	15433.0	90.84204514535377
645.8458260651132	1589.0333333333333	15411.6	90.2733962625125
646.6019089619319	1588.3333333333333	15376.933333333332	89.77253085102242
647.3579191608902	1589.1333333333334	15355.366666666667	89.63717444970257
648.1138566598231	1588.6	15344.766666666666	91.17842032189945
648.8697214565653	1588.7	15347.8	91.59179404499905
649.6255135489516	1589.0	15312.666666666666	91.45130378376541
650.3812329348169	1588.5333333333333	15307.366666666667	91.24494002044305
651.1368796119959	1589.1666666666667	15310.6	90.87049940361963
651.8924535783235	1588.9333333333334	15324.633333333333	90.5590514091135
652.6479548316345	1588.5666666666666	15272.966666666667	89.91533070136637
653.4033833697637	1588.7666666666667	15277.7	90.36767888294622
654.1587391905458	1588.6	15275.766666666666	90.93710844157428
654.9140222918159	1589.2	15290.633333333333	91.32305443783062
655.6692326714084	1589.1	15306.4	91.48682647410594
656.4243703271585	1588.4	15316.333333333334	90.306924592763
657.1794352569008	1588.4	15349.233333333334	90.2974660299735
657.9344274584702	1588.7	15362.066666666668	90.1932048989844
658.6893469297014	1588.6	15386.0	89.75666195087364
659.4441936684294	1588.2666666666667	15399.5	90.1841288412106
660.1989676724888	1588.6666666666667	15435.7	90.49899208066962
660.9536689397146	1588.9333333333334	15456.533333333333	90.29067206992404
661.7082974679414	1588.6666666666667	15518.3	90.93555168088797
662.4628532550042	1588.8333333333333	15552.1	90.55912197698478
663.2173362987378	1589.2333333333333	15595.433333333332	89.584397327504
663.9717465969768	1588.7666666666667	15632.766666666666	88.83328494709424
664.7260841475563	1589.0	15675.933333333332	89.59773611174502
665.480348948311	1588.8333333333333	15737.666666666666	89.6151227070374
666.2345409970756	1588.9666666666667	15810.3	89.25550964610221
666.988660291685	1588.2333333333333	15860.366666666667	88.80712180374167
667.742706829974	1588.8	15920.833333333334	88.43633737399915
668.4966806097776	1588.8333333333333	16002.233333333334	89.04902158779386
669.2505816289303	1589.2	16092.033333333333	90.39728485312285
670.0044098852671	1588.6333333333334	16207.066666666668	90.05027254253932
670.7581653766227	1588.7	16312.4	90.12966572376503
671.511848100832	1588.9	16407.333333333332	90.50778350055796
672.2654580557298	1589.1666666666667	16487.233333333334	90.00967917351701
673.0189952391509	1589.2666666666667	16578.033333333333	89.65532509784374
673.7724596489301	1589.1666666666667	16647.366666666665	89.22237476884585
674.5258512829022	1588.5666666666666	16768.433333333334	89.1042771265448
675.279170138902	1589.2	16873.4	88.88968177798506
676.0324162147645	1588.6	16988.7	88.83483075471453
676.7855895083242	1589.0333333333333	17117.466666666667	88.44244298379532
677.5386900174161	1588.7	17240.066666666666	88.65167541388155
678.2917177398749	1588.9333333333334	17394.966666666667	90.27590936015854
679.0446726735356	1588.4666666666667	17536.1	89.34014073428608
679.797554816233	1588.5333333333333	17644.2	89.55882018466993
680.5503641658016	1589.1666666666667	17748.733333333334	88.94617340054923
681.3031007200765	1588.7	17831.133333333335	87.48354163527229
682.0557644768925	1589.0666666666666	17925.666666666668	87.9852277508523
682.8083554340842	1588.7666666666667	18043.3	88.13518691992383
683.5608735894867	1588.5	18197.666666666668	88.7067268826316
684.3133189409347	1589.3666666666666	18316.366666666665	88.04154792207879
685.0656914862628	1589.4666666666667	18467.2	88.67464600024815
685.8179912233061	1588.9333333333334	18572.066666666666	88.32979797543554
686.5702181498993	1588.7666666666667	18689.933333333334	87.61798890209349
687.3223722638772	1589.1333333333334	18806.166666666668	87.39576554798447
688.0744535630747	1588.5333333333333	18947.2	88.29160891214183
688.8264620453265	1588.6666666666667	19042.0	88.72231724477227
689.5783977084674	1588.5333333333333	19144.466666666667	88.62953680298618
690.3302605503324	1588.2	19277.466666666667	89.65104708458367
691.082050568756	1588.1333333333334	19378.2	89.50500099296285
691.8337677615733	1589.4	19493.5	88.7682335826094
692.585412126619	1588.9666666666667	19613.2	88.15753380863977
693.3369836617278	1588.8333333333333	19680.866666666665	87.9814457214224
694.0884823647348	1589.0	19779.7	87.23383306824519
694.8399082334745	1588.7333333333333	19878.733333333334	87.50279889609536
695.5912612657819	1588.6333333333334	19986.433333333334	87.72119891006648
696.3425414594917	1589.3666666666666	20071.2	88.55207339456494
697.0937488124388	1589.2	20111.533333333333	88.97000235497208
697.8448833224579	1588.8333333333333	20163.6	88.77263193616011
698.5959449873841	1588.9666666666667	20186.8	88.5941633770129
699.3469338050518	1588.7666666666667	20215.733333333334	88.34902958599642
700.0978497732962	1588.9	20246.9	87.94186965434785
700.8486928899517	1589.2	20290.966666666667	88.09858661220454
701.5994631528534	1589.1666666666667	20327.7	87.54014592135427
702.3501605598362	1588.7333333333333	20319.1	87.57676191340124
703.1007851087347	1588.7	20353.3	87.56302709005517
703.8513367973837	1588.7666666666667	20356.566666666666	86.77905939552602
704.6018156236181	1588.7	20358.133333333335	87.25885405426135
705.3522215852728	1588.9	20354.233333333334	87.34505296534358
706.1025546801824	1588.8	20354.566666666666	87.36828813758943
706.8528149061818	1588.3333333333333	20352.8	88.10675401841274
707.603002261106	1588.9666666666667	20351.366666666665	87.77645510728037
708.3531167427894	1589.0666666666666	20327.966666666667	87.55998498798007
709.1031583490673	1589.1666666666667	20274.666666666668	88.26810580674103
709.8531270777742	1588.4666666666667	20217.066666666666	88.23854339098635
710.6030229267449	1589.5	20142.6	87.43376747541559
711.3528458938142	1588.8	20116.266666666666	88.13118574117749
712.1025959768172	1589.2	20066.666666666668	87.9186527414667
712.8522731735884	1589.5	19991.266666666666	88.11248864682538
713.6018774819628	1589.4666666666667	19872.4	87.23332300010131
714.351408899775	1589.3666666666666	19798.966666666667	87.09859264764415
715.1008674248601	1588.2666666666667	19725.4	87.48802091877218
715.8502530550527	1588.9333333333334	19600.4	86.98972586788638
716.5995657881876	1588.6	19482.1	85.60058355141967
717.3488056220998	1589.3666666666666	19372.866666666665	85.57515405105511
718.097972554624	1589.0	19264.166666666668	85.06701861587271
718.8470665835949	1589.4	19218.333333333332	85.81753532591438
719.5960877068475	1588.8666666666666	19189.033333333333	86.19527567405562
720.3450359222164	1589.4	19152.133333333335	86.40859738929872
721.0939112275368	1589.1666666666667	19131.133333333335	87.1164335330482
721.842713620643	1588.7	19097.1	86.80937960624952
722.5914430993702	1589.0	19078.3	86.98916538221532
723.340099661553	1587.9	19045.733333333334	87.31282653125129
724.0886833050263	1589.1333333333334	18983.933333333334	86.56089416013786
724.837194027625	1588.2666666666667	18943.333333333332	86.55723206525835
725.5856318271836	1588.8666666666666	18890.933333333334	85.64757109849245
726.3339967015373	1588.8666666666666	18846.333333333332	86.15001704816481
727.0822886485207	1589.0333333333333	18785.466666666667	85.81698734120587
727.8305076659686	1589.2333333333333	18728.266666666666	85.90114091300538
728.5786537517159	1588.7333333333333	18677.733333333334	86.0460850076361
729.3267269035974	1588.7333333333333	18617.966666666667	86.02148829006745
730.0747271194479	1588.9333333333334	18598.933333333334	86.54540078181671
730.822654397102	1588.8	18551.433333333334	86.18487787533485
731.5705087343949	1589.1333333333334	18503.733333333334	86.06838927783157
732.3182901291611	1589.2333333333333	18444.066666666666	85.74111349442236
733.0659985792356	1588.8333333333333	18409.0	85.83688020992979
733.8136340824532	1588.9	18362.066666666666	85.41837512525444
734.5611966366486	1589.3666666666666	18354.033333333333	85.58295109252234
735.3086862396566	1588.1666666666667	18374.4	85.83432493664249
736.056102889312	1588.5666666666666	18400.233333333334	86.2386567305247
736.8034465834498	1589.6	18385.3	85.4438737723644
737.5507173199047	1589.4333333333334	18372.333333333332	85.897323672991
738.2979150965115	1589.1333333333334	18415.633333333335	86.99887812510012
739.045039911105	1589.3	18427.533333333333	86.67767202908941
739.79209176152	1589.0333333333333	18413.966666666667	87.029924992241
740.5390706455914	1589.5666666666666	18385.4	86.50843199743531
741.285976561154	1588.6333333333334	18395.933333333334	86.7522363188534
742.0328095060426	1589.3333333333333	18391.066666666666	86.48323025581716
742.7795694780918	1589.0333333333333	18387.8	86.60741555724064
743.5262564751367	1588.9	18376.0	86.36776443684111
744.272870495012	1588.4666666666667	18341.766666666666	85.07286903290006
745.0194115355524	1588.6333333333334	18319.166666666668	85.1312898756832
745.765879594593	1589.2333333333333	18307.066666666666	85.78367645476325
746.5122746699683	1588.5	18289.233333333334	86.35324291407294
747.2585967595134	1588.7	18281.3	87.02560017381242
748.0048458610628	1589.0666666666666	18275.9	86.35450401647259
748.7510219724516	1589.1666666666667	18271.866666666665	85.0599730479357
749.4971250915144	1589.3333333333333	18308.966666666667	85.94966947473635
750.243155216086	1589.2333333333333	18333.933333333334	86.0328978324846
750.9891123440015	1589.2666666666667	18383.533333333333	86.61205309086573
751.7349964730954	1589.9	18423.7	85.77888291250612
752.4808076012027	1589.6	18480.066666666666	86.03302903243181
753.2265457261582	1588.4333333333334	18490.066666666666	85.04199571177197
753.9722108457964	1589.5	18556.133333333335	84.60449524928627
754.7178029579526	1589.8333333333333	18614.533333333333	85.00313687472176
755.4633220604613	1588.6666666666667	18629.366666666665	84.28429703133045
756.2087681511574	1588.8	18665.533333333333	84.1395090644222
756.9541412278757	1588.8333333333333	18692.5	84.33442825436437
757.699441288451	1588.6666666666667	18732.933333333334	85.29526040930371
758.4446683307182	1589.0	18785.466666666667	85.99839876137885
759.1898223525119	1588.6666666666667	18870.166666666668	86.03079473806919
759.9349033516671	1588.8333333333333	18937.166666666668	85.63798917899356
760.6799113260186	1588.7	19013.766666666666	86.28406969793805
761.424846273401	1589.6666666666667	19065.633333333335	85.82644265250839
762.1697081916495	1588.5666666666666	19122.3	86.29172103978166
762.9144970785986	1589.1666666666667	19170.633333333335	85.00696205354606
763.6592129320832	1589.0333333333333	19248.033333333333	85.19295184908292
764.4038557499381	1588.8	19319.566666666666	85.78891188200647
765.1484255299982	1588.7333333333333	19374.366666666665	85.1694934914872
765.8929222700982	1589.7	19436.866666666665	85.74153632497207
766.637345968073	1589.4666666666667	19502.6	85.25588092603256
767.3816966217572	1589.4	19580.366666666665	85.03249413045951
768.1259742289859	1589.5666666666666	19648.933333333334	84.7548281088946
768.8701787875938	1589.2333333333333	19765.566666666666	84.89316829105245
769.6143102954156	1588.7666666666667	19816.6	85.0232394546626
770.3583687502863	1588.9333333333334	19866.6	84.45640075378014
771.1023541500406	1588.6	19917.733333333334	84.28100226438569
771.8462664925133	1588.9666666666667	19983.533333333333	84.53022133275128
772.5901057755393	1588.8666666666666	20095.466666666667	84.40151911063805
773.3338719969533	1589.3666666666666	20209.0	83.78918953195414
774.0775651545903	1588.4	20304.266666666666	84.25890065196471
774.8211852462848	1588.8333333333333	20370.233333333334	84.58496095094301
775.5647322698719	1588.3	20454.6	84.05224250153522
776.3082062231862	1589.0666666666666	20525.6	84.15082359072939
777.0516071040627	1588.3666666666666	20647.9	84.23381856372822
777.7949349103361	1589.0333333333333	20762.4	84.14392096321285
778.5381896398412	1588.3	20867.533333333333	84.6624580208838
779.281371290413	1588.8666666666666	20972.5	84.42588282963747
780.024479859886	1589.0	21076.366666666665	83.99950328086477
780.7675153460953	1589.0333333333333	21197.833333333332	84.2435330065373
781.5104777468754	1588.7333333333333	21281.533333333333	84.36998368971959
782.2533670600615	1588.6666666666667	21384.533333333333	84.21820408932734
782.996183283488	1589.0	21478.3	83.5682625565627
783.73892641499	1589.0666666666666	21576.766666666666	83.39207270380214
784.4815964524023	1589.2666666666667	21661.3	83.18674519807593
785.2241933935596	1588.3666666666666	21758.766666666666	84.3396490758477
785.9667172362967	1589.0666666666666	21848.7	84.10239102817238
786.7091679784486	1589.1	21951.933333333334	83.81510205640535
787.4515456178499	1589.3333333333333	22091.366666666665	83.46588442079903
788.1938501523355	1589.1333333333334	22214.066666666666	83.4933914478227
788.9360815797401	1589.1666666666667	22338.766666666666	82.6561382259639
789.6782398978987	1589.1	22453.333333333332	82.73419554096259
790.420325104646	1588.6666666666667	22565.5	83.28231839192206
791.1623371978169	1588.9333333333334	22691.233333333334	83.81548923193868
791.9042761752461	1589.5	22788.5	84.31756884187358
792.6461420347684	1588.8	22866.533333333333	83.87348905407504
793.3879347742187	1589.0666666666666	22973.7	83.90451487358307
794.1296543914318	1588.5666666666666	23067.033333333333	83.5379226797999
794.8713008842426	1589.4333333333334	23171.933333333334	83.8289769114913
795.6128742504857	1588.8	23309.433333333334	83.69930951693426
796.354374487996	1588.9333333333334	23427.466666666667	84.14241634038578
797.0958015946084	1589.1333333333334	23502.5	83.17771996452568
797.8371555681575	1588.6333333333334	23654.966666666667	83.97706740212179
798.5784364064783	1589.1666666666667	23758.966666666667	83.44281339927821
799.3196441074057	1588.4333333333334	23925.033333333333	83.56243116315939
800.0607786687742	1588.8	24049.966666666667	83.15629686857432
800.8018400884189	1588.8666666666666	24140.7	82.84624147806034
801.5428283641745	1589.3333333333333	24217.3	82.30720783236963
802.2837434938757	1588.7	24341.7	83.25752344151056
803.0245854753575	1588.8	24442.133333333335	82.9314625119374
803.7653543064547	1588.8333333333333	24552.233333333334	84.26428708448589
804.5060499850019	1588.3666666666666	24670.166666666668	83.9533783628478
805.2466725088342	1588.8333333333333	24758.866666666665	84.26862934316672
805.9872218757862	1589.2333333333333	24877.9	83.85319801352138
806.7276980836928	1588.3	24944.766666666666	82.98111823021034
807.4681011303886	1588.8	25044.5	82.87146984661527
808.2084310137088	1588.9	25086.366666666665	82.84263937486047
808.948687731488	1588.8666666666666	25178.266666666666	83.11159323410477
809.688871281561	1589.0666666666666	25263.433333333334	82.92654197675162
810.4289816617627	1588.9666666666667	25318.6	82.57726796088782
811.1690188699278	1589.1	25467.2	83.26907617969795
811.9089829038911	1588.5666666666666	25484.0	82.60123815118669
812.6488737614875	1588.5333333333333	25548.533333333333	82.96202416234105
813.3886914405518	1588.3666666666666	25625.3	83.02229172947762
814.1284359389189	1588.3666666666666	25749.233333333334	83.31911585023889
814.8681072544233	1589.3	25850.033333333333	83.30320648239261
815.6077053849002	1589.0	25949.066666666666	83.56596899153674
816.3472303281842	1589.1333333333334	26020.5	83.01368733011418
817.0866820821101	1588.8	26065.366666666665	83.22143499993007
817.8260606445127	1588.7	26184.266666666666	84.20953204716592
818.5653660132269	1589.4666666666667	26296.866666666665	84.34587158859517
819.3045981860876	1588.9666666666667	26359.7	84.47975143945668
820.0437571609293	1589.2666666666667	26457.133333333335	84.74563687715666
820.7828429355872	1589.4666666666667	26486.7	84.13390689253852
821.5218555078957	1588.1666666666667	26571.566666666666	83.78010455433628
822.26079487569	1589.4333333333334	26700.866666666665	83.47266876409716
822.9996610368046	1588.8	26785.966666666667	83.5501428065058
823.7384539890745	1588.8666666666666	26848.333333333332	83.5070121765571
824.4771737303345	1588.8666666666666	26912.8	82.57384191857814
825.2158202584193	1589.5333333333333	27015.433333333334	82.5871531238523
825.9543935711638	1588.2666666666667	27116.3	82.77881490048169
826.6928936664028	1588.6666666666667	27218.9	82.13613709477254
827.4313205419711	1588.1666666666667	27292.866666666665	82.59570311699338
828.1696741957036	1589.0666666666666	27371.2	81.92300485454395
828.907954625435	1589.3	27448.5	82.13569899107821
829.646161829	1588.5333333333333	27526.866666666665	82.2226395897576
830.3842958042337	1589.0666666666666	27589.966666666667	82.03177020872792
831.1223565489707	1588.5333333333333	27700.833333333332	83.22188601301642
831.8603440610459	1589.0	27778.533333333333	82.28889029759239
832.598258338294	1588.4666666666667	27848.433333333334	82.85378351203364
833.3360993785501	1588.8333333333333	27901.733333333334	82.7181066368564
834.0738671796487	1588.4666666666667	27930.6	81.62638735320466
834.8115617394246	1588.4	28002.366666666665	81.83924147484274
835.5491830557129	1588.2666666666667	28132.933333333334	82.22102452318316
836.2867311263482	1589.0666666666666	28230.2	82.31877434900726
837.0242059491653	1588.2	28340.7	81.58888508275903
837.7616075219992	1588.6333333333334	28473.166666666668	80.85047231183147
838.4989358426844	1588.6666666666667	28478.766666666666	80.74000040329416
839.2361909090561	1589.0	28520.133333333335	81.37044509137638
839.9733727189487	1588.5333333333333	28555.466666666667	81.48214335852806
840.7104812701973	1589.1333333333334	28695.4	82.69826786346243
841.4475165606366	1589.0666666666666	28828.233333333334	82.47182212309623
842.1844785881015	1589.1333333333334	28977.2	82.32638691582295
842.9213673504267	1589.6	29090.533333333333	82.27695536672732
843.6581828454471	1587.9	29119.333333333332	82.44799028257933
844.3949250709974	1588.9333333333334	29155.766666666666	82.34474304721411
845.1315940249126	1589.4	29214.633333333335	82.76707153428163
845.8681897050272	1588.1	29260.8	82.13198333197393
846.6047121091764	1588.5333333333333	29389.566666666666	81.88644947349817
847.3411612351948	1588.9	29556.666666666668	82.78079981672427
848.0775370809172	1587.9666666666667	29668.033333333333	82.08664497362572
848.8138396441784	1589.8333333333333	29760.066666666666	82.17737774329888
849.5500689228132	1589.0	29818.566666666666	81.92348526856463
850.2862249146566	1588.3333333333333	29894.766666666666	81.91580930955821
851.0223076175432	1588.7	30016.266666666666	81.88587778078274
851.7583170293079	1589.0666666666666	30244.0	82.04749056879265
852.4942531477856	1589.2666666666667	30329.966666666667	81.8644285104823
853.2301159708109	1588.8	30323.5	82.02074451575118
853.9659054962187	1588.4333333333334	30345.4	82.03718591375294
854.7016217218439	1589.1	30427.6	81.99412049620736
855.4372646455213	1589.0333333333333	30480.4	81.96515364415916
856.1728342650856	1588.6333333333334	30541.166666666668	81.8639546963725
856.9083305783716	1588.9333333333334	30689.066666666666	81.7139805402854
857.6437535832143	1588.7666666666667	30778.733333333334	81.2657184002787
858.3791032774483	1588.8333333333333	30896.5	81.0772018986317
859.1143796589085	1589.2666666666667	30952.366666666665	81.3534754800562
859.8495827254299	1588.7666666666667	31061.133333333335	80.90766339579037
860.5847124748469	1589.3333333333333	31085.9	80.70052525746092
861.3197689049947	1588.5	31213.033333333333	81.03430342046224
862.0547520137079	1588.2	31377.233333333334	81.85322755087509
862.7896617988213	1589.0	31523.5	82.04324987797168
863.5244982581698	1588.0	31619.5	82.38871901857293
864.2592613895882	1588.8	31672.966666666667	82.68897752822144
864.9939511909114	1588.4	31680.8	82.77638406411761
865.728567659974	1588.6333333333334	31700.166666666668	82.31439723724898
866.4631107946109	1589.0666666666666	31747.266666666666	81.83558493648873
867.197580592657	1588.7	31826.2	82.35984219354783
867.931977051947	1588.7333333333333	31950.066666666666	82.75325381450622
868.6663001703158	1589.6666666666667	32044.7	83.44758089609064
869.4005499455982	1588.5	32070.566666666666	83.49951197786814
870.1347263756289	1589.5	32044.466666666667	83.47485702275313
870.8688294582428	1588.9	32181.8	83.32830615764568
871.6028591912748	1589.3	32293.133333333335	83.7672069516131
872.3368155725594	1588.8666666666666	32419.5	83.53704474634509
873.0706985999318	1589.2666666666667	32461.266666666666	83.04559072995654
873.8045082712266	1589.7333333333333	32485.4	82.0372135853762
874.5382445842787	1588.4666666666667	32574.2	81.61806166628146
875.2719075369228	1588.4333333333334	32725.333333333332	81.22999667340973
876.0054971269938	1588.2	32913.26666666667	81.07792648242668
876.7390133523264	1588.5333333333333	33116.03333333333	80.89134346635193
877.4724562107556	1588.1666666666667	33312.76666666667	79.99955451561266
878.2058257001161	1588.4666666666667	33522.0	80.76735448224574
878.9391218182427	1588.3333333333333	33597.933333333334	80.26311869188348
879.6723445629702	1589.0	33686.23333333333	80.13421288401263
880.4054939321335	1588.6666666666667	33757.8	79.5806799567216
881.1385699235674	1588.7	33974.73333333333	79.7608522771163
881.8715725351066	1589.6	34187.86666666667	78.88008153445338
882.604501764586	1589.0666666666666	34349.433333333334	78.7345481752899
883.3373576098403	1588.4	34570.166666666664	79.60501420682536
884.0701400687044	1588.5666666666666	34749.3	78.92113719748454
884.8028491390132	1589.2	34850.2	78.34117740432117
885.5354848186014	1588.5	34950.5	78.21381201282928
886.2680471053038	1588.8666666666666	35026.6	77.82031698623902
887.0005359969554	1588.1	35146.23333333333	77.3187279965501
887.7329514913906	1588.7333333333333	35303.566666666666	77.3168485359711
888.4652935864447	1589.3	35513.0	76.87200911998525
889.1975622799522	1589.0	35692.433333333334	76.36526088507647
889.929757569748	1588.8666666666666	35901.066666666666	76.83689998239969
890.6618794536669	1588.9666666666667	36015.333333333336	76.99734140917002
891.3939279295437	1589.0333333333333	36055.933333333334	76.34812358018162
892.1259029952132	1588.9	36219.833333333336	77.10713384878945
892.8578046485103	1589.0333333333333	36363.26666666667	77.12983080220201
893.5896328872698	1588.8	36555.5	77.26011726864488
894.3213877093264	1588.5666666666666	36810.433333333334	77.06838553110262
895.0530691125149	1588.5666666666666	37066.23333333333	77.03290720206688
895.7846770946703	1588.8666666666666	37325.066666666666	77.41491076301473
896.5162116536272	1589.1	37517.86666666667	77.57615496372549
897.2476727872206	1588.5666666666666	37636.96666666667	78.47390902750327
897.9790604932853	1589.3	37758.13333333333	78.62917558105278
898.7103747696559	1588.8666666666666	37983.833333333336	78.26013499149029
899.4416156141674	1589.3666666666666	38172.7	78.37016011951133
900.1727830246544	1588.9	38394.3	78.53510070981703
900.9038769989521	1589.1	38668.3	79.08380800251268
901.634897534895	1588.3	38904.23333333333	79.24983991749819
902.365844630318	1589.1333333333334	39121.5	80.00041044565327
903.0967182830558	1589.3	39244.03333333333	81.25454530984858
903.8275184909435	1588.8333333333333	39392.03333333333	80.9577489061081
904.5582452518156	1589.0333333333333	39621.1	80.89735481811827
905.288898563507	1588.0666666666666	39761.53333333333	81.10576747836579
906.0194784238527	1589.1666666666667	39830.63333333333	80.5164141688859
906.7499848306873	1589.0333333333333	40053.9	79.73785672733561
907.4804177818455	1588.5333333333333	40214.933333333334	78.9528389618055
908.2107772751625	1588.9333333333334	40420.566666666666	79.45325246695866
908.9410633084728	1588.3666666666666	40609.7	79.44903420285351
909.6712758796114	1588.9	40731.4	79.17037287231844
910.4014149864129	1588.8333333333333	40860.23333333333	79.42770598743377
911.1314806267123	1588.3666666666666	40952.8	78.5858171174282
911.8614727983444	1588.1333333333334	41124.63333333333	78.84283112380606
912.5913914991438	1588.9	41281.53333333333	78.16699293740369
913.3212367269456	1588.7	41458.433333333334	78.29779215383364
914.0510084795844	1588.6666666666667	41687.13333333333	78.76107378012418
914.7807067548952	1589.0666666666666	41833.333333333336	78.86351776751245
915.5103315507125	1588.4	41898.26666666667	78.70687899224943
916.2398828648716	1588.6666666666667	41986.566666666666	78.63997721264828
916.9693606952068	1589.2666666666667	42157.4	79.00457298884054
917.6987650395532	1588.9666666666667	42258.6	78.70346392080944
918.4280958957455	1589.1	42323.3	78.524131795946
919.1573532616186	1588.9	42360.53333333333	78.05056652711714
919.8865371350073	1588.4666666666667	42397.73333333333	77.85160765887674
920.6156475137464	1588.7666666666667	42447.8	78.4403220136147
921.3446843956707	1588.4333333333334	42466.4	78.60501934928482
922.0736477786149	1589.8	42462.63333333333	78.86422588636256
922.802537660414	1588.9666666666667	42481.86666666667	78.81118042959638
923.5313540389027	1589.2333333333333	42502.4	78.36091335738698
924.2600969119159	1589.1333333333334	42503.0	78.11795025573788
924.9887662772883	1588.5	42442.1	78.16106609863313
925.7173621328548	1588.8333333333333	42386.53333333333	77.57065607807169
926.4458844764501	1588.0333333333333	42335.566666666666	77.1393989962345
927.1743333059092	1589.1333333333334	42123.53333333333	76.83304876479367
927.9027086190666	1588.5333333333333	41834.433333333334	76.07399814162662
928.6310104137575	1588.3333333333333	41435.96666666667	76.95306513109686
929.3592386878165	1589.2666666666667	40926.3	77.59910567018343
930.0873934390784	1588.3666666666666	40213.73333333333	77.42455505845103
930.815474665378	1589.0333333333333	39436.5	77.55242584455817
931.5434823645503	1588.7333333333333	38542.36666666667	77.89454075337044
932.2714165344298	1588.9333333333334	37473.8	78.03818345041634
932.9992771728516	1588.9333333333334	36402.9	78.51818054529109
933.7270642776504	1589.1333333333334	35226.13333333333	77.67582850464237
934.4547778466609	1588.6	34143.73333333333	77.58193827564264
935.1824178777181	1588.4666666666667	33324.166666666664	77.48301139580339
935.9099843686568	1588.8	32576.466666666667	77.23173980994629
936.6374773173115	1588.9666666666667	32050.866666666665	77.19239702157125
937.3648967215174	1588.6666666666667	31738.0	77.48958269004537
938.0922425791092	1588.5	31549.233333333334	77.12563784222047
938.8195148879216	1588.6333333333334	31566.433333333334	76.46500479265076
939.5467136457895	1588.8333333333333	31727.733333333334	76.36808029427634
940.2738388505477	1588.6333333333334	31952.933333333334	75.86283436328775
941.000890500031	1588.4666666666667	32303.833333333332	76.63075787097377
941.7278685920743	1588.6	32894.333333333336	76.98843361486924
942.4547731245123	1588.4666666666667	33522.36666666667	76.53437641227956
943.1816040951798	1588.6333333333334	34264.3	76.9258589913285
943.9083615019116	1589.0333333333333	34983.066666666666	76.34077962369778
944.6350453425426	1588.6333333333334	35756.13333333333	76.19005458239859
945.3616556149077	1589.1333333333334	36476.066666666666	75.6178372191728
946.0881923168415	1588.9333333333334	37232.666666666664	75.85712232779149
946.8146554461789	1588.9	37974.13333333333	76.17038476724507
947.5410450007547	1589.0333333333333	38739.4	76.1329605545593
948.2673609784038	1588.8333333333333	39479.96666666667	76.34544030967314
948.9936033769609	1588.6	40282.833333333336	76.3851514226877
949.7197721942608	1588.8333333333333	41029.26666666667	76.53506228695439
950.4458674281384	1588.6	41810.53333333333	77.72531307524876
951.1718890764284	1589.2666666666667	42518.933333333334	78.16535933164222
951.8978371369658	1588.7	43231.23333333333	77.98410631920082
952.6237116075853	1589.5333333333333	43855.63333333333	77.63101579712718
953.3495124861216	1588.4	44445.0	77.13179256439425
954.0752397704097	1588.5333333333333	45003.96666666667	76.91278023052664
954.8008934582843	1589.1	45554.63333333333	76.72985596509093
955.5264735475803	1588.4666666666667	46064.96666666667	76.89707804410017
956.2519800361324	1588.5666666666666	46520.433333333334	76.98985244199284
956.9774129217755	1588.7333333333333	46960.7	77.14422367019759
957.7027722023442	1588.9	47402.73333333333	77.1214295461903
958.4280578756737	1589.1666666666667	47784.23333333333	77.79757306975387
959.1532699395985	1588.6666666666667	48077.9	78.29461564842416
959.8784083919536	1588.7666666666667	48451.066666666666	78.52134846291777
960.6034732305736	1588.5333333333333	48790.8	78.23778777062101
961.3284644532936	1588.8333333333333	49022.26666666667	77.9863408736654
962.053382057948	1588.2	49246.03333333333	76.79111803365129
962.7782260423721	1588.9333333333334	49500.36666666667	76.40617313247847
963.5029964044004	1587.9	49676.76666666667	75.82337936689699
964.2276931418677	1588.9666666666667	49883.03333333333	76.18325677184453
964.952316252609	1589.2333333333333	50048.63333333333	76.0123907205899
965.6768657344589	1589.1	50117.066666666666	75.94299917113385
966.4013415852523	1588.9666666666667	50165.36666666667	75.78183964155447
967.1257438028242	1589.1666666666667	50215.1	76.41930892720829
967.8500723850091	1588.9333333333334	50252.23333333333	75.99957293015949
968.574327329642	1589.2666666666667	50306.03333333333	75.52814290659138
969.2985086345576	1589.2	50448.3	75.80513669155634
970.0226162975908	1589.0333333333333	50518.666666666664	75.70125783985249
970.7466503165765	1589.0666666666666	50535.53333333333	75.59255542833264
971.4706106893493	1589.0333333333333	50548.8	75.2500334110188
972.1944974137441	1589.1333333333334	50400.76666666667	75.78397451004143
972.9183104875957	1589.1666666666667	50064.933333333334	75.8520329387177
973.6420499087391	1589.2666666666667	49718.03333333333	76.14485805724918
974.3657156750087	1589.5	49429.833333333336	75.89993331419693
975.0893077842397	1588.9333333333334	49193.7	75.7091728735203
975.8128262342667	1589.1333333333334	49091.03333333333	75.58935500272057
976.5362710229247	1588.2666666666667	49023.566666666666	75.5414772751715
977.2596421480483	1589.1	48929.433333333334	75.06571263660625
977.9829396074724	1588.7	48800.86666666667	74.37787162208525
978.7061633990318	1589.1333333333334	48581.46666666667	74.72352351313512
979.4293135205613	1588.8666666666666	48315.9	74.94660000063816
980.1523899698958	1588.8	48089.166666666664	75.62260000005563
980.87539274487	1588.9666666666667	48018.86666666667	75.79513472980817
981.5983218433189	1588.7	48070.8	76.18438721117911
982.3211772630771	1588.4333333333334	48145.26666666667	76.38871660235277
983.0439590019795	1589.2	48190.8	75.9697882783836
983.7666670578608	1589.2333333333333	48301.8	75.86745685900875
984.4893014285559	1588.2	48296.433333333334	75.43724611935401
985.2118621118997	1589.4	48283.6	76.1283107152936
985.9343491057269	1588.4666666666667	48248.63333333333	76.04963336440136
986.6567624078724	1589.3	48078.566666666666	75.67049342422446
987.3791020161709	1588.2	48035.53333333333	76.37453647336007
988.1013679284573	1589.5	47956.833333333336	75.65522848877335
988.8235601425663	1588.6333333333334	47940.86666666667	75.80894435974602
989.5456786563328	1589.3333333333333	48022.933333333334	76.33158392413559
990.2677234675917	1589.0	48053.73333333333	75.93191293110405
990.9896945741776	1589.0666666666666	48027.86666666667	75.54104475018445
991.7115919739255	1589.0666666666666	47835.4	75.01793460909997
992.4334156646702	1588.5666666666666	47563.13333333333	75.95209258719014
993.1551656442463	1588.9666666666667	47139.86666666667	75.47284831829975
993.8768419104888	1589.4666666666667	46810.96666666667	75.5053696864679
994.5984444612325	1589.4	46502.63333333333	75.21507172286758
995.3199732943121	1589.1666666666667	46210.73333333333	75.18476539587881
996.0414284075626	1589.0666666666666	45919.46666666667	74.53315185411536
996.7628097988187	1588.6333333333334	45686.4	74.28557418780738
997.4841174659151	1588.8333333333333	45444.73333333333	73.76057777050939
998.2053514066869	1588.9	45158.13333333333	73.95408908861648
998.9265116189687	1589.6666666666667	44758.73333333333	74.31394366171595
999.6475981005952	1589.2333333333333	44182.76666666667	74.40651364610338
1000.3686108494015	1588.6	43628.0	74.16157035905353
1001.0895498632223	1588.7333333333333	43293.23333333333	74.16205100512077
1001.8104151398923	1588.9666666666667	42940.3	74.46580683116885
1002.5312066772464	1589.0666666666666	42667.7	74.94466458005361
1003.2519244731194	1588.9333333333334	42316.666666666664	74.5792385656738
1003.9725685253462	1589.1	41981.666666666664	74.36761409502466
1004.6931388317614	1588.8333333333333	41634.6	74.04055592450678
1005.4136353902	1588.8	41172.03333333333	74.04835381433723
1006.1340581984969	1589.0	40668.23333333333	74.11258400122964
1006.8544072544867	1589.1	40022.96666666667	74.05916883394364
1007.5746825560042	1589.2666666666667	39405.63333333333	74.13061027919662
1008.2948841008844	1589.5	38872.76666666667	74.59537404169278
1009.0150118869618	1588.6666666666667	38434.433333333334	74.90403813661881
1009.7350659120716	1588.3333333333333	38090.86666666667	74.67047779912238
1010.4550461740483	1588.8	37715.96666666667	74.19146066075675
1011.174952670727	1588.4333333333334	37367.833333333336	74.63344128275911
1011.8947853999423	1589.0666666666666	36969.96666666667	74.53560973609449
1012.614544359529	1589.1333333333334	36425.03333333333	74.93022317738047
1013.334229547322	1588.6666666666667	35847.23333333333	75.59440539417784
1014.0538409611561	1589.2666666666667	35192.63333333333	75.8083402140575
1014.7733785988661	1589.4666666666667	34559.433333333334	75.67009713240333
1015.4928424582868	1589.1333333333334	34029.066666666666	75.49781364693165
1016.2122325372529	1588.8333333333333	33533.5	75.88237597531884
1016.9315488335994	1588.3666666666666	33113.066666666666	76.33750007479574
1017.6507913451611	1588.5	32732.466666666667	75.91662636458504
1018.3699600697728	1588.8333333333333	32386.666666666668	75.88324691212493
1019.0890550052692	1589.0333333333333	31963.366666666665	75.8689399075248
1019.8080761494851	1588.4666666666667	31434.3	76.36791861342613
1020.5270235002555	1589.5666666666666	30832.9	76.28860770106073
1021.2458970554151	1588.9666666666667	30085.866666666665	75.83253715842785
1021.9646968127987	1589.3	29436.733333333334	75.5117845810244
1022.6834227702411	1588.4666666666667	28905.033333333333	75.38046633782116
1023.4020749255772	1589.2333333333333	28433.266666666666	74.70666333801239
1024.1206532766416	1588.7333333333333	28070.533333333333	75.40413226336801
1024.8391578212693	1588.8333333333333	27721.666666666668	74.48819414401146
1025.5575885572953	1589.0333333333333	27390.633333333335	74.44370284108399
1026.2759454825539	1588.7333333333333	26940.4	74.97222643861332
1026.9942285948803	1589.8	26331.666666666668	74.41320099481752
1027.7124378921092	1589.9333333333334	25759.3	74.77698056034109
1028.4305733720753	1588.4666666666667	25157.033333333333	74.89147881047738
1029.1486350326138	1588.8333333333333	24578.6	74.49912107356937
1029.866622871559	1588.7	24092.1	74.7947953581369
1030.584536886746	1588.3	23668.0	74.7059913328269
1031.3023770760096	1588.7666666666667	23333.366666666665	74.80857953202405
1032.0201434371845	1588.9	23005.633333333335	74.89401874813366
1032.7378359681059	1589.6666666666667	22664.6	74.64370733521609
1033.455454666608	1588.9666666666667	22241.3	73.99078721337314
1034.1729995305259	1589.1	21836.766666666666	73.95153619216231
1034.8904705576945	1589.9666666666667	21297.966666666667	73.01361261063117
1035.6078677459486	1589.3	20767.233333333334	72.69473034121953
1036.3251910931228	1589.3333333333333	20292.466666666667	73.45065119425082
1037.042440597052	1589.1333333333334	19812.133333333335	73.47815229132533
1037.7596162555712	1588.2333333333333	19395.4	73.70808686972069
1038.4767180665153	1589.2333333333333	19038.9	73.60502745518214
1039.1937460277186	1588.4333333333334	18752.5	74.08163586582643
1039.9107001370162	1588.2333333333333	18475.833333333332	74.20029271040475
1040.627580392243	1589.2333333333333	18192.366666666665	72.90338012599916
1041.3443867912338	1588.9	17859.2	73.7049909707562
1042.0611193318232	1588.9333333333334	17481.433333333334	73.9059634503113
1042.7777780118463	1588.7	17007.566666666666	72.68161812832221
1043.4943628291376	1589.0333333333333	16577.766666666666	73.91136009262378
1044.2108737815322	1588.2	16155.8	73.8773538397443
1044.9273108668647	1589.0333333333333	15819.6	74.1386754083293
1045.64367408297	1589.2	15460.766666666666	73.20160735360871
1046.359963427683	1589.2666666666667	15196.3	74.30606156024156
1047.0761788988382	1588.9	14943.233333333334	74.14425182611649
1047.7923204942708	1588.8333333333333	14693.1	74.52757858321402
1048.5083882118154	1588.6	14422.166666666666	74.3462805132345
1049.224382049307	1589.0	14105.066666666668	74.64236541419491
1049.9403020045802	1588.8333333333333	13776.6	74.2014785419571
1050.6561480754697	1588.5333333333333	13426.133333333333	74.4712290938794
1051.3719202598106	1588.5	13118.433333333332	74.66869682322672
1052.0876185554378	1588.5	12845.366666666667	74.87650162946642
1052.8032429601856	1589.2666666666667	12570.8	74.59011799591458
1053.5187934718892	1588.8333333333333	12378.233333333334	74.95608908883864
1054.2342700883835	1588.6666666666667	12213.766666666666	74.04440509776313
1054.949672807503	1588.6666666666667	12060.266666666666	74.24092035974518
1055.6650016270826	1588.7666666666667	11889.433333333332	74.91469995954431
1056.3802565449573	1588.8333333333333	11681.533333333333	74.20370489990846
1057.0954375589617	1588.8333333333333	11464.1	74.75100044733817
1057.8105446669308	1588.2666666666667	11240.533333333333	73.65469594228031
1058.5255778666992	1589.3	11014.533333333333	74.28021063040602
1059.240537156102	1589.3666666666666	10812.133333333333	75.83419177530598
1059.9554225329737	1589.8	10611.133333333333	74.82110712144751
1060.6702339951491	1588.8	10445.033333333333	74.36664605166821
1061.3849715404633	1588.7	10310.166666666666	74.84218927962318
1062.0996351667509	1588.2333333333333	10193.533333333333	74.38408241753466
1062.8142248718468	1588.4333333333334	10075.7	74.37070478142341
1063.528740653586	1589.4333333333334	9920.7	73.52925279605878
1064.2431825098029	1588.9	9736.4	73.31601148344208
1064.9575504383324	1588.9666666666667	9537.533333333333	73.75619797725344
1065.6718444370097	1588.5333333333333	9336.433333333332	74.07799632937237
1066.386064503669	1588.4666666666667	9161.733333333334	74.05886892650742
1067.1002106361457	1589.5	9012.4	74.427306879681
1067.8142828322743	1588.1333333333334	8912.433333333332	75.09141937161333
1068.5282810898898	1589.1	8799.1	74.01263786080902
1069.2422054068265	1588.8666666666666	8705.7	74.88897523326118
1069.95605578092	1588.7	8601.766666666666	74.28129640552753
1070.6698322100044	1588.7	8469.6	74.57931568394352
1071.383534691915	1589.3	8308.133333333333	75.01744355754062
1072.0971632244864	1588.3666666666666	8141.933333333333	75.15012866892152
1072.8107178055534	1588.9333333333334	7982.566666666667	73.8743592972583
1073.524198432951	1588.7666666666667	7860.1	74.65194127537734
1074.2376051045137	1589.0	7768.233333333334	75.14845278025255
1074.9509378180765	1588.7333333333333	7675.7	74.78897718989762
1075.6641965714741	1589.2666666666667	7593.966666666666	74.60694899234284
1076.3773813625414	1588.0666666666666	7496.733333333334	74.42878183070948
1077.0904921891133	1588.6	7392.433333333333	74.7970254731112
1077.8035290490245	1588.5666666666666	7269.6	74.55144620345784
1078.51649194011	1588.5666666666666	7145.066666666667	75.2272234949289
1079.2293808602042	1588.7333333333333	7006.9	74.586028727111
1079.9421958071423	1588.0666666666666	6886.966666666666	74.26376344439103
1080.6549367787588	1588.8	6795.066666666667	74.22680032467443
1081.367603772889	1588.3666666666666	6728.233333333334	75.93079587035157
1082.080196787367	1588.1333333333334	6665.666666666667	74.26990083060333
1082.7927158200282	1589.0666666666666	6585.133333333333	73.89934167424497
1083.5051608687072	1589.0333333333333	6496.566666666667	75.6218350162405
1084.217531931239	1589.0	6377.9	76.02051875927037
1084.9298290054578	1588.5	6258.366666666667	75.22514796568646
1085.6420520891993	1589.4333333333334	6152.366666666667	74.82243060511549
1086.3542011802977	1589.0	6066.166666666667	74.60047718389767
1087.0662762765878	1589.1333333333334	6013.1	75.96215106067682
1087.7782773759047	1588.8333333333333	5955.3	75.12498636675475
1088.4902044760831	1589.5666666666666	5875.166666666667	74.32802262745355
1089.202057574958	1589.6	5790.1	74.81329756590445
1089.9138366703637	1588.8666666666666	5694.033333333334	74.97493212373384
1090.6255417601355	1588.9333333333334	5606.966666666666	75.53391917106092
1091.337172842108	1588.5	5527.6	74.85234024859786
1092.048729914116	1588.7333333333333	5465.566666666667	75.28617549195972
1092.7602129739944	1588.5	5428.933333333333	75.97621703983937
1093.471622019578	1588.9666666666667	5379.633333333333	74.8749972042779
1094.1829570487016	1589.0333333333333	5313.666666666667	76.048244495373
1094.8942180592	1588.7666666666667	5220.333333333333	75.5426960817493
1095.605405048908	1589.1666666666667	5126.633333333333	74.44208831532629
1096.3165180156604	1588.9333333333334	5065.166666666667	76.4058047288351
1097.027556957292	1588.7333333333333	5019.133333333333	76.65152990096395
1097.7385218716379	1588.4666666666667	4984.366666666667	75.87644028424097
1098.4494127565324	1589.0333333333333	4932.466666666666	76.07404767920904
1099.1602296098106	1588.6	4843.8	74.99621535352384
1099.8709724293074	1588.4333333333334	4769.966666666666	76.25536157640863
1100.5816412128574	1588.5666666666666	4695.8	76.39390081548181
1101.2922359582956	1588.6666666666667	4645.033333333334	75.7175562824918
1102.0027566634565	1588.6666666666667	4608.266666666666	75.83441919385076
1102.7132033261753	1587.5	4566.033333333334	76.14932364564189
1103.4235759442865	1588.8333333333333	4482.8	75.42877318168992
1104.1338745156252	1588.9666666666667	4426.733333333334	78.77230918819245
1104.844099038026	1588.7666666666667	4372.9	77.15396692574944
1105.5542495093239	1589.1666666666667	4333.733333333334	77.11116106829014
1106.2643259273534	1588.8666666666666	4282.533333333334	78.39301944680946
1106.9743282899494	1588.6333333333334	4209.566666666667	77.40414034868759
1107.684256594947	1589.6	4124.433333333333	77.16309931191027
1108.394110840181	1589.4666666666667	4069.5666666666666	76.90028789474772
1109.1038910234856	1588.9666666666667	4030.766666666667	77.66144107028396
1109.8135971426964	1588.7333333333333	3973.0666666666666	77.70716145774838
1110.5232291956477	1589.0	3899.133333333333	78.59008965203581
1111.2327871801745	1588.8	3836.3	79.5485468265085
1111.9422710941117	1589.0	3783.3	78.75790498672639
1112.6516809352938	1588.4	3742.733333333333	80.09608870088086
1113.3610167015559	1588.7666666666667	3686.6666666666665	79.07775142522917
1114.0702783907325	1588.2333333333333	3626.8333333333335	80.64085996502124
1114.7794660006589	1588.8	3582.8333333333335	79.9732969732849
1115.4885795291696	1587.9333333333334	3555.3333333333335	81.83830225184586
1116.1976189740992	1589.0666666666666	3507.3333333333335	82.17700854346222
1116.906584333283	1587.8	3463.7	83.45743092227306
1117.6154756045555	1588.3333333333333	3418.766666666667	80.07268822026501
1118.3242927857516	1588.5333333333333	3384.3333333333335	81.03283750940966
1119.0330358747062	1588.5333333333333	3341.133333333333	80.64076044299556
1119.741704869254	1588.3333333333333	3302.3	83.21524051708995
1120.4502997672296	1589.0	3257.8	80.8813575058176
1121.1588205664682	1587.5333333333333	1665.7333333333333	76.30291368418709
1121.8672672648045	1587.4	1664.8666666666666	67.60134059385676
1122.5756398600731	1588.5	1665.4	77.49028551332074
1123.2839383501089	1588.4	1666.1	84.92016064251403
