# Supplementary material for: Roblonski: A Material-Efficient Robo-Fluidic Toolbox for Rapid Photochemical Characterization
Source: ACS Cent Sci. 2026 Feb 6;12(3):333–44. doi: 10.1021/acscentsci.5c02027 (PMC13022720; doi:10.1021/acscentsci.5c02027)
Supplement: Supplementary file 2 [file oc5c02027_si_002.zip › BeerLambertStudy/Raw Data (Automataed)/BLEC Study (2025 Jun 12)/ZnTPP2/blec_ZnTPP2__12062025_aABS_i1_eEXP_s0_d300e-03_t250-0_m7_v175-0.csv]

name	C:/Users/cbe.mabolha.shared/Documents/Gilson Spectroscopy Project\BLEC Study (2025 Jun 12)\ZnTPP2\blec_ZnTPP2__12062025_aABS_i1_eEXP_s0_d300e-03_t250-0_m7_v175-0.csv
2025-06-12 15:42:35.551225
mix_iter=7	mix_disp=175.0
droplet_volume=50.0	working_volume=250.0
dilution_scheme=Fractional(value=0.3333333333333333)	n_dil=6
calibration=Calibration(y = f(x); f(x) = -0.244 + 0.9765x; s.t. y > 0.0; Set Feb 4	2025 from "Manuscript Figures Data.xlsx")
count	30
interval	0.1 (Sec)
integration_time	40000 (uSec)
NLC=False	DCC=False	WCAL=-5	Slit=S5
Conc_0=0.003	nFRAC=1.0	nConc_(1;0)=0.003	aFRAC=1.0000000000000002	aConc_(1;0)=0.003000000000000001
wavelength (nm)	dark reference (int)	light reference (int)	abs (mOD)
W	D	L	S
344.6678771972656	1604.3	1680.2333333333333	82.47282128622368
345.45221902608614	1591.7	1668.4	82.02163865700554
346.236489003635	1589.2	1665.2	71.92772492098018
347.02068712774695	1587.4666666666667	1663.3666666666666	74.74091773708037
347.8048133962569	1587.5333333333333	2397.0333333333333	109.54319317805198
348.5888678069997	1587.4	2412.5666666666666	111.85716104090018
349.3728503578101	1588.3	2422.4333333333334	108.92386752896775
350.15676104652283	1589.3666666666666	2436.7	110.40079399954574
350.94059987097285	1589.6666666666667	2442.3	109.33612683988423
351.72436682899485	1589.6333333333334	2455.233333333333	112.80091975528515
352.5080619184237	1589.0333333333333	2454.7	108.7552385379378
353.2916851370942	1588.0	2461.633333333333	108.26712325789373
354.0752364828412	1587.3	2463.233333333333	109.2814283802441
354.8587159534994	1587.9666666666667	2468.133333333333	106.47177865925265
355.6421235469038	1588.2333333333333	2468.8	107.9319549835652
356.42545926088906	1588.6	2475.6	109.64136991703793
357.20872309329	1588.5666666666666	2470.2	106.39695236023529
357.9919150419415	1589.1	2468.5666666666666	107.91637113125088
358.77503510467835	1589.0333333333333	2462.0333333333333	107.90964924172967
359.5580832793353	1588.1	2456.266666666667	108.61358338864106
360.34105956374725	1588.4333333333334	2448.5666666666666	105.64821688566366
361.12396395574893	1588.5333333333333	2447.0	106.87148881807425
361.9067964531752	1588.4	2448.8333333333335	107.28333128246982
362.6895570538609	1588.7	2448.366666666667	107.17629166080923
363.47224575564076	1588.7666666666667	2444.0333333333333	106.5456137890039
364.2548625563497	1588.8666666666666	2447.9	111.86373933096257
365.0374074538224	1588.1666666666667	2444.7	107.40471568820735
365.8198804458938	1589.4333333333334	2439.766666666667	108.14118487259736
366.6022815303986	1588.4666666666667	2437.6666666666665	107.40912660791581
367.3846107051717	1588.1	2440.133333333333	107.22152334983511
368.1668679680479	1588.4666666666667	2442.4333333333334	107.46703874196366
368.9490533168619	1589.2333333333333	2443.766666666667	107.29942631186255
369.7311667494487	1588.4	2450.9333333333334	107.37380925719525
370.5132082636429	1589.1	2459.233333333333	108.35611219309261
371.2951778572795	1588.2	2458.7	108.34695838832778
372.07707552819323	1589.8333333333333	2461.733333333333	106.70353004006571
372.8589012742189	1588.5	2467.4	107.44655961374687
373.6406550931913	1588.8	2478.866666666667	106.75090308764528
374.4223369829453	1588.7	2488.5	105.58741670578463
375.2039469413157	1589.4	2495.4	108.17998580758145
375.9854849661373	1588.3666666666666	2488.9	105.53108336379512
376.7669510552448	1588.6333333333334	2489.0666666666666	104.21388419932309
377.5483452064732	1589.1666666666667	2496.4666666666667	106.34985971960577
378.3296674176572	1588.6333333333334	2514.5666666666666	110.29400670075319
379.11091768663164	1588.6	2518.133333333333	107.74729085075575
379.89209601123133	1588.5	2520.866666666667	108.84956420631832
380.67320238929113	1588.9333333333334	2526.366666666667	108.81588529020968
381.45423681864577	1588.4666666666667	2527.4	109.7285437794671
382.23519929713007	1588.6666666666667	2536.5666666666666	108.17685670869501
383.01608982257886	1588.3	2551.133333333333	108.99199534953605
383.796908392827	1588.3	2559.2	108.49954230423157
384.57765500570923	1588.1333333333334	2561.4	108.6390436488813
385.3583296590604	1588.4	2548.6	107.686649455786
386.1389323507153	1588.7333333333333	2558.366666666667	109.75488933008401
386.91946307850884	1588.9666666666667	2566.0333333333333	107.20996964786825
387.69992184027564	1588.1666666666667	2586.9666666666667	109.91539922002889
388.48030863385065	1587.9333333333334	2611.233333333333	109.30819967466164
389.2606234570687	1588.9666666666667	2600.866666666667	111.13555004657671
390.04086630776453	1588.9333333333334	2587.5666666666666	112.78374863045836
390.82103718377294	1589.1	2589.8333333333335	110.6245744559759
391.6011360829288	1588.4	2599.233333333333	113.73717403236705
392.3811630030669	1588.4666666666667	2627.0333333333333	110.22508225094435
393.161117942022	1588.6333333333334	2671.8333333333335	113.69884984403477
393.941000897629	1588.0333333333333	2713.8333333333335	111.97527225134185
394.72081186772266	1588.5666666666666	2726.8	115.13415177306706
395.5005508501378	1588.8	2710.4333333333334	113.84011170803163
396.28021784270925	1588.9	2708.5333333333333	113.71972670495892
397.0598128432718	1588.1	2724.4666666666667	117.2156286100332
397.83933584966024	1588.9333333333334	2725.4	118.28962988650567
398.6187868597095	1588.9	2740.1	115.00977354959669
399.3981658712542	1588.9	2759.633333333333	117.36342700055015
400.1774728821293	1588.6666666666667	2777.9333333333334	115.96749850058644
400.9567078901696	1588.4666666666667	2802.633333333333	112.70869613160079
401.7358708932098	1588.5	2804.6	115.21179094012497
402.5149618890848	1588.9666666666667	2795.0333333333333	115.98144435952575
403.2939808756294	1589.1666666666667	2797.9	115.28199879704604
404.07292785067847	1588.6333333333334	2825.5333333333333	118.45276561332194
404.8518028120667	1588.3	2839.266666666667	117.13626864300038
405.630605757629	1589.0333333333333	2839.9333333333334	117.88671293578453
406.4093366852001	1588.5333333333333	2829.7	120.82547144743411
407.1879955926149	1588.8333333333333	2833.366666666667	121.10933572164222
407.9665824777082	1589.2	2851.0	124.62525765913267
408.74509733831474	1588.1	2875.3	128.87025712835148
409.52354017226935	1588.2	2881.266666666667	130.90567338202644
410.3019109774069	1588.6333333333334	2887.7	138.41415003177966
411.08020975156217	1588.5333333333333	2894.5	140.2093196248242
411.8584364925699	1589.1333333333334	2919.766666666667	148.32031756292926
412.6365911982651	1588.8333333333333	2945.766666666667	156.00985078013892
413.4146738664823	1588.4333333333334	2972.0666666666666	165.40541815972404
414.19268449505654	1588.9666666666667	3001.366666666667	174.52590038179662
414.97062308182257	1588.7666666666667	3035.7	182.90781575132354
415.74848962461516	1588.2666666666667	3079.8333333333335	193.0485134662218
416.52628412126916	1589.1	3151.4666666666667	202.67508039694513
417.3040065696194	1587.9333333333334	3224.6666666666665	208.23988459453062
418.0816569675006	1589.1333333333334	3223.5333333333333	210.64526702469314
418.8592353127476	1588.4666666666667	3210.3	210.3682851218855
419.63674160319533	1588.4666666666667	3224.133333333333	207.65684826393584
420.4141758366785	1588.9	3254.3	204.86121550007695
421.1915380110319	1589.3666666666666	3279.6	197.2929772394036
421.9688281240904	1588.4	3274.633333333333	189.42477140257378
422.7460461736888	1588.3666666666666	3327.9	182.38652481768986
423.52319215766187	1587.9	3386.1666666666665	170.94555808651631
424.3002660738445	1588.2333333333333	3471.9	161.77397406244836
425.0772679200714	1588.2	3606.3	152.80728554058874
425.8541976941775	1588.5	3761.2	145.51148899029454
426.6310553939975	1588.5333333333333	3825.5	137.81841629053758
427.40784101736625	1588.9	3878.5333333333333	132.1705750154848
428.18455456211865	1588.8666666666666	3995.5666666666666	126.64032208122016
428.96119602608934	1588.2333333333333	4188.166666666667	120.5253807788354
429.7377654071133	1588.8666666666666	4406.3	118.62886745677186
430.5142627030252	1588.7333333333333	4526.066666666667	116.49836602076547
431.29068791166	1589.1666666666667	4675.533333333334	113.91802455556495
432.06704103085235	1588.6666666666667	4799.433333333333	111.2881781133779
432.8433220584372	1588.8	4891.5	110.14876246203738
433.6195309922492	1589.1666666666667	4955.833333333333	109.68967600945307
434.3956678301234	1588.9	4995.0	107.88763416791019
435.1717325698944	1589.4666666666667	5020.733333333334	106.63420608146026
435.9477252093971	1588.7	5036.7	107.30940188543686
436.72364574646633	1588.2	5073.1	104.79917667291657
437.49949417893686	1588.8333333333333	5144.1	104.2780644225476
438.27527050464346	1588.5666666666666	5242.966666666666	105.17636840005495
439.0509747214211	1589.1333333333334	5412.666666666667	104.17261103352791
439.8266068271044	1588.3666666666666	5671.1	103.60796699268235
440.6021668195283	1589.0	6039.333333333333	104.41136441760544
441.37765469652754	1588.7333333333333	6502.3	105.60535832940195
442.1530704559369	1588.4333333333334	6988.233333333334	104.37722855537842
442.9284140955914	1588.4666666666667	7439.966666666666	106.02575846559198
443.7036856133256	1588.9	7756.433333333333	105.69706271704727
444.47888500697445	1589.4666666666667	7927.666666666667	104.96921256801473
445.2540122743727	1588.8	7965.166666666667	104.89161889643155
446.0290674133552	1589.3	7927.7	105.17200885161157
446.8040504217568	1588.3666666666666	7833.966666666666	105.00008969268731
447.5789612974122	1588.9666666666667	7759.133333333333	104.29853605744908
448.35380003815635	1589.0	7700.7	104.0139422069862
449.1285666418239	1588.2333333333333	7662.066666666667	103.91082112430789
449.90326110624983	1589.0	7667.3	103.90018915743029
450.67788342926883	1588.6	7685.5	104.56809541904344
451.4524336087157	1589.3	7715.266666666666	103.75232582337723
452.22691164242536	1588.9	7773.566666666667	104.53707420253149
453.00131752823256	1588.1333333333334	7818.233333333334	102.39458671267987
453.7756512639721	1588.8	7901.6	104.21240004591836
454.5499128474788	1588.4333333333334	7954.966666666666	103.2540950405034
455.32410227658755	1588.7	8001.8	103.75370140476227
456.09821954913303	1589.2333333333333	8019.766666666666	103.8619411559715
456.8722646629501	1589.2333333333333	7995.466666666666	104.67803883653092
457.6462376158736	1589.2333333333333	7939.6	104.34156768615276
458.4201384057383	1588.7666666666667	7831.233333333334	103.79736685354369
459.1939670303791	1588.6	7701.933333333333	103.65472715048182
459.96772348763074	1588.3	7549.266666666666	102.65246592170745
460.741407775328	1588.6333333333334	7409.166666666667	102.67411452055953
461.51501989130577	1588.5333333333333	7284.833333333333	102.9758923541083
462.2885598333988	1588.0333333333333	7156.966666666666	102.55629494864793
463.0620275994419	1588.5333333333333	7076.8	103.42901061219297
463.83542318726995	1588.5	7001.866666666667	101.90869051792195
464.6087465947177	1589.4333333333334	6966.766666666666	103.06455290025528
465.38199781962	1589.3333333333333	6934.966666666666	102.05254614062257
466.1551768598116	1588.1333333333334	6919.266666666666	102.60278687738148
466.92828371312737	1589.2666666666667	6936.866666666667	101.39780374485674
467.7013183774021	1589.4666666666667	6975.333333333333	101.74406354795364
468.4742808504707	1589.0	7020.833333333333	102.816590844525
469.24717113016777	1588.5333333333333	7074.5	102.85889055239926
470.0199892143283	1589.2	7149.766666666666	102.69410476565078
470.792735100787	1588.5666666666666	7211.3	102.22230241822574
471.5654087873788	1588.5333333333333	7281.6	101.5004694278472
472.33801027193834	1588.5666666666666	7352.2	101.64896821727103
473.11053955230057	1589.0666666666666	7430.433333333333	102.2643489643098
473.88299662630027	1588.9333333333334	7488.533333333334	102.43043722204474
474.65538149177223	1588.6333333333334	7542.5	102.476457402444
475.4276941465513	1589.4333333333334	7568.233333333334	101.86307950796164
476.1999345884722	1588.8666666666666	7575.866666666667	100.92117931441729
476.97210281536985	1588.9333333333334	7569.6	100.6598483702268
477.74419882507897	1589.1333333333334	7560.866666666667	100.74067926497347
478.51622261543446	1588.9	7549.6	102.26406327848062
479.2881741842711	1588.8666666666666	7512.466666666666	101.46227126579976
480.06005352942367	1588.8	7459.2	100.97508955522053
480.831860648727	1589.5666666666666	7427.4	101.99843662596172
481.60359554001593	1588.1666666666667	7382.066666666667	101.45803527049958
482.37525820112523	1588.4666666666667	7334.266666666666	101.2818424986228
483.14684862988975	1589.1666666666667	7284.866666666667	101.14272398555228
483.91836682414424	1588.7333333333333	7220.6	99.83668058046183
484.68981278172356	1588.4333333333334	7176.966666666666	99.29908367005812
485.46118650046253	1588.7666666666667	7131.866666666667	101.31457492286282
486.23248797819593	1589.0	7091.366666666667	99.97203299161875
487.0037172127586	1588.7	7065.766666666666	100.46829827901513
487.7748742019853	1588.7	7036.933333333333	101.57023234343148
488.54595894371096	1588.7333333333333	7004.566666666667	101.41389029326783
489.31697143577026	1588.4333333333334	6969.0	100.07140934347134
490.08791167599804	1588.9333333333334	6921.8	101.27794429949607
490.8587796622292	1588.4666666666667	6883.366666666667	99.9162208988246
491.6295753922984	1589.4666666666667	6856.266666666666	99.85136456331924
492.4002988640406	1589.1666666666667	6828.933333333333	99.70736936116857
493.17095007529053	1588.8666666666666	6794.2	99.81201726002405
493.94152902388305	1589.1333333333334	6769.166666666667	99.75872002306275
494.71203570765294	1589.0	6743.166666666667	100.7254844868642
495.482470124435	1588.5666666666666	6707.266666666666	99.95670030331061
496.25283227206404	1588.1666666666667	6673.233333333334	99.59649032996492
497.02312214837485	1590.0	6643.0	99.2764331803576
497.7933397512024	1588.9333333333334	6616.333333333333	99.90276047702258
498.56348507838123	1588.8	6590.333333333333	99.14735543371971
499.3335581277464	1588.5	6584.533333333334	100.78759335748435
500.10355889713264	1588.5333333333333	6571.1	99.53864706247347
500.8734873843747	1589.0333333333333	6558.1	98.86121592600716
501.6433435873074	1588.6	6555.7	99.49847807530942
502.4131275037657	1588.8	6559.7	98.90437721369585
503.1828391315842	1588.8333333333333	6574.633333333333	98.52156192767274
503.95247846859786	1588.0333333333333	6592.366666666667	99.40860162432848
504.72204551264144	1589.0	6619.9	98.894991031059
505.49154026154974	1588.3666666666666	6654.066666666667	99.37752865452866
506.2609627131576	1588.6666666666667	6690.8	98.74111421580719
507.03031286529983	1588.5333333333333	6746.533333333334	98.7804291269246
507.7995907158112	1588.7	6800.2	98.32203734461382
508.5687962625266	1589.1666666666667	6868.3	99.54088776104426
509.33792950328075	1589.2666666666667	6937.033333333334	98.50466167119582
510.1069904359085	1588.3666666666666	7016.5	98.54391388325008
510.8759790582447	1588.9666666666667	7104.1	99.3586842415817
511.6448953681241	1589.2	7187.333333333333	98.20232197690625
512.4137393633815	1589.0	7287.566666666667	98.53762741374985
513.1825110418519	1588.6666666666667	7380.533333333334	97.66612967996727
513.9512104013698	1588.8	7496.666666666667	98.70494047292235
514.7198374397702	1588.8666666666666	7603.733333333334	98.5309946693802
515.4883921548881	1588.4	7702.633333333333	98.80710205023432
516.2568745445578	1589.1333333333334	7816.033333333334	99.1347516205293
517.0252846066146	1588.9	7914.233333333334	97.96980629828698
517.793622338893	1588.8666666666666	8027.233333333334	99.23439599910104
518.561887739228	1588.7	8121.133333333333	98.10391082522314
519.3300808054544	1589.3333333333333	8216.4	98.4599106539206
520.0982015354069	1589.1	8308.3	98.40943383358906
520.8662499269203	1589.5666666666666	8407.066666666668	98.66805038672072
521.6342259778296	1588.6333333333334	8507.8	99.79903138983268
522.4021296859694	1589.4666666666667	8583.966666666667	98.52478637663353
523.1699610491747	1589.4666666666667	8664.533333333333	99.61315690994694
523.9377200652801	1588.7	8721.433333333332	99.4023768629614
524.7054067321207	1588.6666666666667	8779.333333333334	98.52611864266117
525.4730210475309	1588.9	8827.633333333333	98.79296131334016
526.2405630093459	1589.0	8888.133333333333	97.79646735618373
527.0080326154003	1589.0666666666666	8946.233333333334	98.96369840283987
527.7754298635291	1588.5333333333333	8991.533333333333	98.42571422542684
528.5427547515668	1588.9666666666667	9046.833333333334	99.01586836855036
529.3100072773485	1589.3666666666666	9097.666666666666	99.68854624348545
530.077187438709	1588.7	9154.766666666666	100.53799493105757
530.8442952334829	1589.3	9185.466666666667	100.5677599838107
531.6113306595051	1588.6	9209.233333333334	99.21038841890916
532.3782937146104	1588.6333333333334	9252.5	99.5882521963042
533.1451843966338	1589.1	9287.866666666667	99.17091421986068
533.9120027034099	1588.7666666666667	9326.033333333333	99.79719805399654
534.6787486327736	1588.4666666666667	9356.166666666666	99.10724587862785
535.4454221825597	1588.9	9404.9	100.70495167169987
536.212023350603	1588.4666666666667	9442.0	100.96759734447865
536.9785521347383	1588.5666666666666	9469.966666666667	101.79941829032163
537.7450085328004	1589.0	9494.9	102.64842577045134
538.5113925426242	1588.5666666666666	9504.766666666666	100.96301419852963
539.2777041620444	1589.1	9551.5	102.58441276958185
540.0439433888959	1589.2333333333333	9567.733333333334	101.62813576827071
540.8101102210134	1589.0333333333333	9585.7	102.66403152743098
541.5762046562318	1590.0	9617.133333333333	102.72703022724392
542.3422266923859	1588.8666666666666	9628.966666666667	102.55384319901908
543.1081763273105	1588.6666666666667	9637.2	102.39622346327684
543.8740535588404	1588.8333333333333	9639.3	101.90894360178271
544.6398583848105	1589.6666666666667	9663.766666666666	103.98995906319905
545.4055908030555	1589.0666666666666	9665.466666666667	103.33526790266046
546.1712508114102	1589.1	9676.366666666667	104.1853448341229
546.9368384077096	1589.3666666666666	9668.6	102.9149416511304
547.7023535897882	1589.0	9687.6	103.26718604112979
548.4677963554811	1589.0666666666666	9680.533333333333	102.30216556359531
549.2331667026231	1589.3	9675.3	102.30764645325549
549.9984646290487	1588.9666666666667	9659.5	101.2496161117712
550.7636901325931	1588.5666666666666	9668.766666666666	100.9911325725613
551.5288432110908	1589.3333333333333	9653.533333333333	101.73834240397332
552.2939238623768	1588.9	9653.433333333332	100.89265269278533
553.0589320842859	1588.5	9652.133333333333	100.36436939695913
553.8238678746528	1588.7333333333333	9646.933333333332	99.67822663223228
554.5887312313124	1589.2	9628.966666666667	98.81020609267478
555.3535221520995	1588.9	9631.933333333332	99.27156306144481
556.1182406348488	1588.8666666666666	9626.7	98.08678637207453
556.8828866773954	1589.5333333333333	9658.533333333333	99.00066240757884
557.6474602775738	1589.0	9670.5	99.45664882319319
558.411961433219	1588.9333333333334	9671.666666666666	97.57006408669409
559.1763901421657	1589.0333333333333	9671.5	97.38536156471656
559.9407464022488	1589.0333333333333	9667.666666666666	96.17414656936978
560.7050302113031	1589.0	9680.0	97.52548920841217
561.4692415671633	1589.4666666666667	9684.2	97.2468066476118
562.2333804676643	1589.1	9688.266666666666	96.51249760366856
562.997446910641	1589.0666666666666	9715.7	97.12204693925375
563.7614408939281	1588.4	9736.5	96.24072449827003
564.5253624153604	1588.5	9749.2	96.00359610751072
565.2892114727728	1589.3666666666666	9762.066666666668	94.14626397031375
566.0529880639999	1589.0	9791.033333333333	94.43682041328152
566.8166921868768	1589.0	9808.066666666668	95.10970811157998
567.5803238392382	1589.0333333333333	9804.533333333333	94.8181671704557
568.3438830189189	1588.8666666666666	9829.1	94.76018233493473
569.1073697237535	1589.1333333333334	9854.966666666667	94.09725606609231
569.8707839515772	1589.4	9870.5	93.49147632841094
570.6341257002246	1588.6	9879.566666666668	94.07583066170518
571.3973949675305	1588.4	9901.466666666667	94.12097241513902
572.1605917513298	1589.3333333333333	9922.2	93.8842550981751
572.9237160494572	1589.4666666666667	9935.733333333334	93.39115928137468
573.6867678597476	1588.5333333333333	9958.533333333333	93.70487313284501
574.4497471800358	1588.5333333333333	9959.666666666666	93.89245733188433
575.2126540081566	1588.9333333333334	9970.2	93.69930725550454
575.9754883419448	1589.3666666666666	9967.966666666667	94.24101654611894
576.7382501792351	1588.9	9989.266666666666	95.09957137369902
577.5009395178625	1588.7666666666667	9995.666666666666	94.58426516719678
578.2635563556619	1589.5333333333333	10021.333333333334	93.35177898146131
579.0261006904677	1588.8333333333333	10016.266666666666	92.95868094393218
579.7885725201152	1588.4666666666667	10028.7	93.1754557530943
580.5509718424388	1588.9333333333334	10045.133333333333	93.74762331392638
581.3132986552736	1589.4	10085.1	93.77073184977975
582.0755529564542	1588.7333333333333	10086.066666666668	93.41037307293703
582.8377347438156	1589.3333333333333	10112.133333333333	93.6339890384476
583.5998440151925	1589.1	10144.933333333332	94.82119251627343
584.3618807684197	1588.4333333333334	10163.733333333334	94.32261110862768
585.123845001332	1589.6	10176.033333333333	93.69624811011295
585.8857367117644	1588.6333333333334	10204.0	93.28479511778716
586.6475558975515	1589.2333333333333	10236.133333333333	93.08175841890235
587.4093025565281	1588.9	10288.6	93.00840594878565
588.1709766865292	1589.6666666666667	10359.2	93.75777989311423
588.9325782853895	1588.4666666666667	10397.566666666668	91.98618987755182
589.6941073509438	1590.1	10465.1	93.33217671100755
590.4555638810269	1589.1333333333334	10512.0	93.22619719596901
591.2169478734736	1589.3666666666666	10592.966666666667	94.51969339963526
591.9782593261189	1589.4333333333334	10662.9	94.62691794841741
592.7394982367973	1589.1666666666667	10750.8	93.41662880673833
593.5006646033439	1589.2333333333333	10843.1	93.40979610366404
594.2617584235933	1588.7333333333333	10933.6	92.71436762459633
595.0227796953804	1588.6666666666667	11033.366666666667	92.47204351518707
595.78372841654	1588.3666666666666	11143.566666666668	93.22107998344585
596.544604584907	1588.6	11245.9	91.93415008801823
597.3054081983161	1588.8	11364.433333333332	92.70109758518576
598.0661392546021	1588.5	11472.666666666666	92.09443224532016
598.8267977515999	1588.4333333333334	11591.166666666666	91.47106547619038
599.5873836871442	1588.7666666666667	11735.766666666666	91.32673590165449
600.34789705907	1589.0333333333333	11846.8	91.06174689658715
601.1083378652119	1589.1	11974.666666666666	91.40532397785628
601.8687061034049	1588.3	12117.466666666667	90.9344343841189
602.6290017714836	1588.6	12268.0	92.04819089318308
603.3892248672829	1588.7333333333333	12409.6	91.51012532019098
604.1493753886377	1589.0	12569.166666666666	92.20574800809388
604.9094533333828	1589.4333333333334	12687.8	91.00047476815541
605.6694586993528	1588.9333333333334	12822.166666666666	90.85929555769107
606.4293914843829	1588.5666666666666	12952.833333333334	90.5907341656862
607.1892516863076	1588.8666666666666	13108.266666666666	91.12793348386357
607.9490393029618	1588.3	13239.233333333334	91.42706276864358
608.7087543321802	1588.9	13366.866666666667	90.37323879632079
609.4683967717978	1588.6333333333334	13512.7	90.9874421657998
610.2279666196492	1588.6666666666667	13635.633333333333	90.98314495434992
610.9874638735695	1589.0666666666666	13788.133333333333	90.90349115913631
611.7468885313933	1588.7666666666667	13908.566666666668	91.48181963215224
612.5062405909555	1589.1	14021.966666666667	90.60264113360397
613.2655200500909	1588.6333333333334	14159.733333333334	91.48332125015895
614.0247269066342	1588.6333333333334	14269.566666666668	91.2961320182696
614.7838611584203	1589.4333333333334	14363.433333333332	90.87214742117706
615.5429228032841	1588.6333333333334	14494.9	91.70235311630204
616.3019118390603	1589.0666666666666	14578.733333333334	91.10365076413184
617.0608282635836	1588.9	14694.966666666667	90.45864048031257
617.8196720746892	1589.1	14779.366666666667	90.24113510543144
618.5784432702114	1588.6	14852.666666666666	90.55509333669525
619.3371418479854	1588.1666666666667	14931.2	91.21332333195986
620.0957678058459	1589.0	14983.933333333332	90.41944976119925
620.8543211416277	1588.4666666666667	15029.6	90.15094812283269
621.6128018531655	1588.6	15087.133333333333	89.89788319620872
622.3712099382943	1588.6	15168.566666666668	90.52798421777815
623.1295453948488	1589.1333333333334	15224.7	89.99757157267975
623.8878082206638	1588.9	15280.6	89.8971816257698
624.6459984135743	1589.1333333333334	15352.833333333334	90.87258079283018
625.4041159714149	1588.8	15393.033333333333	89.89945898972879
626.1621608920203	1589.8	15447.766666666666	89.49052759532928
626.9201331732256	1588.6	15480.666666666666	90.13062146146706
627.6780328128656	1589.4666666666667	15524.066666666668	89.79305070709187
628.4358598087749	1588.9333333333334	15549.966666666667	89.39270845905358
629.1936141587885	1588.8	15626.3	91.08517884899456
629.9512958607411	1588.3666666666666	15669.933333333332	90.77069285371742
630.7089049124675	1588.9333333333334	15674.6	90.59947676909819
631.4664413118026	1589.2666666666667	15664.7	90.4459416190789
632.2239050565811	1589.1	15683.133333333333	90.64470323718824
632.9812961446379	1588.6666666666667	15700.033333333333	90.59673154731043
633.7386145738079	1588.6	15711.433333333332	90.09597499990299
634.4958603419257	1589.5	15720.666666666666	89.29139560110801
635.2530334468262	1587.9333333333334	15730.066666666668	89.49243177672626
636.0101338863443	1589.1	15735.466666666667	89.68153943473438
636.7671616583146	1588.4333333333334	15713.366666666667	90.09243997206718
637.5241167605723	1589.3	15681.533333333333	89.93165682345634
638.2809991909518	1589.2666666666667	15690.7	89.82607069855054
639.037808947288	1588.3666666666666	15669.033333333333	89.29335404973712
639.7945460274159	1588.7	15689.966666666667	90.19605737857306
640.5512104291702	1588.5666666666666	15634.5	89.15748066566998
641.3078021503857	1588.9333333333334	15585.1	88.7678696710427
642.0643211888971	1588.7333333333333	15554.5	88.50674254958824
642.8207675425394	1588.9666666666667	15551.833333333334	88.71785505198042
643.5771412091474	1588.4	15548.433333333332	89.20875761789009
644.3334421865558	1588.9	15544.133333333333	89.27849507982992
645.0896704725996	1588.6666666666667	15514.933333333332	89.38636323178876
645.8458260651132	1589.0333333333333	15487.166666666666	90.03050855309941
646.6019089619319	1588.3333333333333	15440.566666666668	89.44048385186947
647.3579191608902	1589.3	15411.166666666666	88.76611410230304
648.1138566598231	1588.6333333333334	15380.9	88.42264766675146
648.8697214565653	1588.5333333333333	15370.366666666667	88.57932237904863
649.6255135489516	1589.0	15350.133333333333	88.93754486184733
650.3812329348169	1588.6	15339.7	88.10853382023106
651.1368796119959	1588.5666666666666	15375.9	87.69253943870767
651.8924535783235	1587.8666666666666	15383.9	87.78022578126767
652.6479548316345	1588.7666666666667	15367.666666666666	87.83046384169099
653.4033833697637	1589.3	15365.0	88.718451306015
654.1587391905458	1589.0666666666666	15331.0	88.16724569457416
654.9140222918159	1588.8	15346.366666666667	88.16702613026533
655.6692326714084	1588.4333333333334	15339.7	88.5524619330373
656.4243703271585	1589.1666666666667	15365.966666666667	88.30348506131529
657.1794352569008	1588.5	15385.9	88.35401351997099
657.9344274584702	1589.0333333333333	15405.533333333333	87.91572048474885
658.6893469297014	1588.3	15441.133333333333	88.53832008697988
659.4441936684294	1588.6	15458.3	87.60978427624792
660.1989676724888	1588.9	15493.7	88.27858853497986
660.9536689397146	1588.2333333333333	15530.766666666666	88.31266094268446
661.7082974679414	1589.3	15564.1	88.55124234716745
662.4628532550042	1588.5666666666666	15597.666666666666	88.4096026060354
663.2173362987378	1588.6	15624.9	87.42426024437955
663.9717465969768	1588.7	15682.866666666667	88.22702453499417
664.7260841475563	1588.4333333333334	15747.866666666667	87.56239502037009
665.480348948311	1589.2666666666667	15817.866666666667	88.30875400301757
666.2345409970756	1589.1666666666667	15877.8	88.74927254384757
666.988660291685	1588.4	15935.8	88.56012480883457
667.742706829974	1588.5333333333333	15968.866666666667	88.03920596353817
668.4966806097776	1588.7	16021.733333333334	87.05501160233743
669.2505816289303	1589.0666666666666	16122.933333333332	87.33692022196824
670.0044098852671	1588.6666666666667	16197.066666666668	86.32592101322021
670.7581653766227	1588.9333333333334	16324.166666666666	87.48171199467882
671.511848100832	1588.3	16433.6	87.16762052582433
672.2654580557298	1588.9333333333334	16550.233333333334	87.28017546822623
673.0189952391509	1589.0	16679.533333333333	87.37535190303188
673.7724596489301	1588.9333333333334	16757.8	86.97259597240044
674.5258512829022	1588.8666666666666	16861.066666666666	87.2047359227017
675.279170138902	1589.0666666666666	16969.3	87.05219328533899
676.0324162147645	1588.3666666666666	17062.466666666667	88.04504779924277
676.7855895083242	1588.5666666666666	17176.033333333333	87.24832216958255
677.5386900174161	1588.6	17322.7	87.69438049299592
678.2917177398749	1588.2333333333333	17475.133333333335	87.58048531421258
679.0446726735356	1589.0333333333333	17602.966666666667	88.37308990687542
679.797554816233	1589.0666666666666	17692.266666666666	87.78392058191365
680.5503641658016	1588.9666666666667	17774.9	86.47087402872674
681.3031007200765	1588.5	17897.566666666666	86.552223580001
682.0557644768925	1588.5333333333333	17989.633333333335	87.63855741553606
682.8083554340842	1588.6666666666667	18092.4	88.28123975793017
683.5608735894867	1588.3333333333333	18220.8	88.30534433205887
684.3133189409347	1588.6	18377.4	88.71667670090007
685.0656914862628	1588.7	18497.0	87.81088496663045
685.8179912233061	1589.5	18640.433333333334	89.02194016002242
686.5702181498993	1589.2	18779.0	87.76557210279383
687.3223722638772	1589.6333333333334	18921.6	87.00115600304038
688.0744535630747	1589.0333333333333	19045.966666666667	86.96510402864646
688.8264620453265	1589.0333333333333	19138.333333333332	85.93249339505392
689.5783977084674	1588.3	19239.266666666666	86.8665867256763
690.3302605503324	1588.9	19390.333333333332	86.44334013918295
691.082050568756	1588.9	19480.666666666668	85.79997718656514
691.8337677615733	1588.9333333333334	19572.766666666666	86.59992358664925
692.585412126619	1588.4	19645.933333333334	85.86101922329891
693.3369836617278	1588.9666666666667	19742.566666666666	86.82122169951755
694.0884823647348	1589.0333333333333	19823.433333333334	87.1430305826301
694.8399082334745	1588.7333333333333	19876.833333333332	85.73871108797518
695.5912612657819	1589.0666666666666	19966.033333333333	85.6517469931334
696.3425414594917	1588.7333333333333	20053.866666666665	86.64175093922002
697.0937488124388	1589.0333333333333	20129.233333333334	85.98615245113344
697.8448833224579	1588.9666666666667	20181.066666666666	86.20196751375667
698.5959449873841	1588.8333333333333	20226.666666666668	86.43600306913808
699.3469338050518	1588.9666666666667	20278.0	86.58800963748214
700.0978497732962	1588.8666666666666	20325.533333333333	86.81223933761294
700.8486928899517	1589.0666666666666	20360.566666666666	86.57464611426735
701.5994631528534	1588.7	20399.4	86.99329368353953
702.3501605598362	1589.1	20453.766666666666	87.82676962560306
703.1007851087347	1588.6666666666667	20390.8	86.58771519788546
703.8513367973837	1588.5666666666666	20370.766666666666	86.76565339476643
704.6018156236181	1588.8	20380.366666666665	87.52842147720857
705.3522215852728	1588.8666666666666	20390.133333333335	87.68846420119723
706.1025546801824	1589.0	20401.0	86.48956278233206
706.8528149061818	1589.0333333333333	20406.7	86.61942483384358
707.603002261106	1588.9333333333334	20424.7	86.50480594558157
708.3531167427894	1589.0	20396.6	87.03738442826469
709.1031583490673	1589.1	20337.1	86.55713184737817
709.8531270777742	1588.5666666666666	20297.1	86.4163829560649
710.6030229267449	1588.6666666666667	20270.566666666666	86.74002030520386
711.3528458938142	1588.5666666666666	20199.833333333332	85.56921319066089
712.1025959768172	1589.6	20179.733333333334	86.35833553759682
712.8522731735884	1588.8333333333333	20117.633333333335	85.37177187964882
713.6018774819628	1588.5666666666666	20035.066666666666	85.64374266587026
714.351408899775	1588.9	19944.766666666666	86.42407942612286
715.1008674248601	1589.2666666666667	19866.0	86.47277893986602
715.8502530550527	1588.8666666666666	19736.466666666667	86.12677108235107
716.5995657881876	1589.1666666666667	19611.266666666666	86.35237645982207
717.3488056220998	1588.8666666666666	19485.266666666666	86.21223064493311
718.097972554624	1588.7	19418.166666666668	86.17711733714685
718.8470665835949	1588.4666666666667	19336.766666666666	86.1127250141181
719.5960877068475	1588.9666666666667	19243.166666666668	85.26444390649553
720.3450359222164	1588.4333333333334	19179.6	85.45084088680115
721.0939112275368	1588.7666666666667	19156.5	85.51762382514752
721.842713620643	1588.7	19130.833333333332	84.74385063000125
722.5914430993702	1588.6666666666667	19057.566666666666	84.11322754212375
723.340099661553	1589.1	19006.2	83.93533699061818
724.0886833050263	1588.5666666666666	18974.866666666665	83.27860491305469
724.837194027625	1588.9	18946.033333333333	83.46624401772911
725.5856318271836	1589.0333333333333	18908.066666666666	83.475210803865
726.3339967015373	1589.4333333333334	18894.366666666665	84.45768355267654
727.0822886485207	1589.2333333333333	18852.933333333334	84.00426867143476
727.8305076659686	1589.1	18787.566666666666	84.4837310538275
728.5786537517159	1589.1333333333334	18719.6	84.7934777892051
729.3267269035974	1588.9666666666667	18652.366666666665	85.22566992614901
730.0747271194479	1588.5	18601.066666666666	84.68109948199225
730.822654397102	1589.9333333333334	18576.8	83.92217073337285
731.5705087343949	1588.9666666666667	18574.1	84.73475426328746
732.3182901291611	1588.8333333333333	18517.066666666666	84.230491638167
733.0659985792356	1588.7666666666667	18493.466666666667	85.21976829715133
733.8136340824532	1588.6333333333334	18451.466666666667	84.7392918257312
734.5611966366486	1588.9	18481.266666666666	85.52220040573972
735.3086862396566	1588.5	18449.2	84.35161215867619
736.056102889312	1589.1666666666667	18454.066666666666	84.13980540301297
736.8034465834498	1588.8666666666666	18467.633333333335	83.56525857889385
737.5507173199047	1588.8333333333333	18453.766666666666	83.17902901400136
738.2979150965115	1589.3	18479.066666666666	83.09614303576687
739.045039911105	1588.7333333333333	18485.0	82.95407851731349
739.79209176152	1588.2666666666667	18517.166666666668	83.97152066294521
740.5390706455914	1589.2	18537.566666666666	84.3741514499981
741.285976561154	1589.0	18544.433333333334	84.85300455084906
742.0328095060426	1588.5666666666666	18520.166666666668	84.15181224125472
742.7795694780918	1588.7	18466.766666666666	84.52041031327298
743.5262564751367	1588.8	18407.033333333333	84.13414067491458
744.272870495012	1589.1	18375.4	83.58360661571847
745.0194115355524	1588.7	18370.666666666668	83.25408693517717
745.765879594593	1588.6333333333334	18327.2	82.28835284524767
746.5122746699683	1588.6333333333334	18309.566666666666	82.69276877085939
747.2585967595134	1588.8333333333333	18302.7	83.12127515456254
748.0048458610628	1588.5666666666666	18339.233333333334	83.20991627208906
748.7510219724516	1589.8	18362.866666666665	83.2651446954534
749.4971250915144	1588.0333333333333	18378.9	83.3986725218206
750.243155216086	1589.2666666666667	18404.3	84.13508863621718
750.9891123440015	1589.0333333333333	18458.166666666668	84.31236544116518
751.7349964730954	1589.0333333333333	18512.066666666666	83.7919407306119
752.4808076012027	1587.9333333333334	18555.466666666667	83.83307572622401
753.2265457261582	1589.3333333333333	18598.333333333332	84.13009721577512
753.9722108457964	1588.5666666666666	18668.233333333334	83.83458328676353
754.7178029579526	1588.6333333333334	18714.133333333335	84.2106461547868
755.4633220604613	1589.2	18728.033333333333	83.60249374657721
756.2087681511574	1589.4333333333334	18754.333333333332	83.00486404821025
756.9541412278757	1588.6666666666667	18777.333333333332	83.28121859806951
757.699441288451	1588.3	18842.133333333335	83.83128815223571
758.4446683307182	1589.0333333333333	18857.766666666666	82.82129321411144
759.1898223525119	1588.8	18907.733333333334	83.43319750896451
759.9349033516671	1588.9666666666667	18948.3	83.09293280415888
760.6799113260186	1588.3333333333333	19008.533333333333	83.36774676819087
761.424846273401	1588.7666666666667	19086.866666666665	83.40064342297114
762.1697081916495	1588.3	19130.966666666667	83.3650418688281
762.9144970785986	1588.9	19227.666666666668	84.15577656757523
763.6592129320832	1588.8666666666666	19288.066666666666	83.83385541545668
764.4038557499381	1588.7333333333333	19363.166666666668	83.87316610407558
765.1484255299982	1588.7666666666667	19405.833333333332	83.05921445425896
765.8929222700982	1588.7333333333333	19465.0	83.62517520453325
766.637345968073	1588.9333333333334	19503.266666666666	82.62995297951134
767.3816966217572	1589.7	19620.833333333332	83.40841919776005
768.1259742289859	1589.2666666666667	19720.366666666665	83.89530096368784
768.8701787875938	1588.6666666666667	19846.7	83.66843695630055
769.6143102954156	1588.4333333333334	19943.833333333332	83.90578933561761
770.3583687502863	1589.3666666666666	20033.633333333335	84.28646459656889
771.1023541500406	1588.8333333333333	20112.4	85.04562141797116
771.8462664925133	1588.4	20116.933333333334	83.43450453071605
772.5901057755393	1588.8666666666666	20205.766666666666	83.06211264142024
773.3338719969533	1588.8333333333333	20282.1	82.96102932722397
774.0775651545903	1589.0666666666666	20403.0	82.59469496304688
774.8211852462848	1588.6	20472.866666666665	82.52105400713361
775.5647322698719	1588.3	20540.0	82.5219025960076
776.3082062231862	1588.6666666666667	20590.0	82.62816472717711
777.0516071040627	1588.6666666666667	20682.0	82.06527232337618
777.7949349103361	1589.2	20805.5	81.80491595222209
778.5381896398412	1589.0666666666666	20932.233333333334	81.60308245488689
779.281371290413	1589.1333333333334	21039.433333333334	81.80829934440351
780.024479859886	1588.8	21150.3	82.04980691196928
780.7675153460953	1588.8333333333333	21288.1	82.29620499308352
781.5104777468754	1588.3333333333333	21386.6	82.3990082345565
782.2533670600615	1589.0666666666666	21488.533333333333	83.02945054917011
782.996183283488	1588.7	21560.766666666666	82.33848492623291
783.73892641499	1590.1	21678.1	82.98299677964827
784.4815964524023	1589.3	21776.9	83.05444419425801
785.2241933935596	1588.4666666666667	21864.533333333333	83.2377695616821
785.9667172362967	1588.6666666666667	21944.566666666666	83.3749951480595
786.7091679784486	1589.2666666666667	22021.633333333335	82.37029837972305
787.4515456178499	1589.2666666666667	22123.0	82.16378522633512
788.1938501523355	1588.6	22232.633333333335	81.58769448485859
788.9360815797401	1589.3666666666666	22342.7	81.39279880165776
789.6782398978987	1589.1333333333334	22433.0	81.57028651644636
790.420325104646	1588.5333333333333	22542.733333333334	82.02667817867513
791.1623371978169	1588.6666666666667	22664.8	82.23532606444769
791.9042761752461	1588.6666666666667	22805.9	82.90022995760258
792.6461420347684	1589.5	22912.833333333332	82.69886627642039
793.3879347742187	1588.7333333333333	23055.733333333334	83.20879815922957
794.1296543914318	1588.9666666666667	23161.833333333332	82.70374469568462
794.8713008842426	1588.7666666666667	23235.266666666666	81.74765351366882
795.6128742504857	1588.0333333333333	23378.733333333334	81.75788596134328
796.354374487996	1588.4666666666667	23498.7	82.02328681305912
797.0958015946084	1589.0	23590.7	82.02547355746054
797.8371555681575	1589.4333333333334	23732.566666666666	82.3989558934797
798.5784364064783	1588.9333333333334	23844.033333333333	82.27276349242796
799.3196441074057	1588.4	23948.4	82.16315269492617
800.0607786687742	1588.3666666666666	24092.9	82.89874208631906
800.8018400884189	1588.9333333333334	24183.1	81.50724629562204
801.5428283641745	1589.4666666666667	24308.666666666668	81.82880208165491
802.2837434938757	1588.6666666666667	24435.166666666668	82.2920061755908
803.0245854753575	1589.4333333333334	24550.466666666667	83.11186752601728
803.7653543064547	1588.7	24628.366666666665	83.73173369523245
804.5060499850019	1588.4666666666667	24695.8	84.19770864601057
805.2466725088342	1588.4	24731.166666666668	83.54868626404652
805.9872218757862	1588.8666666666666	24819.766666666666	83.65919738951358
806.7276980836928	1588.1333333333334	24953.433333333334	82.5927138102018
807.4681011303886	1588.4333333333334	25044.2	81.7298959706407
808.2084310137088	1588.0666666666666	25118.766666666666	81.5675719034184
808.948687731488	1589.3	25272.966666666667	82.60002588940473
809.688871281561	1589.4666666666667	25290.933333333334	82.2666235724897
810.4289816617627	1589.0	25392.366666666665	82.58975407133777
811.1690188699278	1589.8	25501.433333333334	81.87752401215212
811.9089829038911	1588.7666666666667	25539.6	81.69578738276951
812.6488737614875	1588.3666666666666	25604.6	82.33762785194125
813.3886914405518	1588.4666666666667	25712.9	81.91743079375875
814.1284359389189	1588.8333333333333	25815.466666666667	81.4861036311867
814.8681072544233	1587.7333333333333	25936.9	81.78825240999808
815.6077053849002	1588.2	26004.6	81.32023327823408
816.3472303281842	1588.9666666666667	26087.566666666666	81.18621763268577
817.0866820821101	1588.8333333333333	26174.6	81.8100040713714
817.8260606445127	1588.6666666666667	26279.066666666666	81.33744718127372
818.5653660132269	1588.4	26350.9	81.62277599641357
819.3045981860876	1588.4	26406.0	82.1135320011969
820.0437571609293	1589.0	26507.366666666665	82.11508661469257
820.7828429355872	1588.8333333333333	26574.166666666668	82.32436115884667
821.5218555078957	1588.6666666666667	26670.733333333334	82.63554112962773
822.26079487569	1588.7	26742.266666666666	81.5192059640412
822.9996610368046	1589.0	26806.533333333333	81.03298595659813
823.7384539890745	1589.2666666666667	26905.133333333335	81.40243156117084
824.4771737303345	1589.2	27032.533333333333	81.00623298898158
825.2158202584193	1588.2	27204.233333333334	81.44120813103952
825.9543935711638	1589.1333333333334	27263.8	81.31827311226608
826.6928936664028	1588.7333333333333	27322.133333333335	81.07759413810433
827.4313205419711	1589.2	27383.333333333332	81.42387103266941
828.1696741957036	1588.4333333333334	27454.566666666666	80.99927026209596
828.907954625435	1588.9	27548.566666666666	80.7248925734399
829.646161829	1588.5333333333333	27639.3	80.0217256615519
830.3842958042337	1589.2666666666667	27720.0	80.12784780789758
831.1223565489707	1588.6666666666667	27812.933333333334	80.83162414230213
831.8603440610459	1588.3	27893.8	81.85975903947451
832.598258338294	1588.5666666666666	27891.866666666665	81.47937646819402
833.3360993785501	1588.9666666666667	27925.7	80.94618644853536
834.0738671796487	1588.8	28032.133333333335	80.3016840925782
834.8115617394246	1588.3333333333333	28099.433333333334	79.93840841106106
835.5491830557129	1588.2666666666667	28202.033333333333	79.50066046159274
836.2867311263482	1589.0	28261.633333333335	79.61642117918149
837.0242059491653	1588.2	28328.133333333335	79.36015506337847
837.7616075219992	1589.4666666666667	28426.366666666665	78.6381694498583
838.4989358426844	1588.0	28557.1	79.7719986740432
839.2361909090561	1588.7	28615.966666666667	80.32341388560444
839.9733727189487	1588.5	28691.166666666668	80.47256581279633
840.7104812701973	1588.7333333333333	28823.833333333332	80.68629541086511
841.4475165606366	1588.5666666666666	28974.366666666665	80.39897239919048
842.1844785881015	1588.9333333333334	29083.033333333333	79.85372467292645
842.9213673504267	1589.0333333333333	29221.6	80.2778782049503
843.6581828454471	1588.5333333333333	29272.133333333335	80.17447673151995
844.3949250709974	1588.8333333333333	29325.466666666667	79.66555057901707
845.1315940249126	1588.9	29386.366666666665	79.20228624083695
845.8681897050272	1589.1	29484.466666666667	78.95099418656861
846.6047121091764	1588.9	29617.7	79.45465648238601
847.3411612351948	1588.8	29744.1	79.62725644283752
848.0775370809172	1588.5	29737.466666666667	79.31590572515586
848.8138396441784	1588.7	29862.1	79.97888250961637
849.5500689228132	1589.0	29932.0	79.89464891930196
850.2862249146566	1589.1666666666667	30000.433333333334	80.30203348203428
851.0223076175432	1589.0666666666666	30102.266666666666	80.15775861974288
851.7583170293079	1587.8333333333333	30310.566666666666	80.04961190294982
852.4942531477856	1588.7666666666667	30422.633333333335	79.39256651269889
853.2301159708109	1589.2	30411.733333333334	79.54322689175108
853.9659054962187	1588.1	30400.966666666667	79.44882282283533
854.7016217218439	1588.8666666666666	30447.066666666666	79.42330555266011
855.4372646455213	1588.5333333333333	30590.566666666666	79.96592586651025
856.1728342650856	1588.5333333333333	30678.633333333335	79.46350129284441
856.9083305783716	1588.6333333333334	30866.633333333335	79.58312243315
857.6437535832143	1587.9666666666667	30946.566666666666	79.39845795359547
858.3791032774483	1588.8333333333333	30995.466666666667	79.16933288255277
859.1143796589085	1588.9	31018.333333333332	79.47520950629355
859.8495827254299	1588.8666666666666	31167.866666666665	79.52436539780513
860.5847124748469	1588.5333333333333	31248.133333333335	80.23973262467426
861.3197689049947	1587.9666666666667	31380.733333333334	80.34791699207967
862.0547520137079	1587.9	31529.566666666666	80.0992986622961
862.7896617988213	1589.3	31652.766666666666	80.64660574125804
863.5244982581698	1588.3	31775.633333333335	80.77436845420482
864.2592613895882	1588.6333333333334	31783.1	80.2836336210029
864.9939511909114	1588.7666666666667	31779.5	80.6292565276297
865.728567659974	1588.5	31862.333333333332	81.40119203801822
866.4631107946109	1588.8666666666666	31935.466666666667	81.13078556145233
867.197580592657	1589.0333333333333	31975.233333333334	81.42351347474008
867.931977051947	1588.9666666666667	32082.066666666666	81.80376538170263
868.6663001703158	1588.6666666666667	32092.066666666666	80.8027971870269
869.4005499455982	1589.2	32110.0	81.09047656481893
870.1347263756289	1588.3666666666666	32141.0	81.99393406364587
870.8688294582428	1589.1	32277.133333333335	81.84021184561317
871.6028591912748	1589.0	32374.1	81.8617047157948
872.3368155725594	1589.3666666666666	32479.0	81.77131937117443
873.0706985999318	1589.3333333333333	32506.166666666668	81.3396596474055
873.8045082712266	1588.2	32508.9	80.65260658613596
874.5382445842787	1588.6666666666667	32613.3	80.09929596304839
875.2719075369228	1588.5333333333333	32724.5	79.23322990448527
876.0054971269938	1588.5666666666666	32902.7	79.4766629008028
876.7390133523264	1588.7666666666667	33120.6	80.23967434230326
877.4724562107556	1588.2666666666667	33369.26666666667	80.0731338332113
878.2058257001161	1587.9333333333334	33544.566666666666	79.38233577059489
878.9391218182427	1589.1333333333334	33666.0	79.18864752926943
879.6723445629702	1588.3666666666666	33777.7	78.96938533854102
880.4054939321335	1588.4666666666667	33932.7	78.94704824856052
881.1385699235674	1588.6333333333334	34126.9	78.57819390804669
881.8715725351066	1588.8333333333333	34306.03333333333	78.23662048291065
882.604501764586	1588.5	34482.7	77.74347072287848
883.3373576098403	1588.6666666666667	34685.76666666667	77.84932542285382
884.0701400687044	1588.8666666666666	34827.833333333336	76.81243833724348
884.8028491390132	1588.3	34983.23333333333	76.73509556053888
885.5354848186014	1588.3	35057.4	76.66007807446651
886.2680471053038	1588.1333333333334	35195.46666666667	77.72000604550122
887.0005359969554	1588.4333333333334	35321.46666666667	77.1814759626237
887.7329514913906	1589.0666666666666	35454.36666666667	75.96584695481165
888.4652935864447	1589.2	35714.333333333336	76.38904745469517
889.1975622799522	1589.0	35892.63333333333	75.7094403837214
889.929757569748	1588.0333333333333	36080.53333333333	74.51923903314257
890.6618794536669	1588.7	36281.13333333333	75.19859248722975
891.3939279295437	1589.1	36358.23333333333	75.23580617501989
892.1259029952132	1588.7333333333333	36424.933333333334	75.63278272384453
892.8578046485103	1588.7666666666667	36561.63333333333	75.41837092336336
893.5896328872698	1588.8	36692.46666666667	75.73612982960108
894.3213877093264	1588.5666666666666	36918.7	76.32422489676739
895.0530691125149	1588.0666666666666	37284.7	76.83746616852963
895.7846770946703	1588.1333333333334	37570.066666666666	76.82982943081826
896.5162116536272	1589.3333333333333	37763.9	77.33926906134778
897.2476727872206	1588.5333333333333	37888.9	78.04671567731792
897.9790604932853	1588.5	38054.433333333334	78.581575476434
898.7103747696559	1588.8666666666666	38158.53333333333	77.982337010515
899.4416156141674	1589.0333333333333	38296.9	77.52694242703794
900.1727830246544	1589.2333333333333	38484.46666666667	77.33422578190738
900.9038769989521	1589.0	38767.0	78.48885222002723
901.634897534895	1588.6333333333334	38970.63333333333	78.83378220051866
902.365844630318	1588.8333333333333	39129.833333333336	78.4031495234667
903.0967182830558	1589.2	39303.833333333336	78.66973168186067
903.8275184909435	1588.6	39456.73333333333	78.56986499503775
904.5582452518156	1588.7666666666667	39712.03333333333	79.54669837753585
905.288898563507	1589.1	39865.5	78.76889138677414
906.0194784238527	1588.6	39975.1	78.77617721647924
906.7499848306873	1588.8666666666666	40224.333333333336	79.76871397033956
907.4804177818455	1588.0666666666666	40410.5	80.22950963368162
908.2107772751625	1588.9	40616.933333333334	79.98756954793473
908.9410633084728	1589.1333333333334	40783.8	79.27152414986968
909.6712758796114	1588.3333333333333	40901.333333333336	79.48802175453463
910.4014149864129	1588.8333333333333	41030.3	79.55563843534121
911.1314806267123	1588.9	41179.7	79.42044877286757
911.8614727983444	1589.1333333333334	41365.666666666664	79.5414100498807
912.5913914991438	1588.6	41567.2	79.43291005665864
913.3212367269456	1588.9	41694.76666666667	79.11266968225664
914.0510084795844	1589.0333333333333	41904.666666666664	78.96534982638914
914.7807067548952	1587.8333333333333	42042.63333333333	78.52517080355962
915.5103315507125	1588.4666666666667	42102.7	78.60013496879029
916.2398828648716	1588.4666666666667	42187.86666666667	78.59928783567821
916.9693606952068	1588.4	42283.63333333333	78.09357981715134
917.6987650395532	1588.8	42412.833333333336	78.08809340868169
918.4280958957455	1588.2	42486.333333333336	78.35813903807035
919.1573532616186	1589.1666666666667	42469.46666666667	77.43082789977251
919.8865371350073	1588.7666666666667	42436.03333333333	77.79094498288865
920.6156475137464	1589.2666666666667	42459.73333333333	78.08205557087871
921.3446843956707	1589.1666666666667	42492.7	77.85494955139588
922.0736477786149	1589.3333333333333	42483.7	77.86474626206659
922.802537660414	1588.4666666666667	42471.0	77.40080591061114
923.5313540389027	1588.8333333333333	42559.833333333336	77.58991814982305
924.2600969119159	1588.3333333333333	42568.833333333336	77.77214762333892
924.9887662772883	1588.1333333333334	42492.23333333333	77.53421949422777
925.7173621328548	1588.5666666666666	42438.3	77.77138847932883
926.4458844764501	1589.0	42372.7	78.03334084959982
927.1743333059092	1589.5666666666666	42209.4	77.86851111601624
927.9027086190666	1588.6666666666667	42012.066666666666	77.59451912795353
928.6310104137575	1588.7666666666667	41651.0	77.16432874093702
929.3592386878165	1588.6	41127.23333333333	77.35244916460131
930.0873934390784	1588.2333333333333	40387.76666666667	76.691545917441
930.815474665378	1589.1333333333334	39599.333333333336	76.95528573636604
931.5434823645503	1588.8	38701.63333333333	77.01608668531016
932.2714165344298	1589.2	37605.333333333336	76.70446647404889
932.9992771728516	1589.1333333333334	36495.7	77.01344494276755
933.7270642776504	1588.2	35391.63333333333	77.0056029945425
934.4547778466609	1588.8	34382.666666666664	77.55573613773679
935.1824178777181	1588.7333333333333	33485.933333333334	76.7969314447222
935.9099843686568	1588.8666666666666	32750.8	76.45008268040995
936.6374773173115	1588.3	32225.3	76.6500897257773
937.3648967215174	1588.7	31880.0	76.85424440185272
938.0922425791092	1589.1	31641.933333333334	76.85614421023477
938.8195148879216	1588.5666666666666	31692.5	76.70599302843743
939.5467136457895	1588.8	31910.766666666666	77.04962443070391
940.2738388505477	1588.7	32182.733333333334	76.14996500890986
941.000890500031	1589.0666666666666	32585.966666666667	76.28534203528388
941.7278685920743	1588.5	33094.53333333333	76.09066765856811
942.4547731245123	1589.2333333333333	33674.7	75.29700012329366
943.1816040951798	1588.8666666666666	34352.46666666667	75.04884869706494
943.9083615019116	1588.8666666666666	35056.46666666667	74.98729255654035
944.6350453425426	1589.0666666666666	35823.933333333334	74.75356792288896
945.3616556149077	1588.2666666666667	36596.5	74.32953169208831
946.0881923168415	1588.3	37407.46666666667	75.389337354778
946.8146554461789	1588.6666666666667	38128.23333333333	75.82264015642156
947.5410450007547	1588.1666666666667	38869.7	76.3668105877893
948.2673609784038	1589.2333333333333	39581.76666666667	75.99834125115042
948.9936033769609	1589.4666666666667	40360.666666666664	75.50040310610841
949.7197721942608	1588.9333333333334	41169.86666666667	76.14697980874315
950.4458674281384	1588.5333333333333	41975.5	76.44741049060538
951.1718890764284	1589.1666666666667	42733.566666666666	76.33347492374402
951.8978371369658	1588.9	43474.4	76.72070725129329
952.6237116075853	1589.1333333333334	44130.6	76.62827809341631
953.3495124861216	1588.6333333333334	44656.23333333333	75.98590854234814
954.0752397704097	1588.6333333333334	45258.63333333333	76.27593186307077
954.8008934582843	1589.0666666666666	45809.76666666667	76.62450600699181
955.5264735475803	1588.9666666666667	46351.4	76.17307238090777
956.2519800361324	1588.6666666666667	46829.166666666664	75.8733452485001
956.9774129217755	1588.2666666666667	47280.566666666666	76.28040710453534
957.7027722023442	1588.4666666666667	47758.9	76.12063731930456
958.4280578756737	1589.0	48046.63333333333	76.1914793938887
959.1532699395985	1588.8	48278.96666666667	76.11924257345265
959.8784083919536	1588.8666666666666	48563.566666666666	75.95243616905987
960.6034732305736	1588.6666666666667	48895.066666666666	75.8282989307464
961.3284644532936	1588.8	49179.46666666667	75.16296073146874
962.053382057948	1588.9	49481.6	74.96032400847098
962.7782260423721	1588.6666666666667	49670.3	74.8674709091094
963.5029964044004	1588.3666666666666	49888.833333333336	75.17612676022287
964.2276931418677	1589.1666666666667	50083.86666666667	75.15938195976608
964.952316252609	1588.9333333333334	50260.666666666664	75.20465211411394
965.6768657344589	1589.5666666666666	50370.8	75.79670613809112
966.4013415852523	1588.5333333333333	50444.73333333333	75.30228881150065
967.1257438028242	1588.9666666666667	50451.9	75.164130797213
967.8500723850091	1589.3	50438.3	74.93637294332945
968.574327329642	1589.6333333333334	50481.433333333334	75.07942884892671
969.2985086345576	1588.2666666666667	50594.5	75.45812572079353
970.0226162975908	1588.9666666666667	50629.6	75.42420180810944
970.7466503165765	1588.7333333333333	50568.0	75.32593615869862
971.4706106893493	1588.4	50524.8	74.8940015512317
972.1944974137441	1589.4666666666667	50398.13333333333	74.7699628918371
972.9183104875957	1588.9666666666667	50126.9	74.95620322644942
973.6420499087391	1588.4666666666667	49893.23333333333	75.27038414204631
974.3657156750087	1588.7	49786.433333333334	75.41148588579216
975.0893077842397	1588.8333333333333	49573.1	75.77693290454897
975.8128262342667	1589.0	49519.6	75.89949500652934
976.5362710229247	1589.5	49468.4	75.68806069504568
977.2596421480483	1589.0	49361.5	75.37309053086065
977.9829396074724	1588.9	49214.1	74.95172210424838
978.7061633990318	1588.8333333333333	48999.333333333336	74.9419145964778
979.4293135205613	1588.8333333333333	48727.833333333336	75.09701368553937
980.1523899698958	1588.6	48526.9	75.24886020255404
980.87539274487	1589.1	48379.066666666666	74.51911935048886
981.5983218433189	1588.4333333333334	48378.5	73.83592602309092
982.3211772630771	1588.7333333333333	48382.666666666664	73.83697617525392
983.0439590019795	1589.1333333333334	48488.666666666664	73.77064374931052
983.7666670578608	1589.4333333333334	48580.13333333333	74.05652237298614
984.4893014285559	1589.6	48592.933333333334	73.87779904287756
985.2118621118997	1589.1	48551.2	73.84655716766702
985.9343491057269	1588.4	48571.76666666667	73.87148028613109
986.6567624078724	1588.6333333333334	48422.566666666666	73.92212601345453
987.3791020161709	1588.0	48330.96666666667	74.0473960764099
988.1013679284573	1589.2	48262.03333333333	74.25520212203475
988.8235601425663	1588.1	48227.13333333333	73.92438452327032
989.5456786563328	1589.1333333333334	48306.833333333336	74.09032748625263
990.2677234675917	1589.3	48362.96666666667	73.65837479878938
990.9896945741776	1589.0333333333333	48268.166666666664	73.8621446037016
991.7115919739255	1589.0	48049.76666666667	73.85459516368522
992.4334156646702	1588.7666666666667	47787.86666666667	74.59907284591984
993.1551656442463	1589.3	47450.2	74.62393156791626
993.8768419104888	1588.5666666666666	47084.26666666667	74.6891865709834
994.5984444612325	1589.1666666666667	46767.46666666667	74.49191122342998
995.3199732943121	1589.3	46436.46666666667	73.63853024903588
996.0414284075626	1588.8333333333333	46122.2	72.88133056808819
996.7628097988187	1588.8	45849.7	72.86229974762188
997.4841174659151	1588.2	45599.9	73.03999216061975
998.2053514066869	1588.9333333333334	45304.03333333333	72.42544832629069
998.9265116189687	1588.4666666666667	44859.0	72.63522719226978
999.6475981005952	1588.8333333333333	44289.73333333333	73.47152877947643
1000.3686108494015	1589.2	43748.333333333336	73.07707104240214
1001.0895498632223	1588.6333333333334	43440.433333333334	73.64713391609483
1001.8104151398923	1588.6	43083.23333333333	72.9533933178428
1002.5312066772464	1588.9333333333334	42792.76666666667	73.73126573226456
1003.2519244731194	1588.8666666666666	42526.8	73.88783293741922
1003.9725685253462	1588.9666666666667	42237.63333333333	74.27880625948842
1004.6931388317614	1589.1	41893.96666666667	73.99056604153964
1005.4136353902	1588.2333333333333	41368.566666666666	73.91635189367454
1006.1340581984969	1588.7333333333333	40762.2	73.8560233135428
1006.8544072544867	1588.6666666666667	40128.4	73.82850879947031
1007.5746825560042	1589.2333333333333	39560.46666666667	74.40380998125225
1008.2948841008844	1589.4333333333334	39035.13333333333	74.446641123947
1009.0150118869618	1588.3666666666666	38576.26666666667	74.32333696529696
1009.7350659120716	1588.9666666666667	38229.13333333333	74.391268174321
1010.4550461740483	1589.1333333333334	37872.333333333336	74.29934697203231
1011.174952670727	1588.8333333333333	37513.4	74.57811287950824
1011.8947853999423	1588.6666666666667	37077.666666666664	74.39255666895474
1012.614544359529	1589.0	36487.066666666666	74.1158922237167
1013.334229547322	1587.9666666666667	35846.96666666667	73.97001969620109
1014.0538409611561	1588.8666666666666	35188.0	73.86233922272227
1014.7733785988661	1588.3333333333333	34597.333333333336	74.33664913051783
1015.4928424582868	1589.2666666666667	34096.23333333333	74.69159918832372
1016.2122325372529	1588.6333333333334	33645.26666666667	74.11149809571572
1016.9315488335994	1589.0666666666666	33225.433333333334	73.99806216738477
1017.6507913451611	1588.7333333333333	32845.9	73.95642618525689
1018.3699600697728	1588.9	32491.966666666667	73.97384212289397
1019.0890550052692	1588.9333333333334	32066.6	73.66685060459668
1019.8080761494851	1588.4333333333334	31481.0	74.17760201394253
1020.5270235002555	1588.6	30885.6	74.85708362793252
1021.2458970554151	1588.7	30139.466666666667	74.47259843587535
1021.9646968127987	1588.4333333333334	29465.766666666666	74.62096073313305
1022.6834227702411	1588.5	28880.633333333335	74.45947426989107
1023.4020749255772	1588.3333333333333	28339.2	73.87236726362457
1024.1206532766416	1589.3	27944.033333333333	74.08395187704255
1024.8391578212693	1588.8666666666666	27614.166666666668	73.613132374994
1025.5575885572953	1588.5	27297.233333333334	73.4355261766699
1026.2759454825539	1589.4666666666667	26842.2	73.30532092754103
1026.9942285948803	1588.8	26289.933333333334	73.38314476847289
1027.7124378921092	1589.0	25709.466666666667	73.34919606651016
1028.4305733720753	1588.5	25110.733333333334	73.54742138882737
1029.1486350326138	1588.7333333333333	24581.133333333335	73.76242915491781
1029.866622871559	1589.0666666666666	24084.866666666665	73.0995263236854
1030.584536886746	1589.3	23689.433333333334	73.47161755650622
1031.3023770760096	1588.6	23321.0	73.11360419950299
1032.0201434371845	1588.7	22983.566666666666	73.1079554053309
1032.7378359681059	1589.5333333333333	22642.833333333332	72.71234835873767
1033.455454666608	1588.8333333333333	22245.666666666668	73.067597897224
1034.1729995305259	1589.6	21803.533333333333	72.57599403528481
1034.8904705576945	1588.9	21294.4	71.80164493583266
1035.6078677459486	1588.7	20768.1	71.98610577797682
1036.3251910931228	1589.0333333333333	20276.233333333334	72.03497032623791
1037.042440597052	1589.0	19836.0	72.55261449691814
1037.7596162555712	1589.2333333333333	19392.3	71.55238568162036
1038.4767180665153	1588.7333333333333	19040.0	71.53394009966395
1039.1937460277186	1588.6666666666667	18744.766666666666	72.1957984398606
1039.9107001370162	1588.4666666666667	18480.833333333332	72.3898956068926
1040.627580392243	1588.9666666666667	18225.6	73.0543845239332
1041.3443867912338	1588.9666666666667	17876.8	72.62985758295844
1042.0611193318232	1588.9	17487.666666666668	73.65838623988063
1042.7777780118463	1588.4666666666667	17030.833333333332	73.13995728289653
1043.4943628291376	1589.6333333333334	16554.3	73.41389760876476
1044.2108737815322	1589.1333333333334	16126.4	72.60942442946494
1044.9273108668647	1588.7333333333333	15770.266666666666	72.38755568159054
1045.64367408297	1588.3666666666666	15432.266666666666	71.98142235252885
1046.359963427683	1588.6333333333334	15168.9	72.64622948708437
1047.0761788988382	1589.1666666666667	14896.833333333334	72.3000440451844
1047.7923204942708	1589.2333333333333	14659.433333333332	72.76539219076746
1048.5083882118154	1588.2666666666667	14395.1	73.40051006048787
1049.224382049307	1588.7666666666667	14084.633333333333	72.90236211846866
1049.9403020045802	1588.2666666666667	13745.966666666667	72.4487097204889
1050.6561480754697	1588.8666666666666	13407.633333333333	72.50991421081983
1051.3719202598106	1588.6	13083.066666666668	71.87933732151993
1052.0876185554378	1588.8666666666666	12799.533333333333	72.19898540657536
1052.8032429601856	1588.9333333333334	12553.2	72.02932863617185
1053.5187934718892	1588.7	12356.766666666666	72.64796300622668
1054.2342700883835	1587.5666666666666	12207.033333333333	72.75222001513983
1054.949672807503	1588.8333333333333	12060.566666666668	72.79567846079749
1055.6650016270826	1588.9333333333334	11895.433333333332	72.3192256450587
1056.3802565449573	1589.5333333333333	11713.866666666667	73.55781274491216
1057.0954375589617	1588.4666666666667	11496.0	74.11612846591808
1057.8105446669308	1588.9666666666667	11279.533333333333	73.59763971975299
1058.5255778666992	1589.9	11062.266666666666	73.75049902615949
1059.240537156102	1589.4666666666667	10835.166666666666	73.6243918429868
1059.9554225329737	1589.2666666666667	10647.3	74.68586236297548
1060.6702339951491	1587.7	10474.533333333333	74.03721008518936
1061.3849715404633	1588.7	10356.6	73.94762169254075
1062.0996351667509	1588.4333333333334	10254.033333333333	74.6900036608252
1062.8142248718468	1588.9	10116.866666666667	73.9454968675833
1063.528740653586	1588.2333333333333	9979.066666666668	74.29559626257772
1064.2431825098029	1588.3666666666666	9786.5	73.33073899827806
1064.9575504383324	1588.4	9594.166666666666	74.0219542785097
1065.6718444370097	1588.8	9386.2	73.32369123861601
1066.386064503669	1588.9	9209.433333333332	72.7849075528192
1067.1002106361457	1589.4333333333334	9053.9	73.15988516773264
1067.8142828322743	1589.0333333333333	8925.466666666667	73.13298132900847
1068.5282810898898	1588.9333333333334	8829.366666666667	72.58284041576769
1069.2422054068265	1587.8	8732.233333333334	73.60006323967471
1069.95605578092	1588.3666666666666	8626.733333333334	73.13013505893339
1070.6698322100044	1588.6666666666667	8481.633333333333	72.55887702755939
1071.383534691915	1588.3666666666666	8321.966666666667	73.13250358290682
1072.0971632244864	1588.4666666666667	8152.466666666666	72.98776388048162
1072.8107178055534	1589.0666666666666	7994.166666666667	73.05847017737995
1073.524198432951	1589.1333333333334	7858.033333333334	72.93186131150601
1074.2376051045137	1588.9	7762.866666666667	72.89100412439637
1074.9509378180765	1589.5666666666666	7668.633333333333	73.65464157163962
1075.6641965714741	1588.9666666666667	7577.8	73.002927532109
1076.3773813625414	1588.9666666666667	7481.233333333334	72.35885097200443
1077.0904921891133	1588.3666666666666	7373.566666666667	72.68103538736709
1077.8035290490245	1588.4	7257.333333333333	73.21117212195024
1078.51649194011	1589.0	7125.133333333333	73.53951434857821
1079.2293808602042	1588.6333333333334	6996.6	73.03862019781455
1079.9421958071423	1588.4333333333334	6881.233333333334	73.61444160901821
1080.6549367787588	1589.4	6788.866666666667	73.18111861224257
1081.367603772889	1589.4333333333334	6731.166666666667	74.0336303597477
1082.080196787367	1588.8	6670.6	73.13867248555766
1082.7927158200282	1588.8333333333333	6592.633333333333	73.66857745086979
1083.5051608687072	1588.6333333333334	6496.166666666667	72.27132584592303
1084.217531931239	1589.0333333333333	6370.3	72.50635415151646
1084.9298290054578	1588.6333333333334	6247.8	73.32304346987289
1085.6420520891993	1588.4333333333334	6146.033333333334	73.53124076343846
1086.3542011802977	1588.9	6073.066666666667	74.99877767745953
1087.0662762765878	1588.4333333333334	6007.133333333333	74.13715048567941
1087.7782773759047	1588.9	5954.133333333333	73.1537503191892
1088.4902044760831	1588.9	5882.3	74.38881039022354
1089.202057574958	1588.8	5783.4	73.87953491932052
1089.9138366703637	1588.7	5693.7	73.52219510971868
1090.6255417601355	1588.8666666666666	5598.866666666667	73.43176724323588
1091.337172842108	1588.9666666666667	5520.7	74.2140776280805
1092.048729914116	1588.9333333333334	5464.633333333333	75.15031580462848
1092.7602129739944	1589.0	5420.766666666666	74.83791542936454
1093.471622019578	1588.6333333333334	5373.966666666666	73.56983754475856
1094.1829570487016	1588.6666666666667	5312.033333333334	75.23424481044445
1094.8942180592	1588.7666666666667	5224.5	75.29184771507217
1095.605405048908	1588.7333333333333	5142.4	74.77800314976326
1096.3165180156604	1588.9666666666667	5076.4	74.86328353083186
1097.027556957292	1588.7333333333333	5033.666666666667	75.21733569327564
1097.7385218716379	1588.7666666666667	4997.7	74.54497891637774
1098.4494127565324	1588.6	4941.633333333333	74.89625133237801
1099.1602296098106	1588.7333333333333	4859.433333333333	74.30897373869237
1099.8709724293074	1589.0	4783.4	75.72006653409244
1100.5816412128574	1588.1666666666667	4709.566666666667	75.87688186000861
1101.2922359582956	1588.2	4661.1	75.82212479997791
1102.0027566634565	1588.6	4628.933333333333	76.10860752875627
1102.7132033261753	1588.8666666666666	4574.5	77.03277028224156
1103.4235759442865	1588.3	4498.366666666667	75.1329220152233
1104.1338745156252	1588.9666666666667	4433.7	75.48620451544996
1104.844099038026	1588.9	4378.0	75.5188304559335
1105.5542495093239	1588.5666666666666	4342.3	76.24097159373405
1106.2643259273534	1589.4	4296.766666666666	76.73810286670798
1106.9743282899494	1588.6333333333334	4216.466666666666	75.37588851854576
1107.684256594947	1588.8666666666666	4146.766666666666	78.97415704740135
1108.394110840181	1589.4	4084.5666666666666	78.42418989996935
1109.1038910234856	1588.7666666666667	4035.233333333333	76.62305306720002
1109.8135971426964	1588.9	3974.6	77.10005433926182
1110.5232291956477	1588.5666666666666	3907.633333333333	77.0341913399817
1111.2327871801745	1588.5	3836.6666666666665	78.49536504923793
1111.9422710941117	1588.4333333333334	3787.766666666667	76.84427684318317
1112.6516809352938	1588.5333333333333	3740.5666666666666	77.56040414611493
1113.3610167015559	1589.0	3685.633333333333	77.5754390704596
1114.0702783907325	1588.8666666666666	3626.0	79.10734680446235
1114.7794660006589	1589.5333333333333	3586.266666666667	81.18980656022238
1115.4885795291696	1588.4666666666667	3554.0666666666666	80.4735003354425
1116.1976189740992	1589.2333333333333	3505.9666666666667	79.67396048795811
1116.906584333283	1588.9333333333334	3454.866666666667	80.00440615247311
1117.6154756045555	1588.4	3419.2	79.90298111761898
1118.3242927857516	1588.2666666666667	3384.6	81.16179916193748
1119.0330358747062	1588.4333333333334	3350.266666666667	81.80040011538948
1119.741704869254	1588.2	3301.366666666667	81.03238422998213
1120.4502997672296	1588.0333333333333	3264.5	82.3915286440919
1121.1588205664682	1588.2	1664.4666666666667	77.06051537846162
1121.8672672648045	1587.6666666666667	1663.9333333333334	73.89871111321328
1122.5756398600731	1588.0333333333333	1663.3666666666666	72.84775209238732
1123.2839383501089	1587.9	1663.8666666666666	71.0633558254442
