# Supplementary material for: Roblonski: A Material-Efficient Robo-Fluidic Toolbox for Rapid Photochemical Characterization
Source: ACS Cent Sci. 2026 Feb 6;12(3):333–44. doi: 10.1021/acscentsci.5c02027 (PMC13022720; doi:10.1021/acscentsci.5c02027)
Supplement: Supplementary file 2 [file oc5c02027_si_002.zip › BeerLambertStudy/Raw Data (Automataed)/BLEC Study (2025 Jun 12)/ZnTPP2/blec_ZnTPP2__12062025_aABS_i1_eEXP_s1_d300e-03_t250-0_m7_v175-0.csv]

name	C:/Users/cbe.mabolha.shared/Documents/Gilson Spectroscopy Project\BLEC Study (2025 Jun 12)\ZnTPP2\blec_ZnTPP2__12062025_aABS_i1_eEXP_s1_d300e-03_t250-0_m7_v175-0.csv
2025-06-12 15:48:33.480714
mix_iter=7	mix_disp=175.0
droplet_volume=50.0	working_volume=250.0
dilution_scheme=Fractional(value=0.3333333333333333)	n_dil=6
calibration=Calibration(y = f(x); f(x) = -0.244 + 0.9765x; s.t. y > 0.0; Set Feb 4	2025 from "Manuscript Figures Data.xlsx")
count	30
interval	0.1 (Sec)
integration_time	40000 (uSec)
NLC=False	DCC=False	WCAL=-5	Slit=S5
Conc_0=0.003	nFRAC=0.6666666666666666	nConc_(1;1)=0.002	aFRAC=0.6670004966404938	aConc_(1;1)=0.0020010014899214815
wavelength (nm)	dark reference (int)	light reference (int)	abs (mOD)
W	D	L	S
344.6678771972656	1604.0	1679.6666666666667	73.40374431505995
345.45221902608614	1591.5333333333333	1667.2333333333333	73.36853138509026
346.236489003635	1588.8666666666666	1664.6333333333334	71.26720808108628
347.02068712774695	1587.2	1663.6	81.68964855833434
347.8048133962569	1586.9666666666667	2388.0333333333333	106.81691155452484
348.5888678069997	1588.1666666666667	2400.5666666666666	106.31279908435539
349.3728503578101	1588.7333333333333	2412.9	105.11076488085438
350.15676104652283	1589.4	2424.1666666666665	103.80146650816279
350.94059987097285	1589.2333333333333	2435.5333333333333	105.92348198898328
351.72436682899485	1589.1	2442.9666666666667	104.8185873801067
352.5080619184237	1589.1333333333334	2442.8333333333335	102.06585328028436
353.2916851370942	1587.5666666666666	2453.4333333333334	106.6699452919213
354.0752364828412	1587.0333333333333	2452.3	103.02610721837249
354.8587159534994	1587.5666666666666	2459.4	104.06715049870009
355.6421235469038	1588.1666666666667	2465.133333333333	107.1446050680775
356.42545926088906	1588.3	2461.0	102.30971033837096
357.20872309329	1589.3	2465.3	104.87358717269899
357.9919150419415	1588.5333333333333	2459.133333333333	103.4523436762871
358.77503510467835	1588.2	2456.4	105.87675351298583
359.5580832793353	1588.4333333333334	2446.233333333333	105.32795905867647
360.34105956374725	1588.1	2441.0333333333333	102.51300883426958
361.12396395574893	1588.0	2439.3	102.17513436570044
361.9067964531752	1588.6666666666667	2436.5	104.66240119682422
362.6895570538609	1587.9	2436.766666666667	102.03067046635314
363.47224575564076	1588.3333333333333	2432.8333333333335	99.94186203115835
364.2548625563497	1589.2	2434.766666666667	104.02154771133938
365.0374074538224	1588.7333333333333	2438.133333333333	104.89961592552926
365.8198804458938	1589.2	2428.9	103.2880320953783
366.6022815303986	1589.0666666666666	2427.3	101.30587104585763
367.3846107051717	1588.2666666666667	2431.8	105.94459347061178
368.1668679680479	1588.3	2431.9333333333334	103.96385033940282
368.9490533168619	1588.2333333333333	2433.9333333333334	100.94711119753859
369.7311667494487	1588.0333333333333	2442.9666666666667	102.2640375143912
370.5132082636429	1589.0	2446.2	99.34024281690934
371.2951778572795	1588.0666666666666	2452.633333333333	104.67294477998199
372.07707552819323	1588.8	2454.4	103.46919823134607
372.8589012742189	1589.2666666666667	2459.5	102.72112348902789
373.6406550931913	1589.4333333333334	2470.3	101.51127199213288
374.4223369829453	1588.5666666666666	2481.0666666666666	103.30296936216074
375.2039469413157	1588.2666666666667	2487.1	104.30070989914428
375.9854849661373	1588.4666666666667	2476.766666666667	101.83091298182161
376.7669510552448	1588.5333333333333	2482.5333333333333	101.26336901234669
377.5483452064732	1588.9	2490.766666666667	102.5403661957694
378.3296674176572	1589.1666666666667	2500.1	103.70504332311978
379.11091768663164	1588.3666666666666	2507.133333333333	104.14703166095998
379.89209601123133	1589.0	2514.5333333333333	105.63494152228067
380.67320238929113	1588.5333333333333	2513.3	100.6517856001026
381.45423681864577	1588.6333333333334	2519.6666666666665	103.74277380349402
382.23519929713007	1588.5666666666666	2523.5666666666666	102.5199228546621
383.01608982257886	1588.2666666666667	2539.0333333333333	102.33763952058015
383.796908392827	1589.1666666666667	2549.5666666666666	102.32482916836474
384.57765500570923	1588.4333333333334	2553.5	105.23201459567295
385.3583296590604	1587.9333333333334	2541.633333333333	105.00728280626126
386.1389323507153	1588.3	2547.633333333333	103.06493240746362
386.91946307850884	1588.5	2557.5333333333333	102.82869569739998
387.69992184027564	1587.6666666666667	2580.5333333333333	105.01910000460373
388.48030863385065	1588.0666666666666	2603.266666666667	103.29879219268989
389.2606234570687	1588.2	2591.2	105.8599694545809
390.04086630776453	1588.9	2577.5	104.69275357581611
390.82103718377294	1588.5666666666666	2583.633333333333	105.85038342015854
391.6011360829288	1589.0	2591.0333333333333	105.23866405439544
392.3811630030669	1588.8666666666666	2619.1666666666665	106.03635251682176
393.161117942022	1588.5	2658.266666666667	105.68241837826825
393.941000897629	1588.7666666666667	2700.7	105.69509677343383
394.72081186772266	1588.9	2710.1666666666665	107.37009344845603
395.5005508501378	1589.1666666666667	2700.9	107.6310299467722
396.28021784270925	1589.0666666666666	2699.133333333333	106.76262980086321
397.0598128432718	1589.1	2707.2	106.65462266170434
397.83933584966024	1588.2666666666667	2712.8	108.10481457639202
398.6187868597095	1589.1	2725.633333333333	109.50672662952236
399.3981658712542	1588.2333333333333	2746.4666666666667	110.98747801820724
400.1774728821293	1588.4666666666667	2768.8	109.16199083720626
400.9567078901696	1588.7333333333333	2793.5666666666666	108.32305413394205
401.7358708932098	1588.3333333333333	2791.8	105.6154511469865
402.5149618890848	1588.3666666666666	2778.1	106.46885094498002
403.2939808756294	1588.8666666666666	2782.0333333333333	107.76698072190548
404.07292785067847	1588.5333333333333	2812.4333333333334	109.47409317409875
404.8518028120667	1588.3666666666666	2826.9	109.67243834480703
405.630605757629	1588.7	2831.733333333333	110.15052532233636
406.4093366852001	1587.6	2815.866666666667	110.9751691537423
407.1879955926149	1588.0666666666666	2827.3	113.36198768759775
407.9665824777082	1589.4	2837.4666666666667	112.95738672144213
408.74509733831474	1588.5666666666666	2865.6666666666665	116.87892687582297
409.52354017226935	1588.2	2871.766666666667	119.6217317520876
410.3019109774069	1589.3333333333333	2871.866666666667	120.2088240526018
411.08020975156217	1589.0666666666666	2889.1	125.41039421435148
411.8584364925699	1588.6333333333334	2914.9333333333334	127.65045132369177
412.6365911982651	1588.3	2932.366666666667	132.02589993730012
413.4146738664823	1588.7666666666667	2957.8	136.58777504516664
414.19268449505654	1588.8333333333333	2990.733333333333	144.13344540435642
414.97062308182257	1588.8333333333333	3023.3	149.68277976278537
415.74848962461516	1589.0	3066.4333333333334	156.22114640912542
416.52628412126916	1589.0	3137.233333333333	163.5756047908845
417.3040065696194	1588.4666666666667	3210.8333333333335	167.560377793972
418.0816569675006	1588.6333333333334	3210.133333333333	171.25705870649568
418.8592353127476	1588.4666666666667	3194.5666666666666	168.95744840379857
419.63674160319533	1588.2333333333333	3207.9333333333334	168.89816913303486
420.4141758366785	1589.0	3243.6666666666665	167.72531168598164
421.1915380110319	1588.9	3263.0666666666666	165.8031246173345
421.9688281240904	1588.1	3260.733333333333	160.7059740976969
422.7460461736888	1588.6	3310.2	157.4754359330026
423.52319215766187	1588.8	3378.266666666667	150.0612710733237
424.3002660738445	1588.2	3457.8333333333335	143.79901726678298
425.0772679200714	1588.2333333333333	3591.8333333333335	137.71604415681267
425.8541976941775	1588.8	3743.1666666666665	133.9027254800586
426.6310553939975	1589.2	3807.3333333333335	127.81989988077045
427.40784101736625	1588.5	3866.4333333333334	123.3190929002279
428.18455456211865	1588.7333333333333	3980.8333333333335	118.60455193552534
428.96119602608934	1589.0333333333333	4167.566666666667	114.42251047375373
429.7377654071133	1588.4666666666667	4386.6	112.22033727720358
430.5142627030252	1589.0	4504.466666666666	110.60604680019985
431.29068791166	1588.6333333333334	4645.266666666666	108.87324398375219
432.06704103085235	1589.0	4776.366666666667	108.0765066710226
432.8433220584372	1588.9666666666667	4868.7	107.92667519190286
433.6195309922492	1588.3666666666666	4928.1	106.31760808822285
434.3956678301234	1588.7666666666667	4969.766666666666	104.71900245647358
435.1717325698944	1589.5	4993.6	105.13876739707403
435.9477252093971	1588.9	5006.366666666667	103.50018860128458
436.72364574646633	1589.0666666666666	5060.1	105.1560320618864
437.49949417893686	1588.8	5114.066666666667	102.42915571097694
438.27527050464346	1588.2666666666667	5210.066666666667	102.81665508784862
439.0509747214211	1588.4666666666667	5391.6	101.90703571153091
439.8266068271044	1587.9	5639.733333333334	101.69257038113717
440.6021668195283	1588.7	6014.333333333333	103.00899379295406
441.37765469652754	1588.6	6474.5	103.18689612623695
442.1530704559369	1588.5666666666666	6976.533333333334	104.6330192586219
442.9284140955914	1588.6333333333334	7418.3	104.89521052921492
443.7036856133256	1588.7	7731.2	104.82084554602238
444.47888500697445	1588.8	7903.566666666667	105.2026427344468
445.2540122743727	1589.1333333333334	7935.233333333334	104.6298077544286
446.0290674133552	1588.3333333333333	7884.333333333333	104.05319921835112
446.8040504217568	1588.5666666666666	7807.7	103.7790709616228
447.5789612974122	1588.4	7713.966666666666	102.64201808953969
448.35380003815635	1588.1	7662.233333333334	102.94032363750173
449.1285666418239	1588.7	7625.966666666666	102.844297182355
449.90326110624983	1589.3	7632.433333333333	102.7164841583989
450.67788342926883	1588.7	7647.366666666667	102.51629543244917
451.4524336087157	1588.4	7672.5	102.06932561161071
452.22691164242536	1588.9333333333334	7725.6	102.14602486279703
453.00131752823256	1588.7333333333333	7793.666666666667	103.43122105188944
453.7756512639721	1588.3666666666666	7858.6	103.32530872549987
454.5499128474788	1588.3333333333333	7922.6	103.54648130789933
455.32410227658755	1588.5	7970.833333333333	102.67821966883967
456.09821954913303	1588.8333333333333	7980.9	103.14757300033402
456.8722646629501	1589.0666666666666	7951.0	102.72105337389078
457.6462376158736	1588.3333333333333	7889.1	103.24969266835642
458.4201384057383	1589.0333333333333	7806.0	104.01219899324317
459.1939670303791	1588.2	7659.033333333334	102.17599783000067
459.96772348763074	1588.7	7511.766666666666	101.963732634108
460.741407775328	1588.7333333333333	7376.033333333334	102.13869307408984
461.51501989130577	1588.8333333333333	7241.866666666667	100.63854229353804
462.2885598333988	1588.7666666666667	7128.233333333334	101.77245539862261
463.0620275994419	1588.8333333333333	7041.033333333334	100.5823194845902
463.83542318726995	1588.4333333333334	6973.033333333334	101.28193348192897
464.6087465947177	1588.9666666666667	6928.766666666666	100.76046113236632
465.38199781962	1588.5666666666666	6904.5	101.15647052390298
466.1551768598116	1589.0	6876.966666666666	100.0359716929315
466.92828371312737	1588.2333333333333	6899.633333333333	100.54539704578578
467.7013183774021	1589.5	6946.0	101.72698867953629
468.4742808504707	1588.1666666666667	6992.5	101.30512373295376
469.24717113016777	1588.7333333333333	7042.133333333333	101.54231612096918
470.0199892143283	1588.8333333333333	7112.166666666667	101.20665210477705
470.792735100787	1588.9666666666667	7177.566666666667	99.84181209126434
471.5654087873788	1588.9666666666667	7256.3	100.9132284940081
472.33801027193834	1588.4333333333334	7324.7	101.10818575067445
473.11053955230057	1589.1333333333334	7402.466666666666	100.6866193035862
473.88299662630027	1588.5	7458.733333333334	100.37508273401944
474.65538149177223	1588.5333333333333	7505.666666666667	100.68239473619045
475.4276941465513	1588.5	7529.566666666667	100.47791854324797
476.1999345884722	1588.8666666666666	7535.9	100.1437335576553
476.97210281536985	1588.0666666666666	7530.9	99.36813754456895
477.74419882507897	1588.4	7536.766666666666	100.98665692663639
478.51622261543446	1588.1666666666667	7493.666666666667	100.03444721720544
479.2881741842711	1588.7666666666667	7470.666666666667	100.40229564947704
480.06005352942367	1588.9333333333334	7431.266666666666	100.53347017559807
480.831860648727	1588.6666666666667	7383.233333333334	99.35458236819373
481.60359554001593	1588.3666666666666	7352.766666666666	100.30289435246257
482.37525820112523	1588.5333333333333	7295.333333333333	99.84728402924543
483.14684862988975	1588.3333333333333	7253.433333333333	99.67027150137199
483.91836682414424	1588.1	7206.366666666667	100.257752657862
484.68981278172356	1588.8333333333333	7162.966666666666	100.40804860448908
485.46118650046253	1588.8333333333333	7104.833333333333	99.31805111814289
486.23248797819593	1588.5333333333333	7061.333333333333	99.71366465872914
487.0037172127586	1588.6666666666667	7018.566666666667	98.8760157828438
487.7748742019853	1588.6666666666667	6992.1	100.16526536707882
488.54595894371096	1588.7	6951.433333333333	99.08378516489095
489.31697143577026	1588.2333333333333	6920.6	99.47904100365376
490.08791167599804	1588.9666666666667	6884.8	99.65565161481943
490.8587796622292	1588.7666666666667	6854.766666666666	99.24264742245909
491.6295753922984	1589.1666666666667	6825.633333333333	98.71139349086529
492.4002988640406	1588.5666666666666	6804.066666666667	98.76673296782678
493.17095007529053	1588.4	6763.066666666667	98.75683223739767
493.94152902388305	1589.1666666666667	6729.2	98.63426275546003
494.71203570765294	1589.0	6709.433333333333	99.64828785185745
495.482470124435	1589.3	6678.2	99.37268448688458
496.25283227206404	1589.0666666666666	6649.266666666666	98.11610484054428
497.02312214837485	1589.3	6617.9	98.27383861566273
497.7933397512024	1588.5	6590.1	99.44417755067617
498.56348507838123	1588.1333333333334	6570.1	98.4207356538629
499.3335581277464	1588.1	6551.133333333333	97.25214979541023
500.10355889713264	1588.1333333333334	6547.933333333333	97.36338759063828
500.8734873843747	1588.9333333333334	6541.666666666667	98.77959014354568
501.6433435873074	1588.6333333333334	6534.366666666667	99.27860169842236
502.4131275037657	1589.4	6536.966666666666	97.91918483113241
503.1828391315842	1588.5	6552.633333333333	98.28353305347919
503.95247846859786	1588.3666666666666	6559.633333333333	97.40315413256909
504.72204551264144	1589.2666666666667	6590.6	98.11290507227453
505.49154026154974	1588.8666666666666	6624.866666666667	97.88487688870205
506.2609627131576	1589.0333333333333	6655.366666666667	97.04218733843643
507.03031286529983	1588.4666666666667	6709.6	98.14212920188452
507.7995907158112	1588.8	6762.166666666667	97.18573021978155
508.5687962625266	1589.1666666666667	6833.733333333334	97.48176756887479
509.33792950328075	1589.0333333333333	6911.2	97.55990752508635
510.1069904359085	1588.8666666666666	7000.1	97.85608005063956
510.8759790582447	1589.0333333333333	7078.866666666667	98.29662938066417
511.6448953681241	1589.0333333333333	7157.233333333334	97.68350671261909
512.4137393633815	1588.8666666666666	7252.0	97.53099064472575
513.1825110418519	1588.8333333333333	7351.933333333333	97.9927458517397
513.9512104013698	1588.3666666666666	7449.9	97.6509502514159
514.7198374397702	1588.6	7552.333333333333	97.69538607109735
515.4883921548881	1588.4333333333334	7667.6	97.21671711193942
516.2568745445578	1588.1333333333334	7792.833333333333	97.63038625177394
517.0252846066146	1588.9666666666667	7894.5	97.33437633168572
517.793622338893	1588.6333333333334	8004.1	98.3628038114941
518.561887739228	1589.0	8093.933333333333	96.430134776459
519.3300808054544	1589.0666666666666	8192.933333333332	97.64719136275478
520.0982015354069	1588.4	8276.6	96.85806856737574
520.8662499269203	1588.5	8367.7	97.97582983369621
521.6342259778296	1588.9333333333334	8445.366666666667	96.9744146349817
522.4021296859694	1588.5333333333333	8530.266666666666	96.78907504389673
523.1699610491747	1588.8333333333333	8611.0	96.64467071164226
523.9377200652801	1589.1	8670.4	96.68315213124576
524.7054067321207	1588.2666666666667	8734.8	97.01586690563308
525.4730210475309	1588.8	8794.033333333333	96.10107447867419
526.2405630093459	1588.8333333333333	8847.9	96.77442434195311
527.0080326154003	1589.4	8922.433333333332	96.87003837945049
527.7754298635291	1589.1333333333334	8981.866666666667	96.93351209625403
528.5427547515668	1588.7	9009.9	97.30716056276404
529.3100072773485	1589.4333333333334	9055.033333333333	97.30140105868726
530.077187438709	1588.7666666666667	9101.4	97.89194072120382
530.8442952334829	1589.1333333333334	9146.633333333333	97.86642701680363
531.6113306595051	1588.6	9178.133333333333	97.53466758853187
532.3782937146104	1588.7666666666667	9228.666666666666	98.05933930007194
533.1451843966338	1589.2	9249.9	97.77257566827606
533.9120027034099	1588.6	9276.533333333333	96.96980280412298
534.6787486327736	1588.6	9319.033333333333	98.30598227892999
535.4454221825597	1588.9666666666667	9355.233333333334	97.15100454970111
536.212023350603	1587.8666666666666	9387.733333333334	98.28981192864141
536.9785521347383	1588.6	9406.4	98.25041983812694
537.7450085328004	1589.0	9416.266666666666	97.57726792131812
538.5113925426242	1589.0666666666666	9459.5	97.43316325449476
539.2777041620444	1588.8	9504.0	98.58397822268489
540.0439433888959	1588.7666666666667	9527.266666666666	98.74887699894329
540.8101102210134	1589.1	9552.133333333333	99.69311977169764
541.5762046562318	1588.9333333333334	9569.0	99.20543796364642
542.3422266923859	1589.8333333333333	9591.7	99.32467626544793
543.1081763273105	1588.4	9590.433333333332	99.09046865916868
543.8740535588404	1589.4333333333334	9598.9	98.96448082180426
544.6398583848105	1589.5333333333333	9599.766666666666	99.18995764988992
545.4055908030555	1589.5	9609.733333333334	99.28010970655788
546.1712508114102	1588.5333333333333	9618.066666666668	98.24124264368517
546.9368384077096	1589.6666666666667	9614.933333333332	99.40741294789541
547.7023535897882	1589.0	9619.466666666667	99.4801339691556
548.4677963554811	1588.7333333333333	9609.6	98.89718303063339
549.2331667026231	1588.4666666666667	9607.8	98.7416327278526
549.9984646290487	1589.6	9604.433333333332	98.04036481140979
550.7636901325931	1589.1333333333334	9603.033333333333	97.96488853341528
551.5288432110908	1588.7	9604.0	98.47783053288077
552.2939238623768	1588.8666666666666	9600.033333333333	97.94124804657693
553.0589320842859	1589.1	9604.5	97.07168758248572
553.8238678746528	1588.8333333333333	9598.133333333333	97.13193531210727
554.5887312313124	1588.9333333333334	9582.433333333332	95.67799675037413
555.3535221520995	1589.2	9595.033333333333	96.72696710300917
556.1182406348488	1588.5666666666666	9588.7	95.84866435165424
556.8828866773954	1588.6333333333334	9601.433333333332	96.14330723745488
557.6474602775738	1589.2666666666667	9614.166666666666	96.82117777546485
558.411961433219	1588.4333333333334	9607.566666666668	96.44360827790855
559.1763901421657	1589.6	9620.033333333333	95.93629398838
559.9407464022488	1588.7333333333333	9640.333333333334	96.26861391353985
560.7050302113031	1588.9666666666667	9643.266666666666	96.08446154471413
561.4692415671633	1589.3333333333333	9649.266666666666	95.23031549804271
562.2333804676643	1589.3333333333333	9657.4	95.37099612683159
562.997446910641	1589.6666666666667	9670.4	94.59755575455428
563.7614408939281	1588.8666666666666	9690.033333333333	94.95101267771413
564.5253624153604	1589.3	9709.4	93.71808699918576
565.2892114727728	1589.0666666666666	9742.7	94.21789348147367
566.0529880639999	1589.1333333333334	9767.166666666666	93.9480267352692
566.8166921868768	1588.8333333333333	9764.933333333332	93.61684751003938
567.5803238392382	1589.2	9766.8	93.68553411767883
568.3438830189189	1588.8	9783.2	93.60927123721524
569.1073697237535	1589.0666666666666	9803.266666666666	94.21929162828474
569.8707839515772	1589.2	9819.3	93.36350239758686
570.6341257002246	1589.1333333333334	9843.433333333332	93.80636101443518
571.3973949675305	1588.5333333333333	9859.433333333332	93.55066576211786
572.1605917513298	1588.5	9878.9	94.03530499161934
572.9237160494572	1588.7333333333333	9885.8	93.17183602234554
573.6867678597476	1588.2	9896.233333333334	92.98071619808196
574.4497471800358	1589.0666666666666	9905.9	93.3131533892775
575.2126540081566	1589.3	9916.233333333334	92.59264987317651
575.9754883419448	1589.1666666666667	9933.166666666666	93.30330781886019
576.7382501792351	1588.8	9936.2	93.17923525835545
577.5009395178625	1588.5	9964.0	93.11758761043353
578.2635563556619	1589.2666666666667	9977.933333333332	92.65117968962495
579.0261006904677	1588.9333333333334	9974.433333333332	91.63147349259938
579.7885725201152	1589.0	9997.966666666667	93.20131342231758
580.5509718424388	1589.0	10028.033333333333	92.87145281228267
581.3132986552736	1588.5333333333333	10030.133333333333	93.26277749366317
582.0755529564542	1588.5666666666666	10053.933333333332	92.6764549579774
582.8377347438156	1589.0	10080.033333333333	93.52788019692298
583.5998440151925	1588.2333333333333	10080.566666666668	93.36393535343979
584.3618807684197	1588.3	10117.966666666667	92.9440186532345
585.123845001332	1589.2333333333333	10139.766666666666	92.80646033559016
585.8857367117644	1589.6	10164.766666666666	92.36730916326411
586.6475558975515	1589.4333333333334	10206.466666666667	92.97738859652482
587.4093025565281	1588.8666666666666	10245.0	92.34793059603291
588.1709766865292	1588.7666666666667	10291.266666666666	92.07548547082578
588.9325782853895	1588.6666666666667	10342.166666666666	92.375499522185
589.6941073509438	1588.5666666666666	10394.333333333334	92.5719230625086
590.4555638810269	1588.4666666666667	10462.7	92.94899776442085
591.2169478734736	1588.5333333333333	10525.466666666667	92.20642686469729
591.9782593261189	1588.1666666666667	10602.566666666668	91.99885317215703
592.7394982367973	1589.6	10697.566666666668	91.82236020373982
593.5006646033439	1588.6	10795.0	92.01324400411855
594.2617584235933	1588.0	10879.833333333334	92.01834611448182
595.0227796953804	1588.7333333333333	10994.6	92.04079429929736
595.78372841654	1588.1666666666667	11101.133333333333	91.59030553863616
596.544604584907	1588.5333333333333	11224.9	92.00620634440251
597.3054081983161	1588.7333333333333	11341.966666666667	92.77122876142442
598.0661392546021	1588.7666666666667	11449.933333333332	92.47905956791425
598.8267977515999	1588.2666666666667	11556.033333333333	92.03836812432498
599.5873836871442	1589.0666666666666	11669.133333333333	90.76496618829776
600.34789705907	1588.7333333333333	11789.733333333334	91.48221986741966
601.1083378652119	1589.3333333333333	11920.566666666668	90.84596598018004
601.8687061034049	1588.7666666666667	12073.133333333333	91.14711955200536
602.6290017714836	1588.9333333333334	12241.5	91.40991718804518
603.3892248672829	1588.3666666666666	12350.966666666667	91.20486157732441
604.1493753886377	1588.1666666666667	12485.833333333334	90.42132961950557
604.9094533333828	1589.0666666666666	12655.7	91.48944931035572
605.6694586993528	1588.6666666666667	12781.866666666667	90.93697672086374
606.4293914843829	1589.4	12915.733333333334	91.06061624170569
607.1892516863076	1589.0666666666666	13049.333333333334	90.49234799131294
607.9490393029618	1588.2666666666667	13189.733333333334	90.33138696387223
608.7087543321802	1588.6666666666667	13337.7	90.87581764115842
609.4683967717978	1588.9	13468.766666666666	90.33526125690668
610.2279666196492	1589.1666666666667	13593.166666666666	90.45353546625769
610.9874638735695	1588.8333333333333	13708.766666666666	90.22422663130673
611.7468885313933	1589.0	13831.366666666667	90.75434268877463
612.5062405909555	1588.7666666666667	13951.1	90.78797015422539
613.2655200500909	1588.9666666666667	14108.8	90.26051351059863
614.0247269066342	1589.3666666666666	14235.9	91.07959174512695
614.7838611584203	1588.1333333333334	14338.366666666667	90.51624460199614
615.5429228032841	1589.3333333333333	14448.8	91.44555181997265
616.3019118390603	1589.2333333333333	14524.866666666667	90.90320014856508
617.0608282635836	1589.1	14619.3	90.0865636597479
617.8196720746892	1588.2333333333333	14673.866666666667	89.32281994052913
618.5784432702114	1589.4	14765.6	89.14998344828503
619.3371418479854	1588.8	14866.166666666666	89.79275833725359
620.0957678058459	1588.6666666666667	14934.933333333332	90.26775336920984
620.8543211416277	1587.7666666666667	14985.933333333332	89.51529713387212
621.6128018531655	1588.7	15051.766666666666	89.8290424810283
622.3712099382943	1588.6	15110.966666666667	89.91145989689407
623.1295453948488	1588.2666666666667	15170.666666666666	90.31045319213261
623.8878082206638	1589.2	15238.366666666667	90.69835724063827
624.6459984135743	1588.8666666666666	15302.1	90.19230309107093
625.4041159714149	1588.8333333333333	15384.633333333333	90.72149866836739
626.1621608920203	1588.5666666666666	15408.766666666666	89.2061308497443
626.9201331732256	1588.4666666666667	15445.833333333334	90.16288903598301
627.6780328128656	1588.8666666666666	15491.6	89.78865072570356
628.4358598087749	1589.1	15503.266666666666	89.62612063246263
629.1936141587885	1588.8	15529.3	89.68316877136803
629.9512958607411	1589.1	15552.066666666668	90.22169261041117
630.7089049124675	1588.3666666666666	15556.3	89.25202290698759
631.4664413118026	1588.4666666666667	15576.433333333332	89.82609183025544
632.2239050565811	1588.8666666666666	15614.566666666668	91.2965155246727
632.9812961446379	1588.1333333333334	15639.966666666667	91.15334637130994
633.7386145738079	1588.9	15657.933333333332	89.90783819387758
634.4958603419257	1587.9666666666667	15665.466666666667	89.65178133470872
635.2530334468262	1589.1	15688.166666666666	89.28504706851216
636.0101338863443	1588.5666666666666	15707.033333333333	90.06511726601633
636.7671616583146	1588.3666666666666	15674.833333333334	88.77444311813453
637.5241167605723	1588.3	15659.4	89.14469506743175
638.2809991909518	1588.9666666666667	15657.133333333333	89.53064640603125
639.037808947288	1588.5666666666666	15622.9	89.36218828925463
639.7945460274159	1588.7333333333333	15593.4	88.25441062832199
640.5512104291702	1588.6333333333334	15575.1	87.56047334478612
641.3078021503857	1588.1	15552.1	88.33616610013227
642.0643211888971	1588.7666666666667	15530.733333333334	88.89856073148867
642.8207675425394	1588.5	15482.433333333332	89.00564033064624
643.5771412091474	1589.2	15448.766666666666	88.92622303492503
644.3334421865558	1589.0	15430.166666666666	89.27061943597843
645.0896704725996	1588.8333333333333	15427.466666666667	89.4416889898284
645.8458260651132	1589.2666666666667	15383.966666666667	88.357757275288
646.6019089619319	1588.9	15352.066666666668	88.6971277945536
647.3579191608902	1588.2	15326.533333333333	88.69405411301386
648.1138566598231	1588.7666666666667	15326.933333333332	88.9486511859165
648.8697214565653	1588.6333333333334	15340.6	89.09638206991963
649.6255135489516	1588.3	15318.733333333334	88.99519328627501
650.3812329348169	1588.4	15279.566666666668	87.93132647799479
651.1368796119959	1588.8333333333333	15321.0	87.37091150271898
651.8924535783235	1589.3	15338.166666666666	87.83687242848563
652.6479548316345	1588.4	15300.9	87.39869158130449
653.4033833697637	1588.8	15304.7	87.5463856778814
654.1587391905458	1589.0	15305.733333333334	88.25504727604361
654.9140222918159	1588.2666666666667	15278.233333333334	86.64829361595615
655.6692326714084	1588.7666666666667	15311.133333333333	88.05591950163074
656.4243703271585	1588.3	15316.3	87.39899708809014
657.1794352569008	1589.0	15298.233333333334	87.15064503732557
657.9344274584702	1588.3666666666666	15311.833333333334	87.52258749179758
658.6893469297014	1588.6333333333334	15316.3	87.09323386273071
659.4441936684294	1588.7333333333333	15351.5	87.00025333017854
660.1989676724888	1588.4	15402.966666666667	87.24857437973738
660.9536689397146	1588.9333333333334	15457.5	87.15690270183049
661.7082974679414	1588.5	15501.0	87.69564434054668
662.4628532550042	1588.8	15537.766666666666	87.82135486596563
663.2173362987378	1588.4666666666667	15587.433333333332	87.4624745409899
663.9717465969768	1589.1666666666667	15634.166666666666	87.17651717694795
664.7260841475563	1588.2	15686.166666666666	86.74247990708989
665.480348948311	1589.3333333333333	15745.433333333332	86.37332962868484
666.2345409970756	1588.5333333333333	15813.866666666667	87.39685751168302
666.988660291685	1588.8	15873.966666666667	86.83928807854585
667.742706829974	1588.9666666666667	15955.633333333333	87.24669632867703
668.4966806097776	1589.0666666666666	16037.133333333333	87.15796886372024
669.2505816289303	1588.9333333333334	16099.566666666668	86.28297878765302
670.0044098852671	1588.3666666666666	16209.233333333334	86.53925854660577
670.7581653766227	1588.6333333333334	16308.233333333334	87.05795661983956
671.511848100832	1588.6666666666667	16388.066666666666	86.67102306485918
672.2654580557298	1589.0333333333333	16462.4	86.19186885170109
673.0189952391509	1588.1	16552.6	86.00179309585592
673.7724596489301	1588.7	16643.166666666668	85.88004227678749
674.5258512829022	1588.9333333333334	16750.166666666668	86.39735732835854
675.279170138902	1588.7	16853.633333333335	85.25425039983278
676.0324162147645	1588.8	16968.233333333334	85.40977393828462
676.7855895083242	1588.8666666666666	17101.333333333332	85.90022242290203
677.5386900174161	1588.2666666666667	17243.8	86.42541449456348
678.2917177398749	1588.7333333333333	17334.5	85.65822364582979
679.0446726735356	1589.2333333333333	17476.633333333335	86.65871358004625
679.797554816233	1587.5666666666666	17590.8	85.99924507167408
680.5503641658016	1589.1666666666667	17688.766666666666	85.92322722683595
681.3031007200765	1588.3	17820.566666666666	86.26420095624108
682.0557644768925	1588.4	17894.333333333332	85.67105014938807
682.8083554340842	1588.7666666666667	18011.466666666667	85.35749746199389
683.5608735894867	1588.5	18192.733333333334	86.1416427656449
684.3133189409347	1588.2333333333333	18300.533333333333	85.78552738680143
685.0656914862628	1589.0333333333333	18432.566666666666	86.30451881825424
685.8179912233061	1588.7	18578.166666666668	87.10454418963211
686.5702181498993	1589.0666666666666	18665.8	86.60777809613411
687.3223722638772	1588.6666666666667	18794.333333333332	86.00190423016214
688.0744535630747	1588.8333333333333	18975.233333333334	86.46388890469903
688.8264620453265	1588.2666666666667	19100.466666666667	86.82386292966338
689.5783977084674	1588.1333333333334	19177.233333333334	86.39181507613179
690.3302605503324	1588.3333333333333	19268.966666666667	85.57008619595055
691.082050568756	1588.8666666666666	19376.7	86.33772729328513
691.8337677615733	1588.3333333333333	19459.466666666667	86.75936825433163
692.585412126619	1588.7	19536.166666666668	85.77485679647229
693.3369836617278	1588.8	19597.9	86.09093210910076
694.0884823647348	1588.2666666666667	19663.866666666665	85.73101451149068
694.8399082334745	1589.1666666666667	19772.3	85.734015093014
695.5912612657819	1588.4333333333334	19890.7	86.12225764340054
696.3425414594917	1588.8333333333333	19970.533333333333	86.55205082483332
697.0937488124388	1588.9	20048.066666666666	86.08621587917972
697.8448833224579	1588.5333333333333	20146.066666666666	86.6595185023422
698.5959449873841	1588.3333333333333	20178.7	86.03614861883005
699.3469338050518	1588.2666666666667	20208.6	86.29159098219026
700.0978497732962	1588.2	20219.466666666667	85.83679005670308
700.8486928899517	1588.9	20232.666666666668	85.30891282583951
701.5994631528534	1588.6333333333334	20257.7	84.74081575944568
702.3501605598362	1588.7666666666667	20281.533333333333	85.16928641395705
703.1007851087347	1588.3666666666666	20326.5	85.62035586535544
703.8513367973837	1589.1333333333334	20327.933333333334	84.86399005950827
704.6018156236181	1589.0	20323.966666666667	85.56577469814818
705.3522215852728	1589.1333333333334	20314.633333333335	85.38391327360975
706.1025546801824	1588.9	20289.4	85.38284178773877
706.8528149061818	1589.0333333333333	20270.033333333333	84.56710672486163
707.603002261106	1589.0666666666666	20238.766666666666	84.72571266035794
708.3531167427894	1588.7333333333333	20206.566666666666	84.56171836714104
709.1031583490673	1588.7666666666667	20193.3	85.19520025711421
709.8531270777742	1588.4333333333334	20167.666666666668	85.54061513596396
710.6030229267449	1588.5666666666666	20102.733333333334	84.83943646137031
711.3528458938142	1588.8	20073.5	85.06978473367172
712.1025959768172	1588.2666666666667	20035.366666666665	85.78979678501426
712.8522731735884	1588.8333333333333	19969.566666666666	85.50861897974745
713.6018774819628	1588.0	19857.933333333334	84.68167546417493
714.351408899775	1589.4333333333334	19775.033333333333	85.65425211912525
715.1008674248601	1588.6666666666667	19690.5	84.3905815850289
715.8502530550527	1588.8333333333333	19607.666666666668	84.4108193697816
716.5995657881876	1588.7666666666667	19498.1	84.54952738856623
717.3488056220998	1589.5333333333333	19412.166666666668	84.67894663132981
718.097972554624	1588.5333333333333	19304.433333333334	84.74273802512607
718.8470665835949	1588.9	19244.366666666665	84.80591867907452
719.5960877068475	1589.8666666666666	19158.133333333335	84.28039322735863
720.3450359222164	1588.4	19131.7	84.76972394189133
721.0939112275368	1588.1	19100.0	84.5055665951165
721.842713620643	1589.0666666666666	19057.6	83.54926588213226
722.5914430993702	1588.8666666666666	19025.866666666665	83.8619000744293
723.340099661553	1588.7	18961.466666666667	83.78446191567264
724.0886833050263	1588.6333333333334	18945.0	84.03572625636907
724.837194027625	1588.9333333333334	18899.233333333334	84.25004551371569
725.5856318271836	1588.2	18840.4	84.04772165210699
726.3339967015373	1588.6333333333334	18787.333333333332	84.58267925899688
727.0822886485207	1588.4333333333334	18751.366666666665	85.31491144078159
727.8305076659686	1588.6333333333334	18702.833333333332	84.52472911052935
728.5786537517159	1588.5	18651.966666666667	84.6867566681618
729.3267269035974	1588.3666666666666	18610.033333333333	84.47715801203336
730.0747271194479	1588.3333333333333	18587.133333333335	83.61449595618787
730.822654397102	1588.8333333333333	18561.133333333335	83.72228550140684
731.5705087343949	1587.8333333333333	18564.266666666666	83.79804459419194
732.3182901291611	1588.8333333333333	18516.166666666668	84.2250512841895
733.0659985792356	1589.2666666666667	18436.166666666668	84.79437058751716
733.8136340824532	1589.0666666666666	18341.633333333335	83.39213173176844
734.5611966366486	1588.5666666666666	18323.466666666667	82.58013440596459
735.3086862396566	1588.5	18383.0	84.07387623713458
736.056102889312	1589.4	18370.0	83.49779568561121
736.8034465834498	1589.1333333333334	18365.933333333334	83.1799233637605
737.5507173199047	1588.4666666666667	18356.0	83.03090269667351
738.2979150965115	1589.5	18374.933333333334	83.69815556602062
739.045039911105	1588.2	18382.466666666667	83.8304443787984
739.79209176152	1588.7333333333333	18389.833333333332	84.8045343757801
740.5390706455914	1589.2333333333333	18402.5	83.8585820353704
741.285976561154	1589.0666666666666	18408.933333333334	84.15542121469535
742.0328095060426	1589.3666666666666	18388.666666666668	84.9685902146715
742.7795694780918	1588.8666666666666	18345.366666666665	83.89425102424126
743.5262564751367	1589.4666666666667	18320.166666666668	83.67489010634532
744.272870495012	1589.1333333333334	18286.266666666666	83.13119116223152
745.0194115355524	1589.2333333333333	18264.833333333332	83.48092075361875
745.765879594593	1589.4	18235.366666666665	82.94842039155785
746.5122746699683	1588.9333333333334	18239.766666666666	84.08924841160726
747.2585967595134	1589.5666666666666	18239.033333333333	83.4325587998709
748.0048458610628	1589.2	18271.466666666667	83.91656604343912
748.7510219724516	1588.6666666666667	18280.466666666667	82.99454817618654
749.4971250915144	1589.0666666666666	18296.933333333334	82.87305495038933
750.243155216086	1588.0666666666666	18309.466666666667	83.8186107917277
750.9891123440015	1588.6	18355.833333333332	83.05553665461979
751.7349964730954	1588.6666666666667	18439.533333333333	82.97468721986984
752.4808076012027	1589.3333333333333	18472.333333333332	83.88006925843551
753.2265457261582	1588.7	18478.733333333334	83.731354890406
753.9722108457964	1588.8333333333333	18550.9	83.18324883468894
754.7178029579526	1588.8	18583.266666666666	83.30662274028032
755.4633220604613	1588.8333333333333	18614.833333333332	82.7033112237953
756.2087681511574	1588.6	18665.266666666666	82.93354570579069
756.9541412278757	1589.0	18746.633333333335	83.76233137007081
757.699441288451	1588.8333333333333	18806.1	83.47914835948617
758.4446683307182	1588.0333333333333	18848.766666666666	82.57339169253723
759.1898223525119	1588.0666666666666	18906.033333333333	81.93967198770613
759.9349033516671	1588.2333333333333	18961.233333333334	82.57825926625128
760.6799113260186	1589.5	19023.033333333333	82.60993784932435
761.424846273401	1588.1333333333334	19080.833333333332	82.77366031919199
762.1697081916495	1589.1666666666667	19140.4	82.6551931204572
762.9144970785986	1588.7666666666667	19206.766666666666	83.23292728825936
763.6592129320832	1588.9	19258.0	83.48768569155969
764.4038557499381	1588.6333333333334	19325.033333333333	82.68805730960658
765.1484255299982	1588.4333333333334	19381.4	82.32186986978165
765.8929222700982	1589.0666666666666	19421.833333333332	82.68392450369299
766.637345968073	1588.0333333333333	19489.166666666668	82.4564709295398
767.3816966217572	1588.9666666666667	19562.6	82.53524394252234
768.1259742289859	1588.4666666666667	19635.866666666665	82.46635740646265
768.8701787875938	1588.9333333333334	19730.9	82.29402795770736
769.6143102954156	1588.9	19821.966666666667	83.20203842961739
770.3583687502863	1588.5666666666666	19886.2	82.71197996000984
771.1023541500406	1588.8	19944.866666666665	82.50213287059852
771.8462664925133	1589.3333333333333	20035.5	82.62869046395949
772.5901057755393	1589.1666666666667	20136.566666666666	82.8494941750334
773.3338719969533	1589.2333333333333	20210.5	82.39920484876426
774.0775651545903	1588.9	20277.633333333335	81.97353254108192
774.8211852462848	1588.8333333333333	20373.066666666666	82.54838398626406
775.5647322698719	1588.7333333333333	20491.366666666665	82.73471263999258
776.3082062231862	1588.8	20570.466666666667	82.89781562547383
777.0516071040627	1588.5666666666666	20650.566666666666	83.3541621521207
777.7949349103361	1588.6333333333334	20728.6	82.60386195039209
778.5381896398412	1589.0333333333333	20830.966666666667	82.60491384118946
779.281371290413	1588.5333333333333	20960.166666666668	82.9295565006334
780.024479859886	1588.3	21071.733333333334	82.6436410482719
780.7675153460953	1588.7	21191.066666666666	82.3808422332077
781.5104777468754	1588.7	21291.566666666666	82.72832150858062
782.2533670600615	1588.9	21396.233333333334	81.51986710270512
782.996183283488	1589.1333333333334	21510.233333333334	82.23490213024465
783.73892641499	1588.3	21559.533333333333	81.4923155053687
784.4815964524023	1589.2666666666667	21644.766666666666	80.46118670848065
785.2241933935596	1588.9666666666667	21745.066666666666	80.84307516201015
785.9667172362967	1588.6	21858.266666666666	81.06795481925852
786.7091679784486	1588.6	21988.1	82.07644936179408
787.4515456178499	1588.3	22123.566666666666	82.23454903601116
788.1938501523355	1588.5666666666666	22218.533333333333	81.42538410021625
788.9360815797401	1589.3666666666666	22310.033333333333	81.32663945010789
789.6782398978987	1588.2666666666667	22399.5	82.0041392380053
790.420325104646	1589.2666666666667	22504.9	81.40272520845281
791.1623371978169	1588.3	22658.0	82.02721212248933
791.9042761752461	1588.8666666666666	22748.4	81.7150853146091
792.6461420347684	1589.2333333333333	22835.8	81.97765852799242
793.3879347742187	1588.9333333333334	22965.066666666666	81.73184192224133
794.1296543914318	1588.4333333333334	23044.366666666665	80.66164601208118
794.8713008842426	1588.5	23146.3	81.18510973335485
795.6128742504857	1588.6	23254.0	81.16144130436798
796.354374487996	1587.7	23332.0	81.52879058614677
797.0958015946084	1588.7333333333333	23418.433333333334	81.12691895228888
797.8371555681575	1588.4333333333334	23597.633333333335	81.88032686362659
798.5784364064783	1589.0666666666666	23748.7	81.67727766402867
799.3196441074057	1588.9666666666667	23858.4	82.31345523971345
800.0607786687742	1588.4666666666667	23933.566666666666	81.23267125996233
800.8018400884189	1588.9333333333334	24062.4	81.77048020890857
801.5428283641745	1588.6	24177.666666666668	81.93902674026829
802.2837434938757	1588.1666666666667	24312.333333333332	82.45872994492082
803.0245854753575	1588.8	24444.166666666668	83.05598409365572
803.7653543064547	1588.4	24498.8	82.63664636076362
804.5060499850019	1589.5	24625.0	83.34471093501085
805.2466725088342	1588.4666666666667	24696.1	82.7539346604247
805.9872218757862	1588.7333333333333	24769.233333333334	82.33458233596217
806.7276980836928	1588.4	24874.966666666667	82.11107486291706
807.4681011303886	1588.3333333333333	24975.133333333335	81.40493826480449
808.2084310137088	1588.9	25052.6	80.73843763034075
808.948687731488	1588.6666666666667	25155.1	81.1774583269764
809.688871281561	1588.7	25182.133333333335	80.42503610086484
810.4289816617627	1589.0333333333333	25257.733333333334	80.01545351506566
811.1690188699278	1588.7333333333333	25444.333333333332	80.45455765516647
811.9089829038911	1588.4333333333334	25512.366666666665	80.09518889789257
812.6488737614875	1588.0	25629.966666666667	81.05176306081232
813.3886914405518	1588.8666666666666	25777.1	81.83069923815792
814.1284359389189	1588.7666666666667	25859.733333333334	81.25480546205554
814.8681072544233	1589.0	25962.966666666667	81.16296069519345
815.6077053849002	1589.0	26048.5	81.34536178853224
816.3472303281842	1589.1666666666667	26073.8	81.84492786855218
817.0866820821101	1588.4666666666667	26069.7	80.74220192422338
817.8260606445127	1587.6666666666667	26186.9	81.12112636785332
818.5653660132269	1588.4333333333334	26237.5	80.61545750243043
819.3045981860876	1588.7333333333333	26283.1	79.85722158398784
820.0437571609293	1588.8333333333333	26378.266666666666	79.98846934015852
820.7828429355872	1589.0333333333333	26477.366666666665	80.17235696223099
821.5218555078957	1588.3333333333333	26585.5	80.29819159799598
822.26079487569	1588.7666666666667	26680.6	80.04324160232613
822.9996610368046	1588.8666666666666	26686.966666666667	79.85350265886892
823.7384539890745	1588.7666666666667	26698.9	79.123367341901
824.4771737303345	1588.6	26820.633333333335	79.31471715112312
825.2158202584193	1588.9	26966.933333333334	80.18031083418076
825.9543935711638	1588.2666666666667	27088.8	80.396445854908
826.6928936664028	1588.2333333333333	27261.033333333333	81.04266353747398
827.4313205419711	1589.1666666666667	27311.966666666667	81.32670687583968
828.1696741957036	1588.7666666666667	27368.433333333334	81.10170738811331
828.907954625435	1587.8	27501.766666666666	80.57593998099642
829.646161829	1589.1666666666667	27571.566666666666	80.16720917412484
830.3842958042337	1587.7666666666667	27622.8	79.97120520725683
831.1223565489707	1589.1	27688.5	79.73804502166169
831.8603440610459	1589.1	27740.2	79.62887249188329
832.598258338294	1588.4	27801.6	80.34652870816231
833.3360993785501	1588.5333333333333	27881.266666666666	80.90801708936003
834.0738671796487	1588.7333333333333	27952.233333333334	81.0609607692529
834.8115617394246	1588.6	28092.166666666668	81.05341908897405
835.5491830557129	1588.0	28216.4	80.63259974560906
836.2867311263482	1588.6	28306.4	80.6923241529951
837.0242059491653	1589.1333333333334	28413.6	81.22385320597337
837.7616075219992	1588.7666666666667	28482.833333333332	81.23542822821246
838.4989358426844	1587.8333333333333	28486.766666666666	81.66655757073477
839.2361909090561	1588.4	28460.933333333334	81.39342376572027
839.9733727189487	1588.1	28493.466666666667	81.01113616098435
840.7104812701973	1588.8	28609.666666666668	80.50420910516324
841.4475165606366	1589.1	28782.2	80.59439965560328
842.1844785881015	1588.7666666666667	28885.433333333334	78.8858417308538
842.9213673504267	1589.1	29014.166666666668	79.37617417802548
843.6581828454471	1588.2666666666667	29072.466666666667	79.34371693731444
844.3949250709974	1588.7333333333333	29062.166666666668	79.01171416243292
845.1315940249126	1588.3	29182.033333333333	80.07445356196638
845.8681897050272	1588.5333333333333	29322.733333333334	80.14755134714062
846.6047121091764	1588.6	29400.766666666666	79.11514643656382
847.3411612351948	1587.8	29478.733333333334	78.72701310712488
848.0775370809172	1588.3666666666666	29510.366666666665	78.9560847385874
848.8138396441784	1588.5	29586.033333333333	78.5477892666658
849.5500689228132	1588.2666666666667	29691.566666666666	79.11171084291469
850.2862249146566	1588.9666666666667	29755.0	78.58391047269245
851.0223076175432	1588.9	29856.3	78.88881790312185
851.7583170293079	1588.8	30050.966666666667	78.79699961041749
852.4942531477856	1589.0666666666666	30222.266666666666	79.3365891772411
853.2301159708109	1588.5666666666666	30275.766666666666	79.98313987562581
853.9659054962187	1588.1333333333334	30324.9	79.64707235491385
854.7016217218439	1588.4	30361.9	79.44365133815553
855.4372646455213	1588.0	30510.366666666665	79.92857781593453
856.1728342650856	1589.1	30633.633333333335	79.95728684054619
856.9083305783716	1588.4	30747.3	80.72970908382526
857.6437535832143	1588.4666666666667	30852.1	80.60045899211838
858.3791032774483	1588.4	30912.933333333334	80.57403131943187
859.1143796589085	1588.1	30949.8	81.58792060924667
859.8495827254299	1589.3333333333333	31078.166666666668	81.75308657720922
860.5847124748469	1588.4666666666667	31105.6	81.25862409715576
861.3197689049947	1589.5	31194.266666666666	80.8386633067514
862.0547520137079	1588.7666666666667	31396.0	81.16311859095742
862.7896617988213	1589.5	31535.066666666666	81.78163230483267
863.5244982581698	1588.9666666666667	31678.0	81.64531087128033
864.2592613895882	1588.5333333333333	31651.266666666666	81.0728132767749
864.9939511909114	1588.5333333333333	31582.5	80.78863041972848
865.728567659974	1589.4333333333334	31585.866666666665	80.98540122481408
866.4631107946109	1588.7333333333333	31642.866666666665	81.36837026587708
867.197580592657	1588.8666666666666	31701.966666666667	81.25170838173665
867.931977051947	1588.1666666666667	31758.2	81.1166754961643
868.6663001703158	1588.9666666666667	31814.833333333332	81.65657018090191
869.4005499455982	1588.6666666666667	31901.566666666666	81.73177243457877
870.1347263756289	1588.7	31960.8	81.8821526320209
870.8688294582428	1589.2666666666667	32035.9	81.54744149952703
871.6028591912748	1588.7	32075.8	81.28006717359338
872.3368155725594	1588.1	32154.0	80.9172913242968
873.0706985999318	1588.3333333333333	32233.733333333334	80.77194216994934
873.8045082712266	1588.3	32276.966666666667	80.39356082662304
874.5382445842787	1588.5333333333333	32404.6	80.95307207978732
875.2719075369228	1588.2	32508.666666666668	80.21942092578139
876.0054971269938	1588.0	32635.266666666666	80.44743421364484
876.7390133523264	1589.1666666666667	32764.133333333335	79.69318216429025
877.4724562107556	1588.3	33031.4	79.03734805937579
878.2058257001161	1588.1333333333334	33253.73333333333	78.01374803191958
878.9391218182427	1588.5666666666666	33426.933333333334	77.94181251457209
879.6723445629702	1588.7	33603.63333333333	78.37151561510618
880.4054939321335	1588.8333333333333	33763.066666666666	77.72256248213085
881.1385699235674	1588.1333333333334	33953.26666666667	77.11825931081354
881.8715725351066	1588.6666666666667	34060.63333333333	76.61089874648995
882.604501764586	1588.4333333333334	34260.833333333336	76.39560561737949
883.3373576098403	1589.0333333333333	34484.36666666667	76.37052310682388
884.0701400687044	1589.0666666666666	34669.8	76.17287605596891
884.8028491390132	1588.8333333333333	34808.333333333336	76.01621284793785
885.5354848186014	1588.9	34948.566666666666	76.48058707668443
886.2680471053038	1588.6666666666667	35063.9	76.54670262020379
887.0005359969554	1588.3	35200.63333333333	76.04990604019594
887.7329514913906	1589.5333333333333	35334.8	75.6633756608253
888.4652935864447	1588.9666666666667	35537.066666666666	74.80643671643271
889.1975622799522	1588.8666666666666	35744.7	74.30468696992106
889.929757569748	1588.8666666666666	35953.23333333333	74.334281510568
890.6618794536669	1588.1333333333334	36063.23333333333	74.24280431964857
891.3939279295437	1588.7	36126.7	74.29426842262164
892.1259029952132	1588.2666666666667	36189.166666666664	74.32966370024599
892.8578046485103	1588.5666666666666	36379.23333333333	75.21118833764348
893.5896328872698	1589.3	36581.433333333334	76.137950430556
894.3213877093264	1588.6666666666667	36822.3	75.96513363497513
895.0530691125149	1589.4333333333334	37161.6	76.3119847896021
895.7846770946703	1588.0333333333333	37437.2	76.41063399636926
896.5162116536272	1588.1	37611.53333333333	76.06315959083196
897.2476727872206	1589.2	37733.833333333336	76.66952166220612
897.9790604932853	1587.8666666666666	37844.36666666667	77.07218967218833
898.7103747696559	1588.5333333333333	37938.066666666666	77.71574345700125
899.4416156141674	1589.1	38018.933333333334	77.32634928473398
900.1727830246544	1588.6333333333334	38197.26666666667	77.43604675298656
900.9038769989521	1588.7333333333333	38479.53333333333	77.89336970880605
901.634897534895	1589.1333333333334	38715.96666666667	77.43006487787446
902.365844630318	1589.8	38913.7	77.64130140601581
903.0967182830558	1588.5	39109.26666666667	78.04847372536943
903.8275184909435	1588.8666666666666	39231.333333333336	77.91153364015248
904.5582452518156	1588.6666666666667	39476.63333333333	78.1811025243007
905.288898563507	1588.9666666666667	39658.53333333333	78.13123875007084
906.0194784238527	1588.6666666666667	39780.2	78.81629892055791
906.7499848306873	1588.3666666666666	40024.1	79.12264462265236
907.4804177818455	1588.8333333333333	40245.53333333333	78.56669634004999
908.2107772751625	1589.1333333333334	40443.166666666664	78.39408872855546
908.9410633084728	1588.7333333333333	40652.76666666667	78.24164837803777
909.6712758796114	1589.2	40731.566666666666	77.65507879856565
910.4014149864129	1589.0	40773.9	77.55263333276298
911.1314806267123	1588.8333333333333	40911.933333333334	77.59619856007684
911.8614727983444	1588.4666666666667	41057.9	77.15075420681863
912.5913914991438	1588.5333333333333	41270.166666666664	78.01256412106248
913.3212367269456	1589.1	41392.333333333336	77.5593342994337
914.0510084795844	1588.1333333333334	41530.86666666667	78.52472770011535
914.7807067548952	1588.6666666666667	41698.6	78.33765712865456
915.5103315507125	1588.9	41796.433333333334	78.89201099224402
916.2398828648716	1588.6	41933.46666666667	78.34958404519135
916.9693606952068	1588.9666666666667	42065.0	77.58196845313213
917.6987650395532	1589.1333333333334	42183.73333333333	77.26363759992421
918.4280958957455	1589.1333333333334	42284.26666666667	77.12742897801681
919.1573532616186	1588.9333333333334	42372.53333333333	76.43701885283666
919.8865371350073	1588.9666666666667	42346.03333333333	75.5254374413198
920.6156475137464	1588.7333333333333	42338.76666666667	75.47669136069545
921.3446843956707	1588.9	42315.5	75.46491230509596
922.0736477786149	1588.7333333333333	42322.1	76.69187822892101
922.802537660414	1588.9	42353.03333333333	77.10248033167193
923.5313540389027	1588.7333333333333	42440.833333333336	77.56220535745014
924.2600969119159	1588.1333333333334	42563.7	77.74141262339688
924.9887662772883	1588.1333333333334	42530.433333333334	77.441925258413
925.7173621328548	1588.2333333333333	42514.6	77.5844501743522
926.4458844764501	1588.4	42372.7	77.39744542252927
927.1743333059092	1588.9666666666667	42135.26666666667	77.2624247117193
927.9027086190666	1588.5666666666666	41877.5	77.2870414246765
928.6310104137575	1588.6333333333334	41434.73333333333	76.34255725608647
929.3592386878165	1588.5333333333333	40923.433333333334	75.88788499067637
930.0873934390784	1588.6333333333334	40229.166666666664	75.47745906680697
930.815474665378	1588.6666666666667	39484.333333333336	75.25745694412284
931.5434823645503	1588.6666666666667	38527.8	75.2395768476982
932.2714165344298	1588.6666666666667	37418.63333333333	75.8208486637062
932.9992771728516	1588.0	36319.433333333334	75.92575450824353
933.7270642776504	1588.4	35238.933333333334	76.31851005090915
934.4547778466609	1589.0333333333333	34159.7	76.17642252840318
935.1824178777181	1588.6666666666667	33285.7	75.86331914756965
935.9099843686568	1588.9666666666667	32569.533333333333	75.95345760872742
936.6374773173115	1588.5333333333333	32028.733333333334	75.19961946898101
937.3648967215174	1588.9	31645.066666666666	74.67805256776512
938.0922425791092	1587.9	31467.666666666668	75.53106552857248
938.8195148879216	1589.0666666666666	31556.766666666666	76.02448685968969
939.5467136457895	1588.8	31734.8	75.85576608527566
940.2738388505477	1588.5	31983.0	75.4006994624799
941.000890500031	1589.0333333333333	32373.3	75.49657169470568
941.7278685920743	1589.0333333333333	32867.3	75.73080813123075
942.4547731245123	1589.1	33518.433333333334	75.74565117690119
943.1816040951798	1589.3666666666666	34202.8	75.39718183175849
943.9083615019116	1588.6333333333334	34920.26666666667	75.15655163451079
944.6350453425426	1589.0	35668.46666666667	74.83944936738237
945.3616556149077	1588.9666666666667	36432.933333333334	74.91968291670914
946.0881923168415	1588.3666666666666	37260.73333333333	74.88651642966953
946.8146554461789	1588.2333333333333	38032.666666666664	75.1615225594922
947.5410450007547	1588.2666666666667	38788.8	74.71816875208103
948.2673609784038	1588.5333333333333	39597.6	75.09340408916457
948.9936033769609	1588.6333333333334	40454.5	75.21765260371838
949.7197721942608	1588.1333333333334	41200.46666666667	75.08633181378758
950.4458674281384	1589.2333333333333	41923.7	74.95381760044262
951.1718890764284	1588.6666666666667	42641.63333333333	75.16054574722624
951.8978371369658	1589.2	43320.53333333333	75.69122867696173
952.6237116075853	1588.9666666666667	43839.6	75.32399506073035
953.3495124861216	1587.9333333333334	44396.666666666664	75.43581350012022
954.0752397704097	1588.4333333333334	44921.4	75.44588858835871
954.8008934582843	1588.4333333333334	45503.933333333334	75.57969627912016
955.5264735475803	1588.4333333333334	46067.23333333333	75.21914555980423
956.2519800361324	1588.2333333333333	46567.0	74.66789683253825
956.9774129217755	1588.2333333333333	47009.23333333333	74.68959672398671
957.7027722023442	1589.0	47461.9	74.75367290975309
958.4280578756737	1588.6666666666667	47798.333333333336	74.84129309193357
959.1532699395985	1589.0666666666666	48039.26666666667	74.76640404314143
959.8784083919536	1588.7666666666667	48345.0	73.8336109453533
960.6034732305736	1588.5333333333333	48649.933333333334	73.64539790949691
961.3284644532936	1588.6333333333334	48908.066666666666	73.71956030501102
962.053382057948	1589.0666666666666	49257.7	74.3874525045241
962.7782260423721	1588.7333333333333	49457.333333333336	73.86505246029007
963.5029964044004	1588.0666666666666	49677.2	73.77700483623269
964.2276931418677	1588.3666666666666	49894.833333333336	73.25038400168025
964.952316252609	1589.2333333333333	50119.23333333333	73.43798399298772
965.6768657344589	1588.2666666666667	50178.46666666667	73.13185703175301
966.4013415852523	1588.7666666666667	50160.433333333334	72.96335574531892
967.1257438028242	1588.9333333333334	50153.63333333333	72.8922460083838
967.8500723850091	1588.9	50147.666666666664	73.01867413363802
968.574327329642	1589.4	50227.53333333333	72.99702647324617
969.2985086345576	1588.5666666666666	50392.0	73.12434761751689
970.0226162975908	1589.0666666666666	50383.6	72.5652048330166
970.7466503165765	1588.4666666666667	50338.9	72.709321870849
971.4706106893493	1589.5	50372.53333333333	73.10603002806805
972.1944974137441	1589.3333333333333	50217.86666666667	73.29527256256137
972.9183104875957	1588.9666666666667	49902.2	73.59474327390556
973.6420499087391	1588.7	49600.7	73.7196619514498
974.3657156750087	1588.4666666666667	49402.066666666666	74.00722457984453
975.0893077842397	1588.4	49177.26666666667	74.42056019800489
975.8128262342667	1588.4333333333334	49099.76666666667	74.43911387284194
976.5362710229247	1589.0666666666666	49016.96666666667	74.32220321170874
977.2596421480483	1589.1333333333334	48955.96666666667	74.39479992556358
977.9829396074724	1588.5666666666666	48743.5	73.57095939775024
978.7061633990318	1589.4	48504.63333333333	73.54887688200184
979.4293135205613	1588.5333333333333	48206.3	73.49416725365052
980.1523899698958	1588.6333333333334	48016.26666666667	73.38634932011668
980.87539274487	1588.6333333333334	47908.13333333333	73.13860304484659
981.5983218433189	1588.4333333333334	47889.73333333333	73.44678841270749
982.3211772630771	1588.7333333333333	47960.76666666667	73.91058419441738
983.0439590019795	1588.9	48099.166666666664	74.24799085616625
983.7666670578608	1589.2	48190.7	73.96424973832032
984.4893014285559	1588.3666666666666	48167.8	73.42682341165157
985.2118621118997	1589.1333333333334	48129.5	73.34332894281077
985.9343491057269	1589.2	48117.433333333334	73.86657465059771
986.6567624078724	1588.8	47988.5	72.99392643112743
987.3791020161709	1588.4	47970.7	73.13380035690496
988.1013679284573	1588.5	47953.066666666666	73.64639160810246
988.8235601425663	1588.6	47990.36666666667	73.59609740990598
989.5456786563328	1588.2333333333333	48038.5	73.44186745925964
990.2677234675917	1589.5	48109.2	73.36924640964548
990.9896945741776	1588.2333333333333	48086.36666666667	73.62647118358873
991.7115919739255	1589.1333333333334	47886.3	73.26067523110169
992.4334156646702	1589.3	47582.53333333333	73.50604663955461
993.1551656442463	1588.7333333333333	47192.6	73.66052618576524
993.8768419104888	1589.7666666666667	46854.63333333333	73.47775935721916
994.5984444612325	1588.5333333333333	46559.53333333333	73.33070425271536
995.3199732943121	1588.8333333333333	46236.066666666666	72.80819118016845
996.0414284075626	1588.9666666666667	45920.53333333333	72.32525757342218
996.7628097988187	1588.6666666666667	45679.73333333333	71.55642460516559
997.4841174659151	1588.9	45547.433333333334	72.30533218848159
998.2053514066869	1588.4	45223.53333333333	71.8310383706632
998.9265116189687	1588.7666666666667	44762.1	71.96871390822807
999.6475981005952	1588.6666666666667	44214.7	72.58537111502037
1000.3686108494015	1588.8	43687.5	72.1230720946938
1001.0895498632223	1588.3	43354.6	72.13078277361986
1001.8104151398923	1588.9333333333334	43046.1	71.91569859142996
1002.5312066772464	1588.4666666666667	42717.066666666666	72.28314806059421
1003.2519244731194	1589.2666666666667	42459.5	72.47790000805082
1003.9725685253462	1589.2333333333333	42127.86666666667	72.35514837332144
1004.6931388317614	1589.1666666666667	41758.933333333334	72.28075898807312
1005.4136353902	1588.7333333333333	41256.666666666664	72.86356804813569
1006.1340581984969	1588.8	40659.3	73.13196725404852
1006.8544072544867	1588.9333333333334	39986.433333333334	73.13732352587922
1007.5746825560042	1589.3333333333333	39401.26666666667	72.924285332945
1008.2948841008844	1588.8333333333333	38836.26666666667	72.47615735777995
1009.0150118869618	1589.2333333333333	38339.73333333333	72.30461314815965
1009.7350659120716	1589.0333333333333	37987.13333333333	72.5482084837135
1010.4550461740483	1588.5666666666666	37630.566666666666	72.48151480755544
1011.174952670727	1589.3	37310.36666666667	73.03493346588378
1011.8947853999423	1589.1	36888.166666666664	72.81840203409912
1012.614544359529	1588.9	36378.23333333333	73.64617436069315
1013.334229547322	1589.2	35783.53333333333	73.87004735664341
1014.0538409611561	1588.9333333333334	35125.9	73.80333691208409
1014.7733785988661	1588.7	34499.86666666667	73.9415469969944
1015.4928424582868	1588.3666666666666	33945.7	74.159136432242
1016.2122325372529	1588.4666666666667	33437.6	73.36901862200983
1016.9315488335994	1588.7333333333333	33027.5	73.08484304962514
1017.6507913451611	1588.2666666666667	32685.3	73.30848508794517
1018.3699600697728	1589.2333333333333	32340.433333333334	73.69848701656102
1019.0890550052692	1588.9666666666667	31892.2	73.32987683065079
1019.8080761494851	1588.8666666666666	31369.933333333334	73.75409694917475
1020.5270235002555	1589.3666666666666	30769.433333333334	74.28830897528606
1021.2458970554151	1588.9	30043.666666666668	74.12236696540336
1021.9646968127987	1589.1333333333334	29362.4	74.3016188733304
1022.6834227702411	1588.4333333333334	28819.766666666666	74.67810979098824
1023.4020749255772	1589.3333333333333	28303.8	73.99623989362752
1024.1206532766416	1588.4	27931.466666666667	73.77115304501665
1024.8391578212693	1589.1	27605.433333333334	73.82871163459947
1025.5575885572953	1588.4	27305.133333333335	74.39096171073325
1026.2759454825539	1588.9666666666667	26841.3	73.79143734699272
1026.9942285948803	1588.8333333333333	26262.9	73.32912643359771
1027.7124378921092	1588.5666666666666	25698.966666666667	73.15511496168656
1028.4305733720753	1589.0666666666666	25114.366666666665	73.95848020252731
1029.1486350326138	1588.3	24554.3	73.36796052638765
1029.866622871559	1589.0	24075.566666666666	73.1634545158249
1030.584536886746	1588.0666666666666	23646.366666666665	73.11758804875146
1031.3023770760096	1588.7	23289.1	73.44271595364543
1032.0201434371845	1588.7666666666667	22966.033333333333	73.07975198515778
1032.7378359681059	1588.9666666666667	22634.233333333334	72.75639006349202
1033.455454666608	1589.1	22207.0	71.95152391527311
1034.1729995305259	1589.0	21756.8	72.341054367345
1034.8904705576945	1589.7	21244.566666666666	72.84605085959454
1035.6078677459486	1588.6666666666667	20709.733333333334	72.48618112421899
1036.3251910931228	1589.0666666666666	20218.466666666667	72.76024599022523
1037.042440597052	1588.9	19743.933333333334	71.99459618037172
1037.7596162555712	1588.8	19321.266666666666	72.12717096889257
1038.4767180665153	1588.4666666666667	18983.366666666665	72.27226342272442
1039.1937460277186	1589.0666666666666	18703.8	72.99865991530966
1039.9107001370162	1588.6	18446.033333333333	73.50313840911699
1040.627580392243	1589.0	18165.8	72.22639780591025
1041.3443867912338	1588.7333333333333	17833.066666666666	72.51607487896784
1042.0611193318232	1589.0333333333333	17423.966666666667	71.56825347697605
1042.7777780118463	1588.9	17015.466666666667	72.87069838150772
1043.4943628291376	1588.5666666666666	16544.833333333332	72.1688582562677
1044.2108737815322	1589.2	16129.266666666666	72.15431698968756
1044.9273108668647	1589.0	15761.2	72.49133305811408
1045.64367408297	1588.2666666666667	15423.433333333332	71.73204880874786
1046.359963427683	1589.3333333333333	15141.9	71.78846680891637
1047.0761788988382	1588.5666666666666	14907.0	71.85666035146512
1047.7923204942708	1588.2333333333333	14648.366666666667	72.14667454809852
1048.5083882118154	1588.5333333333333	14386.9	72.16399644861902
1049.224382049307	1588.4	14079.266666666666	72.00429537484534
1049.9403020045802	1588.7333333333333	13755.633333333333	73.00379414519375
1050.6561480754697	1588.9	13373.0	71.87441539148553
1051.3719202598106	1588.6	13049.4	71.57994636610958
1052.0876185554378	1588.4	12790.333333333334	72.21749389785505
1052.8032429601856	1588.6	12533.733333333334	71.81818133898692
1053.5187934718892	1588.9333333333334	12346.533333333333	72.33687610466899
1054.2342700883835	1589.0	12169.733333333334	71.96870465236076
1054.949672807503	1588.0333333333333	12037.833333333334	72.470702849419
1055.6650016270826	1589.0	11868.2	72.59151057421604
1056.3802565449573	1589.2	11659.4	72.59680209795658
1057.0954375589617	1589.3333333333333	11454.8	73.26934855476134
1057.8105446669308	1589.5	11228.533333333333	73.37173165943129
1058.5255778666992	1588.8333333333333	11000.933333333332	72.9862996209969
1059.240537156102	1588.9333333333334	10781.933333333332	73.2468255089444
1059.9554225329737	1588.2666666666667	10589.7	72.97267011519494
1060.6702339951491	1589.4333333333334	10418.733333333334	72.27440862201007
1061.3849715404633	1588.6333333333334	10269.066666666668	71.61048825051034
1062.0996351667509	1588.3	10168.833333333334	72.40023180713693
1062.8142248718468	1589.2333333333333	10062.3	71.94440727909817
1063.528740653586	1588.8333333333333	9910.6	71.81702099340383
1064.2431825098029	1589.1333333333334	9732.366666666667	72.6806226045262
1064.9575504383324	1588.6666666666667	9520.733333333334	72.78466944764928
1065.6718444370097	1588.6	9328.7	72.51190219540078
1066.386064503669	1588.6	9157.933333333332	72.22218611855644
1067.1002106361457	1588.6666666666667	9005.666666666666	72.10499886542941
1067.8142828322743	1588.4333333333334	8885.066666666668	72.47618354882691
1068.5282810898898	1589.4333333333334	8787.066666666668	72.40130930727847
1069.2422054068265	1588.2666666666667	8687.066666666668	71.68705455183017
1069.95605578092	1588.1666666666667	8593.033333333333	71.71092386550706
1070.6698322100044	1589.0666666666666	8456.833333333334	72.28821859952313
1071.383534691915	1588.4333333333334	8296.433333333332	71.29255773428359
1072.0971632244864	1588.6	8125.566666666667	72.2089546063901
1072.8107178055534	1589.2666666666667	7975.4	72.02198591960367
1073.524198432951	1588.9333333333334	7830.5	71.83794157188791
1074.2376051045137	1588.0333333333333	7729.233333333334	71.78800944637717
1074.9509378180765	1588.9333333333334	7635.266666666666	71.278786068397
1075.6641965714741	1589.2333333333333	7567.266666666666	72.81426264175799
1076.3773813625414	1588.7333333333333	7459.366666666667	71.36550809653855
1077.0904921891133	1589.2333333333333	7364.5	72.10926810907571
1077.8035290490245	1588.0666666666666	7239.133333333333	72.87216625244305
1078.51649194011	1588.6666666666667	7118.633333333333	72.66229601486229
1079.2293808602042	1588.7333333333333	6995.633333333333	72.84528204600066
1079.9421958071423	1589.5666666666666	6871.733333333334	72.33944059852385
1080.6549367787588	1588.9666666666667	6774.366666666667	71.59945968949418
1081.367603772889	1589.2666666666667	6712.433333333333	72.81662034020043
1082.080196787367	1588.5666666666666	6650.3	72.56132722450532
1082.7927158200282	1588.8333333333333	6580.466666666666	73.47600898050217
1083.5051608687072	1588.3666666666666	6479.7	72.09136200925514
1084.217531931239	1588.7666666666667	6367.333333333333	73.7591742556565
1084.9298290054578	1588.8	6235.366666666667	73.01229295107521
1085.6420520891993	1589.1333333333334	6139.633333333333	73.21548797513294
1086.3542011802977	1588.6666666666667	6053.833333333333	73.11250185631138
1087.0662762765878	1588.5666666666666	5991.566666666667	72.85564924113349
1087.7782773759047	1589.1666666666667	5939.866666666667	72.7900027909613
1088.4902044760831	1588.5	5858.3	72.25518333507489
1089.202057574958	1588.9666666666667	5776.4	72.54815288276852
1089.9138366703637	1588.7	5687.466666666666	73.71518929648379
1090.6255417601355	1588.5666666666666	5596.033333333334	73.2941393528023
1091.337172842108	1588.2333333333333	5511.466666666666	73.5013624845463
1092.048729914116	1588.6	5442.5	72.38542049796374
1092.7602129739944	1588.5666666666666	5400.533333333334	72.51614450732735
1093.471622019578	1588.4	5366.566666666667	74.55818991333355
1094.1829570487016	1588.1666666666667	5301.033333333334	74.39633125168208
1094.8942180592	1588.9666666666667	5218.733333333334	75.93499376604385
1095.605405048908	1587.9333333333334	5122.1	74.3185849158505
1096.3165180156604	1588.8	5058.266666666666	74.666739082999
1097.027556957292	1589.1	5010.5	74.48978275866901
1097.7385218716379	1589.0	4980.133333333333	73.95352487276882
1098.4494127565324	1589.0	4932.4	75.30174357774277
1099.1602296098106	1588.3666666666666	4849.1	73.72998235917294
1099.8709724293074	1588.6666666666667	4762.833333333333	74.89080497668725
1100.5816412128574	1588.7333333333333	4689.466666666666	73.73261354654156
1101.2922359582956	1587.9333333333334	4650.266666666666	75.38768153688012
1102.0027566634565	1588.2333333333333	4613.766666666666	74.63660878878119
1102.7132033261753	1589.1666666666667	4564.466666666666	75.45180158302036
1103.4235759442865	1588.8666666666666	4482.0	74.6258000258259
1104.1338745156252	1589.0666666666666	4415.466666666666	73.74524105065633
1104.844099038026	1588.0666666666666	4373.466666666666	75.84497127313034
1105.5542495093239	1588.3666666666666	4333.4	75.6569319628851
1106.2643259273534	1588.2	4287.4	75.86656773180891
1106.9743282899494	1589.6666666666667	4208.533333333334	76.0856998356732
1107.684256594947	1588.4666666666667	4131.6	77.5471953508914
1108.394110840181	1588.7666666666667	4065.866666666667	75.58103397945887
1109.1038910234856	1588.9	4026.6666666666665	76.36253734268377
1109.8135971426964	1589.1333333333334	3972.3333333333335	77.23210319135289
1110.5232291956477	1588.1333333333334	3895.633333333333	77.09712421695062
1111.2327871801745	1588.9666666666667	3831.9333333333334	77.44339333413527
1111.9422710941117	1588.3333333333333	3787.3333333333335	76.62135277575459
1112.6516809352938	1588.9666666666667	3738.233333333333	77.30742430003504
1113.3610167015559	1588.5333333333333	3679.4333333333334	77.40276683470911
1114.0702783907325	1588.0333333333333	3623.733333333333	77.60114758265134
1114.7794660006589	1588.5	3578.866666666667	77.98861347391235
1115.4885795291696	1589.4666666666667	3548.6	79.61003287197708
1116.1976189740992	1588.8333333333333	3506.366666666667	81.10004038222185
1116.906584333283	1588.0333333333333	3456.6666666666665	79.06815316524059
1117.6154756045555	1589.0333333333333	3419.233333333333	81.28400252435281
1118.3242927857516	1588.6333333333334	3383.1666666666665	80.72640001990945
1119.0330358747062	1588.3666666666666	3337.9666666666667	78.95293905669166
1119.741704869254	1589.0333333333333	3294.5333333333333	79.97135917608675
1120.4502997672296	1589.2666666666667	3264.1666666666665	82.21520762716604
1121.1588205664682	1588.3	1664.8	76.12640708476404
1121.8672672648045	1587.8666666666666	1664.7666666666667	80.42548164303078
1122.5756398600731	1588.2	1664.3	72.49878941076113
1123.2839383501089	1587.2666666666667	1664.4	83.10266756071816
