# Supplementary material for: Roblonski: A Material-Efficient Robo-Fluidic Toolbox for Rapid Photochemical Characterization
Source: ACS Cent Sci. 2026 Feb 6;12(3):333–44. doi: 10.1021/acscentsci.5c02027 (PMC13022720; doi:10.1021/acscentsci.5c02027)
Supplement: Supplementary file 2 [file oc5c02027_si_002.zip › BeerLambertStudy/Raw Data (Automataed)/BLEC Study (2025 Jun 12)/ZnTPP2/blec_ZnTPP2__12062025_aABS_i1_eEXP_s2_d300e-03_t250-0_m7_v175-0.csv]

name	C:/Users/cbe.mabolha.shared/Documents/Gilson Spectroscopy Project\BLEC Study (2025 Jun 12)\ZnTPP2\blec_ZnTPP2__12062025_aABS_i1_eEXP_s2_d300e-03_t250-0_m7_v175-0.csv
2025-06-12 15:54:31.264015
mix_iter=7	mix_disp=175.0
droplet_volume=50.0	working_volume=250.0
dilution_scheme=Fractional(value=0.3333333333333333)	n_dil=6
calibration=Calibration(y = f(x); f(x) = -0.244 + 0.9765x; s.t. y > 0.0; Set Feb 4	2025 from "Manuscript Figures Data.xlsx")
count	30
interval	0.1 (Sec)
integration_time	40000 (uSec)
NLC=False	DCC=False	WCAL=-5	Slit=S5
Conc_0=0.003	nFRAC=0.4444444444444445	nConc_(1;2)=0.0013333333333333335	aFRAC=0.44488966251866546	aConc_(1;2)=0.0013346689875559964
wavelength (nm)	dark reference (int)	light reference (int)	abs (mOD)
W	D	L	S
344.6678771972656	1604.2666666666667	1680.0333333333333	76.70445571333264
345.45221902608614	1591.6	1667.4	73.48923164816738
346.236489003635	1588.1333333333334	1665.7666666666667	82.73875469016157
347.02068712774695	1587.6333333333334	1663.4	70.36758169641882
347.8048133962569	1587.7	2389.1666666666665	105.6953647547674
348.5888678069997	1587.0666666666666	2401.5333333333333	103.81207490413055
349.3728503578101	1588.6666666666667	2415.866666666667	104.96450951674834
350.15676104652283	1589.1666666666667	2425.4	103.3541999941086
350.94059987097285	1589.7	2435.233333333333	104.94085264462183
351.72436682899485	1589.8	2443.366666666667	105.01142355194267
352.5080619184237	1589.1666666666667	2448.1	104.50558371518584
353.2916851370942	1587.7666666666667	2450.9333333333334	103.41546975217926
354.0752364828412	1587.6	2455.9	102.02925944990537
354.8587159534994	1588.1	2457.3333333333335	102.55909743871084
355.6421235469038	1587.7333333333333	2463.5	102.05226008976736
356.42545926088906	1588.5	2464.1666666666665	104.54001679365025
357.20872309329	1588.5666666666666	2464.6	103.52470273964771
357.9919150419415	1588.4333333333334	2457.766666666667	101.85046432520551
358.77503510467835	1588.9	2457.366666666667	105.01123453646099
359.5580832793353	1588.6666666666667	2447.1666666666665	103.94353383929881
360.34105956374725	1587.8333333333333	2444.2	105.20432036708885
361.12396395574893	1588.2666666666667	2438.9333333333334	103.72782815998198
361.9067964531752	1588.1666666666667	2436.6666666666665	101.08873539897083
362.6895570538609	1587.9666666666667	2441.8333333333335	103.28896265152919
363.47224575564076	1588.6	2438.9	101.94447430911661
364.2548625563497	1588.6333333333334	2435.9333333333334	102.13529163903371
365.0374074538224	1589.1	2432.7	100.08337559476195
365.8198804458938	1588.2666666666667	2429.633333333333	101.22859083863143
366.6022815303986	1587.4333333333334	2429.866666666667	101.77883137709388
367.3846107051717	1587.8333333333333	2426.5333333333333	101.06808887010193
368.1668679680479	1588.0666666666666	2429.8	101.35265257476378
368.9490533168619	1588.6	2433.8	100.15067882456982
369.7311667494487	1589.0	2441.133333333333	100.9893678522564
370.5132082636429	1588.3	2449.733333333333	101.79829894537076
371.2951778572795	1588.9	2453.0333333333333	101.20730559144208
372.07707552819323	1588.6666666666667	2457.5	100.25525952599287
372.8589012742189	1588.2666666666667	2463.133333333333	100.77017527335343
373.6406550931913	1589.1666666666667	2470.4666666666667	101.35131520995736
374.4223369829453	1588.8666666666666	2479.5666666666666	101.1318490159575
375.2039469413157	1588.5333333333333	2483.133333333333	98.80339131606227
375.9854849661373	1588.3	2479.6666666666665	100.1253786748625
376.7669510552448	1588.8666666666666	2479.233333333333	99.18817479810991
377.5483452064732	1588.7666666666667	2491.3	101.92727071382694
378.3296674176572	1588.5666666666666	2501.4666666666667	99.84565583341403
379.11091768663164	1589.0333333333333	2507.4333333333334	100.8607270047954
379.89209601123133	1588.4666666666667	2513.866666666667	102.76873063763574
380.67320238929113	1587.9	2518.1	102.58453504922231
381.45423681864577	1588.8	2520.9	102.58469363713799
382.23519929713007	1588.1	2527.8333333333335	102.01581825171627
383.01608982257886	1587.6666666666667	2541.733333333333	101.44007185641394
383.796908392827	1589.0333333333333	2552.266666666667	101.0931415285944
384.57765500570923	1588.8666666666666	2553.4333333333334	102.79543566932193
385.3583296590604	1588.9	2545.133333333333	102.42522788525832
386.1389323507153	1587.8333333333333	2544.3333333333335	98.25531231965893
386.91946307850884	1588.8666666666666	2559.4666666666667	101.39641514350271
387.69992184027564	1588.3333333333333	2579.2	101.45917864781552
388.48030863385065	1588.4666666666667	2601.1	101.20565497236996
389.2606234570687	1588.1333333333334	2589.4666666666667	103.00655978673778
390.04086630776453	1587.9333333333334	2576.9666666666667	100.58107622506627
390.82103718377294	1588.6666666666667	2583.4333333333334	102.07771937607957
391.6011360829288	1588.5	2590.6666666666665	102.81837792074772
392.3811630030669	1588.7	2617.9666666666667	102.3127366784927
393.161117942022	1588.8	2658.5333333333333	102.79588601217675
393.941000897629	1588.0	2700.8	100.68599928748641
394.72081186772266	1588.8	2712.8333333333335	104.80209254929888
395.5005508501378	1588.4666666666667	2701.4	102.59557518524738
396.28021784270925	1588.7	2701.6666666666665	105.36843037980506
397.0598128432718	1589.0	2711.9666666666667	104.30780478320625
397.83933584966024	1588.3666666666666	2710.5666666666666	102.66922200046788
398.6187868597095	1588.8666666666666	2722.3	102.63764960148708
399.3981658712542	1588.1333333333334	2745.5333333333333	103.71092328333964
400.1774728821293	1588.4333333333334	2767.5	103.56939874474023
400.9567078901696	1589.0666666666666	2794.5666666666666	103.8399887314429
401.7358708932098	1589.0666666666666	2794.266666666667	103.28980490974529
402.5149618890848	1588.9666666666667	2781.8333333333335	103.58727086422522
403.2939808756294	1588.9	2787.866666666667	104.09589248499886
404.07292785067847	1587.8666666666666	2808.766666666667	102.70819224367514
404.8518028120667	1588.8	2822.8	104.28978795731206
405.630605757629	1588.5666666666666	2828.6	105.6777428496448
406.4093366852001	1588.4	2821.866666666667	105.28197137433786
407.1879955926149	1588.7666666666667	2827.6666666666665	109.01929158989387
407.9665824777082	1588.3666666666666	2844.4333333333334	109.34044288964213
408.74509733831474	1587.9333333333334	2860.633333333333	106.74295132777407
409.52354017226935	1588.4	2873.6	108.82597617429036
410.3019109774069	1588.0	2877.1	113.86250444847437
411.08020975156217	1589.4	2890.7	115.18887039945233
411.8584364925699	1588.3666666666666	2912.1	116.6486031872454
412.6365911982651	1589.0666666666666	2931.4666666666667	118.955463846462
413.4146738664823	1588.5666666666666	2963.3333333333335	123.56847259033307
414.19268449505654	1588.6	2988.9	127.77025642552434
414.97062308182257	1588.3	3028.633333333333	131.77996922035237
415.74848962461516	1588.6	3071.1	137.1824000403724
416.52628412126916	1588.5666666666666	3139.266666666667	139.95471013220575
417.3040065696194	1588.5333333333333	3211.766666666667	141.2557545254232
418.0816569675006	1588.2333333333333	3209.233333333333	147.10077218350017
418.8592353127476	1588.4	3200.4666666666667	145.4281539212556
419.63674160319533	1587.9333333333334	3208.5666666666666	145.26421883764422
420.4141758366785	1588.4333333333334	3243.366666666667	144.11031459642112
421.1915380110319	1589.2333333333333	3265.766666666667	143.07688870125142
421.9688281240904	1588.4333333333334	3260.366666666667	138.57119553613393
422.7460461736888	1588.2333333333333	3313.4666666666667	137.17870716501199
423.52319215766187	1588.5666666666666	3382.733333333333	132.68608428185183
424.3002660738445	1588.0333333333333	3462.2	129.01300554224085
425.0772679200714	1588.6333333333334	3600.7	124.06185289195959
425.8541976941775	1588.0333333333333	3736.8	119.45136342125473
426.6310553939975	1588.8666666666666	3809.5333333333333	117.30513048259692
427.40784101736625	1588.4	3862.5333333333333	114.7551024473545
428.18455456211865	1588.1333333333334	3981.9	111.63629362663919
428.96119602608934	1588.6333333333334	4172.733333333334	108.91164299933317
429.7377654071133	1587.7666666666667	4376.666666666667	108.1734025448909
430.5142627030252	1588.6666666666667	4511.8	108.14241456604213
431.29068791166	1588.2	4654.866666666667	106.64839359001714
432.06704103085235	1588.5666666666666	4779.3	105.48171578109503
432.8433220584372	1588.6333333333334	4875.366666666667	106.38094983519144
433.6195309922492	1588.6666666666667	4939.133333333333	106.18560871446428
434.3956678301234	1588.5333333333333	4973.1	103.66464854536
435.1717325698944	1588.5	4995.7	104.97102926313718
435.9477252093971	1587.8333333333333	5011.666666666667	101.92276376412552
436.72364574646633	1588.4333333333334	5058.466666666666	103.79996630091875
437.49949417893686	1589.1	5118.733333333334	101.37367784865893
438.27527050464346	1588.6333333333334	5211.166666666667	102.70203961349638
439.0509747214211	1588.1333333333334	5392.566666666667	101.33889590500124
439.8266068271044	1588.6333333333334	5648.133333333333	101.95849381481437
440.6021668195283	1588.5666666666666	6010.466666666666	101.1687795909324
441.37765469652754	1588.6333333333334	6471.5	101.45420790302707
442.1530704559369	1588.8333333333333	6980.6	103.03570675319439
442.9284140955914	1589.2	7416.266666666666	104.58134802543121
443.7036856133256	1588.6666666666667	7732.366666666667	104.048493069024
444.47888500697445	1588.4	7894.066666666667	104.34273934128137
445.2540122743727	1588.8333333333333	7937.166666666667	103.63181587041565
446.0290674133552	1588.3333333333333	7886.2	103.44043611318244
446.8040504217568	1588.1	7803.2	102.51407202560459
447.5789612974122	1588.5333333333333	7721.0	102.52371637496783
448.35380003815635	1588.8	7668.133333333333	101.96075424129869
449.1285666418239	1587.9	7633.933333333333	102.29105297997428
449.90326110624983	1588.8666666666666	7629.466666666666	101.63703920192602
450.67788342926883	1588.4333333333334	7640.666666666667	101.66175761076494
451.4524336087157	1588.3333333333333	7665.433333333333	100.86564464742742
452.22691164242536	1588.6333333333334	7728.866666666667	101.55456313985235
453.00131752823256	1588.6	7786.733333333334	101.83740642783138
453.7756512639721	1588.8333333333333	7862.766666666666	102.19250155240721
454.5499128474788	1588.7	7926.333333333333	102.93104805256345
455.32410227658755	1588.9	7972.233333333334	102.78648697412763
456.09821954913303	1588.2	7979.0	102.18072408106721
456.8722646629501	1588.7333333333333	7951.4	101.95608067088735
457.6462376158736	1589.1666666666667	7887.266666666666	102.00927945373466
458.4201384057383	1588.3	7787.2	100.86769456245285
459.1939670303791	1588.5333333333333	7658.8	101.32762486931018
459.96772348763074	1588.9666666666667	7524.966666666666	102.19142875746118
460.741407775328	1588.9333333333334	7374.8	101.06381357025447
461.51501989130577	1587.9333333333334	7239.0	100.90088985268657
462.2885598333988	1589.3333333333333	7124.533333333334	100.55339653750927
463.0620275994419	1588.8	7034.966666666666	101.11012768097574
463.83542318726995	1588.2	6972.8	101.57057232847389
464.6087465947177	1588.2666666666667	6935.2	101.35049648791708
465.38199781962	1588.3	6901.766666666666	102.04940129397397
466.1551768598116	1588.9333333333334	6882.3	99.7078535668438
466.92828371312737	1588.5	6903.8	100.46925776949963
467.7013183774021	1588.9666666666667	6937.2	100.53390284846326
468.4742808504707	1588.0666666666666	6979.133333333333	100.30873454482159
469.24717113016777	1588.9666666666667	7039.4	100.74961891631844
470.0199892143283	1588.1333333333334	7106.566666666667	100.51028432833473
470.792735100787	1588.3333333333333	7180.733333333334	99.97079056285651
471.5654087873788	1588.6	7261.766666666666	100.91231245042506
472.33801027193834	1588.7	7336.4	100.65307915495617
473.11053955230057	1589.0	7403.933333333333	100.27266761349875
473.88299662630027	1588.1	7455.133333333333	99.88665605552048
474.65538149177223	1588.3	7504.766666666666	100.51316874813851
475.4276941465513	1588.8333333333333	7538.166666666667	100.73798204872557
476.1999345884722	1588.6333333333334	7550.066666666667	100.5966839317214
476.97210281536985	1588.0	7549.233333333334	100.94043603454227
477.74419882507897	1588.1	7522.166666666667	99.89221670400491
478.51622261543446	1588.6666666666667	7501.0	100.62619715460356
479.2881741842711	1588.0	7469.266666666666	100.32761943568816
480.06005352942367	1588.0	7422.4	99.53438240054045
480.831860648727	1588.6666666666667	7384.333333333333	99.43701797027151
481.60359554001593	1588.4666666666667	7352.466666666666	100.11143210790158
482.37525820112523	1588.5333333333333	7294.533333333334	99.60127887519467
483.14684862988975	1588.2333333333333	7243.066666666667	98.99181030300834
483.91836682414424	1588.7666666666667	7202.733333333334	98.99469359421761
484.68981278172356	1588.5	7153.9	98.68110606097984
485.46118650046253	1588.4666666666667	7112.5	99.69944720310001
486.23248797819593	1588.9333333333334	7060.466666666666	98.76203482978916
487.0037172127586	1588.3333333333333	7017.2	98.36172037591469
487.7748742019853	1588.8	6988.433333333333	98.08857506431771
488.54595894371096	1588.3	6954.866666666667	98.49974196742082
489.31697143577026	1588.6	6914.233333333334	98.31968004595616
490.08791167599804	1588.7666666666667	6885.8	98.0415571844566
490.8587796622292	1589.0666666666666	6844.9	97.38195432608462
491.6295753922984	1588.4	6809.6	97.14505743109538
492.4002988640406	1588.7	6789.7	98.3039495042093
493.17095007529053	1588.5	6767.766666666666	98.5355974987022
493.94152902388305	1588.6	6739.733333333334	98.32874373188623
494.71203570765294	1589.0666666666666	6708.366666666667	97.76344012092488
495.482470124435	1589.3333333333333	6683.566666666667	98.49218809600542
496.25283227206404	1588.2333333333333	6645.066666666667	97.01737964909559
497.02312214837485	1588.7333333333333	6620.2	99.0342496372377
497.7933397512024	1588.4666666666667	6592.2	98.2196833881048
498.56348507838123	1588.7333333333333	6571.0	97.67849778632979
499.3335581277464	1588.9666666666667	6540.4	96.55712020481266
500.10355889713264	1588.9	6543.933333333333	98.13441491023707
500.8734873843747	1588.5	6530.733333333334	96.85363076447365
501.6433435873074	1588.4333333333334	6525.366666666667	96.81619010646759
502.4131275037657	1589.3666666666666	6539.9	97.07745727324703
503.1828391315842	1588.4333333333334	6539.5	95.84263594533992
503.95247846859786	1588.4666666666667	6571.866666666667	97.74089418827685
504.72204551264144	1588.3333333333333	6583.533333333334	96.82597685674925
505.49154026154974	1588.3333333333333	6629.5	97.05002867280334
506.2609627131576	1589.1	6659.9	96.20828183573626
507.03031286529983	1588.7666666666667	6711.6	97.19622706584286
507.7995907158112	1588.6	6773.8	96.45238504044963
508.5687962625266	1588.6666666666667	6851.3	97.57139747496907
509.33792950328075	1588.5333333333333	6918.9	96.58355463059635
510.1069904359085	1588.3666666666666	7003.266666666666	97.2998437460971
510.8759790582447	1588.5666666666666	7086.5	97.75803298625763
511.6448953681241	1589.1	7167.766666666666	98.837808194445
512.4137393633815	1589.1333333333334	7259.1	97.08621862217582
513.1825110418519	1588.8	7356.233333333334	98.21216339910697
513.9512104013698	1588.7333333333333	7442.433333333333	96.16811430945508
514.7198374397702	1588.2666666666667	7565.5	96.8331233143154
515.4883921548881	1588.6333333333334	7670.066666666667	96.4234857999387
516.2568745445578	1588.5333333333333	7788.0	96.53130536924525
517.0252846066146	1588.9	7883.2	96.41063927776317
517.793622338893	1588.6333333333334	7994.3	96.35667804980201
518.561887739228	1587.8333333333333	8086.7	96.93451663469978
519.3300808054544	1588.5	8181.166666666667	96.61916078819905
520.0982015354069	1588.4	8281.566666666668	96.13477394211114
520.8662499269203	1588.7333333333333	8373.4	95.95622776035823
521.6342259778296	1588.7333333333333	8459.966666666667	96.50621718789854
522.4021296859694	1588.6666666666667	8528.7	96.18523301174483
523.1699610491747	1588.7	8599.9	96.47353454950834
523.9377200652801	1589.4	8670.666666666666	96.13998169694928
524.7054067321207	1588.6	8733.5	96.26112395025416
525.4730210475309	1588.7333333333333	8797.7	96.10800732258139
526.2405630093459	1588.7	8858.133333333333	96.0977764919661
527.0080326154003	1589.1333333333334	8916.933333333332	95.91645769150522
527.7754298635291	1588.5333333333333	8974.666666666666	96.83456132765316
528.5427547515668	1588.8666666666666	9021.3	96.60919065911561
529.3100072773485	1588.9	9061.266666666666	96.99671743521814
530.077187438709	1588.7666666666667	9115.166666666666	97.85496220016988
530.8442952334829	1589.1333333333334	9150.933333333332	96.11434242025656
531.6113306595051	1589.7333333333333	9185.866666666667	97.47782704380111
532.3782937146104	1588.8	9226.566666666668	98.199363031877
533.1451843966338	1588.6333333333334	9258.5	96.8175378496344
533.9120027034099	1588.3666666666666	9285.3	95.62918995005084
534.6787486327736	1588.6333333333334	9333.1	97.19797570740863
535.4454221825597	1589.1333333333334	9350.033333333333	96.04025118269281
536.212023350603	1588.7333333333333	9375.5	95.50262310982818
536.9785521347383	1589.4666666666667	9400.733333333334	96.4247242658422
537.7450085328004	1588.7	9425.966666666667	97.14189023170336
538.5113925426242	1588.4333333333334	9465.5	96.47742633508335
539.2777041620444	1588.7	9504.933333333332	97.14689534238185
540.0439433888959	1588.6333333333334	9524.933333333332	96.70530776163903
540.8101102210134	1588.6333333333334	9564.333333333334	98.50748961042179
541.5762046562318	1588.2666666666667	9573.366666666667	97.3303645055048
542.3422266923859	1589.8	9581.933333333332	96.44655696150971
543.1081763273105	1588.9666666666667	9592.3	96.6071435230599
543.8740535588404	1589.0	9595.866666666667	97.61978400578528
544.6398583848105	1589.5	9595.133333333333	97.12525249006086
545.4055908030555	1589.1	9602.0	97.58034448950285
546.1712508114102	1589.1666666666667	9602.833333333334	96.20605887149912
546.9368384077096	1588.6666666666667	9621.2	98.28368116172986
547.7023535897882	1589.2666666666667	9606.5	97.08068241270307
548.4677963554811	1589.7666666666667	9614.3	97.26600339131234
549.2331667026231	1588.7	9622.133333333333	97.74064134901701
549.9984646290487	1588.4666666666667	9610.1	97.30090212634309
550.7636901325931	1588.9666666666667	9610.3	96.98446523129222
551.5288432110908	1589.4	9612.533333333333	96.20283562514396
552.2939238623768	1588.8666666666666	9599.133333333333	96.65346057118106
553.0589320842859	1588.6666666666667	9599.233333333334	95.27444224108632
553.8238678746528	1589.0333333333333	9613.133333333333	96.20111956308212
554.5887312313124	1589.0333333333333	9599.266666666666	95.11911282741251
555.3535221520995	1588.8666666666666	9599.433333333332	94.4964749877279
556.1182406348488	1588.6	9599.866666666667	94.12576283820559
556.8828866773954	1588.2666666666667	9603.433333333332	94.89633141099175
557.6474602775738	1589.0333333333333	9605.333333333334	94.81843000785156
558.411961433219	1589.0333333333333	9615.7	94.45063720687553
559.1763901421657	1589.5333333333333	9619.733333333334	94.908616144474
559.9407464022488	1588.5666666666666	9630.8	94.94027353415547
560.7050302113031	1588.8333333333333	9630.533333333333	94.43463698829233
561.4692415671633	1589.3	9658.5	94.34940560753533
562.2333804676643	1589.4333333333334	9677.566666666668	95.1176101747416
562.997446910641	1588.7	9674.8	93.34721538685871
563.7614408939281	1589.0	9699.933333333332	94.02243949420632
564.5253624153604	1589.1333333333334	9714.766666666666	93.04607634353022
565.2892114727728	1589.4	9740.5	93.52307198004465
566.0529880639999	1588.2666666666667	9739.866666666667	92.50904720668753
566.8166921868768	1588.9	9748.966666666667	92.79730876747803
567.5803238392382	1588.9333333333334	9762.366666666667	93.22484729652301
568.3438830189189	1588.7666666666667	9790.2	93.30082682396436
569.1073697237535	1588.6666666666667	9824.133333333333	93.70112808382562
569.8707839515772	1589.1	9827.0	92.89039110464076
570.6341257002246	1588.3333333333333	9845.0	92.40119720274812
571.3973949675305	1589.4333333333334	9860.833333333334	92.8567429143989
572.1605917513298	1588.9666666666667	9871.333333333334	92.86468239389825
572.9237160494572	1588.3	9881.066666666668	92.89481077134819
573.6867678597476	1588.4666666666667	9891.666666666666	92.22104089927312
574.4497471800358	1588.9	9909.533333333333	92.10905571923199
575.2126540081566	1588.6	9927.466666666667	91.59527435099452
575.9754883419448	1588.7666666666667	9953.566666666668	93.02312794683289
576.7382501792351	1588.4333333333334	9964.533333333333	93.09515768484994
577.5009395178625	1588.3666666666666	9970.233333333334	92.83120474634666
578.2635563556619	1588.6	9976.366666666667	91.68916192238343
579.0261006904677	1588.4666666666667	9980.966666666667	91.52722617394906
579.7885725201152	1588.6666666666667	9996.133333333333	92.11366562022387
580.5509718424388	1588.9333333333334	10021.3	92.78536508552943
581.3132986552736	1588.6	10036.166666666666	92.15834381985833
582.0755529564542	1589.5333333333333	10048.133333333333	92.56844117968531
582.8377347438156	1589.2	10058.733333333334	92.00832481035415
583.5998440151925	1588.7333333333333	10074.566666666668	91.95485679344443
584.3618807684197	1589.0	10107.966666666667	92.7942724288696
585.123845001332	1588.7666666666667	10123.033333333333	91.63788437609477
585.8857367117644	1587.8	10174.033333333333	92.78335870025894
586.6475558975515	1588.6333333333334	10204.5	91.56592979761547
587.4093025565281	1588.6666666666667	10251.6	92.21550273376513
588.1709766865292	1588.9	10298.733333333334	91.87617305901937
588.9325782853895	1588.9333333333334	10354.433333333332	91.271703521483
589.6941073509438	1588.6666666666667	10395.033333333333	90.72767474837964
590.4555638810269	1588.5	10478.966666666667	92.22989707175645
591.2169478734736	1588.8333333333333	10535.633333333333	92.12515948930762
591.9782593261189	1588.8333333333333	10616.133333333333	91.40687798698893
592.7394982367973	1588.5666666666666	10711.7	91.36052200123545
593.5006646033439	1588.4	10800.433333333332	91.0949795448834
594.2617584235933	1588.5	10893.1	91.81430521965248
595.0227796953804	1588.6	10977.0	90.77342064060383
595.78372841654	1589.0666666666666	11106.233333333334	91.56596885287925
596.544604584907	1588.2333333333333	11226.0	92.06929735505585
597.3054081983161	1588.8666666666666	11342.466666666667	91.84397941564517
598.0661392546021	1588.6666666666667	11444.533333333333	91.22776789383862
598.8267977515999	1588.5666666666666	11560.533333333333	91.12765274280423
599.5873836871442	1589.3	11675.166666666666	91.14932249503845
600.34789705907	1588.7666666666667	11804.033333333333	90.93972272463803
601.1083378652119	1588.7333333333333	11929.133333333333	90.38905038678533
601.8687061034049	1588.4333333333334	12085.833333333334	90.21418467726733
602.6290017714836	1588.5333333333333	12232.3	90.22821221745981
603.3892248672829	1588.3333333333333	12367.233333333334	90.31498539861197
604.1493753886377	1588.1666666666667	12493.333333333334	90.7086662825703
604.9094533333828	1588.5666666666666	12641.5	90.21572284734046
605.6694586993528	1589.0	12789.2	90.90881353278314
606.4293914843829	1589.1	12910.6	90.37900271421981
607.1892516863076	1588.8333333333333	13051.366666666667	90.8038895540027
607.9490393029618	1588.5333333333333	13188.866666666667	89.91732891240919
608.7087543321802	1588.9666666666667	13341.033333333333	90.34134703119322
609.4683967717978	1588.5666666666666	13460.933333333332	90.3596641027887
610.2279666196492	1588.7	13586.7	90.22898028150647
610.9874638735695	1588.2	13715.0	90.15569414862202
611.7468885313933	1588.1666666666667	13829.466666666667	90.54457277077374
612.5062405909555	1589.0666666666666	13966.666666666666	89.55809803152927
613.2655200500909	1588.3666666666666	14118.866666666667	89.66353615712931
614.0247269066342	1588.8	14230.866666666667	89.73202909171086
614.7838611584203	1589.0666666666666	14338.0	90.37967123251508
615.5429228032841	1588.6	14441.666666666666	91.09875342868375
616.3019118390603	1588.6	14548.333333333334	90.48400979947525
617.0608282635836	1588.5333333333333	14625.133333333333	89.53355863946719
617.8196720746892	1588.8	14716.0	89.38131770987614
618.5784432702114	1588.3666666666666	14796.266666666666	89.59906041933988
619.3371418479854	1588.7666666666667	14853.466666666667	89.170477059161
620.0957678058459	1588.3666666666666	14916.8	89.0559326507842
620.8543211416277	1588.6666666666667	14976.233333333334	89.85060461834989
621.6128018531655	1588.2666666666667	15033.033333333333	89.42348478592486
622.3712099382943	1587.9333333333334	15106.5	89.75253008814899
623.1295453948488	1589.1333333333334	15191.0	89.80673858056176
623.8878082206638	1588.5333333333333	15232.733333333334	89.8299037316983
624.6459984135743	1588.4666666666667	15315.8	90.29703066444347
625.4041159714149	1588.7	15354.9	90.20397270932274
626.1621608920203	1588.6	15370.3	88.91401216173789
626.9201331732256	1588.6666666666667	15399.0	89.18548627738933
627.6780328128656	1589.2	15472.5	89.59621978847737
628.4358598087749	1588.6333333333334	15499.733333333334	89.66213735013378
629.1936141587885	1588.6	15514.366666666667	88.72505314882676
629.9512958607411	1588.7333333333333	15521.433333333332	88.52953943921075
630.7089049124675	1589.0	15564.733333333334	88.78352452356121
631.4664413118026	1588.2333333333333	15591.7	89.70675397545196
632.2239050565811	1588.6333333333334	15603.633333333333	90.21683693731616
632.9812961446379	1588.4666666666667	15620.833333333334	89.35961878008406
633.7386145738079	1588.4	15657.0	89.36322209567001
634.4958603419257	1588.9	15676.166666666666	89.1812879482027
635.2530334468262	1588.4	15671.766666666666	88.88062754166933
636.0101338863443	1588.7333333333333	15687.233333333334	88.46877422612019
636.7671616583146	1588.5666666666666	15672.5	88.92459097419338
637.5241167605723	1589.0666666666666	15662.866666666667	88.55902848380093
638.2809991909518	1588.8333333333333	15659.533333333333	88.35994455323282
639.037808947288	1589.0	15615.2	88.29893347129995
639.7945460274159	1588.5666666666666	15584.3	88.28392243269677
640.5512104291702	1589.2	15559.3	87.45989388879366
641.3078021503857	1588.2666666666667	15535.6	87.7501728145871
642.0643211888971	1588.6666666666667	15480.066666666668	88.27213250288611
642.8207675425394	1588.8333333333333	15465.966666666667	89.56607154150494
643.5771412091474	1588.7333333333333	15435.8	88.16277475496194
644.3334421865558	1588.4	15410.433333333332	88.18070802895939
645.0896704725996	1588.3666666666666	15409.533333333333	88.4230177730091
645.8458260651132	1588.7666666666667	15400.633333333333	88.39269166835263
646.6019089619319	1588.9666666666667	15365.8	88.60338745032142
647.3579191608902	1588.1333333333334	15338.1	88.38362872580343
648.1138566598231	1588.7666666666667	15314.666666666666	88.36934188952748
648.8697214565653	1588.7	15307.966666666667	88.31455860796616
649.6255135489516	1588.8	15283.566666666668	87.73360653680425
650.3812329348169	1588.9	15275.1	87.32603171607127
651.1368796119959	1589.0333333333333	15320.4	87.37268236945866
651.8924535783235	1588.0333333333333	15327.166666666666	87.51642113685634
652.6479548316345	1588.3	15325.266666666666	87.19408768942438
653.4033833697637	1588.5	15322.133333333333	86.73202056422654
654.1587391905458	1588.8666666666666	15285.433333333332	85.83896482461824
654.9140222918159	1588.7333333333333	15311.333333333334	86.24785296722553
655.6692326714084	1588.4333333333334	15302.4	86.05818123504444
656.4243703271585	1588.3	15309.666666666666	86.78048573628693
657.1794352569008	1588.9333333333334	15300.0	86.65281524878932
657.9344274584702	1588.9333333333334	15323.233333333334	86.65658066662074
658.6893469297014	1589.1333333333334	15335.566666666668	86.44469843143919
659.4441936684294	1588.4333333333334	15378.1	87.33194693579657
660.1989676724888	1589.1666666666667	15421.033333333333	87.25438343214307
660.9536689397146	1588.4333333333334	15450.166666666666	86.66609989681244
661.7082974679414	1588.4333333333334	15500.8	87.37198465285545
662.4628532550042	1589.1666666666667	15540.566666666668	87.37021040074634
663.2173362987378	1588.6	15585.333333333334	86.37366950559478
663.9717465969768	1589.1333333333334	15638.5	86.79780704442922
664.7260841475563	1588.5333333333333	15669.333333333334	85.43913542420833
665.480348948311	1588.2666666666667	15762.866666666667	87.06031084207993
666.2345409970756	1588.5666666666666	15819.233333333334	86.73035769456743
666.988660291685	1588.8333333333333	15883.933333333332	86.72303131588075
667.742706829974	1589.1333333333334	15970.366666666667	86.70368831410785
668.4966806097776	1588.5	16050.8	86.63019961629905
669.2505816289303	1588.5333333333333	16125.8	86.14456810185996
670.0044098852671	1588.2666666666667	16195.366666666667	85.18736784426225
670.7581653766227	1588.2	16298.066666666668	86.2218179447176
671.511848100832	1588.3666666666666	16397.366666666665	86.49430320540328
672.2654580557298	1588.7666666666667	16481.533333333333	86.10206175838334
673.0189952391509	1588.6	16566.066666666666	85.07213083290675
673.7724596489301	1588.3	16653.333333333332	85.75373232116684
674.5258512829022	1588.8666666666666	16734.1	84.83926247698535
675.279170138902	1588.0666666666666	16861.066666666666	84.86441028777433
676.0324162147645	1588.8666666666666	17012.5	85.43750007218128
676.7855895083242	1588.6	17116.566666666666	85.26845381772833
677.5386900174161	1588.7	17252.666666666668	85.79588651466995
678.2917177398749	1588.3666666666666	17353.633333333335	85.81067783989018
679.0446726735356	1588.7	17497.033333333333	86.23275954976411
679.797554816233	1588.4333333333334	17601.566666666666	85.57148408539446
680.5503641658016	1589.4666666666667	17712.466666666667	85.80942140365849
681.3031007200765	1588.3666666666666	17794.8	84.86272770407447
682.0557644768925	1588.6333333333334	17892.433333333334	85.44988444898415
682.8083554340842	1588.8	18008.7	84.86198440834416
683.5608735894867	1588.1333333333334	18180.0	85.17534698163651
684.3133189409347	1588.0333333333333	18321.566666666666	85.80747542075189
685.0656914862628	1588.6	18443.866666666665	86.33339546098877
685.8179912233061	1588.9	18566.433333333334	86.67548985858566
686.5702181498993	1588.9333333333334	18683.466666666667	86.47904945477603
687.3223722638772	1588.7666666666667	18805.533333333333	85.53392304309705
688.0744535630747	1588.7	18960.966666666667	85.51063529966521
688.8264620453265	1588.7666666666667	19110.6	85.59622077007323
689.5783977084674	1588.8333333333333	19192.3	86.75543700378911
690.3302605503324	1588.5333333333333	19297.4	86.07662033135377
691.082050568756	1589.4666666666667	19407.066666666666	85.76817809660074
691.8337677615733	1588.5666666666666	19483.6	85.57375784789423
692.585412126619	1588.6	19559.6	85.19174887540365
693.3369836617278	1588.3	19632.166666666668	85.33393073579761
694.0884823647348	1588.5333333333333	19700.233333333334	85.0907691780204
694.8399082334745	1588.3	19785.5	85.55224039715593
695.5912612657819	1588.7333333333333	19887.266666666666	85.66154149343231
696.3425414594917	1588.9333333333334	19975.5	85.86608697644024
697.0937488124388	1588.8666666666666	20036.033333333333	85.87647173306584
697.8448833224579	1588.9	20102.3	85.92269260161736
698.5959449873841	1589.0666666666666	20132.533333333333	85.35132003297872
699.3469338050518	1588.6666666666667	20210.7	85.52210543395344
700.0978497732962	1589.2	20262.866666666665	85.99635102481274
700.8486928899517	1589.1333333333334	20307.966666666667	85.56535340861649
701.5994631528534	1588.3666666666666	20286.233333333334	84.18298373372869
702.3501605598362	1589.2	20320.033333333333	83.79449453064466
703.1007851087347	1588.6333333333334	20352.3	85.74340985826625
703.8513367973837	1589.1333333333334	20367.2	84.4676065124777
704.6018156236181	1588.8333333333333	20355.533333333333	85.52515400198561
705.3522215852728	1588.5	20337.433333333334	85.52823244014697
706.1025546801824	1588.8333333333333	20321.933333333334	84.98929872388103
706.8528149061818	1588.2333333333333	20297.366666666665	84.51508899703019
707.603002261106	1589.1666666666667	20275.633333333335	84.18981447640347
708.3531167427894	1588.0333333333333	20234.0	84.74916322035924
709.1031583490673	1588.6666666666667	20207.033333333333	84.87089747734204
709.8531270777742	1588.3	20161.066666666666	85.25851375367411
710.6030229267449	1588.6	20094.666666666668	84.78249438049882
711.3528458938142	1588.7666666666667	20077.766666666666	84.47023649309668
712.1025959768172	1588.4666666666667	20046.5	84.67149354321813
712.8522731735884	1588.4666666666667	19978.066666666666	84.67882024605426
713.6018774819628	1588.3333333333333	19873.0	84.4909142931131
714.351408899775	1588.7	19758.6	83.45047865352655
715.1008674248601	1589.5666666666666	19683.966666666667	83.80253210036268
715.8502530550527	1588.5333333333333	19608.366666666665	83.72221861405393
716.5995657881876	1589.6	19525.0	84.28450800948309
717.3488056220998	1588.5	19401.7	83.85912105430269
718.097972554624	1588.5333333333333	19315.066666666666	84.00629538117381
718.8470665835949	1588.4666666666667	19252.266666666666	84.25298489543536
719.5960877068475	1588.6	19178.366666666665	84.86058373455178
720.3450359222164	1588.9	19116.766666666666	84.74372265682027
721.0939112275368	1589.0666666666666	19071.166666666668	84.29746365047428
721.842713620643	1588.8	19063.566666666666	84.1011727406932
722.5914430993702	1588.5666666666666	19020.1	84.61990091515439
723.340099661553	1588.4666666666667	18980.7	84.49827262755207
724.0886833050263	1587.8	18925.666666666668	83.4501171704926
724.837194027625	1589.5	18880.833333333332	83.00701969580022
725.5856318271836	1588.4333333333334	18815.066666666666	83.48409880704378
726.3339967015373	1588.2333333333333	18774.766666666666	83.9022161231395
727.0822886485207	1588.5333333333333	18708.666666666668	83.96371366742999
727.8305076659686	1588.8333333333333	18672.466666666667	83.71445772098811
728.5786537517159	1588.7666666666667	18614.066666666666	83.54107855648859
729.3267269035974	1588.8	18587.833333333332	83.93856117986273
730.0747271194479	1588.7666666666667	18576.266666666666	84.12657026091718
730.822654397102	1588.4333333333334	18555.8	83.11225015589064
731.5705087343949	1588.6333333333334	18555.0	84.30644170613316
732.3182901291611	1588.5	18504.733333333334	84.05647073269087
733.0659985792356	1588.5666666666666	18420.3	83.62570652520301
733.8136340824532	1588.8333333333333	18346.033333333333	82.76944899986691
734.5611966366486	1588.8333333333333	18353.366666666665	83.03682193295545
735.3086862396566	1588.9666666666667	18359.166666666668	83.60826053730611
736.056102889312	1588.3	18370.566666666666	83.30991846925724
736.8034465834498	1589.2666666666667	18397.8	83.43457200452258
737.5507173199047	1589.2333333333333	18388.8	82.8971408570188
738.2979150965115	1589.0333333333333	18359.166666666668	82.5654836112338
739.045039911105	1588.6333333333334	18365.366666666665	82.61424108996515
739.79209176152	1589.1666666666667	18376.8	83.0894395000214
740.5390706455914	1588.6	18403.4	82.92797349549568
741.285976561154	1588.9	18431.933333333334	83.63677658960597
742.0328095060426	1588.2	18399.233333333334	83.90116475977794
742.7795694780918	1588.6333333333334	18375.4	83.90000446470555
743.5262564751367	1588.4333333333334	18349.8	83.70397684646669
744.272870495012	1589.4666666666667	18321.366666666665	83.4344022359105
745.0194115355524	1588.9	18286.2	83.03054778686166
745.765879594593	1588.6333333333334	18247.8	82.55325827685297
746.5122746699683	1588.8666666666666	18226.9	82.49618116974646
747.2585967595134	1588.4	18224.733333333334	83.05296992948635
748.0048458610628	1588.5	18254.7	83.25287499779412
748.7510219724516	1588.4	18306.7	83.27736248911147
749.4971250915144	1588.3666666666666	18319.133333333335	82.18628750446968
750.243155216086	1588.8333333333333	18323.6	83.00688071119322
750.9891123440015	1589.0333333333333	18375.733333333334	83.36611303191332
751.7349964730954	1589.0	18450.166666666668	82.75675513913903
752.4808076012027	1588.3666666666666	18473.333333333332	83.08272712495754
753.2265457261582	1589.4	18490.966666666667	83.02184199892959
753.9722108457964	1588.6333333333334	18563.533333333333	83.33189214557311
754.7178029579526	1588.4666666666667	18610.0	83.40376101993496
755.4633220604613	1588.6	18640.7	83.49097570577305
756.2087681511574	1588.1	18655.966666666667	82.72199954522821
756.9541412278757	1588.1333333333334	18738.233333333334	83.29235694760716
757.699441288451	1588.5666666666666	18783.466666666667	83.20103274705039
758.4446683307182	1588.3666666666666	18848.5	83.61345956679317
759.1898223525119	1588.5	18910.166666666668	82.70125245051561
759.9349033516671	1588.6333333333334	18948.066666666666	82.17549833232115
760.6799113260186	1589.1333333333334	18983.533333333333	82.04595544348459
761.424846273401	1588.8666666666666	19084.166666666668	83.20084122282232
762.1697081916495	1588.3666666666666	19140.0	82.56233730136141
762.9144970785986	1588.7666666666667	19217.9	83.24759719420864
763.6592129320832	1588.9666666666667	19266.166666666668	82.74740613625539
764.4038557499381	1588.5666666666666	19317.5	81.85400526659325
765.1484255299982	1588.5	19386.0	82.17885950286546
765.8929222700982	1588.6	19401.2	81.72923821120762
766.637345968073	1588.5666666666666	19461.1	82.55478023379789
767.3816966217572	1589.1333333333334	19558.1	82.62803354549438
768.1259742289859	1589.0	19648.033333333333	83.49074319039165
768.8701787875938	1588.8333333333333	19745.866666666665	83.262573304139
769.6143102954156	1588.6	19825.633333333335	82.95142447567996
770.3583687502863	1588.5666666666666	19889.5	82.18771200941454
771.1023541500406	1588.7666666666667	19938.5	81.73379047322197
771.8462664925133	1589.4666666666667	20033.933333333334	81.98535328726793
772.5901057755393	1589.2	20131.166666666668	82.22475393554167
773.3338719969533	1588.1	20219.233333333334	82.50803703997823
774.0775651545903	1589.0666666666666	20308.8	82.43706416491666
774.8211852462848	1589.0333333333333	20413.6	83.28142581761828
775.5647322698719	1588.7	20494.933333333334	82.74329719798948
776.3082062231862	1588.2	20565.4	82.41363187280622
777.0516071040627	1589.1666666666667	20637.6	81.9880977798412
777.7949349103361	1589.0666666666666	20738.133333333335	81.35181352162478
778.5381896398412	1588.5666666666666	20847.3	81.5821342356746
779.281371290413	1589.7666666666667	20947.233333333334	81.88068178623763
780.024479859886	1588.2	21051.5	81.86760438748152
780.7675153460953	1588.4	21165.766666666666	81.4946282596746
781.5104777468754	1588.2666666666667	21273.633333333335	81.5945864607677
782.2533670600615	1588.7333333333333	21389.6	81.63737491739856
782.996183283488	1587.9	21470.866666666665	81.20785830012703
783.73892641499	1588.3	21586.6	80.99139748553556
784.4815964524023	1589.1	21713.166666666668	81.96515940872351
785.2241933935596	1588.1333333333334	21784.7	81.01562584545988
785.9667172362967	1588.8666666666666	21892.1	80.98677953084656
786.7091679784486	1588.8	22000.133333333335	80.84688874065164
787.4515456178499	1588.9333333333334	22095.7	80.6672411577246
788.1938501523355	1588.4333333333334	22211.366666666665	80.64378357073086
788.9360815797401	1588.8	22290.433333333334	80.54602826479447
789.6782398978987	1588.3333333333333	22402.9	80.32880190181878
790.420325104646	1588.3333333333333	22544.933333333334	81.32353029024664
791.1623371978169	1589.0333333333333	22660.2	81.10491913367294
791.9042761752461	1588.3666666666666	22752.233333333334	81.85521914917697
792.6461420347684	1588.8	22862.266666666666	81.82414718912368
793.3879347742187	1588.5666666666666	22951.4	80.72971854357144
794.1296543914318	1588.7	23057.9	80.52651459848848
794.8713008842426	1588.6	23139.033333333333	80.51968389847403
795.6128742504857	1588.5666666666666	23268.2	81.20427885438237
796.354374487996	1588.5	23341.133333333335	81.27450368448633
797.0958015946084	1589.2666666666667	23444.166666666668	81.05840550029502
797.8371555681575	1588.3	23566.9	80.78157960508877
798.5784364064783	1588.1333333333334	23747.366666666665	81.91077295834154
799.3196441074057	1588.1333333333334	23842.433333333334	81.56824349248186
800.0607786687742	1588.7333333333333	23934.8	82.02466664153368
800.8018400884189	1588.3666666666666	24063.5	82.01347120225762
801.5428283641745	1589.1	24180.866666666665	82.2193039844808
802.2837434938757	1588.2666666666667	24294.266666666666	82.01281629420973
803.0245854753575	1589.2	24427.7	82.30612373234871
803.7653543064547	1588.2333333333333	24512.866666666665	82.41978275724368
804.5060499850019	1588.8	24632.166666666668	82.71478838064948
805.2466725088342	1588.9666666666667	24695.433333333334	82.16843109279787
805.9872218757862	1588.4333333333334	24773.0	81.50811976116354
806.7276980836928	1588.2333333333333	24884.566666666666	81.67626055638554
807.4681011303886	1588.6666666666667	24995.233333333334	81.55837193525564
808.2084310137088	1588.9666666666667	25083.733333333334	81.68400583588156
808.948687731488	1588.8666666666666	25134.433333333334	80.75201858820466
809.688871281561	1588.7333333333333	25174.5	80.7412053643428
810.4289816617627	1588.2666666666667	25262.433333333334	79.5954212524391
811.1690188699278	1588.9666666666667	25427.233333333334	80.01693697019311
811.9089829038911	1588.8	25472.3	79.24271188087958
812.6488737614875	1588.0333333333333	25598.0	80.28904602079808
813.3886914405518	1587.9333333333334	25745.3	81.16487701632526
814.1284359389189	1588.4666666666667	25850.0	80.81709070158439
814.8681072544233	1588.1333333333334	25982.1	80.8709815707445
815.6077053849002	1588.8	26048.333333333332	80.45251420737944
816.3472303281842	1588.5666666666666	26062.866666666665	79.77255422651766
817.0866820821101	1588.8333333333333	26078.066666666666	80.1199206463897
817.8260606445127	1588.1666666666667	26165.366666666665	80.30938908006254
818.5653660132269	1588.8666666666666	26196.0	79.58336165898771
819.3045981860876	1589.1333333333334	26275.266666666666	79.4539003943147
820.0437571609293	1588.7666666666667	26344.633333333335	78.69148523049562
820.7828429355872	1588.8333333333333	26489.533333333333	79.74286217804627
821.5218555078957	1588.8	26613.233333333334	80.25011298830867
822.26079487569	1588.9666666666667	26690.9	79.77843376173148
822.9996610368046	1588.4666666666667	26732.366666666665	79.79277246997437
823.7384539890745	1588.2333333333333	26781.733333333334	79.4706020073931
824.4771737303345	1588.5666666666666	26917.466666666667	80.20127040324711
825.2158202584193	1588.6	27058.8	80.76031534106633
825.9543935711638	1588.3333333333333	27162.666666666668	80.1620810297989
826.6928936664028	1588.5333333333333	27288.333333333332	80.31358525895261
827.4313205419711	1589.0333333333333	27328.6	80.80890273361845
828.1696741957036	1589.1	27397.766666666666	80.00500210157072
828.907954625435	1588.8333333333333	27494.166666666668	79.24115594996746
829.646161829	1588.4	27559.733333333334	78.95678238997135
830.3842958042337	1589.0	27608.066666666666	79.47155074938438
831.1223565489707	1589.0	27677.933333333334	79.43856917211804
831.8603440610459	1588.3666666666666	27749.166666666668	79.57785809681648
832.598258338294	1588.3	27792.9	79.41399635020488
833.3360993785501	1588.4333333333334	27825.9	79.62286930490565
834.0738671796487	1588.2	27939.466666666667	80.42811671510736
834.8115617394246	1587.9666666666667	28060.866666666665	80.9714622052026
835.5491830557129	1588.7333333333333	28183.3	80.20155673243143
836.2867311263482	1588.3	28278.366666666665	80.30523407845448
837.0242059491653	1588.7333333333333	28390.1	80.71438086916272
837.7616075219992	1588.3666666666666	28471.366666666665	80.73814299534999
838.4989358426844	1588.6	28482.9	80.803938038673
839.2361909090561	1587.9	28471.766666666666	81.03693745661099
839.9733727189487	1588.6	28490.4	80.0797643853115
840.7104812701973	1588.2333333333333	28646.366666666665	79.91140471488536
841.4475165606366	1588.3333333333333	28798.2	79.58023943881572
842.1844785881015	1588.2666666666667	28916.033333333333	78.84520606572609
842.9213673504267	1588.3666666666666	29045.566666666666	79.22300531496961
843.6581828454471	1588.6666666666667	29091.633333333335	79.15419194668951
844.3949250709974	1588.9333333333334	29102.166666666668	79.05677339990807
845.1315940249126	1588.7666666666667	29185.966666666667	79.08872290958102
845.8681897050272	1589.3666666666666	29315.766666666666	79.41751698187792
846.6047121091764	1588.6666666666667	29450.1	79.17054265466382
847.3411612351948	1588.6333333333334	29583.366666666665	79.6738182879741
848.0775370809172	1588.1666666666667	29593.533333333333	78.90726247912055
848.8138396441784	1588.2666666666667	29664.733333333334	78.64678525114428
849.5500689228132	1588.1666666666667	29732.333333333332	78.83212995586051
850.2862249146566	1588.8	29786.366666666665	78.44637880988307
851.0223076175432	1588.4	29842.8	77.99807316527418
851.7583170293079	1588.5666666666666	30040.266666666666	77.47713233922424
852.4942531477856	1589.2	30215.333333333332	77.99969885684843
853.2301159708109	1588.2666666666667	30301.733333333334	79.12236292566384
853.9659054962187	1588.2333333333333	30376.333333333332	79.2038754915647
854.7016217218439	1588.4333333333334	30402.466666666667	78.35777201733924
855.4372646455213	1588.2666666666667	30491.333333333332	78.93829518631387
856.1728342650856	1589.3666666666666	30641.4	78.92768792945878
856.9083305783716	1588.6333333333334	30698.633333333335	78.93485271802741
857.6437535832143	1588.5666666666666	30782.966666666667	78.94508016014548
858.3791032774483	1588.9666666666667	30866.0	79.50524177059678
859.1143796589085	1589.2666666666667	30896.7	80.6566170994046
859.8495827254299	1588.5666666666666	31062.633333333335	81.25238873648932
860.5847124748469	1589.0666666666666	31099.833333333332	80.9828404719409
861.3197689049947	1588.9333333333334	31211.2	80.04691659605741
862.0547520137079	1587.6333333333334	31409.766666666666	80.59341503668632
862.7896617988213	1588.8666666666666	31538.2	80.54609323361473
863.5244982581698	1588.1	31663.0	80.57293163264579
864.2592613895882	1588.5666666666666	31692.433333333334	80.57168685870855
864.9939511909114	1588.8666666666666	31643.6	80.47346592618459
865.728567659974	1588.6333333333334	31659.8	80.86857907636454
866.4631107946109	1588.1333333333334	31697.133333333335	80.88083860455839
867.197580592657	1588.8	31768.766666666666	81.67684461354293
867.931977051947	1589.2	31816.966666666667	81.47467721731003
868.6663001703158	1588.3333333333333	31862.5	81.79026749630977
869.4005499455982	1588.4666666666667	31940.433333333334	80.99889937200479
870.1347263756289	1588.7333333333333	31996.766666666666	81.6015792333068
870.8688294582428	1588.7666666666667	32078.4	81.82145222851798
871.6028591912748	1588.0333333333333	32125.9	81.97630912958705
872.3368155725594	1588.7666666666667	32196.133333333335	81.23340132603106
873.0706985999318	1588.1666666666667	32236.7	80.39211911978418
873.8045082712266	1588.6333333333334	32330.333333333332	80.78027848038778
874.5382445842787	1588.2333333333333	32405.833333333332	80.64254881665488
875.2719075369228	1588.5333333333333	32524.2	80.14011295534958
876.0054971269938	1588.7666666666667	32633.266666666666	80.20900466569286
876.7390133523264	1588.6	32822.3	79.82439616500722
877.4724562107556	1589.1	33093.73333333333	79.05159357350271
878.2058257001161	1589.1	33367.5	78.1918374714813
878.9391218182427	1588.9	33541.13333333333	77.64309435872082
879.6723445629702	1588.5333333333333	33642.3	77.30426381338334
880.4054939321335	1588.1666666666667	33811.36666666667	77.3816639830541
881.1385699235674	1588.6	33969.666666666664	76.36511623347879
881.8715725351066	1588.9333333333334	34075.433333333334	75.8755398136002
882.604501764586	1588.5	34322.433333333334	76.45531742343701
883.3373576098403	1588.5	34559.46666666667	75.83538844035023
884.0701400687044	1588.7	34744.333333333336	75.9348987049311
884.8028491390132	1588.4333333333334	34895.0	75.34340035833131
885.5354848186014	1589.0333333333333	35031.53333333333	75.75884999813573
886.2680471053038	1588.8666666666666	35081.73333333333	74.77611411688359
887.0005359969554	1588.2	35216.86666666667	74.59033026655682
887.7329514913906	1588.9	35392.26666666667	75.0639607071096
888.4652935864447	1589.3333333333333	35578.166666666664	74.12927734773277
889.1975622799522	1588.3	35804.3	73.99110122243947
889.929757569748	1588.2333333333333	35986.86666666667	74.22157013716219
890.6618794536669	1588.8333333333333	36109.76666666667	73.722166481983
891.3939279295437	1588.7	36163.26666666667	74.07249991087417
892.1259029952132	1588.3666666666666	36260.666666666664	74.35793187528526
892.8578046485103	1588.4666666666667	36465.23333333333	74.9586919652566
893.5896328872698	1588.9333333333334	36673.1	75.93886867527681
894.3213877093264	1588.6	36907.1	76.09132895611589
895.0530691125149	1589.1	37163.8	75.9036005388099
895.7846770946703	1589.0333333333333	37425.53333333333	75.55858345330529
896.5162116536272	1588.6333333333334	37600.833333333336	75.03808117797374
897.2476727872206	1588.2333333333333	37733.63333333333	76.05511334794554
897.9790604932853	1588.3666666666666	37870.9	76.45607256049503
898.7103747696559	1588.4333333333334	37932.73333333333	76.72494527342592
899.4416156141674	1588.7333333333333	38068.26666666667	76.91013548886332
900.1727830246544	1588.2	38292.53333333333	77.4262105884861
900.9038769989521	1589.0333333333333	38511.566666666666	77.19576459201721
901.634897534895	1588.7333333333333	38768.066666666666	77.40949773378686
902.365844630318	1588.2333333333333	38945.933333333334	77.01528261456384
903.0967182830558	1588.5	39137.7	77.50832586969163
903.8275184909435	1588.6333333333334	39261.833333333336	76.74600710858952
904.5582452518156	1588.8666666666666	39546.2	77.43890270474397
905.288898563507	1588.6666666666667	39715.166666666664	77.28471045040693
906.0194784238527	1588.6666666666667	39811.4	77.41929010271726
906.7499848306873	1589.4	40063.63333333333	77.86158687009754
907.4804177818455	1588.5666666666666	40298.76666666667	77.36307173904277
908.2107772751625	1588.3333333333333	40471.2	76.65259455169864
908.9410633084728	1588.6333333333334	40669.0	76.89941040037763
909.6712758796114	1588.6666666666667	40758.933333333334	77.07165070873738
910.4014149864129	1589.1666666666667	40789.333333333336	76.71464240551113
911.1314806267123	1588.2333333333333	40951.333333333336	77.00810893440767
911.8614727983444	1588.1	41096.26666666667	76.89868462945286
912.5913914991438	1588.6333333333334	41298.7	77.39815706856494
913.3212367269456	1588.6666666666667	41435.166666666664	77.71082190017721
914.0510084795844	1588.5	41574.23333333333	77.78168009447045
914.7807067548952	1588.4666666666667	41766.76666666667	78.45396515972146
915.5103315507125	1588.0333333333333	41817.4	78.12938785451416
916.2398828648716	1588.2666666666667	41945.23333333333	77.22201696865709
916.9693606952068	1588.9	42075.933333333334	76.4071043373354
917.6987650395532	1588.6666666666667	42167.833333333336	75.87235774630679
918.4280958957455	1589.3	42272.066666666666	75.67145855676726
919.1573532616186	1588.6333333333334	42354.13333333333	75.40950707630914
919.8865371350073	1588.2333333333333	42336.53333333333	75.00914126257949
920.6156475137464	1588.3666666666666	42352.4	74.83153672308215
921.3446843956707	1587.8333333333333	42364.96666666667	74.93353176393254
922.0736477786149	1589.0333333333333	42357.066666666666	75.81137381747779
922.802537660414	1588.6	42437.8	76.62105055240475
923.5313540389027	1588.8	42490.5	76.87794844366994
924.2600969119159	1588.7	42548.566666666666	76.93823812236623
924.9887662772883	1588.4666666666667	42578.96666666667	77.41062114050587
925.7173621328548	1589.1666666666667	42495.333333333336	76.91354384452563
926.4458844764501	1588.1666666666667	42354.4	76.43324223824102
927.1743333059092	1588.9	42119.23333333333	76.4537140827558
927.9027086190666	1588.7333333333333	41790.26666666667	75.6609761110908
928.6310104137575	1588.7666666666667	41426.53333333333	75.65570733547985
929.3592386878165	1588.3666666666666	40940.433333333334	75.41998722023934
930.0873934390784	1589.0	40243.4	74.8770481800921
930.815474665378	1588.6333333333334	39486.03333333333	74.77290038655445
931.5434823645503	1588.4666666666667	38543.433333333334	74.87937790730855
932.2714165344298	1588.9333333333334	37413.833333333336	75.39923506385361
932.9992771728516	1588.4666666666667	36327.2	75.4365809225317
933.7270642776504	1588.3333333333333	35246.3	76.12118354295721
934.4547778466609	1589.3	34141.6	75.53913893335134
935.1824178777181	1589.2	33272.0	75.57635143620377
935.9099843686568	1588.4	32534.833333333332	75.56766166582172
936.6374773173115	1588.5333333333333	31952.833333333332	74.54649915115075
937.3648967215174	1588.7	31621.4	74.62036283869729
938.0922425791092	1588.3333333333333	31412.566666666666	74.98151155530019
938.8195148879216	1588.5	31512.533333333333	75.13288827822687
939.5467136457895	1588.9333333333334	31718.233333333334	76.00472385313678
940.2738388505477	1588.1666666666667	31989.233333333334	75.55911376245105
941.000890500031	1588.4	32362.9	75.28323358186084
941.7278685920743	1588.6333333333334	32875.63333333333	75.84213447458802
942.4547731245123	1588.6	33505.933333333334	75.56458716122258
943.1816040951798	1588.1	34223.933333333334	75.7471180929216
943.9083615019116	1588.3333333333333	34957.96666666667	75.83422488240112
944.6350453425426	1588.6666666666667	35717.6	75.38560726462768
945.3616556149077	1588.4	36445.86666666667	74.39236711315768
946.0881923168415	1588.5666666666666	37274.933333333334	74.9079555157748
946.8146554461789	1588.5666666666666	38015.86666666667	74.47349259186048
947.5410450007547	1588.2	38797.8	73.90381034963735
948.2673609784038	1588.0	39662.1	74.70360793069887
948.9936033769609	1588.4666666666667	40479.73333333333	74.6708428575553
949.7197721942608	1588.5	41259.53333333333	74.75088529208378
950.4458674281384	1589.0333333333333	41964.166666666664	74.82925108963664
951.1718890764284	1589.1666666666667	42649.23333333333	75.14635701319153
951.8978371369658	1588.6666666666667	43303.36666666667	75.09626778195185
952.6237116075853	1588.3333333333333	43853.8	74.76833252740552
953.3495124861216	1588.7333333333333	44383.4	74.98260738905243
954.0752397704097	1588.6	44947.8	74.92842419427268
954.8008934582843	1588.3333333333333	45558.666666666664	74.88526632136214
955.5264735475803	1589.0	46154.333333333336	74.790664920351
956.2519800361324	1589.1	46632.4	74.4916673033321
956.9774129217755	1588.3666666666666	47130.03333333333	74.59297214275927
957.7027722023442	1588.6	47584.7	74.38803876969268
958.4280578756737	1588.8666666666666	47881.46666666667	73.89646668595282
959.1532699395985	1588.2666666666667	48071.36666666667	73.12544745856378
959.8784083919536	1587.9666666666667	48403.433333333334	73.87582975421076
960.6034732305736	1589.2666666666667	48694.566666666666	73.28419273596823
961.3284644532936	1588.8333333333333	48936.53333333333	73.7045643703267
962.053382057948	1588.7666666666667	49248.4	73.66256163400476
962.7782260423721	1588.9	49450.433333333334	73.70809536016876
963.5029964044004	1588.8333333333333	49655.3	73.09764652066946
964.2276931418677	1588.5333333333333	49914.433333333334	72.73564368193122
964.952316252609	1588.9333333333334	50126.333333333336	72.61631514498896
965.6768657344589	1588.5666666666666	50159.23333333333	72.32623937510904
966.4013415852523	1588.5666666666666	50175.433333333334	72.31372569105389
967.1257438028242	1589.0	50180.76666666667	72.74094459766498
967.8500723850091	1589.2	50247.53333333333	73.48450865627633
968.574327329642	1588.9333333333334	50293.8	73.23171942594804
969.2985086345576	1588.8333333333333	50467.066666666666	73.33232827276264
970.0226162975908	1589.2666666666667	50480.933333333334	73.40784051992821
970.7466503165765	1588.9333333333334	50362.03333333333	72.62517356422485
971.4706106893493	1588.9333333333334	50387.7	72.90137606864425
972.1944974137441	1588.6666666666667	50260.86666666667	73.1898507321382
972.9183104875957	1588.4666666666667	49940.86666666667	73.52092005740076
973.6420499087391	1589.3666666666666	49608.666666666664	73.45352750533583
974.3657156750087	1588.5333333333333	49413.066666666666	74.10580346678496
975.0893077842397	1588.7666666666667	49143.9	73.82565457028102
975.8128262342667	1588.7333333333333	49048.86666666667	73.79294733688816
976.5362710229247	1588.8666666666666	49006.7	73.82634550001433
977.2596421480483	1588.5333333333333	48912.46666666667	73.78587427001395
977.9829396074724	1588.3666666666666	48705.333333333336	72.95647679801809
978.7061633990318	1589.1333333333334	48458.0	72.3219093791055
979.4293135205613	1589.0333333333333	48198.73333333333	72.31409064402047
980.1523899698958	1588.6666666666667	48036.933333333334	72.83562603973212
980.87539274487	1588.0333333333333	47965.2	72.84608682278645
981.5983218433189	1588.9	47959.53333333333	73.32198034718962
982.3211772630771	1588.1666666666667	48030.933333333334	73.76867817391906
983.0439590019795	1588.1333333333334	48196.3	73.685073968808
983.7666670578608	1588.6666666666667	48319.4	73.33436963946299
984.4893014285559	1589.0666666666666	48300.0	72.99263548022087
985.2118621118997	1589.3666666666666	48257.96666666667	73.15357357651123
985.9343491057269	1588.4	48187.53333333333	73.36651987490737
986.6567624078724	1588.3333333333333	48037.53333333333	72.54995882488853
987.3791020161709	1588.4666666666667	48008.63333333333	73.06624690849952
988.1013679284573	1588.1	47987.63333333333	73.05142616412223
988.8235601425663	1588.6666666666667	47976.73333333333	72.93227358802682
989.5456786563328	1588.5666666666666	48073.13333333333	73.4363012855111
990.2677234675917	1588.8333333333333	48161.26666666667	73.40571944623925
990.9896945741776	1588.5666666666666	48133.166666666664	73.83715595065392
991.7115919739255	1589.0666666666666	47931.46666666667	73.33328979476843
992.4334156646702	1588.1666666666667	47621.46666666667	73.40133496044942
993.1551656442463	1588.8666666666666	47196.1	73.29859552601371
993.8768419104888	1588.2666666666667	46833.86666666667	73.23075125634723
994.5984444612325	1588.2	46525.333333333336	73.1216865913901
995.3199732943121	1589.1666666666667	46199.2	72.6931807152825
996.0414284075626	1588.2666666666667	45858.86666666667	71.70752904106206
996.7628097988187	1589.1666666666667	45652.7	71.28358957497271
997.4841174659151	1589.0333333333333	45503.86666666667	72.17182593712658
998.2053514066869	1588.9666666666667	45217.53333333333	72.01665758572136
998.9265116189687	1588.3666666666666	44756.933333333334	72.0719629936086
999.6475981005952	1588.0	44199.5	72.47380190420425
1000.3686108494015	1589.1666666666667	43651.566666666666	72.19728904973837
1001.0895498632223	1588.4333333333334	43330.53333333333	72.1009328315802
1001.8104151398923	1588.2666666666667	43063.1	72.75642888696572
1002.5312066772464	1588.3	42761.933333333334	72.86817843918877
1003.2519244731194	1589.0333333333333	42428.6	72.94785735725118
1003.9725685253462	1588.9333333333334	42140.36666666667	73.08196692050538
1004.6931388317614	1589.1333333333334	41801.13333333333	73.05349104144877
1005.4136353902	1589.1	41324.4	73.88976169647437
1006.1340581984969	1589.0333333333333	40718.13333333333	73.27758800680365
1006.8544072544867	1588.2333333333333	40077.53333333333	74.17215633786421
1007.5746825560042	1588.2666666666667	39471.03333333333	73.89743085043608
1008.2948841008844	1588.9666666666667	38916.4	73.58523844934177
1009.0150118869618	1588.8	38380.833333333336	73.0432104117055
1009.7350659120716	1588.7333333333333	38001.7	72.66821741525465
1010.4550461740483	1588.6333333333334	37655.1	72.64905372623227
1011.174952670727	1588.1333333333334	37281.833333333336	72.61914102941661
1011.8947853999423	1588.7333333333333	36936.1	73.25223266072976
1012.614544359529	1588.8	36409.566666666666	73.12923720334256
1013.334229547322	1588.5666666666666	35789.3	73.24528592955491
1014.0538409611561	1588.7666666666667	35105.53333333333	73.36724824480251
1014.7733785988661	1588.2	34491.86666666667	73.19585580671333
1015.4928424582868	1588.9333333333334	33951.13333333333	73.72428865137059
1016.2122325372529	1588.6666666666667	33454.0	73.32892246790081
1016.9315488335994	1588.6666666666667	33052.666666666664	73.29000228064972
1017.6507913451611	1588.9333333333334	32691.433333333334	72.90615820283394
1018.3699600697728	1588.7666666666667	32343.266666666666	72.85515273798981
1019.0890550052692	1589.2	31914.2	73.20812323372168
1019.8080761494851	1589.3333333333333	31403.266666666666	73.55101457321173
1020.5270235002555	1588.3333333333333	30736.966666666667	73.17200622915679
1021.2458970554151	1588.8666666666666	30021.566666666666	73.51036184855087
1021.9646968127987	1588.6666666666667	29355.266666666666	73.11386742007069
1022.6834227702411	1588.9333333333334	28813.566666666666	73.28959510095687
1023.4020749255772	1588.7666666666667	28310.333333333332	73.12836265218242
1024.1206532766416	1588.2333333333333	27947.033333333333	73.37446219250334
1024.8391578212693	1588.7	27604.833333333332	73.08664955433356
1025.5575885572953	1588.9666666666667	27302.666666666668	73.6561419064803
1026.2759454825539	1589.3333333333333	26856.533333333333	73.2629934889755
1026.9942285948803	1589.1333333333334	26298.533333333333	72.9999950776239
1027.7124378921092	1589.9	25748.566666666666	73.73810125900559
1028.4305733720753	1588.8333333333333	25133.933333333334	72.89326844488431
1029.1486350326138	1588.1666666666667	24584.133333333335	72.8169223871993
1029.866622871559	1588.4333333333334	24109.333333333332	73.61809442702715
1030.584536886746	1588.8333333333333	23644.233333333334	72.18456754871913
1031.3023770760096	1589.3	23271.9	71.92497966757146
1032.0201434371845	1588.7333333333333	22952.0	72.00668281001597
1032.7378359681059	1588.2666666666667	22609.333333333332	71.83073230233289
1033.455454666608	1588.7666666666667	22209.7	71.36044667213002
1034.1729995305259	1588.1333333333334	21754.7	71.37095791831557
1034.8904705576945	1589.2666666666667	21244.133333333335	71.5049770851408
1035.6078677459486	1588.8333333333333	20727.066666666666	72.0572136637783
1036.3251910931228	1589.3666666666666	20226.733333333334	72.23168332351402
1037.042440597052	1589.4	19765.966666666667	71.80692575513291
1037.7596162555712	1588.6333333333334	19336.466666666667	71.42515912762512
1038.4767180665153	1588.2333333333333	18996.733333333334	71.6465523207313
1039.1937460277186	1589.1	18708.966666666667	72.24121258866684
1039.9107001370162	1588.0333333333333	18452.4	72.44767057738294
1040.627580392243	1589.1	18154.4	72.01267561677197
1041.3443867912338	1588.4333333333334	17833.466666666667	72.04746872248525
1042.0611193318232	1588.7666666666667	17432.433333333334	72.25854503077188
1042.7777780118463	1588.6333333333334	16989.233333333334	71.70532424287684
1043.4943628291376	1588.6	16549.066666666666	72.18223711515621
1044.2108737815322	1588.1666666666667	16135.366666666667	72.38613855177849
1044.9273108668647	1588.7666666666667	15772.933333333332	71.71512903855375
1045.64367408297	1588.0666666666666	15437.933333333332	71.55929333743597
1046.359963427683	1588.4333333333334	15149.9	70.72351093246697
1047.0761788988382	1588.9	14892.433333333332	71.32307041360144
1047.7923204942708	1588.6	14658.333333333334	71.54278287833696
1048.5083882118154	1588.7	14380.066666666668	71.9865019789303
1049.224382049307	1588.9666666666667	14079.3	72.24026746528862
1049.9403020045802	1588.7666666666667	13728.033333333333	71.54360276049266
1050.6561480754697	1589.0666666666666	13374.366666666667	71.53322207030023
1051.3719202598106	1588.6	13050.233333333334	71.59662915540521
1052.0876185554378	1588.9	12773.133333333333	71.98575012539179
1052.8032429601856	1588.9	12518.6	71.40515466893888
1053.5187934718892	1588.6333333333334	12340.766666666666	72.69830470712502
1054.2342700883835	1587.9666666666667	12191.233333333334	72.8328763828433
1054.949672807503	1588.1333333333334	12029.966666666667	71.6486846262892
1055.6650016270826	1589.0	11860.433333333332	71.95042461459336
1056.3802565449573	1588.9	11658.566666666668	73.19271780579099
1057.0954375589617	1589.3333333333333	11438.533333333333	72.1273001746428
1057.8105446669308	1589.3	11207.233333333334	71.89751068178643
1058.5255778666992	1588.7333333333333	10981.166666666666	71.52146384276475
1059.240537156102	1588.9333333333334	10770.666666666666	71.70882983863272
1059.9554225329737	1589.0666666666666	10569.266666666666	71.46024338084139
1060.6702339951491	1588.5666666666666	10411.7	71.77543780206226
1061.3849715404633	1589.1	10279.1	72.02003059768056
1062.0996351667509	1588.4666666666667	10156.866666666667	71.99102881598898
1062.8142248718468	1588.5333333333333	10046.5	71.8619138271185
1063.528740653586	1588.7333333333333	9916.5	72.22035032999393
1064.2431825098029	1588.6333333333334	9732.7	71.51204354697349
1064.9575504383324	1588.2333333333333	9519.8	71.12886420313897
1065.6718444370097	1589.0	9334.666666666666	71.81525253277306
1066.386064503669	1588.8	9156.833333333334	71.27441527678839
1067.1002106361457	1587.9333333333334	9004.3	71.61420231712934
1067.8142828322743	1588.9666666666667	8902.933333333332	72.93499992770637
1068.5282810898898	1588.4333333333334	8810.4	73.39921982022211
1069.2422054068265	1588.4666666666667	8708.066666666668	72.87353175503684
1069.95605578092	1588.5333333333333	8600.066666666668	71.90715568044523
1070.6698322100044	1588.1	8464.166666666666	72.0565753677142
1071.383534691915	1588.3666666666666	8292.933333333332	71.60968836056576
1072.0971632244864	1589.2	8116.3	70.9858346698918
1072.8107178055534	1588.2	7967.833333333333	71.78848212411788
1073.524198432951	1588.7333333333333	7844.966666666666	71.3492973589093
1074.2376051045137	1588.7	7739.8	71.69569883202057
1074.9509378180765	1588.8	7651.733333333334	72.13388746856785
1075.6641965714741	1588.4666666666667	7563.766666666666	71.41743269285087
1076.3773813625414	1588.4666666666667	7472.133333333333	71.70710435286112
1077.0904921891133	1588.6333333333334	7368.233333333334	71.49494469852281
1077.8035290490245	1588.1333333333334	7244.3	71.25381812422836
1078.51649194011	1588.6666666666667	7117.333333333333	71.99733872233907
1079.2293808602042	1588.7333333333333	6994.133333333333	73.10808032560232
1079.9421958071423	1588.3666666666666	6877.433333333333	73.45708095894983
1080.6549367787588	1588.5	6776.933333333333	71.10018730477648
1081.367603772889	1588.5	6707.4	71.24017609024071
1082.080196787367	1587.6	6652.266666666666	73.1003336765595
1082.7927158200282	1588.3333333333333	6585.6	72.08083673091959
1083.5051608687072	1588.7	6479.1	72.29159380351786
1084.217531931239	1588.7333333333333	6368.633333333333	73.89110668535255
1084.9298290054578	1588.8666666666666	6239.333333333333	72.60330681150745
1085.6420520891993	1588.6333333333334	6139.966666666666	73.68302997035131
1086.3542011802977	1588.9	6062.266666666666	73.66002267069632
1087.0662762765878	1588.7333333333333	5990.433333333333	73.01523981398388
1087.7782773759047	1589.1333333333334	5937.633333333333	72.10238139380024
1088.4902044760831	1588.5	5856.333333333333	71.33095383774449
1089.202057574958	1588.6333333333334	5779.633333333333	72.73817557647635
1089.9138366703637	1588.4	5683.866666666667	72.78820355237279
1090.6255417601355	1588.7	5585.266666666666	72.72325128981554
1091.337172842108	1588.8	5513.533333333334	74.34094015196139
1092.048729914116	1588.7333333333333	5448.8	72.4899844024038
1092.7602129739944	1588.7	5411.233333333334	73.42223987769117
1093.471622019578	1588.6	5360.9	71.89981401739688
1094.1829570487016	1588.0333333333333	5286.833333333333	72.85427314704263
1094.8942180592	1588.4333333333334	5204.166666666667	73.25152416825051
1095.605405048908	1588.6666666666667	5116.866666666667	73.09896063865915
1096.3165180156604	1588.9666666666667	5053.166666666667	73.87815929528392
1097.027556957292	1589.0333333333333	5014.733333333334	74.1521387776294
1097.7385218716379	1588.0333333333333	4976.866666666667	73.88162859980535
1098.4494127565324	1589.0666666666666	4926.433333333333	73.9306674001146
1099.1602296098106	1588.8666666666666	4852.733333333334	74.26813064911492
1099.8709724293074	1588.3666666666666	4766.033333333334	74.94693537652738
1100.5816412128574	1588.8	4695.5	74.50112652581227
1101.2922359582956	1587.8333333333333	4647.8	75.15314829485192
1102.0027566634565	1588.2	4618.033333333334	75.55465400827902
1102.7132033261753	1588.7666666666667	4563.8	76.60119150213907
1103.4235759442865	1588.7	4489.733333333334	74.59369923149755
1104.1338745156252	1588.6	4420.566666666667	76.05895550709118
1104.844099038026	1588.8	4368.866666666667	75.69393465682948
1105.5542495093239	1587.9333333333334	4332.666666666667	75.22671993260843
1106.2643259273534	1588.2666666666667	4287.266666666666	76.37761870232472
1106.9743282899494	1588.2	4208.5	76.2245468929838
1107.684256594947	1589.2333333333333	4130.566666666667	76.36271276410187
1108.394110840181	1589.0333333333333	4066.4666666666667	75.02785735322229
1109.1038910234856	1589.3333333333333	4032.9333333333334	76.86277228107964
1109.8135971426964	1588.1	3967.5	75.2854851112786
1110.5232291956477	1588.3	3902.5333333333333	77.77854821444443
1111.2327871801745	1588.4	3829.266666666667	76.39679392041192
1111.9422710941117	1587.8666666666666	3780.9333333333334	78.31605425699516
1112.6516809352938	1588.7333333333333	3736.233333333333	76.33105040989082
1113.3610167015559	1589.4333333333334	3676.633333333333	77.9843838227353
1114.0702783907325	1588.8	3624.0666666666666	78.42794096959018
1114.7794660006589	1588.4333333333334	3577.2	77.59583812003076
1115.4885795291696	1588.2666666666667	3542.633333333333	78.42784185748498
1116.1976189740992	1588.2	3499.1666666666665	78.18394423389887
1116.906584333283	1588.2666666666667	3457.266666666667	80.39124002894822
1117.6154756045555	1588.6666666666667	3416.5666666666666	78.95796694001477
1118.3242927857516	1587.6333333333334	3376.9	78.74133293240308
1119.0330358747062	1589.0666666666666	3345.4666666666667	81.11420042760152
1119.741704869254	1588.3	3302.0666666666666	80.4925354250594
1120.4502997672296	1587.7333333333333	3255.5666666666666	78.36784171770051
1121.1588205664682	1588.4666666666667	1665.2333333333333	76.96171032034682
1121.8672672648045	1587.4	1664.2666666666667	71.71254122679501
1122.5756398600731	1587.9333333333334	1664.4	72.791683635024
1123.2839383501089	1588.2333333333333	1664.9666666666667	80.84463223875991
