# Supplementary material for: Roblonski: A Material-Efficient Robo-Fluidic Toolbox for Rapid Photochemical Characterization
Source: ACS Cent Sci. 2026 Feb 6;12(3):333–44. doi: 10.1021/acscentsci.5c02027 (PMC13022720; doi:10.1021/acscentsci.5c02027)
Supplement: Supplementary file 2 [file oc5c02027_si_002.zip › BeerLambertStudy/Raw Data (Automataed)/BLEC Study (2025 Jun 12)/ZnTPP2/blec_ZnTPP2__12062025_aABS_i1_eEXP_s3_d300e-03_t250-0_m7_v175-0.csv]

name	C:/Users/cbe.mabolha.shared/Documents/Gilson Spectroscopy Project\BLEC Study (2025 Jun 12)\ZnTPP2\blec_ZnTPP2__12062025_aABS_i1_eEXP_s3_d300e-03_t250-0_m7_v175-0.csv
2025-06-12 16:00:29.095984
mix_iter=7	mix_disp=175.0
droplet_volume=50.0	working_volume=250.0
dilution_scheme=Fractional(value=0.3333333333333333)	n_dil=6
calibration=Calibration(y = f(x); f(x) = -0.244 + 0.9765x; s.t. y > 0.0; Set Feb 4	2025 from "Manuscript Figures Data.xlsx")
count	30
interval	0.1 (Sec)
integration_time	40000 (uSec)
NLC=False	DCC=False	WCAL=-5	Slit=S5
Conc_0=0.003	nFRAC=0.29629629629629634	nConc_(1;3)=0.000888888888888889	aFRAC=0.29674162585017155	aConc_(1;3)=0.0008902248775505147
wavelength (nm)	dark reference (int)	light reference (int)	abs (mOD)
W	D	L	S
344.6678771972656	1604.0333333333333	1680.4333333333334	75.55833050683684
345.45221902608614	1591.8666666666666	1667.8	75.15821500055547
346.236489003635	1588.5333333333333	1665.1333333333334	85.34803439021654
347.02068712774695	1587.1666666666667	1663.1666666666667	78.26790295199805
347.8048133962569	1587.5	2387.4666666666667	103.57052152948361
348.5888678069997	1587.7666666666667	2402.6	105.7265420005393
349.3728503578101	1588.9	2411.5	100.71913423481772
350.15676104652283	1589.6	2427.0666666666666	104.32382350226366
350.94059987097285	1589.9333333333334	2436.8333333333335	102.47093691394846
351.72436682899485	1588.8666666666666	2443.2	102.34502580420222
352.5080619184237	1587.8333333333333	2450.1666666666665	102.54932028826067
353.2916851370942	1587.8333333333333	2453.3333333333335	102.88876147070177
354.0752364828412	1587.8	2459.266666666667	102.45197885990183
354.8587159534994	1587.1333333333334	2456.866666666667	101.39807420570388
355.6421235469038	1587.8333333333333	2461.633333333333	100.97135847196564
356.42545926088906	1588.5	2463.8	101.06871601577247
357.20872309329	1588.5666666666666	2467.4333333333334	102.68869751634486
357.9919150419415	1588.5666666666666	2457.5	98.62939840054315
358.77503510467835	1588.6666666666667	2456.4	101.5559943842423
359.5580832793353	1588.1	2448.4666666666667	101.51520701932398
360.34105956374725	1587.6333333333334	2444.5333333333333	98.40347489793126
361.12396395574893	1588.5333333333333	2437.233333333333	98.22968807939459
361.9067964531752	1588.2666666666667	2440.866666666667	101.57025439402588
362.6895570538609	1588.4666666666667	2438.733333333333	100.03696729095563
363.47224575564076	1588.7	2437.4666666666667	99.09867442528451
364.2548625563497	1588.7	2435.7	100.81583543552617
365.0374074538224	1588.5666666666666	2435.866666666667	102.89248662357252
365.8198804458938	1588.5666666666666	2426.9666666666667	97.96023976022066
366.6022815303986	1588.6666666666667	2428.8333333333335	100.97817243087812
367.3846107051717	1588.7333333333333	2428.5	98.84072259731055
368.1668679680479	1588.4	2431.3	100.80459271305321
368.9490533168619	1587.8333333333333	2437.3333333333335	98.21135075669706
369.7311667494487	1588.5666666666666	2440.6666666666665	99.9874381778136
370.5132082636429	1588.1333333333334	2450.4666666666667	101.12731631593225
371.2951778572795	1587.9333333333334	2457.366666666667	100.4711256656469
372.07707552819323	1588.2	2456.5	100.84996904935828
372.8589012742189	1588.0333333333333	2460.9333333333334	98.54249013514985
373.6406550931913	1588.1666666666667	2473.4	101.21585143736242
374.4223369829453	1588.3	2478.6	98.6247830622799
375.2039469413157	1588.4	2482.233333333333	98.45136050363512
375.9854849661373	1588.2	2480.366666666667	100.49453105033112
376.7669510552448	1588.3	2485.7	99.65296019472024
377.5483452064732	1588.9666666666667	2490.733333333333	99.01005989311952
378.3296674176572	1588.3333333333333	2503.133333333333	97.68611889170101
379.11091768663164	1589.1	2512.9666666666667	100.26839231712509
379.89209601123133	1588.6333333333334	2514.233333333333	99.95877997195267
380.67320238929113	1588.4	2513.9666666666667	96.394177365042
381.45423681864577	1588.6	2521.0666666666666	98.87837093484696
382.23519929713007	1587.4666666666667	2526.866666666667	99.25872581466284
383.01608982257886	1588.2666666666667	2542.866666666667	99.78950892592796
383.796908392827	1588.1666666666667	2553.0333333333333	98.52213858336145
384.57765500570923	1588.4666666666667	2556.9333333333334	103.74991207315726
385.3583296590604	1588.4	2546.233333333333	100.4382601328578
386.1389323507153	1588.3333333333333	2547.633333333333	97.76347408730875
386.91946307850884	1588.0333333333333	2561.5666666666666	101.50303589465808
387.69992184027564	1588.5666666666666	2583.2	100.67775564812234
388.48030863385065	1588.7333333333333	2599.6666666666665	97.57998569557532
389.2606234570687	1588.4666666666667	2593.5333333333333	100.73654832577375
390.04086630776453	1588.8333333333333	2576.5	97.82705900508104
390.82103718377294	1588.2333333333333	2583.9	98.74951346935197
391.6011360829288	1588.4666666666667	2595.866666666667	101.61649771240232
392.3811630030669	1588.6333333333334	2619.8333333333335	100.21811395578766
393.161117942022	1588.8666666666666	2659.4	98.39666907307203
393.941000897629	1588.8333333333333	2701.3	98.3307468349251
394.72081186772266	1588.1666666666667	2710.6	99.55233083743691
395.5005508501378	1588.4333333333334	2701.1666666666665	101.05383877094856
396.28021784270925	1588.2	2703.866666666667	102.45996915938468
397.0598128432718	1588.2666666666667	2714.4666666666667	101.73781896811504
397.83933584966024	1588.4	2713.9666666666667	99.56436293721197
398.6187868597095	1588.9333333333334	2728.2	101.62754441729385
399.3981658712542	1588.1333333333334	2742.6	99.58602803544183
400.1774728821293	1588.5666666666666	2766.0666666666666	99.97902675258112
400.9567078901696	1588.3	2798.2	101.44441645973313
401.7358708932098	1588.6666666666667	2796.133333333333	99.99616590346422
402.5149618890848	1588.4333333333334	2778.1	99.35056161612393
403.2939808756294	1588.6	2787.6666666666665	102.01972240075361
404.07292785067847	1588.3333333333333	2814.133333333333	100.67889096971935
404.8518028120667	1588.1666666666667	2829.6666666666665	101.87946386291635
405.630605757629	1588.4333333333334	2831.3	101.37059858315847
406.4093366852001	1588.8333333333333	2820.9666666666667	100.88169755525881
407.1879955926149	1587.9666666666667	2828.1	102.83358445876905
407.9665824777082	1588.0	2841.4666666666667	104.80885137179773
408.74509733831474	1588.1333333333334	2865.3333333333335	105.14564877188499
409.52354017226935	1588.3	2875.133333333333	105.5594049753763
410.3019109774069	1588.7	2876.8	106.51777225098434
411.08020975156217	1588.2666666666667	2886.3	107.16223902356803
411.8584364925699	1588.6333333333334	2916.0333333333333	107.58616773755323
412.6365911982651	1588.5333333333333	2933.266666666667	109.32597986341456
413.4146738664823	1588.3333333333333	2962.733333333333	114.4492282893735
414.19268449505654	1588.8	2992.0333333333333	117.1512279785503
414.97062308182257	1588.2666666666667	3024.3	117.22190214239389
415.74848962461516	1588.0	3069.8333333333335	122.81099230963336
416.52628412126916	1588.9	3139.633333333333	124.57170526065626
417.3040065696194	1589.0666666666666	3212.4666666666667	126.50507263473624
418.0816569675006	1588.1333333333334	3208.4333333333334	126.51106375045923
418.8592353127476	1588.7	3195.4	128.61534794999565
419.63674160319533	1588.7	3209.9	129.07786805877564
420.4141758366785	1588.4333333333334	3249.8333333333335	126.38757904602524
421.1915380110319	1588.3666666666666	3261.5666666666666	127.20569209921356
421.9688281240904	1588.4666666666667	3259.6	124.66739095211787
422.7460461736888	1587.9	3309.8	120.12017561115579
423.52319215766187	1588.5666666666666	3384.3333333333335	119.09604402638548
424.3002660738445	1588.6	3468.9333333333334	118.89880754066945
425.0772679200714	1588.8333333333333	3597.3	114.58314887618664
425.8541976941775	1588.2666666666667	3745.266666666667	111.93191392746067
426.6310553939975	1588.8333333333333	3812.0	109.76351714278368
427.40784101736625	1588.3666666666666	3853.766666666667	105.7997598212381
428.18455456211865	1588.5	3989.9333333333334	108.43543531543493
428.96119602608934	1588.3333333333333	4174.533333333334	106.4802097968725
429.7377654071133	1588.7666666666667	4389.833333333333	105.6383751354292
430.5142627030252	1588.2	4509.3	105.19287963256834
431.29068791166	1588.3666666666666	4656.7	104.92153807690663
432.06704103085235	1588.4666666666667	4779.566666666667	103.29307325864059
432.8433220584372	1588.4333333333334	4872.2	103.26819818670009
433.6195309922492	1588.8	4934.6	102.78639347728999
434.3956678301234	1587.4	4973.0	102.76126895403996
435.1717325698944	1588.8666666666666	4997.666666666667	104.04560094072149
435.9477252093971	1588.6333333333334	5014.833333333333	103.19166312157414
436.72364574646633	1588.6	5061.8	101.4181557330139
437.49949417893686	1589.2666666666667	5118.866666666667	100.58297021206828
438.27527050464346	1587.9	5222.033333333334	101.62204266904071
439.0509747214211	1588.6333333333334	5393.833333333333	100.85496244973992
439.8266068271044	1588.6666666666667	5654.333333333333	100.95681270088774
440.6021668195283	1588.5333333333333	6020.133333333333	101.19157632790981
441.37765469652754	1587.7666666666667	6474.133333333333	100.56867155732066
442.1530704559369	1588.0333333333333	6977.633333333333	102.66717672978092
442.9284140955914	1587.7333333333333	7428.966666666666	103.52648473980963
443.7036856133256	1588.0333333333333	7739.533333333334	103.80080284195574
444.47888500697445	1588.5	7906.1	103.6862998708517
445.2540122743727	1588.2666666666667	7945.0	102.83894804561989
446.0290674133552	1588.2666666666667	7894.7	102.92089330523844
446.8040504217568	1588.0	7806.033333333334	102.26208547029242
447.5789612974122	1588.4666666666667	7727.466666666666	102.91441918587837
448.35380003815635	1588.3333333333333	7671.1	102.46501224425285
449.1285666418239	1588.3	7638.4	100.72041290622721
449.90326110624983	1588.9333333333334	7639.1	101.5164557998796
450.67788342926883	1588.7	7646.0	100.98657828039293
451.4524336087157	1588.2333333333333	7683.0	101.56779046776077
452.22691164242536	1588.6	7731.2	100.25588151232164
453.00131752823256	1589.3	7791.7	101.38688907305611
453.7756512639721	1588.8666666666666	7875.133333333333	102.42689843788806
454.5499128474788	1588.5333333333333	7921.4	100.66886983653376
455.32410227658755	1588.2	7970.566666666667	101.46683303415264
456.09821954913303	1588.5	7980.4	100.91621036967285
456.8722646629501	1588.7333333333333	7964.4	102.49737750636564
457.6462376158736	1588.2333333333333	7893.233333333334	101.54393180236593
458.4201384057383	1588.4	7792.3	100.39378688905504
459.1939670303791	1587.7333333333333	7670.233333333334	100.88493433851686
459.96772348763074	1588.5333333333333	7520.833333333333	100.04547487538461
460.741407775328	1588.6	7380.9	100.91222321154184
461.51501989130577	1588.8	7248.566666666667	100.57153143531335
462.2885598333988	1588.2	7122.166666666667	99.88995043651384
463.0620275994419	1588.2666666666667	7044.033333333334	100.14060688066635
463.83542318726995	1588.4333333333334	6981.133333333333	101.33770438459213
464.6087465947177	1588.4333333333334	6928.4	99.4528764536427
465.38199781962	1588.5333333333333	6905.866666666667	99.9185718002933
466.1551768598116	1588.3333333333333	6898.9	100.3741979421399
466.92828371312737	1587.8	6905.566666666667	99.433402686744
467.7013183774021	1589.0	6933.866666666667	99.67399454180678
468.4742808504707	1588.4	6996.8	99.83270773559276
469.24717113016777	1588.0333333333333	7038.733333333334	99.38971630607217
470.0199892143283	1589.0333333333333	7120.466666666666	100.3467822229959
470.792735100787	1589.1333333333334	7183.766666666666	98.94991690532741
471.5654087873788	1588.9666666666667	7258.3	99.23028395807829
472.33801027193834	1588.8	7331.233333333334	99.88356581971567
473.11053955230057	1588.1666666666667	7417.933333333333	100.62395520687193
473.88299662630027	1587.8	7458.3	99.41401341275915
474.65538149177223	1588.8333333333333	7507.733333333334	99.3399809968823
475.4276941465513	1588.4	7533.3	98.9040683421366
476.1999345884722	1588.1333333333334	7553.033333333334	98.96441932364775
476.97210281536985	1588.3	7552.666666666667	99.76461446121728
477.74419882507897	1588.3666666666666	7533.566666666667	99.72789216088209
478.51622261543446	1588.3	7506.433333333333	99.03169518594184
479.2881741842711	1588.3666666666666	7477.533333333334	99.47095706128863
480.06005352942367	1588.6333333333334	7418.833333333333	98.3332487061069
480.831860648727	1588.2666666666667	7381.333333333333	98.76191641727272
481.60359554001593	1588.7666666666667	7355.366666666667	98.89272862382005
482.37525820112523	1588.0	7302.833333333333	99.19902870180216
483.14684862988975	1588.5333333333333	7253.933333333333	99.4747321051943
483.91836682414424	1589.1	7204.4	97.12339844856768
484.68981278172356	1588.3	7159.433333333333	98.79866188075418
485.46118650046253	1588.6333333333334	7121.266666666666	99.60096361426723
486.23248797819593	1588.3	7060.133333333333	96.18967474627954
487.0037172127586	1588.0666666666666	7023.733333333334	97.96660594859229
487.7748742019853	1587.7	6992.8	97.68204939940827
488.54595894371096	1588.7666666666667	6951.366666666667	97.30634936742756
489.31697143577026	1588.8666666666666	6905.966666666666	97.11562004736889
490.08791167599804	1588.6666666666667	6881.6	97.22260592168841
490.8587796622292	1588.9333333333334	6852.866666666667	98.28174005517234
491.6295753922984	1589.4333333333334	6825.366666666667	98.18855491217522
492.4002988640406	1588.5333333333333	6790.666666666667	96.57690081264349
493.17095007529053	1588.6	6770.3	98.69049606042006
493.94152902388305	1588.4333333333334	6736.133333333333	97.07807587429231
494.71203570765294	1588.9	6714.066666666667	97.1996297938849
495.482470124435	1588.5	6684.233333333334	98.12121473291815
496.25283227206404	1588.5333333333333	6648.466666666666	96.74696646638381
497.02312214837485	1588.4666666666667	6614.666666666667	95.67974981173008
497.7933397512024	1589.1333333333334	6589.466666666666	97.65614273807196
498.56348507838123	1589.0	6570.833333333333	97.98287092396772
499.3335581277464	1588.4	6560.766666666666	96.65461392746676
500.10355889713264	1588.8	6540.333333333333	96.36874681169257
500.8734873843747	1588.5666666666666	6540.466666666666	97.22293163673542
501.6433435873074	1588.6	6536.7	96.77984042834919
502.4131275037657	1588.7333333333333	6538.1	95.53310005277048
503.1828391315842	1588.3666666666666	6549.3	96.38653028729183
503.95247846859786	1588.5	6576.6	97.11829606726117
504.72204551264144	1588.5666666666666	6598.033333333334	96.36562230954729
505.49154026154974	1588.6333333333334	6635.966666666666	97.51633163577209
506.2609627131576	1588.6666666666667	6664.8	95.60439418527625
507.03031286529983	1588.0333333333333	6710.633333333333	95.1874523578813
507.7995907158112	1588.7	6768.233333333334	94.91204168582469
508.5687962625266	1588.8	6849.333333333333	96.60672151902824
509.33792950328075	1588.5	6922.933333333333	96.4367162539436
510.1069904359085	1588.4	7001.933333333333	96.9126871445968
510.8759790582447	1588.8	7082.833333333333	96.06041565721046
511.6448953681241	1588.6	7170.6	96.5827168157525
512.4137393633815	1588.3333333333333	7259.4	96.71413812647896
513.1825110418519	1588.3	7359.3	96.07674073856164
513.9512104013698	1588.8	7460.1	96.43317450797618
514.7198374397702	1588.9666666666667	7561.566666666667	95.45030195255781
515.4883921548881	1588.8	7686.366666666667	97.81490924223048
516.2568745445578	1587.6	7796.4	96.94265673553785
517.0252846066146	1588.2	7887.133333333333	95.13366117640544
517.793622338893	1588.9666666666667	8001.766666666666	96.14372571050353
518.561887739228	1588.8	8092.5	95.77018798137998
519.3300808054544	1588.5333333333333	8185.233333333334	95.92306000207522
520.0982015354069	1589.1666666666667	8294.1	95.52340119102152
520.8662499269203	1587.8666666666666	8389.233333333334	97.28478481115947
521.6342259778296	1588.1	8468.433333333332	95.56813394026317
522.4021296859694	1588.7	8550.633333333333	96.32402425941449
523.1699610491747	1588.9	8621.4	96.1156398496857
523.9377200652801	1588.6666666666667	8673.533333333333	95.28811384041857
524.7054067321207	1588.2	8734.233333333334	95.48870558033335
525.4730210475309	1589.0333333333333	8809.133333333333	94.77839715561045
526.2405630093459	1588.5333333333333	8885.533333333333	96.5109375265216
527.0080326154003	1588.8333333333333	8944.133333333333	95.86617006211728
527.7754298635291	1588.7	8978.0	95.06551120191796
528.5427547515668	1588.1333333333334	9031.566666666668	95.47173752489343
529.3100072773485	1588.9	9071.8	95.80048253215716
530.077187438709	1589.0	9117.7	95.55604314242883
530.8442952334829	1588.8333333333333	9151.533333333333	95.27835937594425
531.6113306595051	1588.7	9185.566666666668	95.32602838666912
532.3782937146104	1588.6333333333334	9228.2	96.16121209542337
533.1451843966338	1588.5666666666666	9254.366666666667	95.39293540100432
533.9120027034099	1589.2333333333333	9293.9	95.05385054740971
534.6787486327736	1588.7	9328.0	95.19999156096227
535.4454221825597	1589.0666666666666	9373.0	96.9853410425286
536.212023350603	1588.8666666666666	9378.666666666666	93.62890785667359
536.9785521347383	1589.0	9414.5	95.38651133378994
537.7450085328004	1588.5666666666666	9436.366666666667	95.97071666474186
538.5113925426242	1588.7666666666667	9482.566666666668	95.65605829955176
539.2777041620444	1588.9666666666667	9509.566666666668	95.36015041436679
540.0439433888959	1589.1333333333334	9533.733333333334	95.446538619836
540.8101102210134	1588.5666666666666	9548.966666666667	95.40458249951179
541.5762046562318	1588.8333333333333	9583.8	95.4507800429741
542.3422266923859	1589.0666666666666	9590.733333333334	95.47634264713835
543.1081763273105	1588.5666666666666	9598.6	95.02278657424854
543.8740535588404	1589.3	9605.5	96.55529789084443
544.6398583848105	1588.8333333333333	9612.666666666666	95.797355067653
545.4055908030555	1589.2666666666667	9614.4	96.00720159254985
546.1712508114102	1588.6333333333334	9626.4	96.71284193869137
546.9368384077096	1588.9	9630.566666666668	95.97492453207109
547.7023535897882	1588.3666666666666	9616.333333333334	95.61630206283085
548.4677963554811	1588.7333333333333	9622.8	96.5196294436013
549.2331667026231	1588.7666666666667	9636.0	96.02404034841744
549.9984646290487	1588.2333333333333	9619.233333333334	96.10185970380208
550.7636901325931	1589.2	9618.0	95.29746036728521
551.5288432110908	1589.1	9615.8	94.69461240210236
552.2939238623768	1588.9666666666667	9623.1	94.85668599643526
553.0589320842859	1588.8	9620.666666666666	94.66241238153043
553.8238678746528	1588.9666666666667	9619.2	94.86331671063665
554.5887312313124	1589.0666666666666	9608.166666666666	94.66019032640024
555.3535221520995	1589.1666666666667	9606.066666666668	93.4513726362642
556.1182406348488	1589.2	9605.9	94.06574632379846
556.8828866773954	1588.5	9618.833333333334	93.71519584449976
557.6474602775738	1588.3666666666666	9607.333333333334	94.08537981680917
558.411961433219	1588.3333333333333	9625.2	94.68396717857067
559.1763901421657	1588.9	9621.233333333334	94.13438498037006
559.9407464022488	1589.0666666666666	9628.8	94.50072999782205
560.7050302113031	1588.9	9641.7	94.87261733812791
561.4692415671633	1589.4666666666667	9656.866666666667	93.36390796790937
562.2333804676643	1589.1	9654.566666666668	92.66175532690875
562.997446910641	1588.8333333333333	9682.566666666668	93.06725699578926
563.7614408939281	1588.9	9696.1	93.14928303478935
564.5253624153604	1589.1333333333334	9722.6	92.81169082537458
565.2892114727728	1588.7	9743.966666666667	92.88238717823099
566.0529880639999	1588.5666666666666	9756.966666666667	92.54919519628228
566.8166921868768	1589.0333333333333	9769.6	92.71554467331043
567.5803238392382	1588.4666666666667	9783.133333333333	92.49183827660947
568.3438830189189	1588.2	9814.033333333333	93.22771926990042
569.1073697237535	1588.9333333333334	9824.6	92.91847855656152
569.8707839515772	1588.3666666666666	9835.1	92.29070237028242
570.6341257002246	1589.2333333333333	9851.033333333333	92.39357952582793
571.3973949675305	1588.5666666666666	9848.933333333332	91.07795740493614
572.1605917513298	1588.4	9882.766666666666	91.97010660780968
572.9237160494572	1588.7666666666667	9892.433333333332	91.53026290758164
573.6867678597476	1588.9666666666667	9920.4	91.86656384396282
574.4497471800358	1588.8	9933.766666666666	92.08866466129615
575.2126540081566	1587.8666666666666	9947.8	91.68257736407324
575.9754883419448	1589.1333333333334	9943.766666666666	91.32803421327829
576.7382501792351	1589.1333333333334	9951.8	92.04488790585333
577.5009395178625	1588.1666666666667	9969.533333333333	92.15561312156353
578.2635563556619	1588.9333333333334	9976.766666666666	90.82166288667007
579.0261006904677	1589.1333333333334	9994.233333333334	91.25761995960217
579.7885725201152	1588.3333333333333	9995.7	92.12552982921022
580.5509718424388	1588.3	10025.2	91.68590102928673
581.3132986552736	1588.8	10038.666666666666	91.64985999409346
582.0755529564542	1588.9666666666667	10047.666666666666	91.88998866278935
582.8377347438156	1588.4333333333334	10079.6	92.89233349538767
583.5998440151925	1588.6333333333334	10104.233333333334	92.66889990005906
584.3618807684197	1588.2	10120.166666666666	92.00917953372031
585.123845001332	1588.7333333333333	10132.1	90.90834525872101
585.8857367117644	1588.8	10174.7	91.37422696754508
586.6475558975515	1588.1	10211.833333333334	91.37556949481662
587.4093025565281	1588.1666666666667	10254.5	91.6550309061092
588.1709766865292	1588.3666666666666	10317.133333333333	91.64815084256833
588.9325782853895	1588.2	10356.633333333333	90.15542216097245
589.6941073509438	1587.9	10413.633333333333	91.44678412920618
590.4555638810269	1588.7666666666667	10469.0	91.19041252313812
591.2169478734736	1588.6333333333334	10536.933333333332	90.82584970977149
591.9782593261189	1588.4333333333334	10633.1	91.24909382913116
592.7394982367973	1589.0666666666666	10732.433333333332	91.48138176340797
593.5006646033439	1588.3	10813.466666666667	91.2836285721124
594.2617584235933	1588.7333333333333	10899.766666666666	91.12187993606463
595.0227796953804	1588.7	10982.233333333334	89.92893767755015
595.78372841654	1587.7	11122.133333333333	90.61939280278233
596.544604584907	1588.5	11231.633333333333	91.1021375236357
597.3054081983161	1588.7333333333333	11351.633333333333	90.95603036071198
598.0661392546021	1588.8666666666666	11467.366666666667	90.76580395032502
598.8267977515999	1588.9	11578.566666666668	91.52195854569881
599.5873836871442	1589.2666666666667	11685.866666666667	90.84706200693698
600.34789705907	1588.5333333333333	11819.8	90.97341982617999
601.1083378652119	1587.5	11946.433333333332	90.32973599501511
601.8687061034049	1588.6666666666667	12109.4	90.63899921933185
602.6290017714836	1588.3333333333333	12264.466666666667	90.41492865698928
603.3892248672829	1589.0333333333333	12374.2	89.99071570665609
604.1493753886377	1588.8333333333333	12500.766666666666	89.65179227073631
604.9094533333828	1589.0666666666666	12640.7	89.72313961426576
605.6694586993528	1589.0	12791.733333333334	90.04404814249594
606.4293914843829	1588.1666666666667	12931.8	90.12332869302068
607.1892516863076	1589.0333333333333	13045.633333333333	89.5668402976355
607.9490393029618	1588.2666666666667	13171.0	88.90961140895382
608.7087543321802	1588.1333333333334	13332.6	89.13621754312575
609.4683967717978	1588.3333333333333	13471.666666666666	89.78285617416374
610.2279666196492	1588.9333333333334	13592.233333333334	89.69364730189461
610.9874638735695	1588.8666666666666	13715.266666666666	90.09582686551569
611.7468885313933	1588.3	13836.166666666666	88.94441432641271
612.5062405909555	1588.6333333333334	13979.366666666667	89.31776799222901
613.2655200500909	1589.4666666666667	14136.866666666667	89.50673347673968
614.0247269066342	1588.8666666666666	14228.4	88.79403698196724
614.7838611584203	1588.6333333333334	14338.166666666666	89.49920678704449
615.5429228032841	1588.2	14438.133333333333	90.24059015999279
616.3019118390603	1589.1333333333334	14522.666666666666	89.27506790192811
617.0608282635836	1588.7666666666667	14641.333333333334	89.38196902386808
617.8196720746892	1588.5	14722.3	88.67798032484944
618.5784432702114	1588.6333333333334	14812.733333333334	88.71782100134497
619.3371418479854	1588.4333333333334	14890.9	88.7039578476259
620.0957678058459	1588.4	14948.466666666667	88.62125433513987
620.8543211416277	1588.8333333333333	14981.3	88.61805091205744
621.6128018531655	1588.2666666666667	15058.1	89.35226583193585
622.3712099382943	1588.7	15116.366666666667	89.21867851701383
623.1295453948488	1588.8333333333333	15183.066666666668	89.23979334411038
623.8878082206638	1589.4	15256.233333333334	89.62951001208228
624.6459984135743	1587.8666666666666	15310.633333333333	89.09052471506914
625.4041159714149	1588.9	15375.333333333334	89.17917646442453
626.1621608920203	1588.6333333333334	15412.2	88.82980538300163
626.9201331732256	1589.0	15441.266666666666	88.03519964750265
627.6780328128656	1588.7333333333333	15475.433333333332	88.0485560158897
628.4358598087749	1588.0666666666666	15509.566666666668	88.15353278882527
629.1936141587885	1589.2	15531.2	88.27441710429605
629.9512958607411	1588.7666666666667	15570.666666666666	88.79850763341015
630.7089049124675	1589.0333333333333	15600.6	88.6279545910482
631.4664413118026	1588.6666666666667	15608.3	89.4611610608667
632.2239050565811	1587.9333333333334	15608.7	88.95990345714205
632.9812961446379	1588.5666666666666	15662.633333333333	90.42277111859389
633.7386145738079	1588.4333333333334	15668.533333333333	89.40343694425674
634.4958603419257	1588.5666666666666	15655.9	88.32663987145524
635.2530334468262	1588.0666666666666	15674.9	88.68363726918082
636.0101338863443	1588.7666666666667	15680.266666666666	88.33240258969167
636.7671616583146	1588.8	15666.666666666666	88.31510383172004
637.5241167605723	1588.4	15668.733333333334	88.54622540670297
638.2809991909518	1588.3	15665.233333333334	88.69354725006511
639.037808947288	1588.5	15622.933333333332	88.19220578931436
639.7945460274159	1588.7	15601.866666666667	88.04193522314124
640.5512104291702	1588.0666666666666	15578.933333333332	87.5046508642551
641.3078021503857	1587.9	15540.666666666666	87.74151189961954
642.0643211888971	1588.1333333333334	15487.333333333334	88.25931959792051
642.8207675425394	1588.2333333333333	15473.666666666666	89.50149233265562
643.5771412091474	1587.9666666666667	15445.233333333334	88.39548315801967
644.3334421865558	1588.5333333333333	15427.866666666667	88.13410123095369
645.0896704725996	1588.3666666666666	15416.166666666666	87.70795596213975
645.8458260651132	1589.2333333333333	15415.233333333334	87.81928908514772
646.6019089619319	1588.4666666666667	15385.066666666668	87.86742523271751
647.3579191608902	1588.7666666666667	15368.366666666667	87.86024318956649
648.1138566598231	1589.1	15345.4	87.98783747797019
648.8697214565653	1588.4666666666667	15341.4	88.466997601445
649.6255135489516	1588.0666666666666	15316.7	87.87579080460817
650.3812329348169	1588.6	15298.033333333333	87.2215168995767
651.1368796119959	1588.8666666666666	15329.966666666667	86.9320354318565
651.8924535783235	1588.2666666666667	15339.333333333334	86.37650660938506
652.6479548316345	1588.1666666666667	15348.066666666668	87.58501829311153
653.4033833697637	1588.1666666666667	15343.233333333334	86.33202590725695
654.1587391905458	1589.0333333333333	15330.833333333334	86.07988928869227
654.9140222918159	1588.2333333333333	15344.3	86.52154702782602
655.6692326714084	1588.6333333333334	15339.1	85.74276032065656
656.4243703271585	1588.7666666666667	15342.833333333334	86.47252849553296
657.1794352569008	1589.7	15319.8	85.56356955515744
657.9344274584702	1588.4333333333334	15327.466666666667	85.78442052220879
658.6893469297014	1588.7	15354.233333333334	86.72656861020202
659.4441936684294	1588.3333333333333	15377.166666666666	86.77588341472718
660.1989676724888	1588.6333333333334	15402.966666666667	86.92108834099588
660.9536689397146	1587.8666666666666	15453.333333333334	85.79986170444059
661.7082974679414	1588.5666666666666	15523.233333333334	86.71833076470332
662.4628532550042	1588.5666666666666	15545.266666666666	87.16227705027268
663.2173362987378	1589.0333333333333	15575.4	86.48492321402395
663.9717465969768	1588.4666666666667	15634.633333333333	85.90934673005229
664.7260841475563	1587.9666666666667	15685.266666666666	85.64996234629037
665.480348948311	1588.8	15742.4	86.25171236861577
666.2345409970756	1588.9	15834.866666666667	87.4529903365137
666.988660291685	1589.0333333333333	15884.4	86.34551176316629
667.742706829974	1588.3	15974.133333333333	86.73075067595701
668.4966806097776	1589.1666666666667	16051.166666666666	86.57842431088005
669.2505816289303	1588.5	16147.066666666668	86.27193798505037
670.0044098852671	1587.9666666666667	16206.4	85.45185306797828
670.7581653766227	1588.6333333333334	16293.433333333332	85.35144460237107
671.511848100832	1588.5666666666666	16401.566666666666	85.69754306031739
672.2654580557298	1588.8333333333333	16513.733333333334	85.52724384818056
673.0189952391509	1588.6666666666667	16609.3	85.28159017490734
673.7724596489301	1588.0666666666666	16680.766666666666	85.11415918376377
674.5258512829022	1588.9	16760.533333333333	83.94285386196773
675.279170138902	1588.1	16880.666666666668	84.32473987495764
676.0324162147645	1588.6333333333334	17016.2	85.12566421450953
676.7855895083242	1588.4	17156.9	85.1634890593437
677.5386900174161	1588.4	17261.2	84.58381514045503
678.2917177398749	1588.1666666666667	17390.366666666665	85.62580798572138
679.0446726735356	1589.2333333333333	17505.3	85.57123825723747
679.797554816233	1588.1333333333334	17608.2	85.1434018104974
680.5503641658016	1589.2666666666667	17717.2	85.48959729544295
681.3031007200765	1587.8666666666666	17839.533333333333	85.14996458672738
682.0557644768925	1588.3666666666666	17933.4	85.53406344903398
682.8083554340842	1588.1	18036.9	84.8214443733782
683.5608735894867	1588.7	18226.3	85.74914967942549
684.3133189409347	1588.7	18340.933333333334	85.75843424567972
685.0656914862628	1588.3666666666666	18457.3	85.60858293425434
685.8179912233061	1589.1333333333334	18556.266666666666	84.44730067011962
686.5702181498993	1589.0	18697.6	85.73808316903344
687.3223722638772	1588.0666666666666	18831.9	85.14853763767604
688.0744535630747	1588.8666666666666	18988.133333333335	84.79117031705788
688.8264620453265	1589.1	19122.8	85.27790983085124
689.5783977084674	1588.4666666666667	19198.666666666668	86.34449147375788
690.3302605503324	1587.6333333333334	19295.033333333333	86.15827243915324
691.082050568756	1589.1333333333334	19398.366666666665	85.30294775606946
691.8337677615733	1588.0333333333333	19498.6	84.58532655437226
692.585412126619	1588.1	19588.5	84.79552647260655
693.3369836617278	1588.9	19647.7	85.28035115007843
694.0884823647348	1588.4666666666667	19709.766666666666	84.86416865104265
694.8399082334745	1588.5	19781.166666666668	85.41497289680287
695.5912612657819	1588.2666666666667	19903.6	85.64207483416826
696.3425414594917	1588.3333333333333	19990.066666666666	85.9345177003508
697.0937488124388	1588.1666666666667	20053.966666666667	85.0992168939043
697.8448833224579	1589.0666666666666	20121.033333333333	85.21115139325502
698.5959449873841	1588.6333333333334	20163.733333333334	84.81633305359719
699.3469338050518	1588.3	20206.0	85.08039791361465
700.0978497732962	1588.5333333333333	20248.0	85.28908554512361
700.8486928899517	1588.6	20289.2	84.73075368124972
701.5994631528534	1589.2	20329.133333333335	84.5428688615837
702.3501605598362	1588.3666666666666	20321.4	83.68149612140779
703.1007851087347	1588.7333333333333	20347.833333333332	84.27039710896261
703.8513367973837	1588.0	20369.333333333332	84.71455287265051
704.6018156236181	1589.0333333333333	20368.533333333333	84.54757953209024
705.3522215852728	1589.0666666666666	20364.1	85.61652758974255
706.1025546801824	1588.8333333333333	20361.8	85.50298981865497
706.8528149061818	1588.6333333333334	20329.933333333334	84.88154048524017
707.603002261106	1588.9	20277.333333333332	83.73643907312045
708.3531167427894	1589.0	20241.566666666666	83.59499630755248
709.1031583490673	1588.6666666666667	20243.633333333335	84.3740457928453
709.8531270777742	1588.3333333333333	20205.6	84.67227347236029
710.6030229267449	1588.9	20130.333333333332	84.58782168275103
711.3528458938142	1588.7666666666667	20078.666666666668	83.77579834094826
712.1025959768172	1588.8666666666666	20063.133333333335	84.44180121233727
712.8522731735884	1588.4	20001.066666666666	83.92884917807088
713.6018774819628	1588.8	19910.566666666666	84.16971598322884
714.351408899775	1588.7	19813.766666666666	84.24599939841497
715.1008674248601	1589.2	19737.6	83.58656544273359
715.8502530550527	1588.6666666666667	19636.933333333334	83.30752919827746
716.5995657881876	1588.4	19533.9	83.30179040230297
717.3488056220998	1588.2	19414.566666666666	83.66967786392054
718.097972554624	1588.6666666666667	19332.433333333334	84.67808917316285
718.8470665835949	1588.0666666666666	19251.033333333333	83.40344046616546
719.5960877068475	1588.3	19186.433333333334	83.53687814694572
720.3450359222164	1588.4333333333334	19138.2	84.0179651550604
721.0939112275368	1588.7333333333333	19103.233333333334	83.69623267729955
721.842713620643	1589.0333333333333	19075.166666666668	84.60482429846091
722.5914430993702	1588.6	19041.433333333334	84.8849313041152
723.340099661553	1588.7666666666667	18983.6	84.22257492998943
724.0886833050263	1589.2	18946.266666666666	83.49388919041168
724.837194027625	1588.8666666666666	18904.966666666667	83.73911199682628
725.5856318271836	1589.0	18855.266666666666	84.08613005945121
726.3339967015373	1588.3333333333333	18780.8	84.12672211173255
727.0822886485207	1588.7	18755.133333333335	84.29311786688928
727.8305076659686	1588.2333333333333	18703.566666666666	83.65217631669582
728.5786537517159	1588.3666666666666	18658.366666666665	83.57123716388465
729.3267269035974	1589.3	18617.833333333332	83.36081394217236
730.0747271194479	1589.3333333333333	18587.733333333334	82.77602794849437
730.822654397102	1588.8	18565.566666666666	82.90772774815805
731.5705087343949	1588.7666666666667	18560.6	83.08091444213176
732.3182901291611	1588.9333333333334	18493.566666666666	83.29977453885397
733.0659985792356	1588.1	18425.766666666666	83.08905186045195
733.8136340824532	1588.5333333333333	18367.233333333334	82.48358521980973
734.5611966366486	1588.3333333333333	18360.6	83.09913289223898
735.3086862396566	1588.2333333333333	18366.966666666667	82.93327729104378
736.056102889312	1588.5333333333333	18382.7	83.34509645737288
736.8034465834498	1588.8	18395.433333333334	82.77014182170707
737.5507173199047	1588.8333333333333	18379.233333333334	82.66114678204305
738.2979150965115	1588.8666666666666	18385.733333333334	82.82733611959159
739.045039911105	1588.2666666666667	18410.4	82.51231390853296
739.79209176152	1588.1333333333334	18403.266666666666	82.5064185678395
740.5390706455914	1588.1	18455.366666666665	82.48191874425216
741.285976561154	1588.9666666666667	18462.2	83.05082563201219
742.0328095060426	1588.8666666666666	18422.9	83.20046169717222
742.7795694780918	1589.0666666666666	18403.333333333332	83.50024013156063
743.5262564751367	1588.5	18375.1	83.78272253142498
744.272870495012	1589.1333333333334	18343.833333333332	83.75118804931448
745.0194115355524	1589.3	18297.166666666668	83.29060346235944
745.765879594593	1588.4	18278.866666666665	82.97245471761768
746.5122746699683	1588.2333333333333	18245.033333333333	82.39698525186725
747.2585967595134	1588.8	18258.433333333334	82.89855074738956
748.0048458610628	1588.7666666666667	18275.066666666666	82.95327697893093
748.7510219724516	1589.0666666666666	18348.633333333335	82.62595548248953
749.4971250915144	1588.8333333333333	18365.033333333333	82.15605177864762
750.243155216086	1588.8333333333333	18355.6	82.06715531643027
750.9891123440015	1588.6	18425.6	82.8636967242425
751.7349964730954	1588.4666666666667	18480.766666666666	82.42399214373432
752.4808076012027	1589.0333333333333	18495.8	81.91908100447276
753.2265457261582	1588.3	18515.3	82.00135333819254
753.9722108457964	1588.8333333333333	18554.633333333335	82.22063961319935
754.7178029579526	1588.5666666666666	18597.4	82.51626287917504
755.4633220604613	1588.3333333333333	18641.5	82.69476787171551
756.2087681511574	1588.3333333333333	18673.6	82.83320348580735
756.9541412278757	1588.3	18730.566666666666	82.07156887414834
757.699441288451	1588.1666666666667	18780.6	82.89101537660207
758.4446683307182	1589.0333333333333	18841.933333333334	82.30424262323
759.1898223525119	1588.5333333333333	18910.066666666666	82.32094971973612
759.9349033516671	1588.1333333333334	18969.766666666666	81.99659321905324
760.6799113260186	1588.5333333333333	19022.533333333333	81.8298484160261
761.424846273401	1588.7	19092.966666666667	82.62036863711913
762.1697081916495	1588.3333333333333	19149.766666666666	82.51757739082274
762.9144970785986	1588.2333333333333	19212.433333333334	81.67922354668693
763.6592129320832	1588.2	19262.5	82.04446614765307
764.4038557499381	1588.4666666666667	19304.2	81.28412678260504
765.1484255299982	1588.7	19375.033333333333	81.52314642775579
765.8929222700982	1588.3333333333333	19421.0	81.3009762222754
766.637345968073	1588.1666666666667	19490.366666666665	81.33400421876009
767.3816966217572	1588.6333333333334	19570.233333333334	81.22545793003252
768.1259742289859	1588.9666666666667	19658.033333333333	82.21222761973807
768.8701787875938	1588.6333333333334	19767.8	82.39929362049827
769.6143102954156	1588.5	19850.233333333334	82.7625880759326
770.3583687502863	1588.8	19917.2	81.62491903715276
771.1023541500406	1588.2	19963.866666666665	81.18310153038362
771.8462664925133	1588.6333333333334	20049.4	81.4684249287983
772.5901057755393	1589.5666666666666	20151.9	82.1640751282798
773.3338719969533	1588.3666666666666	20228.433333333334	81.86392649664694
774.0775651545903	1588.3333333333333	20337.633333333335	82.47314176849694
774.8211852462848	1587.5333333333333	20439.066666666666	82.6287273872926
775.5647322698719	1587.9666666666667	20538.5	82.39726412305475
776.3082062231862	1588.8333333333333	20613.433333333334	82.4165876349712
777.0516071040627	1588.2	20673.466666666667	81.92754745790731
777.7949349103361	1588.5333333333333	20765.533333333333	81.41996428023317
778.5381896398412	1588.8333333333333	20854.466666666667	80.8488273636244
779.281371290413	1589.1	20981.533333333333	82.0445398141718
780.024479859886	1588.6333333333334	21090.4	82.17939494467156
780.7675153460953	1588.4	21206.8	81.39616713205108
781.5104777468754	1588.3333333333333	21327.433333333334	81.80959022564743
782.2533670600615	1588.4666666666667	21452.033333333333	81.03590448129445
782.996183283488	1588.2333333333333	21557.766666666666	81.42124229983322
783.73892641499	1589.0333333333333	21633.266666666666	81.04584376439993
784.4815964524023	1588.9333333333334	21732.766666666666	80.95000537719967
785.2241933935596	1588.2	21821.366666666665	80.60036113773594
785.9667172362967	1588.7	21911.633333333335	80.19049663662285
786.7091679784486	1588.9	22007.4	80.44778484304372
787.4515456178499	1588.5333333333333	22114.333333333332	80.65892547520028
788.1938501523355	1588.1	22220.266666666666	80.43352374763548
788.9360815797401	1588.7	22313.8	80.17271023489964
789.6782398978987	1588.5333333333333	22440.333333333332	80.77958341822232
790.420325104646	1587.7666666666667	22579.9	81.21456899555619
791.1623371978169	1589.5	22691.033333333333	81.27100223210462
791.9042761752461	1588.9	22798.766666666666	81.9977634760509
792.6461420347684	1588.7666666666667	22865.4	81.34442430611014
793.3879347742187	1588.3333333333333	22992.4	80.30569978395835
794.1296543914318	1588.3666666666666	23122.5	80.9153632869282
794.8713008842426	1588.8	23190.466666666667	80.48571804133874
795.6128742504857	1588.1333333333334	23289.466666666667	80.67861285897528
796.354374487996	1588.5	23377.766666666666	80.16671751483429
797.0958015946084	1588.6666666666667	23468.9	80.2789427225799
797.8371555681575	1589.1	23625.066666666666	80.89544846685709
798.5784364064783	1588.0333333333333	23759.733333333334	80.98195738136675
799.3196441074057	1588.7	23840.4	80.37070005680596
800.0607786687742	1588.5333333333333	23933.866666666665	80.61354561069928
800.8018400884189	1588.7	24069.266666666666	81.37843257273931
801.5428283641745	1588.8	24196.9	81.8059044607948
802.2837434938757	1588.7	24320.5	82.1019057623388
803.0245854753575	1588.7	24451.233333333334	82.41980874260301
803.7653543064547	1588.7	24559.633333333335	82.6544389829862
804.5060499850019	1588.7333333333333	24662.5	82.6585034591849
805.2466725088342	1588.9333333333334	24747.2	82.4065121788457
805.9872218757862	1589.3	24815.966666666667	81.75849531027757
806.7276980836928	1588.8	24938.7	81.17707840528466
807.4681011303886	1588.2666666666667	25038.766666666666	81.20942885651093
808.2084310137088	1589.1333333333334	25107.0	81.08278203856193
808.948687731488	1589.5666666666666	25158.933333333334	80.07928542989323
809.688871281561	1589.4	25218.4	80.20436285360994
810.4289816617627	1588.9	25310.2	79.72460724874564
811.1690188699278	1588.0	25480.1	80.0287723125341
811.9089829038911	1587.9666666666667	25538.0	79.61872197294255
812.6488737614875	1589.2333333333333	25637.666666666668	80.04810748215621
813.3886914405518	1588.3	25742.433333333334	80.44048035142794
814.1284359389189	1588.0	25845.566666666666	79.8027019761573
814.8681072544233	1588.5	25970.2	79.66066179350493
815.6077053849002	1588.1333333333334	26029.1	79.03710317319162
816.3472303281842	1588.6	26064.266666666666	79.4294954004279
817.0866820821101	1588.5333333333333	26114.866666666665	79.96272141896993
817.8260606445127	1588.8333333333333	26219.466666666667	80.32237763576074
818.5653660132269	1589.3333333333333	26271.933333333334	79.44807073724034
819.3045981860876	1589.0	26355.433333333334	78.75417177342915
820.0437571609293	1588.8	26469.5	79.27865628904703
820.7828429355872	1588.4333333333334	26555.633333333335	78.90093556071425
821.5218555078957	1588.0333333333333	26673.6	79.10865492953259
822.26079487569	1588.3333333333333	26743.633333333335	79.06558908487249
822.9996610368046	1587.8666666666666	26784.3	79.3018023025968
823.7384539890745	1588.5666666666666	26832.566666666666	78.68811914066191
824.4771737303345	1588.5333333333333	26977.8	79.4239829925434
825.2158202584193	1587.2333333333333	27107.033333333333	79.4774592363178
825.9543935711638	1587.9666666666667	27209.0	79.4978875450703
826.6928936664028	1588.2333333333333	27322.366666666665	79.73468799302202
827.4313205419711	1588.4	27397.5	80.18631796604804
828.1696741957036	1588.8	27461.333333333332	79.81106290341162
828.907954625435	1588.2333333333333	27561.4	79.20142305781053
829.646161829	1589.0	27621.5	78.80537887351288
830.3842958042337	1588.6	27684.133333333335	79.26934919599603
831.1223565489707	1588.4666666666667	27753.566666666666	79.47646298408372
831.8603440610459	1588.7	27797.1	79.29858324960104
832.598258338294	1588.7666666666667	27837.833333333332	79.24919673798863
833.3360993785501	1588.7666666666667	27884.5	79.13654564359818
834.0738671796487	1588.8666666666666	27981.566666666666	79.73679625467257
834.8115617394246	1588.6	28087.566666666666	80.38335589332016
835.5491830557129	1588.3	28169.3	79.53495584966181
836.2867311263482	1587.9	28271.833333333332	79.30517457012782
837.0242059491653	1588.7	28379.5	80.02891360566092
837.7616075219992	1588.8333333333333	28475.4	79.93990737268425
838.4989358426844	1588.7666666666667	28515.8	80.29608451993948
839.2361909090561	1589.3666666666666	28489.0	79.61210056709838
839.9733727189487	1588.5333333333333	28540.433333333334	79.62782470527569
840.7104812701973	1587.8333333333333	28693.233333333334	79.9266080303383
841.4475165606366	1589.0333333333333	28836.433333333334	79.206749089151
842.1844785881015	1588.2	28937.633333333335	78.30167371301543
842.9213673504267	1588.2	29041.733333333334	78.24975328249293
843.6581828454471	1587.8333333333333	29099.666666666668	78.23691847446213
844.3949250709974	1587.9	29119.133333333335	78.21617679864622
845.1315940249126	1589.1	29198.5	78.57575066157479
845.8681897050272	1588.3333333333333	29347.133333333335	79.16059475555285
846.6047121091764	1588.3666666666666	29494.266666666666	78.82873566245293
847.3411612351948	1588.2333333333333	29588.733333333334	79.21878245111432
848.0775370809172	1588.2666666666667	29646.133333333335	79.1197490496251
848.8138396441784	1588.7333333333333	29725.233333333334	79.28158689501812
849.5500689228132	1588.6333333333334	29782.833333333332	79.09499399575218
850.2862249146566	1588.2	29833.4	78.30447709358536
851.0223076175432	1588.4	29900.766666666666	77.75406458248207
851.7583170293079	1588.1	30111.733333333334	77.9417097847048
852.4942531477856	1588.6666666666667	30271.9	77.78315292753413
853.2301159708109	1588.3333333333333	30331.766666666666	78.29241718237373
853.9659054962187	1588.6333333333334	30399.766666666666	78.15402381554178
854.7016217218439	1588.5333333333333	30432.0	77.91269592288208
855.4372646455213	1587.4666666666667	30563.2	78.71526276322855
856.1728342650856	1588.5333333333333	30673.3	78.32688009240013
856.9083305783716	1587.9333333333334	30738.2	78.68074719284172
857.6437535832143	1587.7	30833.133333333335	78.79581231361819
858.3791032774483	1588.7333333333333	30913.466666666667	79.17315007958366
859.1143796589085	1588.9333333333334	30942.366666666665	79.83855837302953
859.8495827254299	1589.0	31084.4	79.94344716679639
860.5847124748469	1588.2	31138.966666666667	79.8125788471984
861.3197689049947	1588.2333333333333	31232.4	79.83582396909964
862.0547520137079	1588.5	31476.2	80.50528145142538
862.7896617988213	1588.3666666666666	31666.766666666666	81.23060063611624
863.5244982581698	1588.0666666666666	31755.1	80.6584191493964
864.2592613895882	1588.8	31767.7	79.97201311334585
864.9939511909114	1588.2	31724.166666666668	79.86265999817624
865.728567659974	1587.9666666666667	31692.666666666668	79.78034370126028
866.4631107946109	1588.8333333333333	31717.566666666666	80.0864664499125
867.197580592657	1588.2	31769.7	80.35210777043712
867.931977051947	1588.0666666666666	31849.766666666666	80.772846918141
868.6663001703158	1588.3666666666666	31905.866666666665	81.59192526530168
869.4005499455982	1587.4666666666667	31985.066666666666	81.68297074914653
870.1347263756289	1588.9333333333334	32002.1	81.66856923128998
870.8688294582428	1588.1666666666667	32076.766666666666	81.61588802986891
871.6028591912748	1588.4	32137.166666666668	81.54027144736612
872.3368155725594	1588.5666666666666	32200.266666666666	80.5308416395364
873.0706985999318	1587.8333333333333	32227.266666666666	79.70705514572082
873.8045082712266	1588.9666666666667	32365.9	80.8129092827638
874.5382445842787	1588.6333333333334	32417.466666666667	80.29830026381057
875.2719075369228	1589.0333333333333	32537.866666666665	79.57986294389121
876.0054971269938	1588.3333333333333	32628.433333333334	78.7670183609504
876.7390133523264	1588.2	32818.36666666667	78.50490945288662
877.4724562107556	1588.8	33114.3	78.2435641497755
878.2058257001161	1587.8666666666666	33379.7	77.7987227496044
878.9391218182427	1587.8	33560.7	77.41928000718985
879.6723445629702	1588.9333333333334	33661.8	77.30187374355522
880.4054939321335	1589.2	33759.2	76.2578310170187
881.1385699235674	1588.5	33958.933333333334	76.18676833324888
881.8715725351066	1588.2333333333333	34045.36666666667	75.05578481972007
882.604501764586	1588.7333333333333	34311.03333333333	76.66393198651919
883.3373576098403	1588.3333333333333	34549.3	75.93166520124477
884.0701400687044	1587.8666666666666	34738.9	75.87204045752804
884.8028491390132	1588.8666666666666	34929.666666666664	75.99535813770093
885.5354848186014	1588.3	35028.833333333336	75.59263498342736
886.2680471053038	1588.5333333333333	35081.333333333336	74.70850803091606
887.0005359969554	1588.1	35230.53333333333	74.83555862408812
887.7329514913906	1588.0333333333333	35347.63333333333	74.60973954923611
888.4652935864447	1588.9666666666667	35567.63333333333	73.9569186678393
889.1975622799522	1588.5666666666666	35810.23333333333	73.85186571091265
889.929757569748	1588.8666666666666	36001.26666666667	73.79063907540898
890.6618794536669	1589.2333333333333	36152.46666666667	74.19288147169325
891.3939279295437	1588.9	36246.9	74.4181670935507
892.1259029952132	1588.0333333333333	36300.3	74.4501584501327
892.8578046485103	1587.8	36510.6	75.17701585886897
893.5896328872698	1588.5333333333333	36698.9	75.6182562708069
894.3213877093264	1588.2333333333333	36969.26666666667	76.00285278392491
895.0530691125149	1588.6	37254.2	75.34886090022812
895.7846770946703	1588.2666666666667	37534.333333333336	75.47764940346377
896.5162116536272	1588.8	37704.36666666667	75.36977915154309
897.2476727872206	1588.5333333333333	37811.8	75.46307581135369
897.9790604932853	1588.6333333333334	37953.26666666667	76.33238686960811
898.7103747696559	1589.0	38020.26666666667	76.24276683693873
899.4416156141674	1588.9	38162.26666666667	76.48514995045454
900.1727830246544	1588.6666666666667	38363.333333333336	76.40245706294928
900.9038769989521	1588.8	38619.8	76.74634354339507
901.634897534895	1588.5666666666666	38910.23333333333	77.35289054849274
902.365844630318	1588.4	39072.333333333336	77.37817266563114
903.0967182830558	1588.8	39230.26666666667	77.25029475666022
903.8275184909435	1588.9333333333334	39361.166666666664	76.80123643998837
904.5582452518156	1588.8333333333333	39598.13333333333	76.91499375726605
905.288898563507	1587.5333333333333	39760.066666666666	77.29461989378456
906.0194784238527	1588.2666666666667	39859.3	76.98208479292231
906.7499848306873	1588.9	40097.76666666667	77.03460943716067
907.4804177818455	1588.4666666666667	40343.96666666667	77.554717877007
908.2107772751625	1588.4666666666667	40510.36666666667	76.79884319666127
908.9410633084728	1588.1333333333334	40720.23333333333	76.72022238404548
909.6712758796114	1588.1333333333334	40764.3	76.42619516424256
910.4014149864129	1588.5666666666666	40866.0	76.87460585081004
911.1314806267123	1588.0	40999.86666666667	77.09858874966434
911.8614727983444	1588.5666666666666	41169.3	76.85272533327995
912.5913914991438	1588.1333333333334	41292.3	76.55708025709988
913.3212367269456	1587.9333333333334	41452.9	77.29159854559477
914.0510084795844	1588.5333333333333	41624.0	78.21455933391726
914.7807067548952	1588.2	41767.0	78.02449061345635
915.5103315507125	1588.1666666666667	41856.13333333333	78.17128122300812
916.2398828648716	1588.7666666666667	41965.23333333333	76.5555255227052
916.9693606952068	1588.6	42146.96666666667	76.31806387003077
917.6987650395532	1588.7	42231.666666666664	75.33025451186406
918.4280958957455	1589.3	42327.46666666667	75.29821711303181
919.1573532616186	1588.8666666666666	42433.76666666667	75.02148887473516
919.8865371350073	1588.2666666666667	42386.933333333334	74.42516291189965
920.6156475137464	1588.6	42472.0	75.17376723391027
921.3446843956707	1588.3	42449.2	74.81682327522536
922.0736477786149	1588.7333333333333	42437.066666666666	76.0165665208604
922.802537660414	1588.0333333333333	42449.1	76.67068050886073
923.5313540389027	1588.4666666666667	42479.96666666667	76.5347994203008
924.2600969119159	1588.3666666666666	42551.666666666664	76.07685281356694
924.9887662772883	1588.0666666666666	42590.13333333333	76.73279078594257
925.7173621328548	1588.1333333333334	42573.8	76.70484081266186
926.4458844764501	1588.0333333333333	42465.36666666667	76.66731061134149
927.1743333059092	1588.9333333333334	42201.23333333333	76.34664255782371
927.9027086190666	1588.5666666666666	41895.3	75.71587388447293
928.6310104137575	1588.0666666666666	41526.63333333333	75.52091879297684
929.3592386878165	1588.7666666666667	40990.3	74.85232771153373
930.0873934390784	1588.4	40318.6	74.58664166061907
930.815474665378	1588.5	39524.03333333333	74.60840908537602
931.5434823645503	1588.1333333333334	38600.6	75.07730671614785
932.2714165344298	1588.1333333333334	37480.63333333333	75.14443214859925
932.9992771728516	1588.1	36407.86666666667	75.79353651471732
933.7270642776504	1588.5333333333333	35293.4	75.40465032230657
934.4547778466609	1588.5	34206.6	75.88406948677138
935.1824178777181	1588.2333333333333	33351.6	75.44834149595529
935.9099843686568	1589.4666666666667	32598.733333333334	75.42710179250058
936.6374773173115	1588.6	32033.066666666666	74.43793282519093
937.3648967215174	1588.6	31682.766666666666	74.6842807235879
938.0922425791092	1588.4	31479.966666666667	74.64303197822292
938.8195148879216	1588.5333333333333	31556.6	75.32023187877188
939.5467136457895	1588.9333333333334	31775.633333333335	75.8194013437891
940.2738388505477	1589.3	32023.8	74.68817401151314
941.000890500031	1588.2333333333333	32400.833333333332	75.29892785488485
941.7278685920743	1588.9666666666667	32932.833333333336	75.97780419096331
942.4547731245123	1588.4666666666667	33550.933333333334	75.94246474587372
943.1816040951798	1589.1	34249.333333333336	75.35934531900371
943.9083615019116	1588.0666666666666	35001.566666666666	75.15228744117117
944.6350453425426	1588.4333333333334	35745.066666666666	74.73399728424876
945.3616556149077	1588.6666666666667	36513.63333333333	74.853671189093
946.0881923168415	1588.4333333333334	37294.5	73.93991616927696
946.8146554461789	1588.7666666666667	38074.066666666666	74.16594757680637
947.5410450007547	1589.0	38807.933333333334	73.53793030376168
948.2673609784038	1589.0666666666666	39652.1	73.73912632519814
948.9936033769609	1588.0666666666666	40500.03333333333	74.12063398047466
949.7197721942608	1587.9	41274.96666666667	74.74609470159433
950.4458674281384	1588.4333333333334	41982.0	74.51194094857759
951.1718890764284	1588.8	42664.6	74.72252871558482
951.8978371369658	1588.5333333333333	43299.933333333334	74.70520593607134
952.6237116075853	1588.9	43861.13333333333	74.50151364721788
953.3495124861216	1589.1	44406.666666666664	74.13924302251847
954.0752397704097	1588.6333333333334	44959.666666666664	74.62698442460088
954.8008934582843	1589.0666666666666	45572.96666666667	74.6798225753769
955.5264735475803	1588.7666666666667	46173.1	74.62515591500659
956.2519800361324	1588.8666666666666	46661.26666666667	73.96444774307403
956.9774129217755	1588.1333333333334	47169.933333333334	74.77741270025312
957.7027722023442	1589.1	47643.066666666666	74.03851406612598
958.4280578756737	1588.6666666666667	47916.6	73.4681349799157
959.1532699395985	1588.5666666666666	48114.73333333333	73.17544717823947
959.8784083919536	1588.1666666666667	48416.9	73.09075561307178
960.6034732305736	1588.2	48738.86666666667	73.20920673234625
961.3284644532936	1588.6	49046.86666666667	73.8022570945167
962.053382057948	1588.8333333333333	49340.73333333333	73.32331052921032
962.7782260423721	1587.8	49534.4	72.97263984766988
963.5029964044004	1588.7333333333333	49753.73333333333	72.44340772193354
964.2276931418677	1588.9333333333334	49999.86666666667	72.37680048104548
964.952316252609	1588.7	50188.333333333336	72.19490970495015
965.6768657344589	1588.7	50246.8	72.36686922849692
966.4013415852523	1589.1	50235.566666666666	72.25880681936438
967.1257438028242	1588.7666666666667	50272.5	72.18704282694529
967.8500723850091	1588.8	50288.2	72.5937182297229
968.574327329642	1587.9666666666667	50381.4	72.99077220672518
969.2985086345576	1588.4666666666667	50514.73333333333	72.56621476818549
970.0226162975908	1588.1666666666667	50542.2	72.76436096129744
970.7466503165765	1588.9333333333334	50460.13333333333	72.37588040820187
971.4706106893493	1588.2333333333333	50475.4	72.4008830265825
972.1944974137441	1588.9666666666667	50341.26666666667	73.03640774715673
972.9183104875957	1588.6666666666667	50081.8	73.50482806920543
973.6420499087391	1588.8333333333333	49775.066666666666	73.9140705600892
974.3657156750087	1588.7	49533.933333333334	73.93321569347285
975.0893077842397	1589.0	49244.76666666667	73.74394692061169
975.8128262342667	1588.5666666666666	49130.26666666667	73.68058780641232
976.5362710229247	1588.4333333333334	49061.73333333333	73.53904636669498
977.2596421480483	1588.9	48991.5	73.78813701802731
977.9829396074724	1589.0	48747.63333333333	72.46461127822734
978.7061633990318	1587.5666666666666	48503.46666666667	72.45662190203637
979.4293135205613	1588.9333333333334	48250.36666666667	72.44051589138948
980.1523899698958	1588.7666666666667	48066.63333333333	72.42213381534141
980.87539274487	1588.7	47991.76666666667	72.65022616183684
981.5983218433189	1588.5333333333333	47971.333333333336	72.68219838776855
982.3211772630771	1588.7333333333333	48072.26666666667	73.66790899723881
983.0439590019795	1588.4333333333334	48198.1	73.65415309275562
983.7666670578608	1589.2	48277.566666666666	73.31582301260015
984.4893014285559	1588.5666666666666	48268.933333333334	72.62256439230839
985.2118621118997	1588.7	48207.76666666667	72.92334658513033
985.9343491057269	1588.6	48177.2	73.07857942277109
986.6567624078724	1588.5666666666666	48057.7	72.81733286420402
987.3791020161709	1589.0333333333333	48005.3	72.45192461485114
988.1013679284573	1588.8333333333333	47963.26666666667	72.47657680964544
988.8235601425663	1588.2333333333333	47981.0	72.80207539489778
989.5456786563328	1588.4666666666667	48088.4	72.71660551940995
990.2677234675917	1588.9	48232.46666666667	73.65943174236571
990.9896945741776	1588.4333333333334	48170.166666666664	73.03956679124688
991.7115919739255	1588.9333333333334	47968.8	72.67022885763406
992.4334156646702	1588.7333333333333	47698.23333333333	72.88173440872524
993.1551656442463	1588.9666666666667	47281.63333333333	72.45960451626917
993.8768419104888	1589.1	46961.833333333336	72.4154660889101
994.5984444612325	1587.5666666666666	46644.86666666667	72.15717696737576
995.3199732943121	1589.2666666666667	46338.0	71.90134692407636
996.0414284075626	1589.0333333333333	46006.5	71.37527784998335
996.7628097988187	1587.8666666666666	45777.433333333334	70.86365337370202
997.4841174659151	1588.8333333333333	45592.76666666667	71.3761178732599
998.2053514066869	1588.1666666666667	45297.86666666667	71.7626540050699
998.9265116189687	1589.0333333333333	44851.1	72.1253263015873
999.6475981005952	1589.0	44277.833333333336	72.3958418776474
1000.3686108494015	1588.7333333333333	43728.86666666667	72.19681726790319
1001.0895498632223	1588.2	43405.333333333336	72.02682697160603
1001.8104151398923	1588.3666666666666	43115.73333333333	72.14350192632064
1002.5312066772464	1588.4	42796.333333333336	72.25040665228647
1003.2519244731194	1589.0	42466.1	71.87628433606307
1003.9725685253462	1588.5333333333333	42189.2	72.36837473968178
1004.6931388317614	1588.7333333333333	41866.666666666664	72.3535565669575
1005.4136353902	1588.9333333333334	41352.03333333333	72.69655063248442
1006.1340581984969	1589.0333333333333	40805.2	73.64020736775078
1006.8544072544867	1588.9	40121.833333333336	73.1690166536221
1007.5746825560042	1589.2	39531.4	73.11429043180425
1008.2948841008844	1588.5333333333333	38942.26666666667	72.82700856205443
1009.0150118869618	1588.5333333333333	38456.0	72.86608989398646
1009.7350659120716	1588.6333333333334	38045.666666666664	72.46656580856724
1010.4550461740483	1587.8	37688.76666666667	72.51140739102874
1011.174952670727	1589.0666666666666	37370.46666666667	72.54640067662501
1011.8947853999423	1588.9666666666667	36969.63333333333	72.54612917546973
1012.614544359529	1588.5333333333333	36491.8	73.40243880710837
1013.334229547322	1588.2666666666667	35842.566666666666	72.94853284903984
1014.0538409611561	1588.7	35153.46666666667	72.95184372497646
1014.7733785988661	1588.3666666666666	34497.166666666664	73.25996011879771
1015.4928424582868	1589.1666666666667	33965.63333333333	73.34146502389784
1016.2122325372529	1589.0	33491.9	72.71256838139065
1016.9315488335994	1588.8333333333333	33063.0	72.6907230151158
1017.6507913451611	1588.4666666666667	32691.5	72.44096496048104
1018.3699600697728	1588.3666666666666	32326.666666666668	72.12671123808582
1019.0890550052692	1589.2666666666667	31916.333333333332	72.47672831658669
1019.8080761494851	1588.3666666666666	31381.866666666665	72.62620814809569
1020.5270235002555	1589.2	30736.233333333334	72.80973569258563
1021.2458970554151	1588.5333333333333	30042.766666666666	73.47565899707924
1021.9646968127987	1588.4333333333334	29346.6	72.84438309247129
1022.6834227702411	1588.6333333333334	28815.366666666665	72.72360108927823
1023.4020749255772	1588.3666666666666	28304.966666666667	72.6567356043917
1024.1206532766416	1589.1	27941.933333333334	73.08174735435858
1024.8391578212693	1588.7333333333333	27618.1	73.314743815688
1025.5575885572953	1588.3	27310.833333333332	73.21137778840648
1026.2759454825539	1588.6666666666667	26869.533333333333	73.25374399032464
1026.9942285948803	1588.0	26291.8	72.92443101717882
1027.7124378921092	1588.8666666666666	25768.4	73.76949500438104
1028.4305733720753	1588.4666666666667	25156.1	72.99175699352229
1029.1486350326138	1588.2	24599.433333333334	72.41708866078619
1029.866622871559	1588.8333333333333	24120.966666666667	72.66802351992038
1030.584536886746	1589.2	23655.166666666668	71.58727632280723
1031.3023770760096	1588.6666666666667	23297.966666666667	71.75955397938561
1032.0201434371845	1588.5666666666666	22970.033333333333	71.51993250884286
1032.7378359681059	1588.4	22623.5	71.25851372486466
1033.455454666608	1588.3666666666666	22217.866666666665	70.79846074920276
1034.1729995305259	1588.3333333333333	21769.7	70.19967016836328
1034.8904705576945	1588.6666666666667	21244.0	70.74313821095102
1035.6078677459486	1588.7333333333333	20724.933333333334	71.46850613262622
1036.3251910931228	1588.2	20228.966666666667	71.29847141837736
1037.042440597052	1588.6333333333334	19760.166666666668	71.33818327485712
1037.7596162555712	1588.2	19355.733333333334	71.65800287751921
1038.4767180665153	1588.5	18997.3	71.37167878629936
1039.1937460277186	1589.1666666666667	18714.9	71.39651530472406
1039.9107001370162	1588.2	18447.566666666666	71.49307064123816
1040.627580392243	1588.0	18174.766666666666	71.02235682291705
1041.3443867912338	1588.4666666666667	17854.733333333334	71.81391217160676
1042.0611193318232	1588.5	17455.166666666668	71.25998853524212
1042.7777780118463	1589.0	17018.933333333334	71.53943393364496
1043.4943628291376	1588.7666666666667	16570.666666666668	71.36212028243013
1044.2108737815322	1587.9666666666667	16140.633333333333	71.1010037840927
1044.9273108668647	1589.0333333333333	15789.0	71.46730024593101
1045.64367408297	1587.6	15443.666666666666	70.79217028641874
1046.359963427683	1588.8666666666666	15182.9	71.19897610730844
1047.0761788988382	1589.1333333333334	14922.433333333332	71.20249745937744
1047.7923204942708	1588.7333333333333	14649.166666666666	70.64764996065388
1048.5083882118154	1588.5666666666666	14387.666666666666	71.07909033864195
1049.224382049307	1588.4	14089.966666666667	71.57800673238624
1049.9403020045802	1588.9333333333334	13758.533333333333	71.81128176247378
1050.6561480754697	1588.1666666666667	13400.866666666667	71.14639830594076
1051.3719202598106	1588.5333333333333	13070.666666666666	71.69257809998304
1052.0876185554378	1588.4333333333334	12785.333333333334	71.16243207026199
1052.8032429601856	1588.4	12535.7	70.59530954305728
1053.5187934718892	1588.5	12342.7	70.46405647999129
1054.2342700883835	1588.1666666666667	12182.633333333333	70.6564750198665
1054.949672807503	1588.9666666666667	12057.366666666667	71.79188090281455
1055.6650016270826	1588.2666666666667	11883.133333333333	71.61643213323308
1056.3802565449573	1588.6	11671.533333333333	72.45122082719259
1057.0954375589617	1588.3	11444.3	71.5671522127295
1057.8105446669308	1588.6	11222.5	72.19004174759915
1058.5255778666992	1589.0333333333333	11001.4	72.11883588589
1059.240537156102	1588.1666666666667	10778.866666666667	71.04987998239743
1059.9554225329737	1588.3	10583.3	71.58099436909816
1060.6702339951491	1588.4333333333334	10428.1	71.54065393485887
1061.3849715404633	1588.2	10281.7	71.34038669885682
1062.0996351667509	1588.6	10168.3	70.96505391101236
1062.8142248718468	1588.4333333333334	10065.266666666666	72.01444799393414
1063.528740653586	1588.5666666666666	9923.566666666668	71.88975363951337
1064.2431825098029	1588.4333333333334	9733.7	70.95195391988254
1064.9575504383324	1589.4333333333334	9534.333333333334	71.91852392818909
1065.6718444370097	1588.4666666666667	9332.933333333332	71.50327189836204
1066.386064503669	1588.2	9163.066666666668	71.71596268356538
1067.1002106361457	1588.9	9023.433333333332	71.58928686184333
1067.8142828322743	1587.8333333333333	8896.533333333333	71.69601798606713
1068.5282810898898	1588.0	8793.833333333334	70.88548459188785
1069.2422054068265	1588.2666666666667	8702.033333333333	71.33599510826244
1069.95605578092	1588.5333333333333	8609.0	71.119721908383
1070.6698322100044	1588.6666666666667	8465.1	71.22066848340721
1071.383534691915	1588.1	8298.266666666666	71.0718416636064
1072.0971632244864	1588.5666666666666	8127.0	71.25636632457933
1072.8107178055534	1588.3666666666666	7971.833333333333	71.48486881711221
1073.524198432951	1588.9333333333334	7843.4	70.28953469383971
1074.2376051045137	1588.9666666666667	7754.4	71.71941475741023
1074.9509378180765	1588.2	7657.066666666667	71.93611083120021
1075.6641965714741	1588.2333333333333	7570.033333333334	71.24468516027437
1076.3773813625414	1588.2666666666667	7467.933333333333	71.08682873178547
1077.0904921891133	1588.5	7372.633333333333	71.15385508981414
1077.8035290490245	1588.4	7258.533333333334	71.44819508522743
1078.51649194011	1588.9333333333334	7128.033333333334	71.95472118843406
1079.2293808602042	1588.5666666666666	7007.5	72.05696997613089
1079.9421958071423	1587.7	6878.8	71.82871317426087
1080.6549367787588	1588.8	6782.033333333334	71.62011079894442
1081.367603772889	1588.3333333333333	6726.733333333334	72.58831833129433
1082.080196787367	1588.7	6661.966666666666	72.81690092441934
1082.7927158200282	1588.3	6593.7	73.30723461148962
1083.5051608687072	1588.1333333333334	6492.366666666667	72.53349318123625
1084.217531931239	1588.5333333333333	6376.333333333333	73.29621647685161
1084.9298290054578	1588.6666666666667	6246.366666666667	72.83331141077741
1085.6420520891993	1588.5666666666666	6138.066666666667	72.63456419038772
1086.3542011802977	1589.1	6064.833333333333	71.5494403623577
1087.0662762765878	1589.1333333333334	5997.0	71.68598254985
1087.7782773759047	1588.4666666666667	5952.1	73.15155550740326
1088.4902044760831	1588.9	5855.966666666666	70.6656981542277
1089.202057574958	1588.5666666666666	5774.3	71.31490219182741
1089.9138366703637	1588.7666666666667	5682.333333333333	71.81411376348107
1090.6255417601355	1588.5666666666666	5598.2	73.03309091725936
1091.337172842108	1588.3	5508.433333333333	71.70079980766417
1092.048729914116	1589.3333333333333	5458.1	73.17533074474207
1092.7602129739944	1588.1333333333334	5417.066666666667	73.82150318700754
1093.471622019578	1588.8	5365.733333333334	73.77542548441167
1094.1829570487016	1588.9	5302.566666666667	72.97009947168107
1094.8942180592	1587.7666666666667	5218.433333333333	72.91874023194843
1095.605405048908	1587.8	5125.233333333334	74.14178951497375
1096.3165180156604	1588.3333333333333	5063.1	73.80118178488512
1097.027556957292	1588.7	5016.966666666666	73.8312584467966
1097.7385218716379	1588.7	4985.2	73.88172899039864
1098.4494127565324	1587.8333333333333	4930.9	73.60341773289025
1099.1602296098106	1588.8333333333333	4855.4	73.76504094189565
1099.8709724293074	1588.6	4774.6	73.21373879516459
1100.5816412128574	1588.0	4699.2	75.14633489963427
1101.2922359582956	1588.2666666666667	4650.933333333333	74.57542399392469
1102.0027566634565	1588.7333333333333	4617.266666666666	73.79046309800458
1102.7132033261753	1588.7	4562.733333333334	75.05852648206584
1103.4235759442865	1589.0333333333333	4493.633333333333	74.61804362316062
1104.1338745156252	1588.6666666666667	4417.5	74.98782797785006
1104.844099038026	1588.5	4369.066666666667	74.43517320116818
1105.5542495093239	1588.6333333333334	4336.2	74.33471464361423
1106.2643259273534	1588.5333333333333	4284.366666666667	73.57166816151992
1106.9743282899494	1587.9666666666667	4207.333333333333	74.32837480596486
1107.684256594947	1588.7	4132.533333333334	76.15180375028467
1108.394110840181	1588.8	4072.133333333333	75.26292660226723
1109.1038910234856	1588.0333333333333	4035.8	75.26134228331037
1109.8135971426964	1588.3666666666666	3972.9333333333334	75.73574692066329
1110.5232291956477	1588.3666666666666	3898.733333333333	75.93141799647962
1111.2327871801745	1588.6	3835.8333333333335	76.2369872748997
1111.9422710941117	1588.9333333333334	3784.2	77.29144986066409
1112.6516809352938	1588.2666666666667	3737.0	75.44072847442082
1113.3610167015559	1588.2333333333333	3683.733333333333	77.62963853116696
1114.0702783907325	1587.9666666666667	3630.9666666666667	77.70422574566399
1114.7794660006589	1588.7666666666667	3582.6666666666665	77.70698872151975
1115.4885795291696	1589.2333333333333	3550.633333333333	78.42906755056377
1116.1976189740992	1588.3	3502.633333333333	78.11478045144345
1116.906584333283	1587.7666666666667	3453.9	78.31017998914483
1117.6154756045555	1588.5666666666666	3418.233333333333	78.69413473661248
1118.3242927857516	1588.2	3385.9666666666667	78.67101855966163
1119.0330358747062	1588.0333333333333	3344.1	78.41690390328499
1119.741704869254	1588.2333333333333	3300.5	79.7260621078107
1120.4502997672296	1588.7333333333333	3264.6	80.47544822951222
1121.1588205664682	1587.6666666666667	1665.5666666666666	84.67942815374691
1121.8672672648045	1587.7333333333333	1664.6333333333334	77.49028551332074
1122.5756398600731	1587.7666666666667	1665.0	81.17265045744954
1123.2839383501089	1587.6	1664.5333333333333	74.53954389343718
