# Supplementary material for: Roblonski: A Material-Efficient Robo-Fluidic Toolbox for Rapid Photochemical Characterization
Source: ACS Cent Sci. 2026 Feb 6;12(3):333–44. doi: 10.1021/acscentsci.5c02027 (PMC13022720; doi:10.1021/acscentsci.5c02027)
Supplement: Supplementary file 2 [file oc5c02027_si_002.zip › BeerLambertStudy/Raw Data (Automataed)/BLEC Study (2025 Jun 12)/ZnTPP2/blec_ZnTPP2__12062025_aABS_i1_eEXP_s4_d300e-03_t250-0_m7_v175-0.csv]

name	C:/Users/cbe.mabolha.shared/Documents/Gilson Spectroscopy Project\BLEC Study (2025 Jun 12)\ZnTPP2\blec_ZnTPP2__12062025_aABS_i1_eEXP_s4_d300e-03_t250-0_m7_v175-0.csv
2025-06-12 16:06:27.039927
mix_iter=7	mix_disp=175.0
droplet_volume=50.0	working_volume=250.0
dilution_scheme=Fractional(value=0.3333333333333333)	n_dil=6
calibration=Calibration(y = f(x); f(x) = -0.244 + 0.9765x; s.t. y > 0.0; Set Feb 4	2025 from "Manuscript Figures Data.xlsx")
count	30
interval	0.1 (Sec)
integration_time	40000 (uSec)
NLC=False	DCC=False	WCAL=-5	Slit=S5
Conc_0=0.003	nFRAC=0.19753086419753094	nConc_(1;4)=0.0005925925925925928	aFRAC=0.19792681181597205	aConc_(1;4)=0.0005937804354479161
wavelength (nm)	dark reference (int)	light reference (int)	abs (mOD)
W	D	L	S
344.6678771972656	1604.0333333333333	1680.7666666666667	79.25671645912787
345.45221902608614	1591.4333333333334	1667.0666666666666	71.40376204041684
346.236489003635	1587.9	1665.0666666666666	72.7383078868522
347.02068712774695	1587.3333333333333	1664.1	75.61296860930082
347.8048133962569	1587.0	2388.266666666667	102.96838419223569
348.5888678069997	1586.4333333333334	2402.9333333333334	102.3067070782937
349.3728503578101	1588.7	2416.1666666666665	102.61569121963319
350.15676104652283	1589.1666666666667	2426.4333333333334	104.94602731485608
350.94059987097285	1589.9666666666667	2434.866666666667	101.37919234378296
351.72436682899485	1589.2	2444.4333333333334	101.66705075030225
352.5080619184237	1588.5	2450.233333333333	101.80083490727452
353.2916851370942	1587.9	2450.9666666666667	99.42488994012459
354.0752364828412	1587.6	2452.4333333333334	98.48214041649321
354.8587159534994	1587.7666666666667	2460.1	100.8484156948601
355.6421235469038	1587.2666666666667	2464.733333333333	100.91267908190851
356.42545926088906	1588.3	2461.9	100.12006285632553
357.20872309329	1588.1666666666667	2467.2	102.54158866597339
357.9919150419415	1588.6666666666667	2463.3	101.67809282484043
358.77503510467835	1588.4333333333334	2452.8333333333335	99.69480967029541
359.5580832793353	1588.8	2450.5	102.37907580903587
360.34105956374725	1588.0666666666666	2444.4	99.70836651545488
361.12396395574893	1587.3666666666666	2440.6666666666665	101.90521924786903
361.9067964531752	1587.4666666666667	2438.5333333333333	99.13975991183698
362.6895570538609	1588.3	2441.6	102.33447006799118
363.47224575564076	1588.6	2439.5	100.2746015939542
364.2548625563497	1588.8333333333333	2435.266666666667	99.42714719277319
365.0374074538224	1588.4	2433.633333333333	95.3840940014845
365.8198804458938	1588.8	2431.0666666666666	96.1029495075269
366.6022815303986	1588.4333333333334	2431.5333333333333	100.38805942206994
367.3846107051717	1587.9666666666667	2433.9333333333334	99.68248924762615
368.1668679680479	1588.2	2431.6	99.69959105662457
368.9490533168619	1588.5666666666666	2437.266666666667	100.84670314998252
369.7311667494487	1588.4333333333334	2442.266666666667	98.33229500790678
370.5132082636429	1588.6666666666667	2452.233333333333	99.14952648064612
371.2951778572795	1587.9	2456.9333333333334	98.78392672965322
372.07707552819323	1589.0	2458.766666666667	100.19714822323402
372.8589012742189	1588.0	2464.3333333333335	99.08361179677262
373.6406550931913	1588.0666666666666	2469.4666666666667	97.88836709001899
374.4223369829453	1588.7	2483.3	101.22774583947972
375.2039469413157	1588.3666666666666	2484.0333333333333	97.41539449956377
375.9854849661373	1588.3333333333333	2484.6	102.69033956773946
376.7669510552448	1588.1	2488.3	99.40576821392771
377.5483452064732	1588.5	2489.866666666667	99.01906340337918
378.3296674176572	1588.2333333333333	2507.9666666666667	100.02188959666204
379.11091768663164	1588.8333333333333	2509.766666666667	99.36127828592082
379.89209601123133	1588.6666666666667	2512.4333333333334	95.39256591035827
380.67320238929113	1588.3	2516.1666666666665	96.78911511406474
381.45423681864577	1588.4	2519.233333333333	98.87792694624245
382.23519929713007	1588.3333333333333	2527.4333333333334	97.38043351371321
383.01608982257886	1588.8	2540.9333333333334	99.42981285845597
383.796908392827	1588.0	2552.266666666667	96.54235151784474
384.57765500570923	1588.3666666666666	2552.866666666667	96.98506605963925
385.3583296590604	1588.5333333333333	2544.1	99.00951617236073
386.1389323507153	1588.0666666666666	2553.733333333333	100.39063376323921
386.91946307850884	1587.9666666666667	2559.0666666666666	95.29928802039029
387.69992184027564	1588.6333333333334	2584.633333333333	100.04625347794499
388.48030863385065	1588.5333333333333	2605.0	98.05443723454005
389.2606234570687	1588.5666666666666	2591.0	97.24229095729508
390.04086630776453	1588.5	2583.3	99.59589763325407
390.82103718377294	1588.6	2585.0	97.12073152205214
391.6011360829288	1588.8333333333333	2590.8333333333335	95.93589413557449
392.3811630030669	1588.3333333333333	2621.866666666667	98.71362531614196
393.161117942022	1588.1666666666667	2656.5333333333333	94.76087236166556
393.941000897629	1588.7	2706.1	98.60725759802897
394.72081186772266	1588.6	2714.9666666666667	99.2748500397854
395.5005508501378	1588.7666666666667	2696.9	98.54934978797822
396.28021784270925	1588.6	2701.866666666667	98.78984592544425
397.0598128432718	1587.8666666666666	2710.5666666666666	95.76392973810307
397.83933584966024	1588.9	2714.8333333333335	98.0107073286545
398.6187868597095	1588.2	2730.5	99.43931095442325
399.3981658712542	1588.3333333333333	2745.9	97.84270786280398
400.1774728821293	1588.1	2770.8	99.85456018818215
400.9567078901696	1588.4666666666667	2793.6	97.52909003518425
401.7358708932098	1588.2333333333333	2798.4666666666667	99.66394285708296
402.5149618890848	1588.4	2783.9	99.85645303810503
403.2939808756294	1589.2333333333333	2784.5333333333333	98.44478484931126
404.07292785067847	1588.8333333333333	2815.4333333333334	99.63895801508973
404.8518028120667	1588.2666666666667	2828.9666666666667	99.15899837782993
405.630605757629	1588.1333333333334	2830.5666666666666	99.4575447196572
406.4093366852001	1588.5	2824.1	99.6484931662288
407.1879955926149	1588.3	2830.6	100.07070124148468
407.9665824777082	1588.3666666666666	2844.766666666667	101.47947283026107
408.74509733831474	1588.1666666666667	2864.5666666666666	100.60606163084704
409.52354017226935	1588.2	2873.5666666666666	98.58572765207545
410.3019109774069	1588.5	2876.9333333333334	100.90862011037869
411.08020975156217	1588.2333333333333	2892.4333333333334	103.09767588636942
411.8584364925699	1588.8666666666666	2916.4666666666667	104.26969137626027
412.6365911982651	1588.6666666666667	2938.366666666667	105.73789752567782
413.4146738664823	1588.6	2961.4666666666667	108.33929904368446
414.19268449505654	1588.9666666666667	2997.366666666667	110.2913201727232
414.97062308182257	1588.3	3027.6666666666665	110.85762511608135
415.74848962461516	1588.9333333333334	3071.0666666666666	112.15765396191435
416.52628412126916	1587.6666666666667	3140.3333333333335	112.28319464571372
417.3040065696194	1587.5	3217.3333333333335	116.09103720942618
418.0816569675006	1588.3666666666666	3216.1	117.60155330499192
418.8592353127476	1588.8333333333333	3199.1	117.74659333065935
419.63674160319533	1588.5	3206.733333333333	116.46084209358081
420.4141758366785	1588.7	3248.6666666666665	116.22725877671131
421.1915380110319	1588.7	3266.366666666667	115.67864248868581
421.9688281240904	1588.0666666666666	3268.3	115.97105842488382
422.7460461736888	1588.7	3315.3333333333335	113.13084298561402
423.52319215766187	1588.4333333333334	3385.266666666667	110.00623597135106
424.3002660738445	1588.4666666666667	3467.733333333333	109.97280926679831
425.0772679200714	1588.8	3603.8333333333335	108.54858650316883
425.8541976941775	1588.4666666666667	3749.8333333333335	107.35600705633611
426.6310553939975	1587.7666666666667	3810.0333333333333	106.03066233938593
427.40784101736625	1588.4666666666667	3864.233333333333	103.959406086148
428.18455456211865	1587.8333333333333	3986.5333333333333	103.91260847363982
428.96119602608934	1587.6333333333334	4179.233333333334	105.18143790372535
429.7377654071133	1589.1	4387.033333333334	104.68455430342974
430.5142627030252	1588.9666666666667	4514.633333333333	104.19499475465864
431.29068791166	1588.4	4663.833333333333	104.19265741790655
432.06704103085235	1588.4666666666667	4788.366666666667	103.51762430000382
432.8433220584372	1588.3	4871.9	102.44166790800035
433.6195309922492	1588.1666666666667	4941.0	103.6983821849932
434.3956678301234	1587.7666666666667	4973.133333333333	101.42230733456967
435.1717325698944	1588.2	5004.6	102.96697293619953
435.9477252093971	1588.4666666666667	5018.9	102.05396061458855
436.72364574646633	1588.0333333333333	5064.333333333333	101.31103702845242
437.49949417893686	1588.3333333333333	5133.133333333333	101.40605816590663
438.27527050464346	1588.9	5226.0	102.28358951489919
439.0509747214211	1588.0	5398.466666666666	101.46523909810698
439.8266068271044	1589.0666666666666	5655.366666666667	100.77744284801645
440.6021668195283	1587.9	6020.833333333333	100.53529659109479
441.37765469652754	1587.5666666666666	6485.733333333334	100.55684004983375
442.1530704559369	1588.4	6980.0	102.74325763988581
442.9284140955914	1588.4666666666667	7417.366666666667	102.58022627060853
443.7036856133256	1588.2333333333333	7748.933333333333	103.70330162980753
444.47888500697445	1588.4	7911.133333333333	103.34716442308975
445.2540122743727	1588.5666666666666	7952.366666666667	103.93948052483569
446.0290674133552	1588.0333333333333	7907.1	103.69402260323677
446.8040504217568	1588.3333333333333	7810.133333333333	102.10691767255526
447.5789612974122	1588.7	7732.833333333333	102.15512409220804
448.35380003815635	1588.7333333333333	7679.6	101.74619930231778
449.1285666418239	1588.0	7645.766666666666	101.34885836041671
449.90326110624983	1587.8666666666666	7647.766666666666	101.8338665034001
450.67788342926883	1588.1666666666667	7647.566666666667	101.05871940928907
451.4524336087157	1588.1	7695.1	101.42245936400514
452.22691164242536	1588.1	7738.433333333333	101.28052456206582
453.00131752823256	1588.1333333333334	7796.933333333333	101.48120290218401
453.7756512639721	1587.7666666666667	7872.466666666666	102.19913517051683
454.5499128474788	1588.7	7927.1	100.95018291637697
455.32410227658755	1588.6	7981.466666666666	101.74830582217172
456.09821954913303	1588.5666666666666	7998.7	102.3590728117441
456.8722646629501	1589.5333333333333	7968.233333333334	102.20399281912083
457.6462376158736	1588.1666666666667	7897.766666666666	101.24323157661945
458.4201384057383	1588.6333333333334	7798.266666666666	99.76706612473441
459.1939670303791	1588.3666666666666	7676.366666666667	101.22942505100148
459.96772348763074	1588.6666666666667	7525.466666666666	99.36819044893235
460.741407775328	1589.1666666666667	7382.933333333333	99.85084119455675
461.51501989130577	1588.5	7251.533333333334	101.1930757473927
462.2885598333988	1588.6666666666667	7146.466666666666	100.79599914972576
463.0620275994419	1589.2	7041.133333333333	99.69503303807204
463.83542318726995	1588.3333333333333	6980.833333333333	99.68394849814862
464.6087465947177	1588.5666666666666	6946.0	100.95292023192158
465.38199781962	1589.0333333333333	6912.1	99.65387587003656
466.1551768598116	1587.8	6895.8	99.75913430237237
466.92828371312737	1588.1	6911.633333333333	99.3089634561776
467.7013183774021	1588.2	6945.0	99.63178356638305
468.4742808504707	1588.7333333333333	6995.166666666667	99.66128220274844
469.24717113016777	1588.2666666666667	7056.233333333334	99.11036134000734
470.0199892143283	1589.0666666666666	7119.066666666667	99.09811400170528
470.792735100787	1588.6	7187.9	98.39009367101953
471.5654087873788	1587.3333333333333	7266.066666666667	98.35145127504755
472.33801027193834	1588.7333333333333	7348.9	99.93005286031129
473.11053955230057	1587.8666666666666	7420.966666666666	99.26290006282065
473.88299662630027	1588.9666666666667	7467.266666666666	98.35061582414355
474.65538149177223	1588.6	7516.6	99.77050814246431
475.4276941465513	1588.4333333333334	7539.566666666667	98.64423665473961
476.1999345884722	1587.3333333333333	7559.3	98.44960096773633
476.97210281536985	1588.1666666666667	7558.3	99.79052833272884
477.74419882507897	1589.3333333333333	7546.1	99.2872244132583
478.51622261543446	1588.2666666666667	7508.033333333334	98.0192163088252
479.2881741842711	1588.5666666666666	7473.666666666667	97.95486164464772
480.06005352942367	1588.0666666666666	7440.533333333334	99.58411831503662
480.831860648727	1588.0666666666666	7387.233333333334	98.55757443131476
481.60359554001593	1588.3333333333333	7346.3	97.94897669910868
482.37525820112523	1588.2666666666667	7312.5	98.15288764524247
483.14684862988975	1588.0333333333333	7255.233333333334	97.84914319822141
483.91836682414424	1588.6666666666667	7205.8	97.72969172344588
484.68981278172356	1588.1	7162.866666666667	99.0948531879867
485.46118650046253	1588.7	7108.166666666667	97.54388268001343
486.23248797819593	1588.8333333333333	7076.166666666667	97.5634498161822
487.0037172127586	1587.9333333333334	7034.666666666667	97.66349616559508
487.7748742019853	1588.2666666666667	7009.066666666667	98.57963749968202
488.54595894371096	1588.4	6968.766666666666	98.06447359785497
489.31697143577026	1588.9666666666667	6926.166666666667	97.96844952232986
490.08791167599804	1588.3	6898.066666666667	97.757382531699
490.8587796622292	1588.5666666666666	6864.633333333333	98.18294300125405
491.6295753922984	1588.7666666666667	6832.6	97.4694083837433
492.4002988640406	1589.2	6796.866666666667	96.74325459749483
493.17095007529053	1588.4666666666667	6767.266666666666	96.81987279809289
493.94152902388305	1588.4333333333334	6740.833333333333	97.19669273937228
494.71203570765294	1588.1	6714.233333333334	96.42031564456379
495.482470124435	1588.6333333333334	6680.566666666667	96.46743778538561
496.25283227206404	1588.7	6661.8	97.36111240922938
497.02312214837485	1588.3666666666666	6625.633333333333	97.37151532058937
497.7933397512024	1588.5333333333333	6589.0	95.62435491170241
498.56348507838123	1588.9	6578.766666666666	96.60839543764898
499.3335581277464	1588.5	6560.8	96.85251615382613
500.10355889713264	1588.6666666666667	6549.533333333334	96.16943829567165
500.8734873843747	1588.3666666666666	6547.9	98.03086409251955
501.6433435873074	1588.3	6551.1	97.45437434422418
502.4131275037657	1588.8	6543.3	96.16921667497002
503.1828391315842	1589.2333333333333	6566.466666666666	96.53787935595271
503.95247846859786	1588.7333333333333	6571.733333333334	95.81469217045368
504.72204551264144	1588.5333333333333	6601.433333333333	96.392674882706
505.49154026154974	1588.7666666666667	6644.6	97.27524019077579
506.2609627131576	1588.4333333333334	6670.2	95.53910050266772
507.03031286529983	1589.0666666666666	6717.433333333333	95.92596271098283
507.7995907158112	1588.3	6780.2	96.18775174681167
508.5687962625266	1589.1333333333334	6841.4	95.59040504018924
509.33792950328075	1587.8333333333333	6928.666666666667	96.73386436159237
510.1069904359085	1589.0666666666666	7011.666666666667	96.15449018319292
510.8759790582447	1588.6	7092.333333333333	96.35340332444265
511.6448953681241	1588.4	7179.466666666666	95.85812404855632
512.4137393633815	1588.3	7267.733333333334	95.01012342631813
513.1825110418519	1588.4333333333334	7361.733333333334	95.06841168035399
513.9512104013698	1588.1666666666667	7469.0	96.14143162687327
514.7198374397702	1588.2333333333333	7573.566666666667	95.88932976163872
515.4883921548881	1587.9666666666667	7692.833333333333	96.5509092566891
516.2568745445578	1588.7666666666667	7776.033333333334	94.66210362264594
517.0252846066146	1588.6666666666667	7901.933333333333	95.45751983406933
517.793622338893	1589.0666666666666	8014.766666666666	96.94042827182076
518.561887739228	1588.7333333333333	8098.766666666666	95.38610689921386
519.3300808054544	1588.1666666666667	8199.533333333333	95.8815556567198
520.0982015354069	1589.6333333333334	8291.6	95.99350588105528
520.8662499269203	1588.1333333333334	8378.566666666668	94.89313519262659
521.6342259778296	1587.9666666666667	8471.466666666667	95.90433352525946
522.4021296859694	1588.9666666666667	8548.5	94.84989372964057
523.1699610491747	1588.8	8621.466666666667	95.33813700666884
523.9377200652801	1588.6333333333334	8696.966666666667	95.58573033071195
524.7054067321207	1588.1	8744.0	95.29360246676872
525.4730210475309	1588.3333333333333	8816.433333333332	94.52671607647893
526.2405630093459	1588.2333333333333	8887.0	95.2851685536777
527.0080326154003	1588.8	8941.833333333334	95.53356050051926
527.7754298635291	1588.8	8993.733333333334	95.06988376109399
528.5427547515668	1588.0666666666666	9036.833333333334	95.17988518740377
529.3100072773485	1589.3333333333333	9081.433333333332	95.6158977605203
530.077187438709	1588.8333333333333	9122.333333333334	95.36825524815778
530.8442952334829	1588.2	9156.133333333333	95.33570745141333
531.6113306595051	1588.2666666666667	9200.066666666668	95.44378913408171
532.3782937146104	1588.2	9239.9	95.5329812613753
533.1451843966338	1588.1666666666667	9273.4	95.19830448325008
533.9120027034099	1588.5666666666666	9303.733333333334	94.66652301601552
534.6787486327736	1587.7666666666667	9343.533333333333	95.86926263692865
535.4454221825597	1588.9666666666667	9380.0	95.84013992951246
536.212023350603	1588.3333333333333	9422.8	95.41633315854783
536.9785521347383	1588.2333333333333	9421.6	94.08431110839483
537.7450085328004	1589.5333333333333	9449.066666666668	94.61096986241134
538.5113925426242	1588.7666666666667	9494.966666666667	95.05502786454852
539.2777041620444	1589.3666666666666	9521.7	94.8299434431748
540.0439433888959	1588.1	9544.9	94.89336565916157
540.8101102210134	1588.5333333333333	9569.366666666667	94.98474409584989
541.5762046562318	1588.7666666666667	9581.466666666667	95.18779902870088
542.3422266923859	1588.9666666666667	9602.233333333334	95.06536899805855
543.1081763273105	1588.8666666666666	9609.133333333333	95.05124909616165
543.8740535588404	1588.9	9608.8	94.51947111284373
544.6398583848105	1588.6	9627.033333333333	95.0711319863136
545.4055908030555	1588.9666666666667	9640.066666666668	96.10252937680268
546.1712508114102	1588.6	9629.9	94.40855948724277
546.9368384077096	1588.1666666666667	9645.366666666667	95.68503585499421
547.7023535897882	1589.4	9639.1	94.99401703787994
548.4677963554811	1588.5333333333333	9626.733333333334	95.22667979614845
549.2331667026231	1588.6	9629.166666666666	95.29622830728572
549.9984646290487	1588.5	9622.666666666666	93.9873344179786
550.7636901325931	1587.6	9622.333333333334	93.37635580498085
551.5288432110908	1587.9333333333334	9624.2	93.7966810806731
552.2939238623768	1588.3666666666666	9629.1	94.48312482813854
553.0589320842859	1588.8333333333333	9625.6	94.21735534031693
553.8238678746528	1588.8	9611.6	92.62140582933706
554.5887312313124	1589.0	9596.266666666666	92.9090453033476
555.3535221520995	1588.8333333333333	9607.466666666667	93.3639176326024
556.1182406348488	1588.7666666666667	9605.5	92.29064421705702
556.8828866773954	1588.4333333333334	9622.366666666667	93.36215389798066
557.6474602775738	1588.4333333333334	9616.8	93.47015698567355
558.411961433219	1589.3333333333333	9623.866666666667	93.8796514049476
559.1763901421657	1588.5	9621.8	92.63144470306277
559.9407464022488	1588.2333333333333	9633.466666666667	93.23372595993817
560.7050302113031	1588.8666666666666	9644.733333333334	93.63788347538433
561.4692415671633	1589.5	9656.733333333334	92.8568634299844
562.2333804676643	1588.6333333333334	9662.766666666666	92.82833876921657
562.997446910641	1588.9	9686.166666666666	93.01089466221718
563.7614408939281	1589.4	9694.866666666667	91.63591776921925
564.5253624153604	1588.7333333333333	9731.8	92.9032420530901
565.2892114727728	1588.0666666666666	9757.1	92.50611203436196
566.0529880639999	1588.0	9774.866666666667	92.36251879758417
566.8166921868768	1589.1	9776.333333333334	91.67386238417015
567.5803238392382	1588.7333333333333	9787.5	92.18259795531688
568.3438830189189	1588.5333333333333	9802.2	92.06823214339929
569.1073697237535	1588.9666666666667	9818.0	91.46831063827167
569.8707839515772	1588.6	9844.366666666667	91.93327306241804
570.6341257002246	1588.9333333333334	9861.966666666667	92.61317232537958
571.3973949675305	1588.3666666666666	9878.633333333333	92.10711004179406
572.1605917513298	1588.3666666666666	9883.766666666666	91.67060491539839
572.9237160494572	1588.0666666666666	9892.966666666667	90.53707050666239
573.6867678597476	1588.5333333333333	9922.0	91.73644916039743
574.4497471800358	1588.4	9933.533333333333	91.76506718093016
575.2126540081566	1588.2333333333333	9948.033333333333	90.57563237290925
575.9754883419448	1588.5666666666666	9951.333333333334	91.1416379094267
576.7382501792351	1588.5666666666666	9972.6	91.4510562968563
577.5009395178625	1588.6666666666667	9975.966666666667	91.62023727934529
578.2635563556619	1588.3666666666666	9989.733333333334	91.07742519619957
579.0261006904677	1588.9	9994.166666666666	90.35976385699789
579.7885725201152	1588.7	10008.933333333332	91.56522432119499
580.5509718424388	1588.6666666666667	10020.966666666667	91.25624691673048
581.3132986552736	1588.3	10036.466666666667	91.21351948880356
582.0755529564542	1589.1	10056.633333333333	91.22815086219805
582.8377347438156	1588.6666666666667	10071.433333333332	90.80392150840825
583.5998440151925	1588.1	10110.6	92.05793486866946
584.3618807684197	1588.8666666666666	10132.9	91.68028377069798
585.123845001332	1588.6	10146.233333333334	90.99211804664255
585.8857367117644	1589.2666666666667	10179.866666666667	91.11276933070647
586.6475558975515	1588.8666666666666	10217.5	91.00945141905734
587.4093025565281	1587.9	10270.5	91.88808093804559
588.1709766865292	1588.5	10319.3	90.40780458978135
588.9325782853895	1588.1	10358.8	90.55629589028028
589.6941073509438	1588.2333333333333	10396.3	89.07079360489985
590.4555638810269	1589.1	10473.533333333333	90.45961508805803
591.2169478734736	1589.2666666666667	10555.0	91.1689071138235
591.9782593261189	1588.9666666666667	10639.966666666667	90.3914998668237
592.7394982367973	1589.3	10729.3	90.07624957766807
593.5006646033439	1588.5666666666666	10828.033333333333	90.24220024368056
594.2617584235933	1589.1333333333334	10899.1	90.34782760840515
595.0227796953804	1588.0333333333333	10994.4	90.19971609729829
595.78372841654	1588.3666666666666	11119.266666666666	90.65113674895896
596.544604584907	1588.3333333333333	11237.166666666666	89.94091090887348
597.3054081983161	1588.6	11365.9	91.08634251986273
598.0661392546021	1589.2333333333333	11480.966666666667	90.90493444651821
598.8267977515999	1588.6333333333334	11586.1	90.64782493760701
599.5873836871442	1588.3	11701.833333333334	90.36936118481643
600.34789705907	1587.8	11833.833333333334	90.52640624443288
601.1083378652119	1589.1	11973.566666666668	90.27679914822767
601.8687061034049	1588.4333333333334	12134.733333333334	90.71599811163067
602.6290017714836	1588.5666666666666	12269.966666666667	89.92003352948707
603.3892248672829	1588.3	12410.7	90.65927225166726
604.1493753886377	1589.1666666666667	12527.133333333333	90.78617685931688
604.9094533333828	1588.8666666666666	12661.3	89.51346300456878
605.6694586993528	1588.1	12800.033333333333	89.44763363262791
606.4293914843829	1588.9	12941.433333333332	89.66372388155948
607.1892516863076	1588.3	13084.4	88.8495682811026
607.9490393029618	1589.0	13204.933333333332	88.9243157874715
608.7087543321802	1588.4666666666667	13338.5	88.99557641782332
609.4683967717978	1589.0333333333333	13474.633333333333	89.2803692978361
610.2279666196492	1589.0	13624.066666666668	90.36431683130384
610.9874638735695	1588.3	13742.233333333334	90.49504413735765
611.7468885313933	1588.2666666666667	13835.766666666666	88.33272851546641
612.5062405909555	1587.8666666666666	13994.766666666666	88.58148382051792
613.2655200500909	1589.2	14160.8	89.78670498798932
614.0247269066342	1588.5666666666666	14263.5	89.56908834622718
614.7838611584203	1589.1	14357.566666666668	89.2641212738641
615.5429228032841	1589.3	14445.133333333333	89.44815893995505
616.3019118390603	1588.2666666666667	14541.166666666666	88.87448816296661
617.0608282635836	1588.6666666666667	14658.433333333332	89.0609757996726
617.8196720746892	1588.4666666666667	14731.1	88.58754876015185
618.5784432702114	1588.6666666666667	14817.666666666666	88.44117699429431
619.3371418479854	1587.5333333333333	14902.666666666666	88.3517652037654
620.0957678058459	1588.8	14974.6	89.24306886094577
620.8543211416277	1588.9333333333334	15005.433333333332	88.51871084312911
621.6128018531655	1588.1	15077.2	88.76667481370208
622.3712099382943	1587.9666666666667	15145.533333333333	89.18776175525102
623.1295453948488	1588.3	15193.0	88.95066015810747
623.8878082206638	1588.2666666666667	15281.533333333333	89.34906468808171
624.6459984135743	1587.8	15336.466666666667	89.13046187578911
625.4041159714149	1588.5	15385.2	88.55064377005904
626.1621608920203	1588.8	15420.7	88.61894482471207
626.9201331732256	1588.2666666666667	15444.4	87.81480996621697
627.6780328128656	1588.5	15497.233333333334	87.65318278500018
628.4358598087749	1588.8	15535.466666666667	88.57119791593692
629.1936141587885	1588.2666666666667	15555.0	88.3767004743721
629.9512958607411	1589.0333333333333	15595.866666666667	88.91223941137007
630.7089049124675	1588.6666666666667	15632.166666666666	88.71665433971027
631.4664413118026	1587.8666666666666	15614.266666666666	88.62523846925129
632.2239050565811	1588.3333333333333	15644.3	89.21203608219041
632.9812961446379	1588.6333333333334	15662.833333333334	89.23783738524963
633.7386145738079	1588.4	15688.533333333333	89.26367748920376
634.4958603419257	1588.1333333333334	15684.533333333333	88.42799834826751
635.2530334468262	1588.3333333333333	15706.833333333334	89.33625800452704
636.0101338863443	1588.9	15693.166666666666	88.58721619201657
636.7671616583146	1588.1666666666667	15691.833333333334	88.83061576601312
637.5241167605723	1588.3333333333333	15686.033333333333	87.92329669120336
638.2809991909518	1588.5	15665.133333333333	87.81480523885716
639.037808947288	1588.8	15637.233333333334	88.54940055097434
639.7945460274159	1588.2	15619.766666666666	88.05546818630222
640.5512104291702	1589.1	15611.366666666667	88.88726148195762
641.3078021503857	1588.2333333333333	15567.633333333333	88.32216659448645
642.0643211888971	1588.6666666666667	15518.666666666666	88.56131615598409
642.8207675425394	1588.2333333333333	15500.033333333333	88.83793525859582
643.5771412091474	1588.8	15466.466666666667	88.37412242833084
644.3334421865558	1588.0666666666666	15432.1	87.7066034796902
645.0896704725996	1588.0666666666666	15430.9	88.2759574221927
645.8458260651132	1589.2333333333333	15409.3	87.49062936771452
646.6019089619319	1588.4666666666667	15394.566666666668	87.27450577092453
647.3579191608902	1588.8333333333333	15387.233333333334	87.7738136939744
648.1138566598231	1588.7333333333333	15352.733333333334	87.95001888746009
648.8697214565653	1587.7666666666667	15345.333333333334	88.07164279948431
649.6255135489516	1588.1	15324.066666666668	87.95411644567342
650.3812329348169	1588.5	15303.333333333334	86.82366913069791
651.1368796119959	1588.1	15351.533333333333	87.21282121828634
651.8924535783235	1588.4	15355.866666666667	86.83635814420491
652.6479548316345	1588.5	15347.866666666667	86.48959729994873
653.4033833697637	1588.5333333333333	15355.6	86.42965787570984
654.1587391905458	1588.9666666666667	15326.9	85.54300809639106
654.9140222918159	1588.6333333333334	15332.266666666666	85.53970890864711
655.6692326714084	1588.1666666666667	15343.4	85.71888711084326
656.4243703271585	1588.5666666666666	15357.466666666667	86.06556224115909
657.1794352569008	1588.8666666666666	15349.766666666666	86.02599073065639
657.9344274584702	1588.6666666666667	15343.666666666666	85.45133640473618
658.6893469297014	1588.7333333333333	15374.766666666666	86.69794205140597
659.4441936684294	1588.0333333333333	15401.6	87.46188998293714
660.1989676724888	1589.3666666666666	15430.2	87.16237835635681
660.9536689397146	1588.5	15471.4	86.4460751913411
661.7082974679414	1588.9333333333334	15533.9	86.82490609475764
662.4628532550042	1589.3	15564.466666666667	87.0056380920579
663.2173362987378	1588.2666666666667	15608.7	86.97215858040846
663.9717465969768	1589.2666666666667	15649.6	85.65183914123533
664.7260841475563	1588.4333333333334	15702.533333333333	85.01178766377068
665.480348948311	1588.4	15769.5	86.2335316207327
666.2345409970756	1588.9666666666667	15851.733333333334	86.8018375468741
666.988660291685	1588.5666666666666	15896.8	86.33983877860462
667.742706829974	1588.5	15978.233333333334	86.11676172588076
668.4966806097776	1588.7333333333333	16064.333333333334	85.91519124125912
669.2505816289303	1588.9333333333334	16151.466666666667	85.43313438610289
670.0044098852671	1588.9666666666667	16237.166666666666	85.77984243182344
670.7581653766227	1589.1333333333334	16302.666666666666	84.84188616681485
671.511848100832	1588.4333333333334	16388.433333333334	84.76183173783994
672.2654580557298	1587.9333333333334	16515.733333333334	85.59508695545173
673.0189952391509	1588.7333333333333	16612.166666666668	84.79991810641188
673.7724596489301	1587.8333333333333	16689.833333333332	84.36306529031032
674.5258512829022	1588.3333333333333	16766.1	83.36426143245633
675.279170138902	1587.9	16895.7	83.29743396533226
676.0324162147645	1588.7666666666667	17024.033333333333	84.3856714887813
676.7855895083242	1588.4333333333334	17164.7	85.01596420090343
677.5386900174161	1589.0	17287.533333333333	85.2076521279044
678.2917177398749	1588.7	17400.366666666665	84.94744767855286
679.0446726735356	1588.9666666666667	17530.933333333334	85.20872127292616
679.797554816233	1588.8333333333333	17630.266666666666	85.00605800481613
680.5503641658016	1588.3	17739.933333333334	85.35316053072252
681.3031007200765	1589.5333333333333	17831.466666666667	84.5821160077463
682.0557644768925	1588.6666666666667	17944.633333333335	84.78713513571157
682.8083554340842	1588.2	18064.0	84.92324212060511
683.5608735894867	1588.4	18221.233333333334	84.99232444436386
684.3133189409347	1588.2666666666667	18348.6	84.88848341255701
685.0656914862628	1588.6333333333334	18466.933333333334	85.16562018767026
685.8179912233061	1588.7	18594.033333333333	84.82952562232906
686.5702181498993	1588.8333333333333	18724.8	85.40261160962686
687.3223722638772	1588.1666666666667	18848.7	85.0687548407142
688.0744535630747	1588.5	19018.966666666667	85.09818346694748
688.8264620453265	1588.6	19146.4	85.75488460271153
689.5783977084674	1587.6	19228.866666666665	86.10225402970836
690.3302605503324	1588.8	19313.0	85.46691573088702
691.082050568756	1588.0333333333333	19420.4	84.7265739151296
691.8337677615733	1588.2333333333333	19526.533333333333	84.91762215107147
692.585412126619	1588.9666666666667	19626.3	85.02434708923099
693.3369836617278	1588.5666666666666	19669.133333333335	85.05588898319829
694.0884823647348	1589.0333333333333	19737.633333333335	84.74550737580499
694.8399082334745	1588.7666666666667	19817.066666666666	85.07589557551634
695.5912612657819	1588.6	19934.133333333335	85.82650490543098
696.3425414594917	1587.8666666666666	20022.4	85.90900900050164
697.0937488124388	1588.8666666666666	20073.266666666666	85.22375913563603
697.8448833224579	1588.0666666666666	20142.133333333335	85.28794495392287
698.5959449873841	1589.0333333333333	20204.833333333332	85.05026223731635
699.3469338050518	1588.7	20233.533333333333	85.05412528206898
700.0978497732962	1588.7333333333333	20263.766666666666	85.10491075632387
700.8486928899517	1588.3666666666666	20305.166666666668	83.98108800671488
701.5994631528534	1588.5666666666666	20327.833333333332	83.96936526593699
702.3501605598362	1588.4333333333334	20310.033333333333	82.86949263025129
703.1007851087347	1588.4666666666667	20370.766666666666	83.83101928553343
703.8513367973837	1588.7	20404.533333333333	84.75437152829981
704.6018156236181	1588.8	20414.733333333334	84.87054899183191
705.3522215852728	1588.9666666666667	20403.566666666666	85.94052554460922
706.1025546801824	1588.7333333333333	20350.366666666665	84.99854854568295
706.8528149061818	1588.6	20349.466666666667	84.53434948225357
707.603002261106	1588.7	20327.033333333333	84.0621001073139
708.3531167427894	1588.3666666666666	20286.566666666666	84.28942040894911
709.1031583490673	1588.2333333333333	20235.166666666668	83.91471371858135
709.8531270777742	1588.4	20198.4	84.49800229995805
710.6030229267449	1588.6333333333334	20136.966666666667	83.9447489049949
711.3528458938142	1588.4666666666667	20068.2	83.14116634436951
712.1025959768172	1588.2333333333333	20070.2	83.95418759981557
712.8522731735884	1588.5666666666666	20006.633333333335	83.94461395026423
713.6018774819628	1588.9	19929.6	83.94933643922025
714.351408899775	1588.8333333333333	19829.466666666667	83.09864539398109
715.1008674248601	1588.7	19757.766666666666	83.47401052248729
715.8502530550527	1588.2	19655.6	82.5004916196563
716.5995657881876	1589.0333333333333	19552.9	83.13276525954511
717.3488056220998	1588.2	19450.2	83.5878045600544
718.097972554624	1587.9333333333334	19330.733333333334	83.49492425936708
718.8470665835949	1587.7666666666667	19281.233333333334	83.50568966141995
719.5960877068475	1588.2	19221.966666666667	83.63534541994129
720.3450359222164	1588.5333333333333	19150.566666666666	83.66529238514516
721.0939112275368	1588.4	19130.833333333332	84.40536175301618
721.842713620643	1588.5333333333333	19086.4	83.68967935815493
722.5914430993702	1589.5	19040.133333333335	83.83390628313359
723.340099661553	1588.0	18988.866666666665	84.23983850522613
724.0886833050263	1588.4666666666667	18949.733333333334	83.34734027499553
724.837194027625	1588.9	18918.866666666665	83.22587837954342
725.5856318271836	1589.0	18850.7	83.00870926199732
726.3339967015373	1588.6	18800.433333333334	83.38283666074501
727.0822886485207	1587.8666666666666	18767.1	83.9057665608625
727.8305076659686	1588.5	18743.066666666666	84.0409266653936
728.5786537517159	1588.6	18690.8	83.49418908051055
729.3267269035974	1589.5	18648.866666666665	83.62662396014072
730.0747271194479	1588.6	18616.1	83.39523465188185
730.822654397102	1589.0333333333333	18586.0	82.55396281171775
731.5705087343949	1588.6666666666667	18570.166666666668	83.07008295936767
732.3182901291611	1588.8333333333333	18526.466666666667	82.92120233074277
733.0659985792356	1588.9333333333334	18443.933333333334	82.54906985283982
733.8136340824532	1587.7	18370.633333333335	81.8843145105381
734.5611966366486	1588.7333333333333	18378.433333333334	82.12292037518111
735.3086862396566	1588.9333333333334	18374.5	82.16393815855514
736.056102889312	1588.7666666666667	18387.066666666666	82.88942579500039
736.8034465834498	1588.6333333333334	18411.566666666666	82.5558612527026
737.5507173199047	1589.4666666666667	18397.766666666666	82.72879718212167
738.2979150965115	1588.5333333333333	18410.766666666666	82.65956656910748
739.045039911105	1588.4666666666667	18428.8	82.56587588126517
739.79209176152	1588.6666666666667	18434.933333333334	82.61699169604645
740.5390706455914	1588.9333333333334	18464.566666666666	82.4638532856143
741.285976561154	1588.5	18484.9	83.39954097312301
742.0328095060426	1589.4333333333334	18441.766666666666	83.08736910217115
742.7795694780918	1588.0666666666666	18404.266666666666	83.05584369870904
743.5262564751367	1588.6	18410.0	83.90363413842097
744.272870495012	1588.1333333333334	18364.3	83.30567720929302
745.0194115355524	1588.5333333333333	18324.966666666667	83.62545230488114
745.765879594593	1588.5	18308.9	83.10120689778108
746.5122746699683	1588.0666666666666	18293.633333333335	83.21821922299601
747.2585967595134	1588.5	18252.533333333333	83.06386028031241
748.0048458610628	1588.4333333333334	18309.4	83.52288620727496
748.7510219724516	1588.3333333333333	18352.8	82.54504961687715
749.4971250915144	1588.5	18374.733333333334	81.83848542301902
750.243155216086	1588.9333333333334	18356.1	81.80850748164129
750.9891123440015	1589.3666666666666	18398.766666666666	82.41037042505036
751.7349964730954	1588.4666666666667	18482.833333333332	82.10842993297254
752.4808076012027	1588.0333333333333	18508.9	82.50142379281813
753.2265457261582	1589.0	18516.433333333334	81.5551098603309
753.9722108457964	1588.9333333333334	18571.9	81.93763923991771
754.7178029579526	1588.5333333333333	18626.4	82.4888109811604
755.4633220604613	1588.5666666666666	18634.966666666667	82.11489520791116
756.2087681511574	1589.3666666666666	18672.033333333333	82.19943261654677
756.9541412278757	1588.5666666666666	18743.5	82.40051811271702
757.699441288451	1588.5666666666666	18810.9	82.502713218337
758.4446683307182	1588.2	18861.666666666668	82.17205518138068
759.1898223525119	1588.9	18951.5	82.41798154447228
759.9349033516671	1587.8666666666666	18997.766666666666	81.89326352805607
760.6799113260186	1588.3666666666666	19071.9	82.69323950389696
761.424846273401	1588.4333333333334	19098.5	81.65530770877157
762.1697081916495	1588.2	19171.133333333335	81.57713413707388
762.9144970785986	1588.8	19237.166666666668	82.01169731759471
763.6592129320832	1588.8	19281.966666666667	81.86419985185998
764.4038557499381	1588.2666666666667	19319.266666666666	81.28001464111195
765.1484255299982	1588.5666666666666	19381.5	80.85333465918252
765.8929222700982	1587.9666666666667	19433.166666666668	80.36562646061546
766.637345968073	1588.5666666666666	19529.333333333332	81.46675414198484
767.3816966217572	1588.7333333333333	19614.833333333332	81.84293789066247
768.1259742289859	1588.5333333333333	19685.133333333335	81.6456898550793
768.8701787875938	1589.0	19772.066666666666	81.4376597405771
769.6143102954156	1589.0333333333333	19872.933333333334	82.49694041437388
770.3583687502863	1588.4333333333334	19921.6	81.72927300281341
771.1023541500406	1588.9	19993.6	81.6532034495386
771.8462664925133	1587.8	20053.366666666665	81.19081760853615
772.5901057755393	1588.4666666666667	20177.266666666666	82.11151362325683
773.3338719969533	1588.1333333333334	20249.866666666665	81.55712541722458
774.0775651545903	1588.7	20358.366666666665	82.36714230316646
774.8211852462848	1588.4333333333334	20478.466666666667	82.62213660086019
775.5647322698719	1588.6333333333334	20578.766666666666	82.27811666511033
776.3082062231862	1588.5	20653.866666666665	82.36390086820559
777.0516071040627	1588.2666666666667	20714.433333333334	82.00164042574517
777.7949349103361	1588.6333333333334	20804.1	81.21620541257298
778.5381896398412	1588.1333333333334	20922.866666666665	80.99485622843996
779.281371290413	1589.2	21028.266666666666	81.47115150233277
780.024479859886	1589.0333333333333	21119.2	81.81422820450932
780.7675153460953	1588.6333333333334	21261.533333333333	81.86021885230537
781.5104777468754	1588.8666666666666	21358.566666666666	81.31073315381406
782.2533670600615	1588.5333333333333	21485.333333333332	81.32561195694771
782.996183283488	1588.9	21578.233333333334	81.3718490905198
783.73892641499	1587.8333333333333	21654.3	80.95495543449107
784.4815964524023	1589.2	21762.666666666668	81.06832273269693
785.2241933935596	1588.3333333333333	21846.233333333334	80.46042061897036
785.9667172362967	1588.8	21958.8	80.94673920363029
786.7091679784486	1588.1	22037.033333333333	80.5267024316868
787.4515456178499	1588.3	22156.7	80.81775452775166
788.1938501523355	1588.3666666666666	22248.266666666666	80.41609954280229
788.9360815797401	1588.4666666666667	22368.766666666666	80.62024781803719
789.6782398978987	1588.8666666666666	22469.0	80.86120097478084
790.420325104646	1588.6	22609.8	80.99150945774684
791.1623371978169	1588.3333333333333	22700.466666666667	80.60240872622553
791.9042761752461	1588.7333333333333	22806.933333333334	81.38344763889403
792.6461420347684	1588.7666666666667	22900.1	81.02520406155466
793.3879347742187	1588.9333333333334	23038.9	81.21324299060312
794.1296543914318	1587.9333333333334	23125.066666666666	80.24833895724777
794.8713008842426	1588.4	23213.8	80.394321715255
795.6128742504857	1588.1333333333334	23312.5	80.6151081237722
796.354374487996	1588.8	23391.233333333334	80.86478469487966
797.0958015946084	1588.8666666666666	23493.2	80.29641824662839
797.8371555681575	1588.8333333333333	23627.333333333332	80.50870990427251
798.5784364064783	1589.0666666666666	23775.166666666668	80.6451854321157
799.3196441074057	1588.5	23875.133333333335	80.60129255904229
800.0607786687742	1588.5666666666666	23965.733333333334	80.56542351653302
800.8018400884189	1588.7333333333333	24087.266666666666	80.89747305126224
801.5428283641745	1588.5	24216.766666666666	80.91484728386102
802.2837434938757	1588.1666666666667	24334.733333333334	81.78731809525064
803.0245854753575	1588.6	24461.833333333332	82.2182441328625
803.7653543064547	1588.6333333333334	24564.266666666666	81.93445626934536
804.5060499850019	1588.3666666666666	24667.1	82.03537647270443
805.2466725088342	1588.9333333333334	24749.133333333335	81.70957781991821
805.9872218757862	1588.7666666666667	24863.966666666667	81.12389260128094
806.7276980836928	1588.3666666666666	24956.1	80.88650011667572
807.4681011303886	1588.2333333333333	25041.366666666665	80.93828369046507
808.2084310137088	1588.6	25112.433333333334	80.55612327280582
808.948687731488	1588.6	25193.7	79.86141279635758
809.688871281561	1588.4333333333334	25242.2	80.4331525023697
810.4289816617627	1588.8666666666666	25363.933333333334	79.94815431668938
811.1690188699278	1588.8333333333333	25524.033333333333	80.1614336229126
811.9089829038911	1589.1333333333334	25573.333333333332	79.57326975168851
812.6488737614875	1588.6333333333334	25666.9	79.95005261816323
813.3886914405518	1588.6333333333334	25758.766666666666	80.00089109337956
814.1284359389189	1588.9666666666667	25890.2	80.47622248750864
814.8681072544233	1588.1333333333334	26011.6	80.15583590875094
815.6077053849002	1588.2666666666667	26096.433333333334	79.74736812874542
816.3472303281842	1587.9666666666667	26099.633333333335	79.13848903027105
817.0866820821101	1588.1	26142.9	79.56486405302661
817.8260606445127	1588.8	26250.1	79.9317434557571
818.5653660132269	1588.8666666666666	26313.433333333334	79.70090425508197
819.3045981860876	1589.3333333333333	26386.766666666666	78.72041363449732
820.0437571609293	1588.5666666666666	26493.866666666665	78.65250416560949
820.7828429355872	1589.0	26615.833333333332	78.97710525995616
821.5218555078957	1587.4666666666667	26690.333333333332	78.95132436929642
822.26079487569	1589.0333333333333	26761.8	78.9523075187682
822.9996610368046	1588.6666666666667	26813.166666666668	78.70596799662496
823.7384539890745	1588.6	26884.033333333333	78.93740183615535
824.4771737303345	1588.7	27006.566666666666	79.20562302851198
825.2158202584193	1588.5333333333333	27111.766666666666	78.81443008578574
825.9543935711638	1588.0666666666666	27223.866666666665	79.24291543789441
826.6928936664028	1588.7666666666667	27365.633333333335	79.70970316771997
827.4313205419711	1588.6	27429.5	80.05572652408719
828.1696741957036	1588.4	27501.8	79.39045443785224
828.907954625435	1588.2666666666667	27611.033333333333	79.27949986081526
829.646161829	1588.3666666666666	27675.7	79.62252361223874
830.3842958042337	1588.8	27733.566666666666	79.4778008232259
831.1223565489707	1588.6333333333334	27781.7	79.4132140949393
831.8603440610459	1588.4	27819.166666666668	78.8940274093236
832.598258338294	1588.2	27868.166666666668	78.76973114597996
833.3360993785501	1588.5333333333333	27925.2	79.228520263891
834.0738671796487	1588.2333333333333	28036.033333333333	80.33156849396872
834.8115617394246	1588.1333333333334	28116.833333333332	80.04287377690262
835.5491830557129	1588.5666666666666	28226.566666666666	79.80448938434695
836.2867311263482	1588.2333333333333	28278.433333333334	79.3101369038084
837.0242059491653	1588.0	28386.533333333333	79.28389557527426
837.7616075219992	1588.8666666666666	28485.366666666665	79.5285427329883
838.4989358426844	1588.6666666666667	28555.166666666668	80.08115679476914
839.2361909090561	1588.6	28558.7	80.08232744786619
839.9733727189487	1588.2	28575.733333333334	79.31279460909705
840.7104812701973	1588.5	28708.5	79.20686889679612
841.4475165606366	1588.5666666666666	28881.833333333332	79.11802638362671
842.1844785881015	1588.3	28986.833333333332	78.64159033181375
842.9213673504267	1588.7	29076.2	78.18479647222392
843.6581828454471	1588.3333333333333	29144.433333333334	78.2300465908588
844.3949250709974	1588.2333333333333	29154.766666666666	78.04295999170526
845.1315940249126	1589.0333333333333	29245.033333333333	78.52282883768946
845.8681897050272	1588.7	29384.733333333334	79.11052565843457
846.6047121091764	1588.7333333333333	29509.233333333334	78.55298048028922
847.3411612351948	1588.1666666666667	29633.7	79.55201996145243
848.0775370809172	1588.4333333333334	29660.033333333333	78.74023837728072
848.8138396441784	1588.6	29762.366666666665	78.95696646983653
849.5500689228132	1588.6	29828.966666666667	79.23240820479194
850.2862249146566	1588.3	29862.366666666665	78.46216649755945
851.0223076175432	1588.3333333333333	29954.533333333333	77.82747974518018
851.7583170293079	1588.4333333333334	30152.8	77.69086845226472
852.4942531477856	1588.1333333333334	30323.466666666667	77.77754865313806
853.2301159708109	1588.3	30380.566666666666	78.46485775034454
853.9659054962187	1588.2666666666667	30412.533333333333	77.65773737676693
854.7016217218439	1588.3333333333333	30491.9	78.28853949131177
855.4372646455213	1588.5666666666666	30601.5	78.07156627148929
856.1728342650856	1588.2666666666667	30702.666666666668	78.35087476194792
856.9083305783716	1588.0	30798.066666666666	78.57782750093867
857.6437535832143	1589.4333333333334	30871.466666666667	78.64576610880158
858.3791032774483	1588.3	30962.2	79.28978185118378
859.1143796589085	1588.0333333333333	30970.0	79.84759119515607
859.8495827254299	1588.4	31113.6	80.54605617320983
860.5847124748469	1588.7333333333333	31164.0	80.21429622514383
861.3197689049947	1588.2333333333333	31282.9	79.96098851848905
862.0547520137079	1589.3333333333333	31508.2	80.44226706927446
862.7896617988213	1588.7333333333333	31695.366666666665	80.73492417682264
863.5244982581698	1587.9	31790.966666666667	80.25102939092596
864.2592613895882	1588.8	31818.233333333334	80.25479983968052
864.9939511909114	1588.7	31766.133333333335	80.37670163140501
865.728567659974	1588.4666666666667	31725.9	79.89187886539736
866.4631107946109	1588.3666666666666	31761.366666666665	80.62587280041268
867.197580592657	1587.4666666666667	31781.366666666665	80.18781948186265
867.931977051947	1588.6333333333334	31869.6	80.87356744185053
868.6663001703158	1589.0333333333333	31913.133333333335	81.19640272504022
869.4005499455982	1588.1	31989.933333333334	81.43719540474105
870.1347263756289	1588.2333333333333	32026.833333333332	81.35654493191277
870.8688294582428	1588.4333333333334	32101.266666666666	81.40893802701633
871.6028591912748	1588.4666666666667	32165.1	80.85869249556148
872.3368155725594	1588.2333333333333	32240.766666666666	80.03463817914489
873.0706985999318	1588.3333333333333	32271.066666666666	79.78256194351192
873.8045082712266	1588.0666666666666	32369.133333333335	80.37520242241499
874.5382445842787	1589.6	32453.466666666667	79.90267029740117
875.2719075369228	1588.1333333333334	32581.566666666666	79.3969982156037
876.0054971269938	1587.8	32678.033333333333	78.17544455454878
876.7390133523264	1588.9	32855.03333333333	78.03671708474594
877.4724562107556	1588.2	33152.166666666664	78.11273900559223
878.2058257001161	1588.7333333333333	33387.7	77.259885594048
878.9391218182427	1588.4	33570.933333333334	77.72493149412286
879.6723445629702	1587.6333333333334	33671.86666666667	77.02777099985383
880.4054939321335	1588.3	33781.46666666667	76.08585411931622
881.1385699235674	1588.4	33962.1	75.40687283894002
881.8715725351066	1587.9666666666667	34089.7	75.21180656504619
882.604501764586	1587.9	34346.73333333333	76.18265110529036
883.3373576098403	1588.6666666666667	34596.86666666667	76.36371903932893
884.0701400687044	1588.8666666666666	34765.5	75.37289869075418
884.8028491390132	1588.0333333333333	34926.833333333336	75.05890390243117
885.5354848186014	1588.2333333333333	35041.53333333333	75.16323261124906
886.2680471053038	1588.2333333333333	35115.46666666667	74.7304293932405
887.0005359969554	1588.5	35244.5	74.48135180093921
887.7329514913906	1588.1	35379.933333333334	74.28041079398909
888.4652935864447	1588.3333333333333	35598.2	74.00104984123826
889.1975622799522	1588.6333333333334	35844.3	73.89068745932934
889.929757569748	1588.2333333333333	36048.8	74.08858074419247
890.6618794536669	1588.6	36165.6	74.03801862215647
891.3939279295437	1589.2	36252.96666666667	74.09250371222201
892.1259029952132	1588.6333333333334	36344.7	74.53075085179425
892.8578046485103	1588.3	36512.13333333333	74.62786692746072
893.5896328872698	1588.3333333333333	36743.96666666667	75.65697072766154
894.3213877093264	1588.3333333333333	37003.26666666667	75.52723470878209
895.0530691125149	1588.5	37296.5	75.3533915131644
895.7846770946703	1588.6666666666667	37575.433333333334	75.16101579962786
896.5162116536272	1588.6666666666667	37742.23333333333	75.06808718347666
897.2476727872206	1588.3666666666666	37852.13333333333	75.38196360692092
897.9790604932853	1588.0333333333333	37996.4	76.35065061690662
898.7103747696559	1588.0666666666666	38028.53333333333	75.89183597604655
899.4416156141674	1588.7333333333333	38175.63333333333	75.95199982503435
900.1727830246544	1588.2	38399.4	76.38801310258721
900.9038769989521	1588.6666666666667	38657.73333333333	76.2279889114463
901.634897534895	1589.5	38941.833333333336	77.21855927436063
902.365844630318	1588.5	39131.433333333334	77.20408785132703
903.0967182830558	1588.6	39270.63333333333	77.09734236777346
903.8275184909435	1588.7	39404.933333333334	76.4377460585407
904.5582452518156	1588.8333333333333	39626.23333333333	77.00004066064915
905.288898563507	1589.0333333333333	39784.5	76.72614639891212
906.0194784238527	1588.4	39914.166666666664	76.8293566730873
906.7499848306873	1588.7	40151.73333333333	76.8037634635478
907.4804177818455	1588.1333333333334	40398.96666666667	77.41272367636822
908.2107772751625	1588.0	40541.46666666667	76.20471109916647
908.9410633084728	1587.7666666666667	40741.03333333333	76.35471515346845
909.6712758796114	1588.6	40790.13333333333	76.36243997237642
910.4014149864129	1588.0333333333333	40842.36666666667	76.39348054176976
911.1314806267123	1588.2333333333333	40973.9	76.01696098830145
911.8614727983444	1588.4666666666667	41168.46666666667	76.5653780007731
912.5913914991438	1588.5333333333333	41322.03333333333	76.43054122760556
913.3212367269456	1588.1666666666667	41486.933333333334	77.02190482731278
914.0510084795844	1588.5333333333333	41625.23333333333	77.66287960856205
914.7807067548952	1588.8666666666666	41783.26666666667	77.51445098178661
915.5103315507125	1587.8666666666666	41890.23333333333	77.99070505761115
916.2398828648716	1588.2	42056.833333333336	77.26658545702044
916.9693606952068	1589.2666666666667	42176.8	75.9733629450586
917.6987650395532	1588.0333333333333	42336.1	75.5343566680439
918.4280958957455	1588.9333333333334	42423.6	75.54374595763161
919.1573532616186	1588.4666666666667	42478.166666666664	74.69708413642326
919.8865371350073	1588.3333333333333	42472.53333333333	74.57727817287206
920.6156475137464	1589.0333333333333	42495.23333333333	74.71632691322748
921.3446843956707	1588.7666666666667	42544.03333333333	75.12389354966815
922.0736477786149	1588.3666666666666	42486.5	75.54922677052141
922.802537660414	1588.5	42511.666666666664	76.65527621775014
923.5313540389027	1588.6666666666667	42542.96666666667	76.32388152675145
924.2600969119159	1588.2333333333333	42626.96666666667	75.98833334077419
924.9887662772883	1587.9333333333334	42661.86666666667	76.8437593906611
925.7173621328548	1588.6666666666667	42617.333333333336	76.08143078143917
926.4458844764501	1588.0333333333333	42552.53333333333	76.94179594314721
927.1743333059092	1588.0666666666666	42288.933333333334	76.45252347836197
927.9027086190666	1588.5333333333333	42006.86666666667	76.02739544704666
928.6310104137575	1588.2	41608.26666666667	75.66761168757851
929.3592386878165	1587.9333333333334	41077.13333333333	74.9275194722764
930.0873934390784	1588.4666666666667	40379.63333333333	74.78714321822018
930.815474665378	1588.5666666666666	39569.566666666666	74.60148372185434
931.5434823645503	1588.0333333333333	38640.166666666664	75.08895589240343
932.2714165344298	1588.5333333333333	37519.566666666666	75.39901484702159
932.9992771728516	1587.5	36425.6	75.63520110291351
933.7270642776504	1588.2	35345.26666666667	75.8034681055205
934.4547778466609	1588.3333333333333	34247.933333333334	75.60934494097359
935.1824178777181	1588.6	33392.2	75.88695285486176
935.9099843686568	1588.8	32633.333333333332	75.049098225158
936.6374773173115	1588.1	32063.133333333335	74.70841189879529
937.3648967215174	1588.4333333333334	31704.066666666666	74.72039270270497
938.0922425791092	1588.4333333333334	31505.8	74.19435446226753
938.8195148879216	1588.1	31590.2	74.50975007056778
939.5467136457895	1587.9333333333334	31792.833333333332	75.23855618792608
940.2738388505477	1588.3	32074.9	75.18701956456866
941.000890500031	1588.8666666666666	32443.466666666667	74.81954290045212
941.7278685920743	1588.5333333333333	32954.63333333333	75.67990317296803
942.4547731245123	1588.4333333333334	33597.96666666667	75.97881306214072
943.1816040951798	1588.5333333333333	34304.26666666667	75.29448634405489
943.9083615019116	1588.3	35039.8	74.86366429051368
944.6350453425426	1589.0333333333333	35816.566666666666	75.1625994707246
945.3616556149077	1588.5	36584.333333333336	74.81504743029791
946.0881923168415	1588.4666666666667	37367.46666666667	74.26022418577743
946.8146554461789	1588.5333333333333	38102.7	74.13258111725199
947.5410450007547	1587.8666666666666	38872.03333333333	73.34856203592972
948.2673609784038	1588.3666666666666	39664.3	73.67450595536067
948.9936033769609	1588.1666666666667	40530.0	73.79685725041674
949.7197721942608	1587.5666666666666	41281.3	74.00309187650832
950.4458674281384	1588.7	41983.666666666664	73.78646634970136
951.1718890764284	1588.6333333333334	42676.6	73.970469118405
951.8978371369658	1588.2666666666667	43343.96666666667	74.1632349766717
952.6237116075853	1588.3666666666666	43899.76666666667	73.87272119724985
953.3495124861216	1588.4666666666667	44442.3	73.89979595944682
954.0752397704097	1588.7	45017.6	74.26372952124383
954.8008934582843	1588.9333333333334	45584.63333333333	74.02110478251016
955.5264735475803	1588.0666666666666	46216.6	74.00146179070457
956.2519800361324	1588.5	46722.86666666667	74.1447020604164
956.9774129217755	1587.9	47218.5	74.16033527471451
957.7027722023442	1588.5333333333333	47658.26666666667	73.47391223402418
958.4280578756737	1588.6	47975.1	73.12880431745094
959.1532699395985	1589.2666666666667	48212.0	73.39260620752901
959.8784083919536	1588.5666666666666	48497.066666666666	72.83167829063198
960.6034732305736	1587.8666666666666	48818.96666666667	72.70584120832994
961.3284644532936	1588.5	49115.73333333333	73.59351696736752
962.053382057948	1588.3333333333333	49448.26666666667	73.57029995495496
962.7782260423721	1588.1333333333334	49616.5	73.03882309841688
963.5029964044004	1588.1666666666667	49829.166666666664	73.02410728435625
964.2276931418677	1587.9666666666667	50007.76666666667	72.07074564855358
964.952316252609	1588.0333333333333	50212.96666666667	72.06406384851564
965.6768657344589	1588.0666666666666	50268.46666666667	72.07550077695919
966.4013415852523	1588.5333333333333	50285.2	71.91001781038577
967.1257438028242	1588.8	50302.666666666664	71.84102897850123
967.8500723850091	1588.6	50348.23333333333	72.18434551188587
968.574327329642	1588.6	50469.566666666666	72.91045948484178
969.2985086345576	1589.2666666666667	50602.566666666666	72.60993079810629
970.0226162975908	1588.8333333333333	50614.13333333333	72.54940547407371
970.7466503165765	1588.1666666666667	50506.5	72.22171577387087
971.4706106893493	1588.6333333333334	50566.833333333336	72.80321101494505
972.1944974137441	1588.0333333333333	50413.833333333336	72.79011039373253
972.9183104875957	1588.9	50176.8	73.9466370777707
973.6420499087391	1589.1	49854.933333333334	74.04397692549155
974.3657156750087	1587.9	49568.73333333333	73.81905751583936
975.0893077842397	1588.7333333333333	49288.73333333333	73.7075386421847
975.8128262342667	1588.8333333333333	49197.333333333336	73.89115471640766
976.5362710229247	1588.9666666666667	49125.8	73.74257805813171
977.2596421480483	1588.5333333333333	48990.73333333333	73.59557526214046
977.9829396074724	1588.7666666666667	48844.63333333333	72.76070182303647
978.7061633990318	1588.6	48576.7	72.33511487244151
979.4293135205613	1588.9	48293.53333333333	71.89478396987705
980.1523899698958	1588.3	48128.1	72.29595873594188
980.87539274487	1588.2	48033.666666666664	72.30699570437807
981.5983218433189	1588.6	48063.666666666664	72.48172023313393
982.3211772630771	1588.4	48138.53333333333	73.48049494717733
983.0439590019795	1588.8333333333333	48243.7	73.25672468252526
983.7666670578608	1589.1	48340.46666666667	72.93964699952639
984.4893014285559	1588.5333333333333	48296.166666666664	72.40135892704522
985.2118621118997	1588.2666666666667	48270.066666666666	72.66999122940858
985.9343491057269	1588.6	48229.2	73.00087215485814
986.6567624078724	1588.6666666666667	48111.0	72.55491043421074
987.3791020161709	1587.9666666666667	48071.96666666667	72.58690771435347
988.1013679284573	1588.2333333333333	48058.6	73.0746494712396
988.8235601425663	1588.5666666666666	48025.03333333333	72.50345404016761
989.5456786563328	1588.4666666666667	48102.13333333333	72.83380963521687
990.2677234675917	1588.3	48218.9	72.88424704777884
990.9896945741776	1588.6333333333334	48225.166666666664	73.46084163007313
991.7115919739255	1588.4	48012.433333333334	72.80990495114777
992.4334156646702	1588.7	47703.13333333333	72.1424423828676
993.1551656442463	1588.4333333333334	47324.76666666667	72.39890774574157
993.8768419104888	1588.3	46997.433333333334	72.37489839347069
994.5984444612325	1588.7666666666667	46702.333333333336	72.40564918019328
995.3199732943121	1588.9666666666667	46356.166666666664	71.70962575616326
996.0414284075626	1588.7666666666667	46056.333333333336	71.22919447754866
996.7628097988187	1587.9666666666667	45823.76666666667	70.98085849261828
997.4841174659151	1589.0333333333333	45662.3	71.60178652715865
998.2053514066869	1588.5333333333333	45362.0	71.76836251089887
998.9265116189687	1588.6	44866.23333333333	72.0643294415444
999.6475981005952	1587.9666666666667	44329.9	72.39800408152368
1000.3686108494015	1588.7	43755.6	71.91556410273046
1001.0895498632223	1588.5333333333333	43441.86666666667	71.75296948756498
1001.8104151398923	1588.8	43152.3	72.14436187189075
1002.5312066772464	1587.7	42802.1	71.60511533367271
1003.2519244731194	1588.8666666666666	42530.6	72.27042703197965
1003.9725685253462	1588.1	42213.26666666667	72.02719134465711
1004.6931388317614	1589.5333333333333	41873.433333333334	72.38604544747537
1005.4136353902	1589.0666666666666	41373.566666666666	72.38222688190808
1006.1340581984969	1588.8666666666666	40809.23333333333	72.96392716488118
1006.8544072544867	1589.4333333333334	40133.1	73.00639022012886
1007.5746825560042	1588.4666666666667	39550.8	72.89386831020367
1008.2948841008844	1588.3666666666666	38964.1	72.41090123399975
1009.0150118869618	1588.7333333333333	38457.066666666666	72.40148441724608
1009.7350659120716	1589.3666666666666	38093.433333333334	72.64192429735141
1010.4550461740483	1588.1333333333334	37755.6	72.76653508262297
1011.174952670727	1588.3	37406.566666666666	72.61702873086443
1011.8947853999423	1588.7333333333333	37008.333333333336	72.46804049045421
1012.614544359529	1588.4666666666667	36518.76666666667	73.24144573875107
1013.334229547322	1588.1333333333334	35904.6	72.90094583423297
1014.0538409611561	1588.6333333333334	35242.4	73.34390108681689
1014.7733785988661	1588.4	34563.96666666667	73.50899698635828
1015.4928424582868	1588.6333333333334	34009.26666666667	72.98270805195608
1016.2122325372529	1589.0333333333333	33558.5	73.43060928671802
1016.9315488335994	1588.4	33123.46666666667	72.73545717679012
1017.6507913451611	1588.8666666666666	32747.0	72.42616863442365
1018.3699600697728	1588.9	32372.233333333334	71.90871006604053
1019.0890550052692	1588.3666666666666	31970.4	72.62795069215346
1019.8080761494851	1588.5333333333333	31412.933333333334	72.80309947087105
1020.5270235002555	1587.6	30798.266666666666	73.04793730800137
1021.2458970554151	1588.9	30051.766666666666	73.01731262022015
1021.9646968127987	1588.6333333333334	29382.466666666667	72.75801586442441
1022.6834227702411	1589.3333333333333	28849.966666666667	73.03524573681281
1023.4020749255772	1588.1666666666667	28334.433333333334	72.56646216682407
1024.1206532766416	1589.4333333333334	27949.866666666665	72.58341916491123
1024.8391578212693	1587.9666666666667	27655.133333333335	72.8980026885018
1025.5575885572953	1588.4	27325.5	72.62538051990502
1026.2759454825539	1588.1333333333334	26916.233333333334	73.33227441581549
1026.9942285948803	1588.9	26352.7	73.52903074842636
1027.7124378921092	1588.4	25762.5	72.72708936566632
1028.4305733720753	1588.8	25190.633333333335	72.67424942137428
1029.1486350326138	1588.7	24633.3	72.45587728694476
1029.866622871559	1588.7333333333333	24132.666666666668	72.16310107448872
1030.584536886746	1588.9666666666667	23692.133333333335	72.20975034122334
1031.3023770760096	1588.2	23324.633333333335	71.83736090515949
1032.0201434371845	1588.6666666666667	22998.0	71.6690910348643
1032.7378359681059	1588.3	22641.366666666665	70.61521387450185
1033.455454666608	1589.0	22246.1	70.53247450739154
1034.1729995305259	1588.3666666666666	21786.666666666668	70.64992681955253
1034.8904705576945	1588.3	21262.533333333333	69.99191775135391
1035.6078677459486	1587.9333333333334	20731.4	70.9971000707601
1036.3251910931228	1588.2	20261.366666666665	71.9620831178212
1037.042440597052	1588.7333333333333	19779.933333333334	71.50292829266657
1037.7596162555712	1587.9666666666667	19379.133333333335	71.87605114097224
1038.4767180665153	1588.3	19019.7	71.21925625039323
1039.1937460277186	1589.1	18715.233333333334	70.70579675663788
1039.9107001370162	1588.3666666666666	18470.133333333335	70.6689034856864
1040.627580392243	1588.8	18189.866666666665	70.61000583635897
1041.3443867912338	1589.1666666666667	17858.0	71.20047048462722
1042.0611193318232	1588.9666666666667	17460.833333333332	71.20560348670108
1042.7777780118463	1588.5333333333333	17035.3	71.28458789629923
1043.4943628291376	1588.0	16579.733333333334	70.87222440650937
1044.2108737815322	1589.0333333333333	16152.533333333333	70.7638379157263
1044.9273108668647	1588.5	15812.3	71.35514521275128
1045.64367408297	1588.2666666666667	15470.933333333332	70.23035318489246
1046.359963427683	1588.5333333333333	15193.3	70.72074084656596
1047.0761788988382	1588.2333333333333	14917.566666666668	70.39712156538178
1047.7923204942708	1588.9333333333334	14673.833333333334	70.88438523225426
1048.5083882118154	1589.4666666666667	14402.533333333333	71.15859769674513
1049.224382049307	1588.7333333333333	14102.366666666667	71.42933383738307
1049.9403020045802	1588.0333333333333	13753.466666666667	70.71066018953557
1050.6561480754697	1587.9333333333334	13407.833333333334	70.68692043202324
1051.3719202598106	1588.5666666666666	13085.3	71.61587255152148
1052.0876185554378	1589.3666666666666	12798.966666666667	71.20870976235237
1052.8032429601856	1588.7333333333333	12552.9	71.67639904590366
1053.5187934718892	1588.5666666666666	12363.833333333334	71.10028849342046
1054.2342700883835	1588.4666666666667	12207.1	70.9102377306095
1054.949672807503	1588.3333333333333	12061.2	71.19475417678599
1055.6650016270826	1588.3333333333333	11895.233333333334	71.83863718844471
1056.3802565449573	1588.4666666666667	11683.5	72.00621122296491
1057.0954375589617	1589.0333333333333	11466.433333333332	72.09709584691082
1057.8105446669308	1588.9666666666667	11243.366666666667	72.5546203146658
1058.5255778666992	1589.1	11005.2	71.5127535023704
1059.240537156102	1588.7333333333333	10798.566666666668	71.63966412346106
1059.9554225329737	1588.2333333333333	10595.966666666667	71.38386179426759
1060.6702339951491	1588.6333333333334	10431.466666666667	71.57264269377481
1061.3849715404633	1588.7333333333333	10292.466666666667	71.00237428099585
1062.0996351667509	1588.7333333333333	10175.433333333332	71.09876157264877
1062.8142248718468	1588.3333333333333	10068.666666666666	71.29360512157541
1063.528740653586	1588.4666666666667	9914.233333333334	70.90450115657956
1064.2431825098029	1588.4333333333334	9734.566666666668	71.40224250831406
1064.9575504383324	1588.3	9530.0	70.63544133969675
1065.6718444370097	1588.3666666666666	9341.766666666666	71.58102080380277
1066.386064503669	1588.3333333333333	9172.166666666666	71.74985788676358
1067.1002106361457	1588.6666666666667	9021.8	70.91320317038043
1067.8142828322743	1588.3666666666666	8910.2	71.84072603407387
1068.5282810898898	1588.5666666666666	8801.233333333334	70.78891702542701
1069.2422054068265	1588.7	8715.766666666666	70.83253768096735
1069.95605578092	1587.7333333333333	8615.833333333334	72.04369052910694
1070.6698322100044	1589.1666666666667	8467.4	71.16074328933021
1071.383534691915	1588.1	8298.866666666667	70.44798259649878
1072.0971632244864	1588.0333333333333	8152.033333333334	72.47929708045602
1072.8107178055534	1588.4666666666667	7991.6	71.50741147657797
1073.524198432951	1588.6333333333334	7854.2	70.79573038519041
1074.2376051045137	1589.0333333333333	7754.3	71.2094303934452
1074.9509378180765	1588.4	7654.8	70.42444644145807
1075.6641965714741	1588.4666666666667	7572.833333333333	70.94365622150046
1076.3773813625414	1588.8	7486.766666666666	72.29725952332919
1077.0904921891133	1588.7	7387.933333333333	72.71386343590999
1077.8035290490245	1588.1	7260.166666666667	70.38504634943853
1078.51649194011	1588.4666666666667	7135.3	72.79511414040935
1079.2293808602042	1587.9666666666667	7007.533333333334	71.82399377408406
1079.9421958071423	1588.8	6894.433333333333	72.1041649713414
1080.6549367787588	1588.9	6794.866666666667	71.50510144026254
1081.367603772889	1589.1666666666667	6724.6	71.42276284948464
1082.080196787367	1587.9333333333334	6671.633333333333	72.72829185884981
1082.7927158200282	1588.5333333333333	6591.433333333333	72.0369592664666
1083.5051608687072	1588.2666666666667	6498.966666666666	72.61070221614747
1084.217531931239	1588.3	6381.833333333333	72.30090241097332
1084.9298290054578	1589.0333333333333	6251.0	72.28003181914508
1085.6420520891993	1588.4666666666667	6146.833333333333	72.09445708601399
1086.3542011802977	1588.3	6065.9	71.42935206998958
1087.0662762765878	1587.9666666666667	6004.8	71.96080724989298
1087.7782773759047	1589.4333333333334	5942.266666666666	71.6946743481257
1088.4902044760831	1588.6	5873.3	72.18531284840199
1089.202057574958	1588.2666666666667	5780.033333333334	71.51677515967259
1089.9138366703637	1587.7	5693.033333333334	72.39361658536541
1090.6255417601355	1588.6	5604.333333333333	71.73704076662055
1091.337172842108	1588.0333333333333	5520.733333333334	73.07335664733463
1092.048729914116	1588.4666666666667	5454.333333333333	72.00904586156004
1092.7602129739944	1588.5333333333333	5409.8	72.10937074942211
1093.471622019578	1588.7	5364.866666666667	71.16892168221285
1094.1829570487016	1588.3	5306.033333333334	72.98912918173684
1094.8942180592	1589.0666666666666	5217.866666666667	73.97537917116297
1095.605405048908	1588.1	5135.333333333333	74.37837181488374
1096.3165180156604	1589.0333333333333	5067.033333333334	74.21498859287611
1097.027556957292	1588.8333333333333	5015.933333333333	73.27320842886252
1097.7385218716379	1588.6	4987.133333333333	73.0516557359293
1098.4494127565324	1588.5666666666666	4937.666666666667	74.4993714103816
1099.1602296098106	1588.6	4853.4	73.80854951216837
1099.8709724293074	1588.1	4768.633333333333	74.0681670719456
1100.5816412128574	1588.0666666666666	4699.5	73.31310552452831
1101.2922359582956	1587.8666666666666	4648.8	72.6211844374624
1102.0027566634565	1588.2333333333333	4617.666666666667	74.18018572707504
1102.7132033261753	1587.8666666666666	4564.7	73.30288013153807
1103.4235759442865	1588.8333333333333	4492.233333333334	74.5688045499655
1104.1338745156252	1588.1333333333334	4424.566666666667	74.19905899409873
1104.844099038026	1588.5	4367.033333333334	74.2287205329373
1105.5542495093239	1588.4	4339.733333333334	74.55470110078717
1106.2643259273534	1588.9	4292.966666666666	74.89602379967137
1106.9743282899494	1588.3666666666666	4221.5	76.30990334195047
1107.684256594947	1588.5666666666666	4137.833333333333	76.39402458571824
1108.394110840181	1588.9	4075.733333333333	73.77909935602828
1109.1038910234856	1588.9666666666667	4038.733333333333	75.91858090458538
1109.8135971426964	1588.3333333333333	3974.766666666667	76.17678179854686
1110.5232291956477	1588.8333333333333	3907.133333333333	75.93010178711363
1111.2327871801745	1588.0333333333333	3829.266666666667	74.49275073688904
1111.9422710941117	1588.2333333333333	3793.1666666666665	76.18461073907119
1112.6516809352938	1588.1333333333334	3739.6666666666665	76.6158787970627
1113.3610167015559	1588.2	3688.633333333333	77.82561225024985
1114.0702783907325	1588.0	3632.733333333333	78.64916455598456
1114.7794660006589	1589.2	3587.3333333333335	78.05538412362984
1115.4885795291696	1588.2666666666667	3547.9	77.9935095258647
1116.1976189740992	1588.2333333333333	3501.266666666667	78.00989677798324
1116.906584333283	1587.5333333333333	3465.4	77.88498610796476
1117.6154756045555	1588.5333333333333	3424.4	78.65797303536841
1118.3242927857516	1588.3	3385.866666666667	78.3332485052906
1119.0330358747062	1587.6333333333334	3348.633333333333	78.62917253931393
1119.741704869254	1588.4	3301.8	78.44174533411974
1120.4502997672296	1588.7	3264.4666666666667	79.88846904786259
1121.1588205664682	1588.3666666666666	1665.4	83.67704917680149
1121.8672672648045	1587.5333333333333	1664.7666666666667	84.3476634218984
1122.5756398600731	1587.8666666666666	1664.9	81.404440736584
1123.2839383501089	1587.7666666666667	1664.6666666666667	80.42548164303078
